# Supplementary material for: KNN-MDR: a learning approach for improving interactions mapping performances in genome wide association studies
Source: BMC Bioinformatics. 2017 Mar 21;18:184. doi: 10.1186/s12859-017-1599-7 (PMC5361736; doi:10.1186/s12859-017-1599-7)
Supplement: Supplementary file 6 — The data set(s) supporting the results of Table 4. (ZIP 7095 kb) [file 12859_2017_1599_MOESM6_ESM.zip › 100 simulations/S91/mkallsimul.dat]

1	0	1	1	0	0	1	1	0	1	1	1	1	1	1	0	0	0	1	1	1	2	1	2	0	0	2	1	1	2	1	0	2	2	1	1	2	2	0	0	1	1	0	0	2	0	0	1	0	0
2	0	2	1	0	0	2	1	0	1	1	1	1	1	0	1	0	0	1	1	1	1	0	2	0	0	1	2	2	2	1	2	1	1	1	1	1	2	1	1	0	0	0	1	2	1	2	0	0	0
3	0	2	1	0	0	1	1	1	2	2	0	0	0	0	0	0	0	2	1	1	2	0	0	0	0	0	2	2	2	2	0	2	1	1	1	1	2	1	1	1	1	0	0	1	1	0	0	1	0
4	0	2	0	0	0	0	0	0	2	1	0	1	1	0	1	0	0	0	0	0	2	0	2	0	0	2	0	2	2	0	1	0	0	0	1	1	0	0	0	2	2	0	0	1	0	0	0	0	0
5	0	0	2	0	0	2	1	0	1	1	1	0	2	0	0	1	0	0	1	1	1	1	2	0	0	0	1	1	2	1	1	2	1	1	1	1	2	1	1	1	1	0	0	1	0	0	0	1	0
6	0	2	0	0	0	1	1	1	2	2	0	0	0	0	0	0	0	0	1	1	1	1	2	0	0	0	1	1	2	0	1	1	1	0	1	1	1	0	0	1	1	0	0	1	1	0	0	0	0
7	0	1	2	0	0	1	1	0	1	0	0	0	0	0	0	0	1	0	2	1	2	1	2	0	0	0	1	2	2	1	1	1	1	1	0	2	1	0	0	1	1	1	2	2	0	0	0	0	1
8	0	1	2	0	0	1	1	0	1	0	0	0	0	0	0	0	0	0	1	1	1	0	2	0	0	1	1	1	2	1	0	1	1	0	1	1	2	0	0	1	1	0	0	1	0	0	0	0	0
9	0	2	1	0	0	2	2	1	2	1	0	0	1	0	0	0	0	1	0	0	0	0	2	0	0	1	2	1	2	1	0	1	1	1	1	2	1	1	0	1	1	0	0	1	1	0	1	0	0
10	0	0	2	0	0	1	1	0	2	1	1	1	1	0	1	0	0	0	1	1	2	0	1	0	0	0	2	2	1	1	1	1	1	0	1	1	0	0	0	1	1	0	1	2	1	0	0	0	0
11	0	2	0	0	0	0	1	0	1	0	0	0	0	0	0	0	1	1	0	0	1	0	1	0	0	0	1	2	1	1	1	2	1	1	0	2	2	0	0	1	1	0	1	2	1	0	0	0	0
12	0	2	0	0	0	0	2	0	0	0	0	0	0	0	0	0	0	1	2	2	2	1	2	0	0	0	1	2	2	1	2	1	2	0	1	2	1	0	0	1	1	0	1	1	1	0	0	0	1
13	0	2	0	0	0	0	2	0	1	0	1	1	2	0	1	1	0	0	1	1	1	2	2	0	0	0	1	2	2	1	1	2	1	0	1	1	2	0	0	1	1	1	1	2	0	1	0	0	0
14	0	2	0	0	0	1	2	0	1	0	0	0	1	0	1	0	0	1	1	2	2	0	0	0	0	0	1	2	1	1	2	2	2	0	2	0	2	0	1	2	1	0	0	1	0	0	0	0	1
15	0	0	2	0	0	2	1	0	1	1	1	1	1	0	1	0	0	1	2	2	2	1	1	1	1	1	1	1	2	1	0	1	1	2	2	1	2	0	1	1	0	0	0	2	0	0	0	0	0
16	0	1	2	0	0	1	0	0	2	1	0	1	1	0	1	0	0	1	2	2	2	0	2	0	0	1	2	2	1	1	1	2	2	0	1	1	2	0	0	1	1	0	1	2	1	0	0	0	1
17	0	0	2	0	0	1	1	1	2	2	0	0	1	0	0	1	1	2	1	1	2	1	2	0	0	0	2	2	2	2	0	0	1	1	1	2	2	1	1	1	1	2	2	2	1	0	0	0	1
18	0	2	1	0	0	0	0	0	1	1	1	1	1	0	1	0	0	0	1	1	1	0	2	0	0	1	2	2	2	2	0	1	2	0	1	2	1	0	0	2	2	0	0	1	1	1	1	0	0
19	0	2	1	0	0	1	1	0	0	0	2	1	1	0	0	0	0	1	2	2	2	0	1	1	1	0	2	2	2	1	2	2	2	1	1	2	2	0	0	1	1	0	1	2	1	1	1	0	1
20	0	0	2	0	0	1	2	1	1	1	1	0	0	0	0	0	0	1	2	2	2	0	2	0	0	1	1	1	2	0	1	1	0	0	2	1	1	0	0	0	0	0	1	1	0	0	0	0	0
21	0	0	2	0	0	1	1	0	1	1	1	0	0	0	0	0	1	2	1	1	2	0	2	0	0	1	1	2	2	1	1	2	1	0	1	1	2	0	0	1	1	0	0	1	1	0	0	0	0
22	0	2	0	0	0	1	0	0	2	2	0	0	0	0	0	0	0	0	0	0	0	0	2	0	0	2	2	2	2	2	1	1	1	0	0	2	2	0	0	0	0	0	0	1	0	0	0	0	0
23	0	0	2	0	0	2	0	0	2	2	0	0	0	0	0	0	0	0	1	1	0	0	2	0	0	2	1	2	1	0	2	2	1	1	1	1	1	0	0	1	1	0	2	2	2	1	0	1	1
24	0	2	0	0	0	0	1	0	1	1	0	1	1	1	0	0	0	2	1	1	2	1	2	0	0	2	2	2	2	2	0	2	1	1	1	1	2	0	0	0	0	1	1	2	1	1	1	0	1
25	0	1	2	0	0	2	0	0	2	2	0	0	1	0	0	1	0	1	0	0	1	0	2	0	0	1	1	2	2	1	0	1	1	0	1	1	0	0	0	1	1	0	1	2	1	0	0	0	0
26	0	0	2	0	0	2	1	0	1	0	1	1	1	1	0	0	0	0	2	1	2	1	2	0	0	0	1	2	2	1	1	1	1	1	2	0	2	1	1	1	0	0	0	1	0	0	0	0	0
27	0	1	1	1	1	1	1	0	2	1	0	0	0	0	0	0	0	0	1	1	1	1	2	0	0	0	2	2	2	1	1	0	1	1	1	2	1	0	0	0	0	0	0	1	0	0	0	1	1
28	0	0	2	0	0	2	1	1	2	2	0	0	2	0	1	1	0	0	1	1	1	1	1	1	1	1	2	2	2	2	1	1	0	0	2	1	1	0	0	2	2	0	1	2	1	0	1	0	1
29	0	1	2	0	0	2	1	0	1	0	0	1	1	0	1	0	1	1	2	2	2	0	1	0	0	0	1	2	2	1	0	1	1	0	0	2	1	0	0	0	0	0	0	1	0	1	0	1	0
30	0	1	1	0	0	0	2	0	0	0	0	0	1	0	0	1	0	1	1	0	1	1	2	0	0	1	0	1	1	0	1	1	1	0	0	2	1	0	0	1	1	0	0	2	0	0	0	0	0
31	0	2	0	0	0	0	1	0	1	1	0	0	0	0	0	0	0	0	2	2	2	0	1	0	0	1	0	1	2	1	0	2	2	0	1	2	2	0	1	1	0	0	0	2	0	0	0	0	0
32	0	1	0	0	0	1	2	1	1	1	0	2	2	1	1	0	0	1	2	2	2	1	2	0	0	1	1	1	2	1	0	1	1	0	0	2	2	0	0	1	1	0	1	2	0	0	0	1	0
33	0	1	1	0	0	1	2	1	1	1	1	1	1	0	1	0	0	0	0	0	2	1	1	1	1	1	2	2	2	2	1	1	0	0	0	2	1	0	0	1	1	0	1	1	1	0	0	0	0
34	0	1	1	0	0	0	1	0	2	0	0	0	1	0	1	0	1	2	1	1	1	0	2	0	0	2	2	2	2	2	1	1	1	0	1	1	0	0	0	2	2	0	1	2	1	2	0	0	0
35	0	1	1	0	0	1	1	0	2	0	0	0	0	0	0	0	0	1	2	2	1	0	2	0	0	1	1	1	2	1	0	1	1	0	1	2	0	0	0	1	1	0	0	2	0	0	1	0	0
36	0	1	1	0	0	1	2	1	1	1	1	0	1	0	1	0	0	1	2	2	2	0	2	0	0	1	0	1	1	0	1	1	1	1	1	1	2	1	1	1	0	0	0	1	0	0	1	0	0
37	0	1	1	0	0	1	1	1	2	2	0	0	0	0	0	0	0	1	1	1	2	0	1	1	1	1	2	2	2	1	2	1	1	2	2	2	2	0	0	1	1	1	1	2	0	0	0	0	0
38	0	1	2	0	0	2	2	1	1	1	1	0	0	0	0	0	0	0	1	1	2	0	2	0	0	1	1	1	1	1	0	0	0	0	0	2	1	1	1	0	0	0	0	1	1	1	0	0	1
39	0	0	2	0	0	1	0	0	2	2	0	0	0	0	0	0	0	0	0	0	0	0	2	0	0	0	1	1	1	1	1	1	1	0	1	1	2	1	1	1	0	0	0	2	1	0	0	0	1
40	0	1	1	0	0	1	2	1	1	1	1	1	1	0	1	0	1	0	2	1	2	1	2	0	0	2	2	2	2	2	2	1	1	0	1	1	1	1	1	1	1	0	1	2	1	0	0	0	1
41	0	1	1	0	0	1	2	0	1	1	1	0	1	0	1	0	0	2	2	1	2	1	2	0	0	2	1	1	2	1	0	1	1	2	1	1	1	1	0	1	1	0	0	0	0	0	0	0	1
42	0	1	1	0	0	1	1	0	1	0	1	0	0	0	0	0	0	0	1	2	2	1	2	0	0	0	2	2	1	0	2	0	0	0	0	2	1	0	0	0	0	0	1	2	1	0	0	1	0
43	0	1	2	0	0	1	1	0	2	0	0	0	1	0	0	1	0	1	1	1	2	0	2	0	0	0	2	2	2	0	1	1	0	2	1	1	1	0	0	1	1	0	0	2	0	0	0	0	0
44	0	0	2	0	1	1	0	0	2	2	0	0	1	0	1	0	0	1	1	1	1	1	2	0	0	2	2	2	2	2	0	2	2	0	0	2	2	0	0	0	0	2	2	2	1	1	0	0	0
45	0	1	1	0	0	2	2	0	0	0	2	0	0	0	0	1	0	1	1	0	2	1	1	0	0	1	2	2	2	2	1	0	0	0	0	2	1	0	0	0	0	0	1	2	1	0	0	0	1
46	0	1	2	0	0	2	1	0	1	1	2	0	1	0	1	0	0	2	1	1	2	0	2	0	0	0	1	2	2	1	2	1	1	1	0	2	0	0	0	1	1	0	1	2	1	2	0	0	0
47	0	0	2	0	0	2	1	0	1	1	0	1	2	0	2	0	0	1	1	1	1	0	2	0	0	1	1	2	2	1	1	0	0	1	0	2	0	0	0	1	1	0	1	1	1	1	0	0	0
48	0	1	1	0	0	0	2	0	1	1	0	0	0	0	0	0	0	0	1	1	1	0	1	0	0	1	2	2	2	2	0	2	2	0	0	2	1	0	0	1	1	1	1	1	1	0	1	0	1
49	0	0	2	0	0	2	1	1	2	2	0	0	2	0	2	0	0	1	1	1	1	1	0	1	1	0	2	2	2	1	2	2	1	1	1	1	2	0	0	2	2	0	0	2	0	0	0	0	0
50	0	2	0	0	0	1	0	0	2	1	0	0	0	0	0	0	0	0	2	2	2	0	1	0	0	1	2	2	2	1	2	2	2	0	2	0	1	1	1	1	1	0	0	1	0	0	0	0	0
51	0	0	2	0	0	2	1	0	1	0	1	0	0	0	0	0	0	0	2	1	2	0	2	0	0	1	2	2	2	2	0	1	1	0	0	2	1	1	1	1	1	0	1	2	0	1	0	0	0
52	0	2	1	1	1	1	1	0	2	1	0	1	2	0	2	0	0	0	2	2	2	0	2	0	0	1	1	2	2	1	2	0	1	1	0	2	2	0	0	0	0	0	0	1	0	0	0	0	0
53	0	2	1	0	0	1	2	0	0	0	2	0	0	0	0	0	0	2	1	1	1	0	1	0	0	0	2	2	2	2	1	2	1	1	1	1	0	0	0	1	1	0	0	1	0	0	0	0	1
54	0	0	2	0	0	2	1	0	1	1	1	0	1	0	0	1	0	0	1	1	2	0	1	0	0	1	1	2	2	1	0	0	1	0	1	2	1	0	0	2	2	0	0	0	0	0	1	0	0
55	0	2	1	0	0	2	1	0	1	0	0	0	1	0	1	0	0	2	2	2	2	1	2	0	0	1	2	2	2	1	0	1	0	0	1	2	1	1	1	0	0	0	1	2	1	1	0	0	1
56	0	1	1	1	1	1	2	0	1	1	0	0	2	0	1	1	0	0	1	2	2	0	2	0	0	0	1	1	2	1	0	2	2	1	0	2	1	0	0	1	1	1	1	1	0	0	0	0	0
57	0	2	0	0	0	0	0	0	2	0	1	1	1	0	1	0	0	1	1	1	2	0	2	0	0	2	2	2	2	2	1	1	0	1	0	2	1	1	1	0	0	0	0	2	0	1	0	0	0
58	0	2	0	0	0	1	2	1	2	1	0	0	1	0	0	1	0	1	2	2	2	1	2	0	0	1	2	2	2	2	0	1	1	1	0	2	2	0	0	1	1	0	0	2	0	0	0	0	0
59	0	1	1	0	0	1	0	0	1	0	1	1	1	0	1	0	0	0	1	1	1	0	2	0	0	1	1	2	2	1	0	1	1	1	0	2	1	0	0	1	1	1	1	2	1	1	1	0	1
60	0	1	1	0	1	0	1	0	1	1	2	0	1	0	0	0	0	1	1	1	1	1	2	0	0	1	1	2	2	1	0	2	2	0	0	2	1	0	0	1	1	0	0	1	1	0	1	0	0
61	0	2	0	0	0	0	0	0	2	0	1	0	0	0	0	0	0	0	2	2	2	0	1	0	0	1	2	2	2	2	0	1	1	1	0	2	1	0	0	2	2	0	1	1	1	2	0	0	1
62	0	1	1	0	0	1	0	0	2	1	1	1	1	0	1	0	0	2	1	1	1	0	2	0	0	1	0	0	1	0	1	1	1	1	0	2	1	0	0	1	1	0	1	1	1	2	1	0	0
63	0	1	2	0	0	1	1	1	2	2	0	2	2	0	2	0	0	1	1	1	1	0	2	0	0	2	2	2	2	2	1	1	2	0	2	1	2	0	0	0	0	0	0	1	0	0	0	0	0
64	0	0	2	0	0	1	1	0	1	1	1	0	2	0	2	0	0	0	2	1	2	1	2	0	0	0	2	2	2	2	0	1	1	1	2	0	1	0	0	1	1	1	1	2	2	0	0	0	0
65	0	1	2	0	0	2	2	1	1	1	0	0	0	0	0	0	0	2	2	2	2	0	2	0	0	0	1	2	1	1	1	0	0	0	1	1	1	0	1	2	1	0	0	1	0	0	0	0	2
66	0	2	0	0	0	0	2	0	1	1	0	0	0	0	0	0	0	0	2	2	2	1	0	0	0	0	1	2	1	1	2	0	0	0	0	2	1	1	1	0	0	0	1	2	1	0	0	0	0
67	0	1	1	0	0	1	0	0	2	2	0	0	0	0	0	0	0	1	0	0	1	0	1	0	0	1	1	1	2	0	1	1	0	2	1	2	1	0	0	1	1	0	1	1	1	1	0	0	0
68	0	2	0	0	0	1	2	1	1	1	1	0	1	0	1	0	0	0	0	0	0	0	2	0	0	0	2	2	2	2	1	1	2	0	1	2	2	0	0	0	0	0	0	2	0	1	0	0	0
69	0	2	1	1	1	1	2	0	1	1	1	0	0	0	0	0	0	0	1	1	0	1	1	1	1	0	2	2	2	1	0	0	1	2	1	2	2	0	0	0	0	1	1	2	1	1	0	0	0
70	0	2	0	0	0	0	0	0	2	2	0	0	0	0	0	0	0	0	1	2	2	2	0	1	1	1	2	2	2	1	1	2	2	0	1	1	1	0	0	1	1	0	0	1	0	0	0	0	0
71	0	1	2	0	0	2	1	1	2	2	0	0	0	0	0	0	0	0	2	2	2	0	2	0	0	0	2	2	2	2	1	0	1	1	0	2	1	2	1	1	1	0	0	2	1	1	0	0	0
72	0	2	1	0	0	1	0	0	2	0	1	0	0	0	0	0	0	2	1	1	2	2	0	1	1	1	0	1	1	0	1	1	1	0	1	2	1	0	0	1	1	0	1	2	1	0	0	0	0
73	0	1	2	0	0	2	2	0	1	1	0	1	1	0	1	0	0	0	2	2	2	1	2	0	0	0	2	2	2	1	2	1	1	0	0	2	2	0	0	0	0	0	0	1	1	0	1	0	0
74	0	1	2	0	0	2	2	0	0	0	0	1	1	0	0	0	0	0	1	1	1	0	2	0	0	0	1	1	2	1	0	1	2	1	2	1	1	1	1	1	1	0	1	2	1	0	0	0	0
75	0	1	1	0	0	1	1	0	1	1	0	0	0	0	0	0	0	1	0	0	0	0	2	0	0	0	2	2	2	1	1	1	1	0	1	1	1	0	0	0	0	0	0	0	0	0	0	0	0
76	0	1	1	0	0	1	1	1	2	2	0	1	1	0	0	0	0	0	1	1	2	0	2	0	0	0	1	0	2	0	0	2	1	1	0	2	2	0	0	1	1	0	0	1	0	0	0	0	0
77	0	2	1	0	0	0	1	1	2	1	0	0	0	0	0	0	0	0	0	1	1	1	0	1	1	1	1	2	0	0	2	2	2	0	0	2	1	0	0	0	0	0	1	2	0	0	1	0	1
78	0	1	2	0	0	2	1	0	1	1	1	0	0	0	0	0	0	0	0	0	0	1	2	0	0	0	0	1	2	0	0	1	1	0	0	2	1	0	0	1	1	0	1	1	1	1	0	0	0
79	0	2	1	0	0	0	2	0	0	0	0	0	0	0	0	0	0	0	0	0	0	0	2	0	0	2	2	2	2	1	2	1	1	1	0	2	0	0	0	1	1	2	2	2	0	2	0	0	0
80	0	2	0	0	0	1	1	0	2	0	1	0	0	0	0	0	0	0	2	2	2	0	2	0	0	1	1	1	2	1	0	1	1	1	0	2	1	0	0	1	1	1	1	2	0	1	1	0	0
81	0	1	1	0	0	0	1	0	1	0	0	0	1	0	1	0	0	0	0	0	0	0	2	0	0	0	2	2	2	1	1	0	0	0	0	2	1	0	0	0	0	0	1	2	1	1	0	1	0
82	0	1	1	0	0	1	0	0	2	1	0	0	1	0	0	1	0	2	2	2	2	0	2	0	0	0	1	1	2	0	1	1	1	0	1	1	0	0	0	2	2	0	0	1	0	0	0	0	0
83	0	1	2	0	0	2	1	0	1	1	1	1	2	0	1	0	0	0	1	1	2	0	2	0	0	1	1	1	2	1	0	0	1	1	0	2	1	0	0	2	2	0	1	1	1	2	1	0	0
84	0	1	1	0	0	1	0	0	2	0	1	0	0	0	1	0	0	0	1	1	1	0	0	0	0	1	1	2	1	1	2	2	1	1	1	1	2	1	1	1	1	0	0	0	2	1	1	0	0
85	0	0	2	0	0	2	2	0	1	1	0	0	0	0	0	0	0	0	1	1	1	1	2	0	0	1	2	2	2	2	0	1	1	0	0	2	2	0	0	1	1	1	1	2	0	0	0	0	0
86	0	1	2	0	0	0	2	1	1	1	1	0	0	0	0	0	1	2	1	1	1	0	2	0	0	0	2	2	2	2	1	2	2	0	1	1	1	0	0	1	1	1	1	1	1	0	0	1	0
87	0	1	1	0	0	1	1	0	1	1	1	0	0	0	0	1	0	0	1	1	1	0	1	0	0	0	2	2	2	2	1	0	0	2	1	2	2	0	0	1	0	0	0	2	0	0	0	1	0
88	0	2	0	0	0	1	0	0	2	1	0	0	1	0	0	0	0	0	1	1	1	0	2	0	0	0	2	2	2	2	1	0	0	1	0	2	1	0	0	1	1	0	1	2	1	2	0	1	0
89	0	1	1	0	0	2	0	0	2	1	0	0	1	0	1	0	0	0	1	1	1	0	2	0	0	1	2	2	2	2	0	0	0	0	0	2	1	0	0	1	1	0	0	1	0	1	1	0	1
90	0	2	1	0	0	2	2	1	1	1	0	0	0	0	0	0	0	0	2	1	2	0	2	0	0	0	2	2	2	1	1	1	1	0	0	2	1	1	1	0	0	0	1	2	0	0	0	0	1
91	0	1	2	0	0	0	2	0	0	0	0	0	0	0	0	0	0	0	1	1	1	0	2	0	0	2	2	2	2	1	2	1	1	1	1	1	0	0	0	2	1	0	1	1	1	1	0	0	1
92	0	1	1	0	0	1	1	1	2	1	0	1	1	0	0	0	0	0	0	0	0	0	2	0	0	2	2	2	2	2	1	2	1	0	2	2	2	0	0	1	1	0	0	1	1	0	0	0	0
93	0	1	2	0	0	0	0	0	2	1	0	0	1	0	0	1	0	1	2	1	2	0	2	0	0	0	1	2	2	1	0	1	1	2	1	1	1	0	0	1	1	0	1	2	0	2	0	1	1
94	0	0	2	0	0	1	1	1	2	2	0	0	0	0	0	0	0	0	2	2	2	0	2	0	0	1	1	1	2	1	1	2	2	0	0	2	1	1	1	1	1	1	2	2	1	1	0	0	0
95	0	1	2	0	0	1	1	0	1	0	0	0	0	0	0	0	0	1	2	2	2	0	2	0	0	0	1	2	2	2	1	2	2	0	2	1	1	1	1	0	0	0	0	2	0	0	0	0	0
96	0	2	0	0	0	1	1	1	2	2	0	1	0	0	0	0	0	0	2	1	2	1	0	1	1	1	0	0	2	1	0	1	1	1	0	2	1	0	0	1	1	0	0	1	0	0	0	1	0
97	0	1	0	0	0	1	1	1	2	2	0	0	1	0	1	0	0	1	2	2	2	1	2	0	0	0	1	1	2	0	1	1	1	0	1	2	2	0	0	1	1	0	0	1	1	0	0	0	0
98	0	2	0	0	0	0	2	1	1	1	1	0	0	0	0	0	0	0	1	1	2	0	0	0	0	1	2	2	2	2	1	1	1	0	1	1	1	0	0	1	1	1	2	2	1	1	1	0	0
99	0	2	0	0	0	1	2	0	1	1	0	0	0	0	0	0	0	1	2	2	2	0	2	0	0	2	1	1	2	1	0	1	1	0	1	1	1	0	0	1	1	0	0	0	1	1	0	1	0
100	0	1	2	0	0	2	2	0	1	1	1	1	1	0	1	0	1	1	1	2	2	1	0	0	0	0	2	2	1	1	1	0	0	1	0	2	2	0	1	1	0	0	0	2	0	0	1	1	0
101	0	2	1	0	0	1	1	1	2	2	0	0	0	0	0	0	1	1	1	1	1	1	2	0	0	0	2	2	2	1	1	0	0	0	1	1	2	0	0	1	0	0	0	1	0	0	0	0	0
102	0	2	2	0	0	1	0	0	1	0	1	0	0	0	0	0	0	0	2	2	2	0	2	0	0	2	1	1	2	1	0	2	2	0	2	0	1	0	0	2	2	1	1	2	0	2	0	0	0
103	0	0	2	0	0	1	0	0	2	1	1	1	1	0	1	0	0	0	1	1	2	0	2	0	0	1	1	2	2	1	0	1	0	1	0	2	2	0	0	1	1	0	0	0	0	0	0	0	0
104	0	1	2	0	0	2	0	0	2	2	0	0	2	0	1	0	0	0	2	1	2	1	1	1	1	0	2	2	2	2	0	2	1	1	0	2	1	0	0	1	1	0	0	1	0	0	0	1	0
105	0	1	2	0	0	0	1	0	2	1	1	1	1	0	1	0	0	1	2	2	1	1	2	0	0	2	1	1	2	1	0	0	1	1	1	2	0	0	0	1	1	0	1	2	1	1	0	0	1
106	0	2	0	0	0	0	2	0	1	1	0	0	1	0	1	0	0	1	2	2	2	1	1	1	1	0	2	2	2	2	0	1	1	0	1	0	2	0	0	1	0	0	0	2	1	1	0	0	1
107	0	1	2	0	0	2	1	0	1	1	0	2	2	1	1	0	0	1	1	1	2	1	2	0	0	2	1	1	2	1	0	0	0	0	0	2	2	0	0	1	1	0	0	1	1	1	1	0	1
108	0	1	2	0	0	2	1	2	2	2	0	1	2	0	2	0	0	0	2	1	2	1	1	1	1	1	1	1	2	0	0	0	0	0	1	1	0	0	0	1	1	0	0	1	0	0	0	0	1
109	0	1	1	0	0	1	2	0	1	0	1	0	2	0	1	1	0	0	2	2	2	0	2	0	0	2	1	1	2	1	0	2	2	0	1	1	1	1	1	1	1	0	0	0	0	1	0	0	0
110	0	1	2	0	0	2	1	1	2	1	0	1	2	0	1	0	0	1	2	2	2	0	1	0	0	2	2	2	2	2	0	0	0	0	0	2	1	1	1	1	1	0	1	2	1	0	0	0	2
111	0	1	0	0	0	1	1	0	1	1	1	0	0	0	0	0	0	1	2	2	2	0	2	0	0	1	1	2	2	1	0	0	0	1	0	2	1	0	0	2	2	0	0	2	0	0	0	0	0
112	0	2	0	0	0	0	2	1	1	1	0	0	1	1	0	0	0	1	2	2	2	0	2	0	0	1	2	2	2	2	1	1	1	1	0	2	1	0	0	0	0	1	1	2	1	1	0	0	0
113	0	2	0	0	0	0	1	0	1	1	1	1	1	0	1	0	0	1	1	1	1	1	1	1	1	1	1	1	1	1	2	2	1	2	1	1	1	0	0	0	0	0	1	2	0	0	0	0	1
114	0	2	1	0	0	0	2	1	2	2	1	0	0	0	0	0	0	0	1	1	1	0	2	0	0	1	1	1	2	1	1	0	1	1	1	2	0	0	0	1	1	1	1	1	1	0	0	0	1
115	0	1	1	0	0	1	0	0	2	2	0	0	1	0	1	0	0	0	1	1	1	1	2	0	0	0	2	2	2	2	1	1	1	0	0	1	1	1	1	1	1	0	1	2	1	0	1	0	0
116	0	1	2	0	0	1	2	1	1	1	1	1	1	0	1	0	0	0	1	1	1	0	2	0	0	2	2	2	2	2	1	1	1	1	1	2	0	0	0	1	1	0	0	1	1	1	0	0	0
117	0	1	2	0	0	2	1	0	1	1	0	1	2	0	1	1	0	2	2	2	2	1	2	0	0	0	2	2	2	2	1	1	1	2	1	2	0	0	0	1	1	0	0	2	1	1	0	0	0
118	0	0	2	0	0	2	1	0	1	1	1	0	0	0	0	0	0	0	1	1	1	0	2	0	0	2	0	1	1	0	1	1	0	1	1	1	1	0	0	1	1	0	0	1	0	0	0	0	0
119	0	2	0	0	0	0	2	0	1	1	1	1	0	0	0	0	0	0	1	1	1	1	2	0	0	0	1	1	2	1	0	1	1	0	1	1	1	0	0	1	1	0	0	0	0	0	0	0	0
120	0	0	2	0	0	2	1	0	1	1	1	1	1	0	1	0	1	1	1	2	2	1	2	0	0	0	1	1	2	0	1	1	0	1	1	2	1	0	0	0	0	0	0	0	0	0	0	0	0
121	0	2	0	0	0	0	2	0	0	0	0	1	1	0	1	0	0	1	1	1	2	0	2	0	0	2	1	2	2	2	0	1	1	1	1	1	1	0	0	2	2	1	1	2	1	0	0	0	1
122	0	1	2	0	0	2	1	0	2	0	0	0	1	0	0	1	0	0	2	2	2	0	2	0	0	1	1	2	1	1	2	1	1	0	1	1	2	0	0	1	1	0	0	1	0	0	0	1	0
123	0	2	0	0	0	0	2	1	1	1	0	1	1	0	1	0	0	1	2	2	2	0	2	0	0	1	1	2	2	1	0	1	1	0	1	1	0	0	0	2	2	0	0	0	0	1	0	1	0
124	0	0	2	0	0	1	0	0	2	2	0	0	0	0	0	0	0	1	1	1	1	0	2	0	0	1	2	2	2	2	1	0	0	0	0	1	1	0	0	2	2	0	0	1	0	0	0	0	0
125	0	1	2	0	0	1	1	0	0	0	0	0	0	0	0	0	0	1	0	0	1	0	1	0	0	1	1	1	2	0	1	1	1	2	2	1	2	0	0	1	1	1	1	1	1	0	0	0	2
126	0	1	1	0	0	1	1	0	2	2	0	1	1	0	1	0	0	1	2	2	2	0	2	0	0	1	2	2	2	1	1	1	2	0	0	2	2	0	0	0	0	1	1	2	0	1	0	0	0
127	0	2	1	0	0	2	1	0	0	0	1	0	0	0	0	0	0	0	1	1	1	2	0	1	1	1	0	1	1	1	1	1	1	1	0	2	2	0	0	1	1	0	0	2	0	0	0	0	0
128	0	2	1	0	0	1	1	0	0	0	1	0	1	0	1	0	0	0	0	0	2	0	2	0	0	1	2	2	2	2	0	1	1	0	1	1	0	0	0	1	1	0	0	2	0	1	0	0	0
129	0	1	2	0	0	2	1	0	0	0	1	0	1	0	0	1	0	1	2	1	2	0	2	1	1	1	2	2	2	2	1	1	1	0	1	2	0	0	0	1	1	0	2	2	2	1	0	0	0
130	0	1	1	0	0	1	2	1	1	1	0	0	0	0	0	0	0	0	1	1	2	1	0	1	1	1	2	2	2	2	0	2	1	2	1	1	1	0	0	1	1	0	0	2	0	0	0	0	0
131	0	2	1	0	0	0	1	0	0	0	1	0	0	0	0	0	0	0	1	1	2	0	2	0	0	2	1	1	2	1	1	2	1	0	1	1	2	0	1	2	1	1	1	1	0	1	0	0	0
132	0	1	2	0	0	2	2	0	1	0	0	0	1	0	0	0	0	0	1	1	0	1	1	1	1	1	2	2	1	1	1	1	1	0	1	1	1	0	0	2	2	0	0	1	0	0	0	0	0
133	0	1	1	0	0	0	2	0	0	0	1	0	0	0	0	0	0	1	1	1	1	1	2	0	0	2	1	2	2	1	0	0	1	1	1	2	2	0	0	0	0	0	1	2	0	1	0	0	1
134	0	2	1	0	0	0	2	1	1	1	0	0	0	0	0	0	0	1	1	1	2	0	2	0	0	0	0	2	1	1	2	0	1	0	1	2	1	0	0	1	1	0	0	1	1	1	0	1	0
135	0	0	2	0	0	2	2	1	1	1	0	0	1	0	0	0	0	1	2	0	2	0	2	0	0	1	0	0	1	0	1	0	1	2	1	2	2	0	0	2	1	0	0	1	0	0	1	0	0
136	0	2	1	0	0	2	1	0	2	2	0	1	1	0	1	0	0	0	1	1	1	0	2	0	0	0	1	0	1	0	1	1	0	2	0	2	2	0	0	1	1	0	0	0	1	1	1	0	0
137	0	2	1	0	0	0	0	0	2	2	0	0	0	0	0	1	1	0	2	1	2	1	0	0	0	1	2	2	2	2	0	0	0	0	0	2	2	0	0	1	1	2	2	2	1	1	0	0	0
138	0	0	2	0	0	2	2	0	0	0	0	1	1	0	1	0	0	2	2	2	2	0	2	0	0	1	1	1	1	1	1	0	0	1	0	2	2	0	0	0	0	0	1	2	0	0	0	0	1
139	0	1	1	0	0	1	1	1	2	1	0	0	1	0	1	0	0	0	1	1	1	1	1	1	1	0	1	2	2	1	2	0	1	1	1	2	2	0	0	0	0	0	0	2	0	0	0	0	0
140	0	1	1	0	0	1	0	0	2	2	0	0	0	0	0	0	0	0	0	0	0	0	2	0	0	1	1	2	2	1	2	0	0	0	0	1	1	1	0	0	0	0	1	2	1	1	0	0	2
141	0	1	2	0	0	2	2	1	1	1	1	0	0	0	0	0	1	1	0	0	1	0	2	0	0	2	1	1	2	1	0	1	0	0	1	1	2	0	0	1	1	1	1	2	2	0	0	1	0
142	0	2	0	0	0	0	2	1	1	1	0	0	0	0	0	0	1	1	1	1	1	0	1	0	0	2	2	2	2	1	2	2	2	1	0	2	1	0	0	1	1	0	0	2	0	0	0	0	0
143	0	0	2	0	0	2	0	0	2	2	0	1	2	1	1	0	0	2	2	2	2	1	2	0	0	2	1	2	2	2	1	1	1	0	2	0	0	0	0	1	1	0	0	2	0	0	0	0	1
144	0	2	0	0	0	1	0	0	1	1	1	1	1	0	1	0	0	0	1	1	1	0	2	0	0	2	1	1	2	1	0	0	0	0	1	1	1	1	1	1	1	0	0	1	0	1	0	0	0
145	0	2	0	0	0	1	0	0	2	2	0	0	0	0	0	0	0	2	2	2	2	0	2	0	0	1	1	1	2	0	1	0	0	0	1	1	2	0	0	0	0	0	1	2	1	0	0	0	1
146	0	1	1	0	0	1	1	0	1	1	0	1	2	0	1	1	0	1	1	0	0	1	1	1	1	1	2	2	2	1	1	0	0	0	0	2	1	0	0	2	2	0	0	0	0	0	0	1	0
147	0	1	1	0	0	1	1	0	1	0	1	0	1	0	0	0	0	0	2	1	2	0	2	0	0	1	0	1	1	1	1	2	2	0	1	1	1	1	0	1	0	0	0	0	2	1	0	0	0
148	0	1	2	0	0	0	1	0	1	1	1	0	1	0	1	0	0	0	1	1	1	0	1	1	1	0	2	2	2	1	1	1	1	0	0	2	2	0	0	1	0	0	0	0	2	0	0	0	0
149	0	1	0	0	0	1	1	0	1	1	0	1	1	0	1	0	0	1	2	2	2	0	2	0	0	1	2	2	2	2	0	1	1	0	0	2	0	0	0	1	1	0	0	0	0	0	0	0	0
150	0	2	0	0	1	1	1	0	1	1	1	1	1	0	1	0	0	0	1	1	1	1	2	0	0	1	1	1	2	1	0	1	0	2	1	2	1	1	1	0	0	0	0	2	0	1	0	0	2
151	0	0	2	0	0	1	2	1	1	1	0	1	1	0	1	0	0	0	2	2	2	2	0	1	1	1	1	1	2	0	0	0	0	0	2	2	1	0	0	1	1	0	0	1	0	0	1	0	0
152	0	2	1	0	0	0	0	0	2	1	1	0	0	0	0	0	0	2	2	2	2	0	2	0	0	2	0	1	1	1	1	2	2	0	1	1	1	0	0	1	1	0	0	2	0	1	0	1	0
153	0	1	2	0	0	1	1	0	2	1	1	2	2	0	2	0	1	1	1	1	1	1	2	0	0	1	2	2	2	2	0	2	2	1	0	2	0	0	0	2	2	0	0	2	0	2	1	0	1
154	0	1	2	0	0	2	0	0	2	2	0	0	2	0	2	0	0	0	2	2	2	0	2	0	0	1	0	1	2	0	0	2	1	0	2	2	1	0	1	2	1	0	0	2	0	0	1	0	0
155	0	2	0	0	0	1	2	1	1	1	1	0	1	0	1	0	0	0	2	2	2	0	1	0	0	1	2	2	2	2	1	1	1	0	0	2	1	0	0	0	0	0	0	1	1	1	0	0	0
156	0	0	2	0	1	1	1	0	1	0	0	1	2	1	0	0	1	2	1	1	2	1	2	0	0	1	2	2	2	2	0	1	1	1	0	2	2	0	0	0	0	0	0	2	0	0	0	0	0
157	0	0	1	0	0	0	1	1	2	2	0	2	2	1	1	0	0	1	1	2	2	0	2	0	0	2	2	2	2	2	1	2	2	0	1	1	1	0	0	1	1	1	1	1	1	0	0	1	0
158	0	0	2	0	0	1	1	0	2	1	1	1	1	0	1	0	0	0	1	1	2	0	1	0	0	0	1	1	2	1	0	0	1	2	1	2	1	0	0	1	1	0	0	1	0	0	0	0	0
159	0	1	2	0	0	1	0	0	2	2	0	2	2	0	2	0	0	0	0	0	0	0	1	0	0	0	0	1	1	1	1	1	1	0	1	1	1	0	0	1	1	0	0	0	0	0	0	0	0
160	0	2	1	0	0	2	1	0	1	1	1	0	1	0	0	0	0	1	1	1	2	0	2	0	0	0	0	2	2	0	1	1	1	0	0	2	1	0	0	1	1	0	0	1	1	0	0	0	1
161	0	1	1	0	0	0	1	0	1	1	0	1	1	0	1	0	0	1	0	1	1	1	1	1	1	1	2	2	2	2	0	2	2	0	1	1	0	0	0	2	2	1	1	2	1	0	1	0	1
162	0	1	1	0	0	1	2	1	1	1	1	1	1	0	1	0	0	0	0	0	1	1	0	1	1	0	2	2	2	1	2	0	0	0	1	1	1	0	0	1	1	0	0	1	0	0	0	0	0
163	0	1	2	0	0	1	1	0	1	1	0	1	1	0	1	0	0	0	2	1	2	0	2	0	0	1	1	1	2	1	1	1	0	0	1	2	0	0	0	2	2	1	1	2	1	1	0	0	1
164	0	1	0	0	0	1	1	0	1	1	1	1	1	0	1	0	0	1	2	2	2	0	2	0	0	2	0	1	2	0	1	1	1	1	1	2	1	1	1	1	1	0	0	2	0	0	0	0	0
165	0	0	1	0	0	1	1	0	1	1	0	1	1	0	1	0	0	1	1	1	1	0	2	0	0	0	1	0	1	0	1	1	1	0	0	2	2	0	0	1	1	0	0	0	1	0	0	1	0
166	0	2	1	0	0	1	1	0	1	0	1	1	2	0	1	1	0	1	2	2	2	0	2	0	0	1	1	2	2	2	1	1	1	0	1	2	2	0	0	1	1	0	1	2	1	0	0	1	0
167	0	2	1	0	0	2	1	0	1	0	1	0	1	0	1	0	0	0	2	2	2	0	1	0	0	2	1	2	2	1	2	0	0	0	0	2	2	0	0	0	0	0	0	2	1	1	0	0	1
168	0	2	0	0	0	0	1	0	1	1	0	0	0	0	0	0	0	1	0	0	2	0	1	0	0	2	2	2	2	2	0	1	2	0	0	2	2	0	0	0	0	0	0	1	1	1	1	0	0
169	0	1	1	0	0	1	2	1	1	1	0	0	0	0	0	0	0	0	2	2	2	1	0	0	0	1	0	1	2	0	0	0	0	0	0	2	2	0	0	1	1	0	0	1	0	0	0	0	0
170	0	0	2	0	0	2	1	0	1	1	0	0	0	0	0	0	0	0	1	1	1	1	2	0	0	2	0	1	2	0	0	1	0	1	0	2	2	0	0	0	0	0	1	2	1	1	0	0	2
171	0	1	1	0	0	0	2	0	0	0	2	1	1	0	1	0	0	0	2	2	1	1	1	1	1	1	2	2	2	2	1	0	1	1	1	2	1	0	0	1	1	0	1	2	1	1	0	0	0
172	0	0	2	0	0	2	2	0	0	0	2	1	1	0	1	0	0	0	1	1	2	0	2	0	0	0	2	2	2	1	1	2	1	0	1	1	2	0	0	0	0	0	0	1	0	1	0	0	0
173	0	1	1	1	1	2	0	0	2	1	0	1	1	0	1	0	0	0	2	1	2	0	2	0	0	1	2	2	2	2	0	1	1	1	0	2	1	0	0	0	0	1	1	2	1	0	1	0	1
174	0	1	2	0	0	1	1	0	2	0	1	1	1	0	1	0	0	1	2	2	2	1	1	1	1	0	2	2	2	1	1	0	0	0	0	2	1	0	0	1	1	0	0	1	0	0	0	0	0
175	0	2	0	0	1	1	1	0	1	0	0	0	1	0	0	0	0	0	1	1	2	0	2	0	0	1	2	2	2	2	0	1	1	0	0	2	0	0	0	2	2	0	0	2	0	2	0	0	1
176	0	2	0	0	0	0	1	1	2	2	0	0	0	0	0	0	0	0	2	1	2	1	2	0	0	0	1	2	2	1	1	1	1	0	1	0	2	1	1	0	0	0	1	2	1	1	0	0	1
177	0	2	1	0	0	1	1	0	1	1	0	1	2	0	2	0	0	0	0	0	0	0	2	0	0	1	0	0	2	1	0	0	1	1	0	2	2	0	0	1	1	0	1	2	1	1	1	0	0
178	0	2	2	0	0	1	1	0	1	0	1	1	2	0	2	0	0	0	2	2	2	1	0	1	1	0	1	1	1	1	0	1	1	0	1	1	1	0	0	1	1	2	2	2	0	0	0	0	0
179	0	2	2	0	0	1	0	0	2	2	0	1	2	0	1	1	1	2	0	0	2	0	2	0	0	0	2	2	2	2	0	2	1	0	0	2	1	0	0	0	0	0	0	1	0	0	0	0	0
180	0	2	1	1	1	1	0	0	2	2	0	0	0	0	0	0	0	0	2	2	2	1	1	1	1	1	1	2	2	1	1	1	0	1	0	2	0	0	0	2	1	1	1	2	0	0	0	0	2
181	0	1	1	0	0	0	1	0	2	1	0	0	0	0	0	0	0	1	1	1	1	1	2	0	0	2	2	2	2	2	0	1	2	0	0	2	2	0	0	0	0	2	2	2	0	2	0	0	0
182	0	2	1	0	0	1	2	0	0	0	0	1	1	0	1	0	0	0	2	2	2	1	1	1	1	0	2	2	2	1	0	1	0	1	0	2	0	0	0	2	2	0	0	1	1	1	0	1	1
183	0	2	1	0	0	1	0	0	2	2	0	1	2	0	1	0	0	0	1	1	2	1	1	1	1	1	2	2	2	2	0	2	2	0	2	0	1	0	0	0	0	0	0	2	1	1	1	0	0
184	0	1	2	0	0	0	2	0	0	0	1	1	1	0	1	0	0	0	2	1	2	2	0	1	1	1	0	0	1	0	1	1	1	0	0	2	2	0	0	1	0	0	1	1	1	0	0	0	1
185	0	1	1	0	0	1	0	0	2	1	0	0	1	0	1	0	0	0	1	1	1	0	2	0	0	0	1	2	2	1	1	1	0	0	0	2	1	0	0	1	1	0	0	2	0	0	0	0	1
186	0	2	1	0	0	1	0	0	2	2	0	0	1	0	0	0	0	0	1	1	1	0	1	0	0	2	2	2	2	2	0	1	1	2	1	2	1	0	0	1	1	2	2	2	1	0	0	0	1
187	0	2	1	0	0	1	2	0	1	0	1	0	0	0	0	0	0	1	1	1	2	0	2	0	0	1	1	2	2	2	0	1	2	0	0	2	1	0	0	2	2	0	0	0	0	0	0	1	0
188	0	2	1	0	0	2	0	0	2	1	1	0	0	0	0	0	1	1	2	2	2	1	2	0	0	1	1	2	1	0	2	1	0	1	0	2	2	0	0	0	0	0	1	2	1	2	1	0	1
189	0	1	1	0	0	0	2	0	1	0	1	0	0	0	0	0	1	1	0	0	1	0	2	0	0	1	1	1	1	1	0	1	2	0	2	1	1	0	0	0	0	0	1	2	1	0	0	0	1
190	0	2	0	0	0	0	2	0	1	0	0	1	2	0	2	0	0	0	2	2	2	1	2	0	0	1	2	2	1	1	1	1	1	0	1	1	2	0	0	1	1	0	0	1	0	0	0	0	0
191	0	2	0	0	0	0	2	0	1	1	0	0	2	0	1	1	0	1	2	2	2	0	2	0	0	1	2	2	2	1	2	1	1	0	0	2	2	0	0	1	1	0	0	1	1	1	0	0	0
192	0	1	2	0	0	2	1	0	1	1	1	0	1	0	0	1	0	0	0	1	1	0	2	1	1	1	2	2	1	1	2	0	0	0	0	2	2	0	0	1	1	0	0	1	0	1	0	0	1
193	0	1	2	0	0	1	2	0	1	1	0	1	1	0	2	0	0	0	1	1	1	0	1	1	1	1	1	2	1	1	2	2	2	0	1	1	2	0	0	1	0	1	1	1	1	0	0	0	1
194	0	0	2	0	0	1	2	1	1	1	0	0	1	0	0	1	0	1	2	2	2	1	0	0	0	0	1	1	1	1	0	1	1	0	1	2	1	0	0	1	1	0	0	2	0	0	0	0	0
195	0	2	0	0	0	0	1	0	2	2	0	0	0	0	0	0	0	0	0	0	0	0	2	0	0	1	0	1	2	1	0	0	0	0	0	2	1	0	0	1	1	1	1	1	1	0	0	0	1
196	0	1	2	0	0	1	1	1	2	2	0	1	1	0	1	0	0	2	1	1	1	1	1	1	1	0	0	1	2	1	0	2	1	0	1	1	2	0	0	0	0	1	1	1	1	0	1	0	1
197	0	0	1	0	0	0	0	0	2	2	0	0	1	0	0	0	1	1	1	2	2	0	1	0	0	0	1	2	2	1	1	2	1	1	1	1	2	1	1	1	1	0	0	1	1	0	0	0	0
198	0	1	1	0	0	1	2	0	0	0	0	0	0	0	0	0	1	1	1	1	1	0	2	0	0	1	2	2	2	2	1	1	0	2	0	2	2	0	0	0	0	0	1	2	1	1	1	1	0
199	0	2	1	0	0	1	0	0	2	2	0	2	1	0	1	0	1	1	1	2	2	0	0	0	0	0	1	2	2	1	0	2	2	0	2	1	1	0	0	0	0	0	1	2	1	2	0	0	0
200	0	1	0	0	0	1	1	0	1	0	0	0	0	0	0	0	0	0	1	1	1	0	2	0	0	2	1	1	2	0	0	1	1	0	1	1	1	0	0	0	0	0	0	2	0	0	0	0	1
201	0	2	1	0	0	0	0	0	2	1	0	0	1	0	0	0	0	0	0	0	0	1	2	0	0	1	2	2	2	2	2	1	1	0	1	1	1	0	0	1	1	0	0	1	0	1	1	0	0
202	0	1	2	0	0	1	2	0	0	0	1	0	0	0	0	0	0	1	1	1	1	0	2	0	0	1	2	2	2	2	1	1	1	0	0	2	1	0	0	1	1	0	0	1	0	0	0	0	0
203	0	2	0	0	0	0	1	0	1	0	0	1	1	0	1	0	0	0	1	1	0	0	1	1	1	0	2	2	2	2	1	1	1	0	1	1	1	0	0	0	0	0	0	2	1	1	0	0	0
204	0	0	2	0	0	2	2	1	1	1	1	0	1	0	1	0	0	1	2	2	2	1	2	0	0	0	2	2	2	1	2	1	0	2	1	1	2	0	0	0	0	1	2	2	1	1	1	0	0
205	0	0	2	0	0	2	0	0	2	1	0	1	2	1	1	0	0	1	2	2	2	0	1	0	0	0	1	1	2	1	1	1	1	0	1	1	2	1	1	0	0	1	1	1	1	0	1	0	1
206	0	0	2	0	0	1	1	0	0	0	2	0	0	0	0	0	0	0	1	1	1	0	1	0	0	2	2	2	2	2	0	1	1	0	1	1	1	1	1	1	1	0	0	2	1	1	0	0	1
207	0	1	1	0	0	1	1	0	1	1	0	2	2	1	1	0	0	1	2	2	2	0	2	0	0	2	1	1	1	1	0	2	2	0	1	1	1	1	1	1	1	1	1	2	1	1	0	1	1
208	0	0	2	0	0	1	2	1	1	1	0	0	0	0	0	0	0	1	2	2	2	1	1	1	1	1	1	2	1	1	2	1	0	0	0	2	2	1	1	0	0	0	0	0	0	0	0	0	0
209	0	2	0	0	0	1	0	0	2	2	0	0	1	0	1	0	0	0	2	1	2	0	1	0	0	2	2	2	2	2	1	2	1	0	2	2	2	0	0	0	0	0	1	1	1	1	0	0	0
210	0	1	1	0	0	0	1	0	1	1	1	1	1	0	1	0	0	2	2	2	2	1	2	0	0	1	2	2	2	2	1	1	0	0	1	2	1	0	0	1	1	1	2	2	0	0	0	0	0
211	0	1	1	0	0	2	2	0	1	0	1	0	2	0	0	1	1	1	1	2	2	0	2	0	0	0	0	1	2	0	1	1	1	1	2	0	1	1	0	0	0	1	1	2	1	2	0	0	0
212	0	0	2	0	1	1	1	1	2	2	0	0	0	0	0	0	0	1	2	2	2	0	2	0	0	2	1	1	1	1	0	2	2	0	0	2	2	0	0	2	1	0	0	2	1	1	0	1	0
213	0	1	1	0	0	1	1	1	2	1	0	0	0	0	0	0	1	1	1	2	2	0	2	0	0	1	1	1	2	1	0	1	1	0	1	2	1	0	0	2	2	0	0	2	0	0	0	0	0
214	0	1	1	0	0	1	1	0	1	1	2	1	1	0	1	0	1	1	0	0	1	0	2	0	0	1	1	2	1	1	2	1	0	1	0	2	1	0	0	2	2	0	0	0	1	0	0	0	0
215	0	2	0	0	0	0	1	0	2	2	0	1	1	0	1	0	0	0	2	1	2	0	2	0	0	1	1	2	1	1	2	1	1	0	0	2	1	1	1	1	1	0	0	0	1	0	0	0	1
216	0	2	1	0	0	1	2	1	1	1	1	1	1	0	1	0	0	1	2	2	2	0	2	0	0	0	2	2	2	2	0	1	1	0	0	2	1	0	0	2	2	0	0	2	0	2	0	0	0
217	0	0	2	0	0	2	0	0	1	1	0	0	0	0	0	0	1	1	1	1	1	1	2	0	0	0	0	1	1	0	1	1	0	1	1	1	1	0	0	2	2	1	1	2	1	1	0	0	0
218	0	0	2	0	0	2	2	0	0	0	1	1	0	0	0	0	0	1	1	1	2	1	2	0	0	0	1	1	1	1	2	1	1	0	1	2	2	0	0	2	1	0	0	1	0	0	0	0	0
219	0	1	1	0	0	1	2	0	0	0	1	0	1	0	1	0	0	0	2	1	2	1	2	0	0	0	2	2	2	2	1	2	2	0	1	2	1	0	0	1	1	0	0	2	0	0	0	0	0
220	0	1	1	0	0	1	0	0	2	2	0	1	1	0	1	0	1	1	1	1	1	1	1	1	1	1	2	2	2	2	0	0	0	1	0	2	2	0	0	0	0	0	0	2	0	0	0	0	1
221	0	1	1	0	0	1	2	1	1	1	1	1	1	0	1	0	1	1	0	0	1	2	2	0	0	0	2	1	2	1	1	0	1	1	1	2	1	0	0	0	0	1	1	1	1	1	0	1	0
222	0	1	1	0	0	1	2	0	1	0	0	1	2	0	2	0	0	0	1	1	2	1	2	0	0	0	0	1	1	1	1	1	1	1	1	1	0	0	0	1	1	1	2	2	0	0	0	0	0
223	0	2	0	0	0	1	2	0	1	1	1	0	1	0	0	0	0	1	1	2	2	2	1	1	1	1	1	1	2	0	1	2	1	1	0	2	1	0	0	2	2	1	1	1	2	0	0	0	0
224	0	1	1	0	0	2	1	0	1	1	1	0	0	0	1	0	0	1	1	1	2	0	2	0	0	1	0	2	2	0	1	0	1	1	1	2	2	0	0	1	1	0	1	2	1	1	0	0	0
225	0	1	1	0	0	1	2	0	1	0	2	0	0	0	0	0	0	0	1	1	1	1	1	0	0	2	1	2	1	1	2	0	0	0	1	1	2	0	0	0	0	0	0	1	0	0	0	0	0
226	0	2	0	0	0	1	0	0	2	2	0	0	1	0	0	1	0	2	1	1	1	0	1	0	0	1	0	1	1	0	1	1	1	0	0	2	0	0	0	2	2	0	0	2	0	0	1	0	0
227	0	1	2	0	0	0	1	0	1	1	1	1	1	1	0	0	0	0	1	1	1	1	2	0	0	2	2	2	2	1	1	1	1	1	1	1	2	0	0	1	1	0	0	1	0	1	1	0	1
228	0	1	1	0	0	2	0	0	2	1	1	0	0	0	0	0	0	0	1	1	1	0	0	0	0	0	2	2	1	1	1	1	2	1	2	2	1	0	0	2	2	0	0	1	0	1	0	0	0
229	0	0	2	0	0	1	0	0	2	2	0	0	0	0	0	0	0	1	0	1	1	0	2	0	0	1	2	2	2	2	0	2	2	0	1	1	1	0	0	1	1	0	1	1	0	0	0	0	1
230	0	2	0	0	0	1	2	0	1	1	1	0	0	0	0	0	0	1	1	1	1	1	2	0	0	2	2	2	2	1	2	1	2	1	2	2	2	0	0	1	1	0	0	2	0	0	0	0	0
231	0	1	1	0	0	2	1	0	1	0	1	1	1	0	1	0	0	0	1	1	2	0	2	0	0	1	1	1	2	1	0	1	2	1	2	2	1	0	0	2	2	0	0	2	1	1	0	0	1
232	0	2	0	0	0	0	1	0	1	1	1	0	0	0	0	0	0	1	0	0	0	1	2	0	0	0	0	1	1	1	1	1	0	2	1	2	1	0	0	2	2	0	0	1	0	0	0	1	0
233	0	1	1	0	0	1	0	0	2	1	0	0	1	0	0	1	0	0	2	2	2	0	2	0	0	2	1	1	2	0	0	1	1	0	1	1	2	0	0	2	2	0	0	2	1	1	0	0	0
234	0	1	1	0	0	0	1	1	2	1	0	0	1	0	1	0	0	1	2	2	1	0	2	0	0	2	0	1	1	0	1	2	1	1	1	1	1	1	0	0	0	0	1	2	2	2	1	0	0
235	0	2	0	0	0	0	1	0	0	0	1	0	1	0	0	0	0	0	0	0	1	1	2	0	0	2	2	2	2	1	2	0	1	1	1	2	2	0	0	0	0	0	0	1	0	0	0	0	0
236	0	2	2	0	0	1	2	1	1	1	1	0	2	1	0	1	0	0	0	0	1	0	2	0	0	1	0	1	2	1	0	1	0	0	1	1	2	0	0	0	0	0	0	1	0	0	0	0	0
237	0	0	2	0	0	2	1	0	2	0	0	0	1	0	0	1	0	0	1	1	0	0	1	0	0	0	2	2	2	2	0	0	1	0	0	2	1	0	0	2	2	1	1	1	1	0	1	0	0
238	0	2	0	0	0	0	1	0	1	1	1	1	1	0	1	0	0	0	1	1	1	1	2	0	0	0	2	2	2	1	1	2	2	0	1	1	2	0	0	1	1	0	0	1	1	1	0	0	0
239	0	0	2	0	0	2	0	0	2	1	1	0	0	0	0	0	0	1	2	2	2	0	2	0	0	0	2	2	2	2	0	2	1	0	0	2	2	0	0	1	1	1	1	1	1	0	0	1	0
240	0	2	1	0	0	1	1	0	2	0	0	1	1	0	0	0	0	1	1	1	2	0	1	0	0	1	2	2	2	2	0	1	1	0	1	2	1	0	0	2	2	0	0	2	1	1	0	0	1
241	0	0	2	0	0	2	2	1	1	1	1	0	1	0	0	1	1	0	2	1	2	0	2	0	0	1	1	1	2	1	0	2	1	0	0	2	2	0	0	1	1	0	0	2	0	0	1	0	0
242	0	2	1	0	0	1	2	0	0	0	2	0	0	0	0	0	0	0	0	0	0	0	1	1	1	0	2	2	2	2	0	1	1	0	0	2	2	1	1	0	0	0	0	1	0	0	0	0	0
243	0	2	1	0	0	1	1	0	1	1	1	0	1	0	0	1	0	0	2	2	2	1	2	0	0	0	1	2	2	1	0	1	1	0	1	2	1	0	0	0	0	0	0	2	0	0	0	0	0
244	0	1	1	0	0	1	1	1	2	1	0	0	1	0	1	0	0	0	2	2	2	0	2	0	0	2	1	2	0	0	2	2	1	1	1	1	0	0	0	1	1	1	1	2	1	0	0	0	0
245	0	2	1	1	1	1	1	0	1	1	0	0	0	0	0	0	0	0	2	2	2	1	2	0	0	1	1	2	2	1	1	2	1	1	0	2	1	2	1	1	1	0	1	2	0	0	1	0	0
246	0	2	0	0	0	0	2	1	1	1	1	0	0	0	0	0	0	0	1	1	1	0	2	0	0	1	1	1	2	1	0	0	0	0	0	2	2	0	0	1	1	0	0	2	1	1	0	0	0
247	0	1	1	0	0	1	2	0	1	0	0	0	0	0	0	0	0	2	1	1	1	0	2	0	0	1	1	1	2	1	1	1	1	1	0	2	1	0	0	1	1	0	1	2	1	1	0	0	0
248	0	2	0	0	0	0	2	0	1	0	1	1	1	0	1	0	0	0	1	1	2	1	1	0	0	1	1	2	2	2	0	1	1	0	0	2	1	0	0	2	2	0	1	1	1	1	1	0	0
249	0	2	0	0	0	0	2	0	0	0	0	2	2	0	2	0	0	0	1	1	1	0	2	0	0	1	1	1	2	0	0	1	1	0	0	2	1	0	0	1	1	0	0	1	0	1	1	0	0
250	0	1	1	0	0	1	0	0	2	1	2	0	1	0	0	0	0	1	2	2	2	0	2	0	0	2	1	1	2	0	0	1	1	0	0	2	2	0	0	1	1	0	0	1	0	0	0	0	1
251	0	1	1	0	0	1	1	0	1	0	1	1	1	0	1	0	0	0	2	2	2	0	2	0	0	0	1	2	1	1	2	1	1	0	0	2	2	1	1	0	0	0	0	1	0	0	1	0	0
252	0	0	2	0	0	2	0	0	1	1	1	0	0	0	0	0	0	2	2	2	2	1	1	0	0	2	0	0	1	0	1	1	1	1	2	0	2	0	0	1	0	0	1	1	1	0	0	0	0
253	0	0	2	0	0	2	0	0	1	0	1	0	1	0	1	0	1	0	2	1	2	0	1	0	0	1	1	1	2	0	1	1	1	0	2	1	1	0	0	1	1	0	0	1	0	1	1	0	0
254	0	0	2	0	0	1	1	0	2	1	0	0	0	0	0	0	1	1	1	1	1	0	2	0	0	2	1	1	2	1	1	0	0	0	0	2	2	0	0	0	0	0	0	0	0	0	0	0	0
255	0	1	1	0	0	1	0	0	2	1	1	0	1	0	0	1	1	1	1	2	2	0	1	0	0	1	2	2	2	2	0	1	0	1	1	1	2	0	0	1	1	1	1	2	0	0	0	1	1
256	0	1	0	0	0	1	2	0	1	1	0	0	0	0	0	0	0	1	2	2	1	0	1	0	0	1	1	1	2	0	0	1	1	2	1	1	2	0	0	1	1	0	0	2	0	0	0	0	1
257	0	2	1	0	0	1	1	1	2	1	0	1	0	0	0	0	0	0	1	1	1	0	2	0	0	1	2	2	2	2	1	1	1	0	1	1	0	0	0	2	2	2	2	2	1	1	0	1	1
258	0	0	1	0	0	1	1	1	2	2	0	0	0	0	0	0	0	1	0	0	0	0	2	0	0	2	2	2	2	2	1	0	0	0	1	1	2	0	0	1	1	0	0	1	0	0	0	0	0
259	0	0	2	0	0	2	1	0	1	1	1	0	1	0	0	1	0	0	2	2	2	0	2	0	0	2	2	2	2	1	1	1	0	2	1	1	1	0	0	0	0	0	1	2	0	0	0	0	0
260	0	0	2	0	0	2	2	0	0	0	0	0	0	0	0	0	0	0	1	1	1	1	1	1	1	1	1	2	2	1	1	1	1	0	1	2	2	1	1	1	0	0	1	2	0	0	0	0	0
261	0	1	2	0	0	2	1	0	1	0	1	1	0	0	0	0	0	1	2	2	1	0	2	0	0	1	2	1	2	1	0	2	1	0	1	1	1	0	0	0	0	0	0	1	0	1	0	0	1
262	0	1	1	0	1	0	2	0	0	0	2	1	2	0	1	1	0	1	0	0	1	0	2	0	0	2	2	2	2	2	1	2	2	0	2	0	1	0	0	1	1	0	1	2	0	0	0	0	0
263	0	0	2	0	0	2	2	0	1	0	1	0	0	0	0	0	0	1	1	2	2	0	2	0	0	0	2	2	2	2	0	1	1	1	1	1	1	0	0	1	1	2	2	2	0	0	0	0	1
264	0	2	0	0	0	1	0	0	1	1	1	0	0	0	1	0	0	1	1	0	1	1	1	0	0	2	2	2	2	1	0	1	1	2	0	2	2	0	0	1	1	0	1	2	2	2	0	0	0
265	0	1	1	0	0	1	2	0	1	1	1	0	0	0	0	0	0	1	1	1	1	0	1	0	0	2	1	1	2	1	1	2	2	0	1	1	1	0	0	1	1	2	2	2	1	1	0	0	1
266	0	0	2	0	0	2	1	0	1	1	0	0	0	0	0	0	0	1	1	1	2	0	2	0	0	1	2	2	2	2	1	1	1	0	1	1	2	0	0	1	1	0	0	2	2	0	1	1	0
267	0	2	2	0	0	1	1	0	1	1	1	0	1	0	0	1	0	0	1	1	2	0	1	0	0	1	2	1	2	1	0	0	0	0	1	1	0	0	0	2	2	0	1	1	1	0	0	0	0
268	0	2	2	0	0	1	2	0	0	0	1	0	1	0	0	1	0	0	2	2	1	1	2	0	0	0	1	2	2	1	0	1	1	1	2	1	0	0	0	1	1	0	1	2	1	0	0	0	0
269	0	1	1	0	0	1	0	0	2	2	0	0	0	0	0	0	0	1	2	2	2	0	2	0	0	0	0	2	1	1	2	1	1	0	0	1	1	0	0	0	0	0	0	0	2	1	0	1	1
270	0	2	1	0	0	1	1	0	1	1	1	1	2	0	2	0	0	0	0	0	1	0	2	0	0	1	2	2	2	1	1	0	1	1	1	2	1	0	0	1	1	0	0	1	1	0	0	0	0
271	0	1	2	0	0	2	1	1	2	2	0	0	2	1	0	1	0	0	2	2	2	1	0	0	0	1	1	1	2	1	0	1	1	1	1	1	2	0	0	0	0	0	0	1	0	1	0	0	1
272	0	1	0	0	0	0	2	1	2	1	0	1	1	0	1	0	0	1	1	2	2	1	1	0	0	1	2	2	2	2	0	0	0	0	0	2	1	0	0	1	1	1	1	2	2	1	0	0	0
273	0	0	2	0	0	2	1	0	1	1	1	1	1	0	1	0	0	0	2	2	2	0	2	0	0	1	1	1	2	2	0	1	1	2	1	1	0	0	0	1	1	0	1	2	1	0	0	0	0
274	0	0	2	0	1	1	2	0	0	0	0	0	0	0	0	0	0	0	1	1	1	0	2	0	0	1	0	2	0	0	2	1	2	0	0	2	2	0	0	0	0	0	0	0	2	0	0	0	0
275	0	1	1	0	0	2	1	0	2	1	1	1	0	0	0	0	0	1	0	0	1	0	1	0	0	2	1	1	2	1	0	2	1	1	0	2	1	0	0	0	0	0	0	1	0	0	0	1	0
276	0	2	1	0	0	0	2	1	1	1	0	0	0	0	0	0	0	1	1	1	2	1	2	0	0	2	0	1	2	0	1	2	2	0	0	2	2	0	0	1	0	0	1	1	1	0	0	0	0
277	0	1	1	0	0	1	0	0	2	1	1	0	0	0	0	0	0	0	1	1	1	0	2	0	0	0	1	1	2	1	0	0	1	0	0	2	1	0	0	1	1	1	2	2	1	1	0	0	0
278	0	2	1	0	0	1	2	0	1	0	1	1	1	0	1	0	0	1	2	2	2	0	2	0	0	2	0	1	1	1	1	0	0	0	0	2	1	0	1	2	1	0	0	2	0	0	0	0	0
279	0	2	0	0	0	0	1	0	1	1	0	0	1	0	0	1	0	0	2	1	2	0	2	0	0	1	0	2	1	1	1	2	1	1	1	1	2	0	0	1	0	0	1	2	2	0	0	0	0
280	0	1	1	0	1	0	1	0	2	1	0	1	1	0	1	0	1	2	1	1	1	1	1	1	1	1	2	2	2	1	0	2	1	0	0	2	1	0	0	0	0	0	2	2	1	1	1	0	0
281	0	2	0	0	0	0	0	0	2	2	0	0	0	0	0	0	0	0	1	1	0	0	2	0	0	1	2	2	2	2	2	1	1	0	0	2	2	0	0	1	0	0	1	2	0	0	0	0	1
282	0	2	1	0	0	1	1	0	2	1	1	1	2	0	1	0	0	0	1	1	1	0	2	0	0	1	1	1	2	1	1	2	2	1	0	2	2	0	0	0	0	0	0	0	1	0	0	0	0
283	0	1	1	0	0	0	1	0	0	0	0	0	0	0	0	0	0	0	1	1	2	0	2	0	0	0	1	1	1	1	1	0	0	0	0	2	2	1	1	0	0	0	0	0	0	0	0	0	0
284	0	2	2	0	0	1	1	0	1	1	0	0	0	0	0	0	0	0	1	1	1	2	0	1	1	1	2	2	2	1	2	1	1	0	0	2	2	0	0	0	0	0	2	2	2	1	0	0	0
285	0	1	2	0	0	2	1	1	2	2	0	0	2	0	1	1	0	1	1	1	2	0	2	0	0	2	2	2	2	2	1	0	0	0	0	2	0	0	0	2	2	0	1	2	0	0	0	0	0
286	0	1	1	0	0	0	1	0	2	2	0	0	1	0	1	0	0	1	1	0	0	0	2	0	0	2	1	1	2	1	1	1	1	1	1	1	1	0	0	1	1	0	0	1	0	1	0	0	1
287	0	1	1	0	0	1	1	0	1	1	1	0	0	0	0	0	1	1	0	0	1	1	2	0	0	1	1	2	2	1	2	0	1	1	1	2	1	0	0	1	1	0	1	2	1	0	0	0	0
288	0	2	1	0	0	1	1	0	1	1	1	0	1	0	0	1	0	1	1	1	2	0	2	0	0	1	1	2	2	1	1	1	1	2	1	2	1	0	0	1	1	1	1	1	0	1	0	0	0
289	0	0	2	0	0	2	1	1	2	2	0	1	1	0	1	0	1	1	1	1	1	2	0	1	1	1	2	2	2	2	0	1	1	0	2	0	1	1	0	0	0	2	2	2	1	1	0	0	0
290	0	1	1	0	0	2	2	1	1	1	0	0	1	0	1	0	0	0	1	1	1	2	1	1	1	1	1	1	1	1	2	1	1	0	1	2	1	0	1	2	1	0	0	1	1	0	0	2	0
291	0	0	2	0	0	2	0	0	2	2	0	1	1	1	0	0	0	2	2	2	2	0	2	0	0	1	2	2	2	1	1	1	1	0	0	2	2	0	0	0	0	1	1	1	0	1	1	0	1
292	0	0	1	0	0	1	1	0	1	1	0	1	1	0	1	0	0	0	0	0	2	1	1	1	1	1	1	2	1	1	1	2	1	0	0	2	1	0	0	2	2	0	0	2	0	0	0	0	0
293	0	1	2	0	0	1	0	0	2	1	1	0	2	0	0	1	0	0	2	2	2	1	2	0	0	0	2	2	2	1	1	2	2	0	2	1	0	0	0	2	2	0	0	1	0	0	0	0	0
294	0	1	1	0	0	1	2	1	1	1	0	0	0	0	0	0	0	0	2	2	2	0	2	0	0	1	2	2	2	2	0	2	1	0	0	2	2	1	1	1	0	0	0	2	0	0	0	0	0
295	0	2	0	0	0	0	1	0	1	0	1	0	0	0	0	0	0	1	2	2	2	0	2	0	0	1	1	2	2	2	0	1	1	1	0	2	2	0	0	1	1	0	1	1	0	0	0	0	1
296	0	0	2	0	0	1	1	0	1	1	0	1	2	0	1	1	0	2	1	1	2	1	2	0	0	1	2	2	2	2	1	0	1	2	1	2	0	0	0	2	2	0	0	2	1	1	1	0	0
297	0	1	1	0	0	1	2	0	1	0	0	1	1	0	1	0	0	0	2	2	2	0	2	0	0	2	1	2	2	1	0	2	1	0	1	1	2	0	0	0	0	0	1	2	1	0	0	0	0
298	0	0	2	0	0	1	2	0	0	0	1	0	0	0	0	0	0	0	2	2	2	0	2	0	0	1	0	0	1	0	1	1	1	0	1	1	1	0	0	1	1	0	1	1	1	2	1	0	0
299	0	0	1	0	0	1	1	0	1	1	1	1	2	0	2	0	0	1	1	1	2	0	2	0	0	0	0	2	1	0	1	0	0	0	1	1	2	0	0	1	1	0	0	0	1	0	1	0	0
300	0	1	1	0	0	2	0	0	1	0	1	1	1	0	1	0	0	1	2	2	2	0	2	0	0	0	2	2	2	1	1	0	0	0	0	2	2	0	0	0	0	0	0	1	2	1	1	0	0
301	0	0	2	0	0	2	2	1	1	1	1	0	2	0	1	0	0	0	2	1	2	0	2	0	0	0	2	2	2	1	1	1	1	1	1	1	0	0	0	0	0	0	0	2	0	0	0	0	1
302	0	1	2	0	0	1	1	0	0	0	1	1	2	0	1	1	0	0	1	1	1	1	2	0	0	2	2	2	2	2	0	2	1	2	1	2	1	0	0	2	2	0	0	2	1	1	0	0	0
303	0	2	1	0	0	1	1	0	1	1	1	0	1	0	0	0	0	1	2	2	2	1	1	1	1	1	1	1	1	1	1	1	1	0	1	1	2	0	1	1	0	0	0	2	0	1	1	0	0
304	0	0	2	0	0	1	2	1	1	1	1	1	1	0	1	0	0	0	0	0	0	1	2	0	0	0	2	1	2	1	1	1	1	0	1	2	1	0	0	1	1	0	0	1	0	1	1	1	0
305	0	1	2	0	0	2	0	0	1	1	1	1	1	0	1	0	0	1	2	2	2	1	1	1	1	1	2	2	2	1	2	1	1	1	1	1	1	0	0	0	0	0	1	2	1	1	1	0	0
306	0	2	2	0	0	1	2	0	1	0	1	1	0	0	0	0	1	1	1	1	1	1	2	0	0	1	0	2	1	1	2	1	1	0	0	2	1	0	0	1	1	0	1	2	1	1	0	0	0
307	0	0	2	0	0	1	2	0	0	0	2	0	2	0	0	1	0	1	0	1	1	0	1	0	0	1	1	2	2	1	0	1	1	0	1	1	2	0	0	1	0	1	1	2	1	0	0	0	0
308	0	1	2	0	0	2	1	0	2	1	1	0	0	0	0	0	0	0	2	2	2	2	0	1	1	1	1	0	2	0	0	1	1	0	1	1	1	0	0	1	1	0	1	2	1	0	0	0	1
309	0	1	1	0	0	0	1	0	1	0	0	0	0	0	0	0	1	1	1	1	1	1	2	0	0	1	2	0	1	0	1	2	1	0	2	2	1	0	0	2	2	0	1	2	1	0	0	0	1
310	0	1	0	0	0	0	1	0	2	1	0	0	1	0	0	1	1	2	2	2	1	0	1	0	0	1	2	2	2	2	1	1	1	0	1	1	1	0	0	1	1	1	1	2	1	2	0	0	2
311	0	1	1	0	0	1	2	0	0	0	2	0	0	0	0	0	0	1	1	1	1	0	2	0	0	0	0	0	1	0	1	1	1	0	1	1	1	0	0	2	2	0	0	1	0	0	0	0	0
312	0	2	1	0	0	1	1	0	2	1	1	0	0	0	0	0	0	0	2	2	2	0	2	0	0	1	0	1	1	0	1	1	1	0	1	2	1	0	0	1	1	0	0	2	0	0	1	0	0
313	0	2	0	0	0	0	2	1	1	1	1	0	1	0	1	0	0	1	1	1	1	0	2	0	0	1	2	2	2	1	2	2	2	0	0	2	2	0	1	1	0	2	2	2	1	1	0	2	0
314	0	1	1	0	0	0	1	1	2	2	0	1	1	0	1	0	0	2	1	1	1	0	1	0	0	1	1	2	2	1	2	2	2	0	2	0	1	0	0	1	1	0	1	2	0	1	0	0	0
315	0	1	1	0	0	1	2	1	1	1	0	0	2	0	1	1	0	0	2	1	2	0	2	0	0	0	1	1	1	1	0	1	1	0	0	2	2	0	0	2	2	0	1	2	0	0	0	0	0
316	0	1	1	0	1	0	2	0	1	1	0	0	1	0	0	0	0	0	1	1	2	0	2	0	0	0	1	2	2	1	2	2	1	0	0	2	2	0	0	1	1	0	0	0	1	0	0	1	0
317	0	1	1	0	0	1	2	0	1	0	1	0	0	0	0	0	0	0	1	1	2	0	2	0	0	1	1	2	2	1	1	1	0	0	0	2	1	0	0	1	1	0	0	2	1	1	0	0	0
318	0	2	1	0	0	0	0	0	2	2	0	1	2	0	1	0	0	1	2	2	2	0	1	0	0	1	0	2	2	0	1	1	0	0	0	2	0	0	0	1	1	1	1	2	1	1	1	0	0
319	0	1	1	0	0	1	2	1	1	1	0	0	0	0	0	0	0	0	1	2	2	1	1	1	1	0	1	1	1	0	1	1	1	0	1	1	2	1	0	0	0	0	0	1	1	0	0	0	1
320	0	2	0	0	0	0	1	0	0	0	1	2	2	0	2	0	0	1	2	2	2	0	2	0	0	1	1	1	2	1	0	0	0	0	0	2	2	1	1	0	0	0	0	1	0	0	0	0	0
321	0	1	1	0	0	0	0	0	2	0	1	0	0	0	0	0	0	0	2	2	2	0	1	0	0	1	0	1	1	0	1	2	2	0	1	1	2	0	1	1	0	1	1	2	0	2	0	2	0
322	0	1	2	0	0	2	2	0	1	0	2	0	0	0	0	0	0	0	1	1	0	0	1	0	0	1	0	1	1	0	1	1	1	0	1	1	2	0	0	1	1	0	1	2	1	1	0	0	0
323	0	2	0	0	0	0	1	1	2	2	0	0	0	0	0	0	0	1	2	0	2	0	2	0	0	1	0	1	2	0	1	2	1	0	1	1	1	0	0	2	1	0	1	2	1	0	0	0	1
324	0	2	0	0	0	0	1	0	1	1	0	0	1	0	0	1	0	0	0	1	1	0	2	0	0	2	2	2	2	2	0	0	0	0	0	2	0	0	0	1	1	1	1	2	2	1	0	0	0
325	0	1	1	0	0	0	1	0	1	1	0	0	1	0	1	0	1	1	0	0	1	0	2	0	0	1	1	1	1	1	0	1	1	1	0	2	0	0	0	1	1	0	1	1	0	0	0	1	0
326	0	2	0	0	0	1	1	0	1	1	0	0	0	0	0	0	0	1	2	2	2	0	2	0	0	0	2	2	2	0	1	0	1	2	1	2	1	0	0	1	1	0	1	2	1	1	0	0	0
327	0	1	0	0	0	1	2	0	0	0	0	0	1	0	1	0	0	0	1	1	2	0	1	0	0	1	1	2	0	0	2	1	1	1	2	1	2	0	0	0	0	0	1	1	1	1	0	1	1
328	0	0	2	0	0	2	1	0	1	0	0	0	0	0	0	0	1	0	2	1	2	0	2	0	0	1	1	1	2	1	0	1	1	0	1	1	2	0	1	1	0	1	2	2	1	1	0	0	0
329	0	1	1	0	0	1	1	0	2	0	1	0	0	0	0	0	0	0	2	2	2	1	2	0	0	0	2	2	2	2	1	2	2	1	1	2	1	0	0	2	1	0	2	2	2	1	0	0	1
330	0	1	1	0	0	2	0	0	2	1	1	0	1	0	0	1	0	1	1	1	1	1	2	0	0	0	1	1	1	1	0	2	2	0	2	0	1	0	0	1	1	0	0	1	1	0	0	1	0
331	0	2	0	0	0	0	1	0	2	2	0	0	0	0	0	0	0	1	1	2	2	0	2	0	0	2	1	1	2	1	1	1	1	0	1	1	0	0	0	2	2	0	1	2	1	0	0	0	0
332	0	2	2	0	0	1	1	0	1	0	0	0	0	0	1	0	0	0	2	2	2	1	2	0	0	1	2	2	2	1	0	1	0	2	1	2	0	0	0	1	1	0	0	2	0	0	0	0	0
333	0	1	1	0	0	1	2	1	1	1	0	0	0	0	0	0	1	2	1	1	2	1	1	0	0	0	2	2	2	1	0	0	0	0	0	2	1	0	0	1	1	0	0	1	1	0	0	0	0
334	0	1	1	0	0	1	2	1	2	1	0	0	1	0	0	1	0	0	0	0	0	0	2	0	0	1	2	2	2	2	1	1	1	0	1	1	2	0	1	1	0	0	0	1	0	0	0	0	1
335	0	0	2	0	0	2	2	0	1	1	0	1	1	0	1	0	0	0	1	1	1	1	2	0	0	0	1	2	2	1	0	1	1	2	0	2	1	0	0	1	1	0	0	2	0	0	0	0	0
336	0	1	1	0	0	1	2	0	1	0	2	0	1	0	0	1	1	2	1	1	1	1	1	1	1	0	2	2	2	2	0	2	1	0	1	1	2	0	0	1	0	0	1	1	1	2	0	1	0
337	0	2	0	0	0	1	1	1	2	2	0	1	1	0	1	0	0	1	1	1	1	0	2	0	0	2	2	2	2	2	0	1	1	0	1	2	0	0	0	1	1	0	1	2	1	0	0	0	0
338	0	1	2	0	0	1	1	1	2	2	0	1	1	0	1	0	0	0	0	0	1	0	1	1	1	1	1	1	2	1	0	1	1	2	2	1	2	1	1	0	0	0	0	2	0	2	1	1	0
339	0	1	1	0	0	1	1	0	1	0	0	0	0	0	0	0	0	1	2	2	2	0	2	0	0	2	2	2	2	1	1	1	1	2	2	1	2	0	0	1	1	0	0	2	1	0	0	0	0
340	0	0	2	0	0	2	2	0	2	2	0	1	1	0	1	0	0	1	1	2	2	1	2	0	0	0	2	2	2	1	2	1	1	0	1	1	2	0	0	0	0	0	1	2	1	1	0	0	0
341	0	1	1	0	0	1	0	0	2	1	1	0	1	0	0	1	0	0	1	1	2	0	1	1	1	2	2	2	1	0	2	1	1	0	0	2	1	0	0	2	2	0	1	1	1	0	0	0	0
342	0	2	1	0	0	0	2	1	1	1	0	0	0	0	0	0	0	0	1	2	2	0	2	0	0	0	2	2	2	1	1	1	1	0	0	2	2	1	1	0	0	0	0	2	0	1	1	0	0
343	0	0	2	0	0	2	2	0	0	0	1	0	1	0	1	0	0	0	2	2	2	0	1	0	0	1	1	2	2	1	0	1	1	1	0	2	1	0	0	2	2	0	1	1	1	0	0	0	1
344	0	2	0	0	0	1	1	1	2	1	0	0	2	0	1	0	0	2	1	1	1	0	2	0	0	1	2	2	2	0	0	0	0	1	2	2	0	0	0	2	2	0	0	1	0	0	0	0	0
345	0	2	0	0	0	0	1	0	1	1	0	1	2	0	1	0	0	0	2	2	2	0	2	0	0	1	1	1	2	0	0	0	1	0	0	2	0	0	0	2	2	0	0	2	0	0	0	0	0
346	0	2	0	0	0	0	2	1	1	1	1	0	1	0	1	0	0	1	2	2	2	0	2	0	0	0	1	1	1	1	2	2	1	1	1	1	1	0	0	1	1	0	0	0	0	0	0	1	0
347	0	1	1	0	0	1	1	0	1	1	0	0	1	0	0	1	0	0	0	0	0	0	2	0	0	2	2	2	2	2	0	1	2	0	1	2	2	0	0	1	1	1	1	2	1	0	0	0	0
348	0	0	2	0	0	2	2	0	1	1	1	2	2	1	1	0	1	2	1	1	2	0	1	1	1	1	2	2	2	1	2	0	1	1	1	2	2	0	0	1	1	1	1	2	1	0	0	0	0
349	0	1	1	0	0	1	1	0	1	0	1	0	1	0	0	0	0	0	1	2	2	1	2	0	0	0	0	1	1	0	1	0	0	0	0	2	1	0	0	1	1	1	1	1	1	1	0	0	1
350	0	1	1	0	0	2	0	0	1	1	1	0	1	0	0	1	0	0	1	1	1	0	1	0	0	1	2	2	2	2	1	1	1	0	0	2	1	0	0	2	2	0	1	2	1	1	0	0	1
351	0	2	0	0	0	0	1	0	1	1	0	0	2	0	2	0	0	0	2	2	2	1	2	0	0	0	2	2	2	2	1	1	1	0	1	1	1	0	0	1	1	0	1	1	1	1	0	0	0
352	0	2	1	0	0	1	2	0	2	2	0	1	1	0	1	0	0	0	1	1	1	1	1	1	1	0	0	1	2	0	0	2	2	0	1	1	1	0	0	1	1	0	0	1	0	0	0	0	0
353	0	1	1	0	0	2	0	0	2	2	0	0	0	0	0	0	0	1	2	2	2	1	2	0	0	1	0	1	1	0	2	1	0	2	1	1	2	0	0	0	0	0	0	2	0	1	0	0	1
354	0	0	2	0	0	2	0	0	2	2	0	2	2	0	2	0	0	0	1	1	2	1	2	0	0	1	2	2	2	2	1	1	2	0	1	2	0	0	0	2	2	0	0	0	0	1	0	1	1
355	0	1	2	0	0	2	0	0	2	1	0	0	1	0	2	0	0	1	2	2	2	0	2	0	0	1	1	1	2	1	0	1	1	0	1	1	1	0	0	1	1	0	1	2	1	0	0	0	0
356	0	0	1	0	0	0	2	1	1	1	1	0	2	0	2	0	0	2	1	1	1	1	2	0	0	0	1	2	2	1	0	1	0	0	1	2	1	0	0	1	1	0	1	2	1	1	0	0	0
357	0	1	1	0	0	1	1	0	2	0	0	0	0	0	0	0	0	0	2	2	2	1	2	0	0	0	2	2	2	1	2	0	0	0	0	2	2	0	0	0	0	0	0	1	1	0	0	0	1
358	0	1	1	0	0	1	1	0	1	0	0	0	0	0	0	0	0	0	0	0	2	1	2	0	0	0	1	2	2	2	0	1	1	0	1	1	1	0	0	1	1	0	0	1	0	0	0	0	0
359	0	1	0	0	0	0	2	1	1	1	0	0	1	0	1	0	1	1	0	0	1	1	2	0	0	1	2	2	2	2	0	1	1	1	0	2	2	0	0	1	1	0	0	0	0	0	0	1	0
360	0	1	1	0	0	0	0	0	2	1	0	0	1	0	1	0	0	0	2	2	2	1	2	0	0	0	2	2	2	1	2	2	2	0	1	1	0	0	0	1	1	0	1	2	1	2	0	0	1
361	0	0	2	0	1	1	1	0	1	1	2	1	1	0	1	0	0	0	0	0	0	0	2	0	0	1	1	2	1	1	1	2	2	0	2	0	1	0	0	2	1	0	0	2	1	1	1	1	0
362	0	1	1	0	0	1	0	0	2	2	0	0	0	0	0	0	0	0	2	2	2	0	1	0	0	2	1	2	2	2	0	1	1	0	1	2	2	1	1	1	1	0	0	1	0	0	0	0	0
363	0	2	1	0	0	1	1	0	1	1	0	0	0	0	0	0	0	2	2	2	2	0	2	0	0	1	1	2	1	1	1	0	0	0	0	2	1	0	0	2	2	0	1	1	1	0	0	0	0
364	0	0	2	0	0	2	1	2	2	2	0	0	1	0	1	0	0	0	1	1	2	1	0	0	0	0	2	2	2	2	0	1	1	2	2	2	1	1	1	0	0	0	0	2	0	0	0	1	0
365	0	0	2	0	1	1	0	0	2	1	0	0	0	0	0	0	0	2	1	1	2	0	2	0	0	1	2	2	2	2	0	2	2	0	0	2	2	1	1	1	1	1	2	2	1	1	0	0	0
366	0	2	0	0	0	0	2	0	1	1	0	1	1	1	0	0	0	0	0	1	1	0	1	0	0	1	0	1	2	1	0	1	1	0	1	1	1	0	0	2	2	0	0	1	0	0	0	0	0
367	0	1	1	0	0	1	2	0	2	1	1	0	1	0	0	0	0	0	1	1	1	0	1	0	0	1	2	2	2	1	1	1	1	0	1	1	1	0	0	1	1	0	0	2	0	0	1	0	0
368	0	1	1	0	0	1	2	0	0	0	1	1	1	1	0	0	0	0	2	1	2	0	2	0	0	0	2	2	1	1	1	0	0	0	0	2	1	0	0	1	1	0	0	2	0	0	1	1	0
369	0	0	2	0	0	1	1	0	1	1	0	0	0	0	0	0	0	1	2	2	2	0	2	0	0	0	2	2	2	2	1	2	2	1	0	2	1	0	0	1	1	0	2	2	2	1	0	0	0
370	0	2	1	0	0	0	1	0	1	0	2	0	0	0	0	0	0	1	1	2	2	0	2	0	0	1	2	2	2	1	1	0	0	0	1	1	1	0	0	1	1	0	2	2	2	1	0	0	1
371	0	1	2	0	0	1	2	0	1	1	0	0	1	0	1	0	0	0	2	1	2	0	2	0	0	0	2	2	2	2	0	2	2	0	1	1	1	0	0	1	1	0	1	2	1	2	0	0	1
372	0	0	2	0	0	2	1	0	0	0	1	0	1	0	1	0	0	0	1	1	2	1	1	1	1	0	2	2	2	2	0	1	2	0	0	2	1	0	0	2	2	0	2	2	2	1	1	0	0
373	0	0	2	0	0	2	1	0	1	0	0	0	1	0	1	0	0	0	1	1	1	0	2	0	0	1	1	0	2	0	0	0	0	1	0	2	2	1	1	0	0	0	1	2	1	0	0	0	0
374	0	2	1	1	1	1	0	0	2	1	0	0	0	0	0	0	0	0	0	0	1	0	1	0	0	1	1	1	2	1	0	0	0	0	0	2	1	0	0	1	1	0	0	2	1	1	0	0	1
375	0	1	2	0	0	2	2	0	1	1	1	0	2	0	1	1	1	1	1	2	2	0	2	0	0	0	2	1	2	1	0	2	1	0	2	2	1	0	0	1	1	1	1	2	1	1	0	0	2
376	0	0	1	0	0	0	2	1	1	1	0	0	1	0	1	0	0	0	1	1	1	0	0	0	0	1	0	1	1	0	1	0	0	2	1	2	0	0	0	2	2	0	0	0	0	1	0	0	1
377	0	1	1	0	0	0	1	0	1	1	1	0	1	0	0	1	0	1	2	2	2	0	1	0	0	1	2	2	2	2	0	1	1	0	0	2	2	0	0	2	1	0	0	2	0	0	0	0	1
378	0	2	0	0	0	0	1	1	2	2	0	0	1	0	0	1	0	1	1	2	2	1	2	0	0	2	0	1	1	0	1	1	1	0	1	1	2	0	0	1	0	0	0	0	1	1	0	0	1
379	0	1	1	0	0	2	1	1	2	1	0	0	1	0	0	0	0	0	0	1	2	1	2	0	0	1	2	2	2	2	1	2	1	1	1	1	1	0	0	1	1	0	1	2	2	2	0	0	0
380	0	2	0	0	0	0	1	0	0	0	1	0	1	0	0	1	0	0	1	1	1	0	2	0	0	1	2	2	2	2	0	1	1	1	2	1	1	0	0	1	1	2	2	2	1	1	0	0	0
381	0	1	2	0	0	0	0	0	2	2	0	0	1	0	1	0	0	0	2	2	2	1	2	0	0	0	1	2	1	0	2	2	2	1	0	2	1	0	0	0	0	1	1	2	1	0	0	0	0
382	0	0	2	0	0	1	2	0	0	0	0	0	0	0	0	0	0	0	1	1	1	1	1	1	1	1	1	1	1	1	0	2	2	0	0	2	0	0	0	2	2	0	1	1	1	2	0	1	0
383	0	2	0	0	0	1	2	0	1	1	1	1	2	0	1	0	0	0	1	1	1	0	2	0	0	0	1	2	1	1	2	1	1	0	1	1	1	0	0	2	2	1	1	2	2	1	0	0	0
384	0	1	1	1	1	1	2	1	1	1	1	0	0	0	0	0	0	2	1	1	1	1	0	1	1	0	1	1	1	0	1	2	2	0	2	1	0	0	0	2	2	0	0	1	0	0	0	0	0
385	0	1	2	0	0	2	1	0	1	0	1	1	1	0	1	0	0	0	1	1	1	0	2	0	0	2	1	1	1	1	0	1	1	0	0	1	2	0	0	1	1	1	1	1	1	0	1	0	0
386	0	1	1	0	0	1	1	0	1	1	0	1	1	0	1	0	0	2	1	1	2	0	2	0	0	1	2	2	2	2	0	1	1	2	1	1	2	0	0	1	1	0	0	1	0	0	0	1	1
387	0	1	2	0	0	2	1	1	2	2	0	1	1	0	1	0	0	0	2	2	2	1	1	1	1	0	2	2	2	2	0	2	1	1	1	1	1	1	1	1	1	0	1	2	1	0	0	0	0
388	0	1	1	0	0	1	2	0	1	0	2	0	0	0	0	0	0	2	2	1	2	0	2	0	0	0	2	2	2	2	1	1	1	0	1	1	0	0	0	2	2	0	0	0	1	0	0	0	0
389	0	1	2	0	0	2	1	0	1	1	0	0	0	0	0	0	0	0	2	1	2	0	2	0	0	1	2	2	1	1	1	1	1	0	0	2	2	0	0	1	1	0	0	1	0	0	1	0	1
390	0	2	2	0	0	1	1	0	2	1	1	0	0	0	0	0	0	1	1	2	2	0	2	0	0	0	0	2	2	0	1	1	1	0	1	1	0	0	0	2	2	0	1	1	1	0	0	0	0
391	0	1	1	0	0	1	1	1	1	1	0	1	2	1	0	0	0	1	0	0	1	0	1	0	0	0	2	2	2	2	1	1	2	0	0	2	1	1	0	1	1	1	1	1	1	0	0	0	0
392	0	1	1	0	0	1	1	0	1	1	0	0	1	0	0	1	0	0	1	1	2	0	1	0	0	1	1	2	2	1	1	1	0	2	1	1	0	0	0	1	1	0	1	1	1	2	1	1	0
393	0	1	1	0	0	1	2	0	1	1	1	0	2	0	0	1	1	1	1	1	1	0	2	0	0	1	1	2	1	1	2	1	1	1	0	2	0	0	0	2	2	0	0	1	1	0	0	0	0
394	0	0	2	0	0	1	1	0	1	1	0	0	0	0	0	0	0	1	1	1	1	0	2	0	0	2	1	2	1	1	2	2	2	1	0	2	1	1	1	1	1	0	1	2	1	1	0	0	0
395	0	1	1	0	0	1	1	0	1	1	1	0	2	0	2	0	1	2	1	1	2	0	2	0	0	2	1	1	1	1	2	1	1	2	0	2	0	0	0	2	2	1	1	2	1	0	1	0	0
396	0	0	1	0	0	1	1	0	1	1	0	0	0	0	0	0	0	0	1	1	1	1	2	0	0	0	1	1	2	0	1	0	0	1	0	2	2	0	1	1	0	0	0	2	1	1	0	1	0
397	0	1	2	0	0	0	0	0	2	2	0	0	1	0	0	0	0	0	2	2	2	1	2	0	0	0	1	1	2	1	1	2	2	0	0	2	2	0	1	2	1	0	1	2	1	0	0	0	1
398	0	0	2	0	0	1	1	0	1	0	2	0	0	0	0	0	0	0	2	2	2	0	2	0	0	0	2	2	2	1	2	0	0	1	0	2	2	0	0	0	0	0	0	0	1	1	0	0	0
399	0	1	1	0	0	0	1	1	2	2	0	1	1	0	1	0	0	2	2	2	2	0	2	0	0	1	2	2	2	2	1	1	0	2	1	2	2	0	1	2	0	0	0	0	2	1	0	0	1
400	0	0	2	0	0	2	2	0	1	1	0	1	2	0	2	0	0	0	2	2	2	1	2	0	0	0	1	2	1	1	2	1	1	0	1	2	2	1	1	0	0	0	0	2	0	0	0	0	0
401	0	0	2	0	0	1	1	0	1	1	0	1	0	0	0	0	1	1	0	0	1	0	2	0	0	1	2	2	2	2	0	1	2	1	1	2	1	0	0	2	2	0	0	1	0	0	0	0	0
402	0	1	1	0	0	0	1	0	0	0	1	0	0	0	0	1	0	0	2	1	2	0	2	0	0	1	2	2	2	1	1	2	2	0	2	0	1	0	0	2	2	0	0	0	1	1	0	2	0
403	0	1	1	0	0	0	1	0	0	0	1	0	1	0	1	0	0	0	2	2	2	0	1	1	1	1	1	1	2	0	1	2	2	0	1	1	1	1	1	1	1	0	0	2	0	1	0	0	0
404	0	1	1	0	0	1	0	0	2	2	0	0	1	0	1	0	0	0	2	2	2	1	1	1	1	2	2	2	2	2	0	0	1	0	0	2	1	0	0	1	1	0	1	2	0	1	0	0	0
405	0	1	2	0	0	2	2	0	0	0	2	0	0	0	0	0	0	2	1	1	2	0	0	0	0	1	1	1	1	1	0	1	0	0	1	1	2	0	0	0	0	1	1	2	2	0	0	0	0
406	0	1	2	0	0	2	1	0	1	1	0	0	0	0	0	0	0	0	0	0	1	0	2	0	0	2	2	2	2	2	1	2	2	0	2	0	1	1	1	1	1	0	0	1	0	0	0	0	1
407	0	1	1	0	0	1	2	0	0	0	1	0	0	0	0	0	0	0	1	1	1	0	1	0	0	2	1	1	2	1	1	1	1	0	0	2	2	0	0	1	1	0	0	0	0	0	0	0	0
408	0	1	1	0	0	1	1	1	2	1	0	0	0	0	0	0	0	1	1	0	2	0	2	0	0	2	2	2	2	2	0	0	0	0	0	2	2	0	0	1	1	0	0	1	0	0	0	0	1
409	0	1	2	0	0	2	2	1	1	1	0	0	0	0	0	0	0	1	2	2	2	1	1	0	0	1	2	2	2	2	0	0	0	0	0	2	0	0	0	1	1	0	0	2	2	0	0	0	0
410	0	2	0	0	0	1	1	1	1	1	0	0	2	1	0	1	0	0	2	2	2	0	2	0	0	1	2	2	2	2	1	1	1	1	2	1	1	0	0	1	1	1	2	2	1	1	1	0	0
411	0	2	1	0	0	1	1	0	1	0	0	0	1	0	1	0	0	1	1	1	1	0	2	0	0	2	1	2	2	2	1	1	0	2	0	2	1	0	0	2	1	1	1	1	0	1	0	1	1
412	0	1	1	0	0	2	1	0	0	0	2	1	2	1	0	0	0	1	1	1	2	0	2	0	0	1	2	2	2	2	0	0	2	1	2	2	2	0	0	1	1	0	1	2	1	0	0	0	0
413	0	1	1	0	0	0	1	0	1	1	1	0	1	0	1	0	0	2	1	1	2	0	1	0	0	2	2	2	2	1	2	1	1	0	1	0	2	0	0	0	0	0	0	1	1	0	0	0	0
414	0	0	1	0	0	1	1	0	1	0	2	1	1	0	1	0	0	1	2	2	2	0	0	0	0	0	2	2	1	1	1	2	2	0	2	0	0	0	0	2	2	1	1	1	1	0	0	0	0
415	0	1	1	0	0	1	0	0	2	1	0	1	1	0	1	0	0	0	2	1	2	0	2	0	0	2	2	2	2	2	0	1	1	1	2	0	1	0	0	1	1	0	0	1	0	0	0	0	0
416	0	1	2	0	0	2	2	0	0	0	2	1	2	0	2	0	0	0	1	1	1	0	1	1	1	0	2	2	2	1	0	1	0	1	0	2	2	0	0	2	1	0	1	2	1	1	1	1	0
417	0	2	1	0	0	0	1	0	1	1	0	0	1	0	0	1	0	1	1	1	2	1	1	1	1	0	2	2	2	1	1	1	1	0	1	2	2	1	1	1	1	1	1	1	1	0	0	0	0
418	0	0	2	0	0	1	2	0	1	1	1	0	1	0	1	0	0	1	2	2	2	1	1	1	1	1	2	2	2	1	2	1	1	1	0	2	0	0	0	2	2	0	1	2	2	2	1	0	0
419	0	0	1	0	0	1	0	0	2	2	0	0	0	0	0	0	0	2	2	2	2	1	1	1	1	0	2	2	2	1	2	1	0	1	0	2	1	0	0	2	1	0	0	2	0	0	0	0	1
420	0	1	1	0	0	2	0	0	1	1	1	0	0	0	0	0	0	2	2	1	2	1	1	1	1	0	2	2	2	2	1	1	1	0	1	2	2	0	0	1	0	0	0	2	0	1	0	0	0
421	0	0	2	0	0	1	1	0	1	1	0	2	1	0	1	0	0	0	1	1	1	0	2	0	0	1	2	2	2	2	0	2	1	1	1	1	2	0	0	0	0	0	0	2	0	0	0	0	1
422	0	0	1	0	0	1	2	0	0	0	0	0	1	0	1	0	0	2	2	2	2	0	2	0	0	2	0	1	1	0	1	1	2	1	1	2	2	0	0	1	1	0	0	1	1	1	1	0	0
423	0	0	2	0	0	1	1	0	2	0	1	1	1	0	1	0	0	0	1	1	1	0	2	0	0	2	1	1	1	1	0	1	0	1	1	1	2	0	0	1	1	0	0	1	0	0	0	0	0
424	0	0	2	0	0	2	2	0	0	0	2	0	1	0	1	0	0	1	1	1	1	0	2	0	0	0	2	2	2	2	1	0	0	0	0	2	1	0	0	1	1	0	1	1	1	1	0	0	0
425	0	0	2	0	1	1	2	0	0	0	1	1	2	0	1	0	0	0	2	2	2	1	2	0	0	1	1	2	2	1	1	1	1	0	0	2	2	0	0	2	2	0	0	1	0	0	0	0	0
426	0	0	2	0	0	2	1	0	2	2	0	1	2	0	2	0	0	0	1	1	1	1	2	0	0	2	2	2	2	1	0	1	1	1	1	1	1	1	1	1	1	1	1	1	0	1	0	0	1
427	0	2	1	0	0	1	1	1	2	2	0	0	0	0	0	0	0	0	0	0	1	0	2	0	0	2	0	0	2	1	0	2	1	0	0	2	1	0	0	1	1	0	0	1	0	1	0	0	0
428	0	2	1	1	1	1	1	1	2	2	0	0	0	0	0	0	0	0	2	2	2	0	2	0	0	2	1	2	2	2	0	1	1	0	1	1	0	0	0	2	2	0	0	1	0	0	0	0	0
429	0	1	0	0	0	1	1	1	2	2	0	0	0	0	0	0	1	2	2	2	1	1	1	1	1	2	2	2	1	0	1	1	2	1	2	1	2	0	0	0	0	0	0	2	0	0	0	0	0
430	0	1	1	0	0	1	1	1	2	2	0	0	0	0	0	0	0	2	1	1	1	0	2	0	0	0	1	1	2	0	1	1	0	2	1	2	1	0	0	2	2	0	0	1	2	1	0	2	0
431	0	1	1	0	0	2	2	0	1	1	1	0	1	0	1	0	1	2	2	2	1	1	2	0	0	0	1	2	2	1	2	1	1	0	1	1	1	0	0	2	2	1	1	2	0	2	1	0	0
432	0	1	1	0	0	2	2	0	0	0	2	0	0	0	0	0	0	1	0	0	0	0	2	0	0	1	1	1	1	0	1	0	0	0	0	2	1	0	0	2	2	2	2	2	0	2	0	0	0
433	0	1	1	0	0	0	1	0	1	1	0	0	0	0	0	0	0	1	2	2	2	0	2	0	0	0	1	1	2	2	0	2	2	0	0	2	1	1	1	1	1	0	1	1	1	0	0	0	1
434	0	2	0	0	0	0	1	1	2	2	0	0	2	0	1	1	0	0	2	1	2	0	2	0	0	1	2	2	2	2	1	2	2	0	0	2	1	0	0	1	1	0	1	1	1	1	0	0	1
435	0	1	2	0	0	0	1	0	1	0	0	0	0	0	0	0	0	1	1	1	2	0	2	0	0	1	1	2	1	0	2	1	1	2	2	2	2	1	0	0	0	0	0	1	0	0	0	0	0
436	0	2	0	0	0	0	1	1	2	1	0	0	1	0	1	0	0	0	1	1	2	1	1	1	1	0	2	2	2	1	2	2	1	2	1	1	1	0	0	1	1	2	2	2	0	0	0	0	0
437	0	2	1	0	0	1	2	0	1	1	1	0	1	0	0	1	0	0	1	1	2	0	0	0	0	1	2	2	1	1	1	0	0	1	0	2	2	0	0	0	0	0	0	2	1	1	0	0	0
438	0	1	1	0	0	2	2	1	1	1	0	0	0	0	0	0	0	2	2	2	2	1	2	0	0	0	1	1	2	1	1	1	1	0	0	2	1	0	0	1	1	0	1	1	1	0	0	0	0
439	0	1	1	0	0	2	2	0	1	0	0	1	0	0	0	0	0	0	2	2	2	0	2	0	0	0	0	1	2	1	0	1	1	0	2	1	2	0	0	1	1	1	1	2	2	0	0	0	1
440	0	1	1	0	0	1	0	0	2	2	0	2	2	0	2	0	0	2	0	0	0	0	2	0	0	0	1	0	1	0	1	2	1	1	1	1	2	0	0	1	1	0	0	2	0	0	0	0	0
441	0	1	1	0	0	1	1	1	1	1	0	0	1	0	0	1	0	0	0	0	0	0	2	0	0	1	1	2	1	1	2	1	1	0	0	2	0	0	0	1	1	0	0	1	1	1	0	0	0
442	0	0	2	0	0	1	0	0	2	2	0	0	1	0	1	0	0	0	1	1	1	1	2	0	0	1	1	1	2	1	0	1	1	2	1	1	1	0	0	1	1	2	2	2	1	1	1	0	0
443	0	1	1	0	0	1	1	1	2	2	0	1	2	0	2	0	0	0	1	1	2	1	2	0	0	2	1	2	1	1	1	1	1	0	1	1	2	0	0	0	0	0	1	1	0	0	0	0	0
444	0	0	2	0	0	1	2	1	1	1	1	1	1	0	1	0	0	1	1	1	1	1	1	1	1	0	2	2	1	1	1	2	1	0	1	1	1	0	0	1	1	0	0	0	2	1	0	0	0
445	0	0	2	0	0	2	0	0	2	1	0	0	0	0	0	1	0	0	2	2	2	1	0	0	0	0	1	2	2	1	1	0	1	1	1	2	2	0	0	0	0	0	1	1	1	1	0	0	1
446	0	1	2	0	0	2	1	1	2	2	0	1	1	0	1	0	0	1	1	2	2	1	0	0	0	0	1	1	2	1	0	0	0	0	1	1	2	0	0	0	0	0	1	2	0	1	0	0	2
447	0	0	2	0	0	2	0	0	1	0	0	0	1	0	0	1	0	0	0	0	0	0	2	0	0	0	2	2	2	2	0	0	0	0	0	2	2	0	0	1	1	0	1	2	1	0	0	0	0
448	0	1	1	0	0	1	2	0	1	0	1	1	1	0	1	0	0	1	1	2	2	0	1	0	0	1	1	2	1	1	1	1	1	0	1	1	1	0	0	2	2	0	1	2	2	0	0	0	0
449	0	1	1	0	0	1	1	0	1	1	0	0	1	0	0	1	1	1	0	0	1	1	1	0	0	0	2	2	2	1	1	1	0	1	1	1	1	0	0	2	2	1	1	2	1	1	0	0	0
450	0	1	2	0	0	1	2	0	0	0	1	1	2	0	1	1	0	1	1	0	1	0	2	0	0	1	2	2	2	2	1	0	0	0	0	2	1	0	0	2	2	1	1	1	1	0	0	0	0
451	0	1	1	0	0	1	2	0	0	0	2	0	1	0	1	0	0	0	2	2	2	0	1	0	0	1	1	1	2	0	0	1	1	0	0	2	2	0	0	1	0	0	0	0	2	1	0	0	0
452	0	1	1	0	0	1	0	0	2	0	1	0	0	0	0	0	0	0	2	1	2	0	0	0	0	0	0	0	2	1	0	2	1	1	0	2	2	0	0	1	1	0	0	0	1	0	0	0	0
453	0	1	2	0	0	1	1	1	1	1	0	0	1	0	0	1	0	0	0	0	1	1	1	1	1	1	1	2	2	1	0	0	1	1	1	2	2	0	0	1	1	0	0	1	0	0	0	0	1
454	0	1	2	0	0	2	2	0	1	0	1	1	2	1	1	0	0	0	2	2	2	1	1	1	1	0	1	1	2	1	0	0	0	0	0	2	2	0	0	0	0	0	0	2	0	0	0	0	1
455	0	1	0	0	0	1	1	0	1	1	1	1	1	1	0	0	0	0	2	2	2	0	2	0	0	1	2	2	1	1	1	2	2	0	2	1	1	0	0	2	2	1	1	2	0	0	0	0	0
456	0	0	2	0	0	2	0	0	1	1	0	0	1	0	1	0	0	1	2	2	2	0	2	0	0	2	2	2	2	2	1	1	1	1	1	1	2	0	0	0	0	0	0	1	0	0	0	0	0
457	0	2	1	0	0	1	1	0	1	1	1	1	0	0	0	0	0	1	1	1	1	1	2	0	0	2	0	2	0	0	2	0	0	0	1	1	2	0	1	1	0	0	1	2	0	0	1	0	1
458	0	2	1	0	0	1	0	0	1	0	1	1	1	0	1	0	0	1	0	0	2	1	2	0	0	0	1	1	2	1	1	1	2	1	2	2	2	0	0	1	0	1	1	2	1	0	0	0	1
459	0	0	2	0	0	2	2	1	1	1	1	1	2	0	1	0	0	0	1	1	2	0	2	0	0	2	1	1	2	1	0	2	1	0	1	1	1	0	0	0	0	1	1	2	1	0	0	0	1
460	0	2	1	0	0	1	2	1	2	2	1	0	0	0	0	0	0	0	0	0	0	0	2	0	0	0	2	2	2	1	0	2	2	0	2	0	1	0	0	1	1	0	0	2	0	0	0	0	0
461	0	1	2	0	0	2	0	0	2	1	0	0	1	0	1	0	0	0	2	1	2	0	2	0	0	1	2	2	2	2	0	0	0	1	0	2	0	0	0	1	1	1	1	2	0	0	0	0	0
462	0	2	0	0	0	1	0	0	2	1	0	0	0	0	0	0	0	0	2	2	2	0	2	0	0	2	1	2	2	1	2	1	1	1	0	2	2	0	0	0	0	0	0	2	0	0	0	0	0
463	0	1	1	0	0	1	1	0	1	1	1	1	1	0	1	0	0	0	1	1	1	0	2	0	0	1	2	2	2	1	2	2	2	0	1	1	1	1	1	1	1	1	2	2	1	1	0	0	0
464	0	1	1	0	0	0	1	0	1	1	2	1	2	0	1	0	0	1	1	2	2	1	0	1	1	0	1	1	2	1	0	1	1	0	0	2	1	0	0	2	2	0	2	2	2	1	0	0	0
465	0	0	2	0	0	2	1	1	2	2	0	0	0	0	0	0	0	0	1	1	2	1	2	0	0	2	2	2	2	2	0	1	0	2	0	2	1	0	0	2	2	2	2	2	1	1	1	0	1
466	0	1	2	0	0	1	0	0	2	2	0	0	1	0	1	0	0	0	1	1	2	0	2	0	0	0	1	1	2	1	0	0	1	0	0	2	1	1	1	0	0	0	0	1	0	0	0	0	0
467	0	2	0	0	0	1	1	0	1	1	1	1	1	0	1	0	0	1	1	1	1	1	2	0	0	2	2	2	2	2	0	1	1	0	0	2	1	0	0	0	0	0	0	2	0	0	0	0	0
468	0	1	1	0	0	0	1	0	1	0	0	0	2	0	0	1	0	1	1	1	2	1	0	0	0	0	2	2	2	0	0	2	1	0	0	2	1	0	0	2	2	0	1	1	1	2	0	0	0
469	0	1	2	0	0	2	2	1	2	2	1	0	0	0	0	0	0	0	2	2	2	0	1	0	0	1	1	2	2	2	0	1	1	1	0	2	2	0	0	0	0	0	0	2	0	0	0	0	0
470	0	0	2	0	0	2	1	0	1	1	1	0	1	0	0	0	0	0	1	1	1	1	2	0	0	0	1	2	2	2	1	1	0	2	1	1	0	0	0	2	2	1	1	2	1	1	0	1	0
471	0	1	2	0	0	0	1	0	1	1	0	1	1	0	1	0	0	2	1	1	2	0	1	0	0	1	1	1	2	1	0	1	1	0	1	1	1	0	0	1	1	0	0	2	0	0	2	0	0
472	0	1	1	0	0	1	1	1	2	2	0	0	0	0	0	0	0	0	2	2	2	0	2	0	0	1	2	2	2	2	0	2	2	0	2	0	1	0	0	1	1	0	0	0	0	0	0	0	1
473	0	1	1	0	0	2	2	0	0	0	2	0	0	0	0	0	1	1	1	1	1	0	1	0	0	1	1	1	2	0	0	2	2	0	1	1	1	0	0	1	1	0	0	2	1	1	0	1	0
474	0	2	0	0	0	0	2	0	0	0	1	0	0	0	0	0	0	1	0	1	1	1	0	0	0	0	2	2	2	2	1	2	2	0	2	0	2	1	1	1	1	0	0	1	2	1	0	0	0
475	0	1	1	0	0	1	2	0	0	0	0	1	0	0	0	0	0	0	1	1	1	0	2	0	0	1	1	1	2	1	1	1	1	0	0	2	1	1	1	1	1	0	0	1	0	0	0	1	0
476	0	1	1	0	1	1	0	0	2	2	0	0	1	0	0	0	0	0	2	2	1	1	2	0	0	0	2	2	2	1	1	2	2	0	1	1	1	0	0	1	1	0	0	2	1	1	0	0	1
477	0	0	2	0	0	2	2	1	1	1	0	1	1	0	1	0	0	0	1	1	1	0	2	0	0	1	1	1	2	1	0	0	0	1	1	1	1	0	0	1	1	0	0	1	0	0	0	0	1
478	0	1	1	0	0	1	1	0	1	1	1	0	1	0	1	0	0	0	1	1	1	0	2	0	0	1	2	2	2	2	0	2	2	0	0	2	2	1	1	0	0	0	0	1	0	0	0	0	1
479	0	1	1	1	1	1	0	0	1	1	0	0	0	0	0	0	1	2	1	1	1	0	1	0	0	0	1	2	2	1	0	0	1	0	1	2	2	0	0	1	1	0	0	0	1	1	1	0	0
480	0	2	1	1	1	1	1	1	2	2	0	0	1	0	0	0	1	1	1	2	2	0	2	0	0	0	1	2	2	1	0	1	2	1	2	1	2	0	0	1	0	1	1	1	0	0	1	1	0
481	0	0	2	0	0	1	0	0	2	2	0	0	0	0	0	0	0	0	2	2	2	0	2	0	0	0	2	2	2	2	0	1	1	0	0	2	1	0	0	2	2	0	0	1	0	1	0	0	0
482	0	0	2	0	0	2	1	0	1	0	0	0	2	0	0	1	0	0	1	1	1	0	2	0	0	0	2	2	1	0	1	0	1	0	0	2	2	0	0	1	0	0	1	1	1	1	0	0	1
483	0	0	2	0	0	1	1	0	1	0	1	0	1	0	1	0	0	1	1	1	2	1	2	0	0	0	1	2	2	1	1	1	1	0	1	1	1	0	0	2	2	0	0	2	0	0	0	0	0
484	0	2	0	0	0	0	1	0	1	0	1	0	1	0	0	0	0	1	1	2	2	0	2	0	0	1	2	2	2	1	2	1	2	1	1	2	1	0	0	1	1	0	1	1	1	0	0	0	0
485	0	1	1	0	0	1	1	0	1	1	0	0	2	0	2	0	0	1	2	2	2	1	2	0	0	2	2	2	2	2	0	0	0	0	1	1	1	0	0	2	2	0	1	2	1	0	0	0	0
486	0	1	1	0	0	1	1	1	2	1	0	0	1	0	1	0	0	0	2	2	2	2	2	0	0	0	1	1	2	1	0	0	0	0	0	2	2	0	0	2	1	0	0	1	0	1	0	1	1
487	0	2	1	0	0	0	0	0	2	2	0	0	0	0	0	0	0	0	1	0	1	1	1	1	1	1	2	2	1	1	1	1	1	1	1	1	1	0	0	2	2	0	0	2	0	0	0	1	1
488	0	1	1	0	0	1	2	0	1	0	1	0	0	0	0	0	0	1	2	2	2	0	1	0	0	1	2	2	2	1	1	2	1	0	1	1	2	0	0	0	0	0	1	1	1	2	0	0	0
489	0	1	1	0	0	2	1	1	2	2	0	0	0	0	0	0	0	1	1	1	1	0	2	0	0	2	2	2	1	1	1	2	2	0	0	2	0	0	0	2	2	0	1	1	1	0	0	0	0
490	0	1	1	0	0	1	2	0	1	0	1	1	2	0	1	0	0	0	2	1	2	1	1	1	1	2	2	2	2	2	0	1	2	1	2	2	1	0	0	1	1	0	2	2	2	1	0	0	1
491	0	1	1	0	0	0	0	0	1	1	1	0	1	0	0	1	0	0	2	1	2	1	1	0	0	1	2	2	2	1	2	1	0	2	1	1	2	1	1	0	0	0	1	2	1	1	0	0	0
492	0	2	1	0	0	0	1	0	1	1	1	0	0	0	0	0	0	1	2	2	2	1	2	0	0	0	2	0	1	0	1	0	1	0	0	2	1	0	0	1	1	0	1	2	0	1	1	0	0
493	0	1	1	0	0	1	1	0	1	0	1	1	2	0	2	0	0	1	1	1	2	0	2	0	0	1	2	2	2	2	0	1	0	2	1	1	1	0	0	1	1	0	1	2	0	0	0	0	1
494	0	1	2	0	0	0	2	1	1	1	1	0	1	0	0	0	0	1	1	1	2	1	2	0	0	0	0	2	2	0	1	1	1	0	0	2	0	0	0	2	2	1	1	2	0	0	0	0	0
495	0	1	2	0	0	2	2	0	1	1	1	0	1	0	0	0	0	1	1	1	1	2	0	1	1	1	1	1	2	0	0	1	0	2	1	1	2	0	0	1	1	0	1	2	2	1	0	0	0
496	0	2	0	0	0	1	0	0	2	2	0	0	0	0	0	0	0	0	1	1	1	1	1	1	1	2	2	2	2	2	0	1	1	2	1	1	2	0	0	1	1	0	1	1	1	2	0	1	0
497	0	1	2	0	0	1	1	0	1	1	0	0	1	0	0	1	0	2	2	2	2	0	1	0	0	1	1	1	2	1	0	1	1	1	0	2	2	0	0	0	0	0	1	2	0	1	0	0	1
498	0	0	2	0	0	1	1	0	1	0	1	0	1	0	0	0	0	1	1	1	1	0	2	0	0	1	0	1	1	0	1	1	0	2	0	2	0	0	0	1	1	0	0	1	0	1	0	1	0
499	0	1	1	0	0	1	2	0	0	0	1	0	0	0	0	0	0	2	1	1	1	0	2	0	0	0	2	2	2	2	0	2	1	0	0	2	1	0	0	1	1	0	0	0	2	1	0	0	1
500	0	1	1	0	0	1	0	0	2	2	0	0	0	0	0	0	0	0	0	1	1	0	1	0	0	0	1	1	1	1	2	1	0	0	0	2	1	0	0	0	0	1	2	2	1	1	0	0	0
501	0	1	1	0	0	1	2	0	1	0	1	0	0	0	0	0	0	1	1	0	2	0	2	0	0	1	2	2	2	2	1	0	1	1	1	2	2	0	0	0	0	0	0	2	0	2	0	0	0
502	0	2	0	0	1	1	1	1	2	1	0	0	2	1	0	1	0	0	1	1	2	0	2	0	0	1	1	1	2	1	0	1	0	0	0	2	2	0	1	2	1	0	0	1	0	0	0	0	1
503	0	1	1	0	0	0	1	1	2	2	0	0	2	0	2	0	0	0	0	0	0	0	2	0	0	2	2	2	2	2	0	2	1	1	0	2	2	0	0	0	0	0	2	2	2	1	0	0	0
504	0	1	2	0	0	2	2	0	0	0	1	1	1	0	1	0	0	1	2	2	1	0	2	0	0	2	2	2	2	2	1	1	1	0	1	1	2	1	1	0	0	0	0	2	1	1	0	0	1
505	0	2	2	0	0	1	1	0	1	1	0	1	1	0	1	0	0	0	0	0	1	1	0	1	1	1	0	1	2	0	0	1	1	1	0	2	0	0	0	2	2	0	0	1	0	0	0	0	0
506	0	0	2	0	0	2	1	0	1	1	0	0	0	0	0	0	0	1	1	1	2	0	2	0	0	1	1	1	2	0	1	1	0	1	1	1	1	1	1	0	0	1	1	1	1	0	0	0	0
507	0	1	2	0	0	2	1	0	1	1	0	1	0	0	0	0	0	1	2	2	2	1	2	0	0	1	2	1	2	1	1	2	2	0	2	1	1	1	1	1	1	0	0	0	0	1	1	0	0
508	0	0	1	0	0	0	2	0	1	0	1	0	1	0	1	0	0	1	1	1	2	2	0	1	1	1	2	2	2	1	0	1	2	0	0	2	2	0	0	1	1	0	0	0	2	1	0	0	2
509	0	2	0	0	0	0	0	0	2	1	0	1	1	0	1	0	0	1	2	2	2	1	2	0	0	0	1	1	2	1	1	1	1	0	1	2	0	0	0	1	1	0	0	1	0	0	0	0	1
510	0	0	2	0	0	2	1	0	1	0	0	0	1	0	1	0	1	2	0	0	2	0	1	0	0	1	1	0	2	0	0	0	0	1	0	2	0	0	0	1	1	0	0	1	0	0	0	0	0
511	0	0	2	0	0	1	1	1	2	2	0	0	0	0	0	0	0	1	1	1	1	1	2	0	0	0	2	2	2	2	0	1	1	0	1	2	1	0	0	0	0	0	0	2	0	1	0	0	1
512	0	2	1	0	0	1	2	1	1	1	0	0	1	0	0	0	0	0	1	0	1	0	2	0	0	0	0	2	0	0	2	1	0	0	0	2	1	0	0	2	2	0	1	2	1	1	0	0	0
513	0	2	2	0	0	1	1	1	2	2	0	0	0	0	0	0	0	0	1	1	2	0	2	0	0	1	0	0	1	0	1	1	1	0	1	2	1	0	0	1	1	0	0	0	0	0	0	0	0
514	0	1	1	0	0	0	2	0	0	0	1	1	2	0	2	0	0	1	1	0	2	0	2	0	0	1	2	2	2	1	1	1	1	2	1	1	2	0	0	0	0	1	1	2	1	0	1	0	0
515	0	1	2	0	0	1	1	0	1	1	0	0	0	0	0	0	0	2	1	1	2	0	2	0	0	1	2	2	2	2	1	0	0	0	0	2	0	0	0	2	2	0	1	1	1	1	0	0	1
516	0	1	0	0	0	1	1	0	2	1	1	0	1	0	0	1	0	0	0	0	0	0	2	0	0	1	1	1	1	0	1	0	0	0	0	2	1	0	0	0	0	1	1	1	1	0	0	1	0
517	0	2	0	0	0	0	0	0	2	1	1	0	1	0	0	1	0	1	2	2	2	1	2	0	0	0	2	2	1	1	1	1	1	0	1	2	1	1	0	0	0	0	1	2	0	0	0	0	1
518	0	1	1	0	0	1	0	0	2	0	1	0	1	0	1	0	0	0	2	2	2	0	2	0	0	1	2	2	2	1	2	1	0	2	0	2	1	0	0	2	2	0	0	2	0	0	0	1	0
519	0	0	2	0	0	2	1	0	1	0	0	0	0	0	0	0	0	1	1	1	2	1	1	1	1	1	2	2	2	2	1	1	1	1	0	2	1	1	0	1	0	1	1	2	0	1	0	0	0
520	0	1	2	0	0	2	2	1	1	1	0	0	0	0	0	0	1	1	0	0	1	1	1	1	1	0	1	2	2	1	0	1	1	0	1	1	0	0	0	1	1	0	0	2	0	0	0	1	0
521	0	0	2	0	0	2	0	0	2	2	0	0	0	0	0	0	0	2	2	1	2	1	1	0	0	1	1	1	2	1	1	1	1	1	1	1	2	0	0	0	0	0	0	0	0	0	0	1	0
522	0	0	2	0	0	1	1	1	2	2	0	1	2	0	1	0	0	0	1	1	2	0	2	0	0	2	2	0	1	0	1	1	2	0	0	2	1	0	0	1	1	0	1	1	1	1	1	0	0
523	0	2	1	0	0	2	1	0	2	0	0	0	1	0	1	0	0	1	2	2	2	0	2	0	0	2	1	1	2	0	1	2	2	0	1	1	2	0	0	0	0	0	1	1	1	1	0	0	0
524	0	1	1	0	0	1	0	0	2	2	0	0	0	0	0	0	0	0	0	0	0	1	1	1	1	1	2	2	2	2	0	1	1	0	1	1	0	0	0	2	1	0	1	2	0	1	0	0	0
525	0	2	1	1	1	1	1	0	1	1	0	0	1	0	0	1	0	0	2	2	2	0	2	0	0	0	0	1	1	1	1	2	2	0	0	2	2	0	1	1	0	0	0	2	0	0	0	0	0
526	0	0	2	0	0	2	1	0	2	0	0	2	1	0	1	0	1	1	2	2	2	1	2	0	0	0	1	1	2	1	0	1	0	0	0	2	1	0	0	0	0	1	1	1	2	0	0	0	0
527	0	1	1	0	0	1	1	0	2	1	0	0	0	0	0	0	0	1	2	2	2	0	2	0	0	2	2	2	2	2	0	2	1	1	1	1	2	0	0	1	0	0	0	0	1	0	0	0	0
528	0	2	1	0	0	1	2	0	0	0	2	0	1	0	0	0	0	1	2	0	2	0	2	0	0	0	2	2	2	2	0	1	1	0	1	1	1	0	0	2	2	1	1	1	0	0	0	0	0
529	0	2	0	0	0	1	1	1	2	2	0	0	1	0	0	1	0	0	1	1	1	0	2	0	0	1	1	2	1	1	1	1	1	0	1	1	2	0	0	2	2	0	0	2	0	0	0	0	0
530	0	1	2	0	0	0	1	0	2	1	0	0	0	0	0	0	0	1	0	0	1	0	2	0	0	0	2	2	2	2	0	0	0	1	0	2	0	0	0	2	2	0	0	2	0	1	0	0	0
531	0	0	2	0	0	1	1	0	1	0	1	0	1	0	0	1	0	0	1	1	2	1	1	0	0	1	2	2	2	1	2	2	1	1	1	1	1	0	0	0	0	0	0	1	0	0	0	0	0
532	0	2	0	0	0	0	2	0	0	0	0	0	0	0	0	0	0	1	1	1	2	1	2	0	0	0	0	0	1	0	1	1	1	1	2	1	1	0	0	1	1	2	2	2	1	0	0	0	0
533	0	1	2	0	0	2	1	0	1	0	1	0	0	0	0	0	0	1	1	1	2	1	2	0	0	0	0	0	1	0	1	1	1	0	0	2	1	1	0	0	0	0	0	2	0	0	0	0	0
534	0	2	1	0	0	1	2	0	0	0	0	0	1	0	1	0	0	0	1	1	1	1	2	0	0	1	0	0	1	0	1	1	1	0	0	2	1	1	1	1	1	0	0	1	2	1	0	0	0
535	0	0	2	0	0	1	1	0	2	2	0	1	1	0	1	0	0	1	1	1	2	0	2	0	0	1	1	1	2	0	1	1	1	0	0	2	1	0	0	2	1	0	0	2	0	0	0	0	0
536	0	1	1	0	0	1	2	1	1	1	1	1	1	0	1	0	0	0	2	2	2	1	0	1	1	1	1	1	1	1	1	1	1	0	0	1	1	0	0	0	0	0	0	2	1	0	0	0	1
537	0	2	0	0	0	0	1	0	1	1	1	0	1	0	0	1	0	0	2	1	2	0	2	0	0	1	1	1	2	0	1	2	1	0	1	1	2	0	0	1	1	0	0	1	0	0	0	0	0
538	0	1	1	1	1	2	1	0	2	1	0	1	2	0	2	0	0	0	1	1	1	0	0	0	0	1	2	2	2	2	1	1	1	0	1	1	0	0	0	1	1	0	0	1	0	0	0	0	0
539	0	1	1	0	0	1	1	0	1	0	2	0	1	0	2	0	0	0	1	0	1	0	2	0	0	2	1	1	2	1	0	0	0	1	0	2	1	0	0	2	2	0	0	1	0	0	0	0	1
540	0	0	2	0	0	2	1	0	2	2	0	0	0	0	0	0	0	1	1	2	2	0	2	0	0	2	2	1	2	0	1	0	0	1	0	2	1	0	0	2	1	0	1	2	1	0	0	0	1
541	0	0	2	0	0	1	0	0	2	1	1	0	0	0	0	0	0	0	2	2	2	0	2	0	0	1	2	2	2	2	1	1	0	0	0	2	1	0	0	1	1	0	0	1	0	0	0	0	0
542	0	1	2	0	0	2	0	0	2	1	0	1	2	0	1	0	0	1	2	2	2	0	2	0	0	1	1	2	1	1	1	1	1	0	1	0	2	0	0	1	1	0	0	2	0	1	0	0	0
543	0	2	2	0	0	1	1	2	2	2	0	0	0	0	0	0	0	2	0	0	0	0	0	0	0	1	2	2	2	2	1	1	1	0	0	1	2	1	1	0	0	0	0	2	0	0	0	0	0
544	0	1	1	1	1	1	1	0	1	1	1	1	1	0	1	0	0	0	1	0	1	1	2	0	0	0	1	1	2	0	1	2	1	0	0	2	2	0	0	0	0	0	1	2	1	0	0	1	0
545	0	1	1	0	0	2	1	0	2	1	0	0	1	0	1	0	1	1	2	2	2	0	2	0	0	1	1	0	1	0	1	2	1	2	1	1	2	0	0	1	1	0	1	2	1	0	0	0	0
546	0	2	0	0	0	1	1	0	2	2	0	1	1	0	1	0	0	0	1	1	2	1	2	0	0	0	2	2	2	1	1	1	1	0	1	1	2	0	0	1	1	0	0	1	0	0	0	0	0
547	0	1	1	0	0	2	1	0	1	0	1	0	1	0	1	0	0	2	2	2	2	2	0	1	1	1	2	2	2	2	0	1	1	0	0	2	0	0	0	2	2	0	0	2	0	2	0	0	0
548	0	1	1	0	0	0	1	0	1	1	1	0	1	0	0	0	0	1	0	0	0	0	2	0	0	1	2	2	2	2	1	2	2	0	1	1	1	1	1	1	1	0	2	2	2	1	0	0	0
549	0	0	1	0	0	1	1	1	2	2	0	0	0	0	0	0	0	1	0	0	0	0	1	0	0	1	2	2	2	1	2	0	1	1	1	2	1	0	0	1	1	0	0	1	0	0	0	1	1
550	0	0	2	0	0	2	2	0	1	0	2	1	1	1	0	0	0	1	2	2	2	1	2	0	0	0	2	2	2	2	0	1	1	0	1	1	1	0	0	1	1	1	1	1	0	1	0	0	1
551	0	1	1	1	1	1	2	0	0	0	0	1	1	0	1	0	0	1	1	1	2	0	2	0	0	1	1	2	1	1	1	1	1	2	1	1	2	0	0	0	0	0	0	2	0	1	1	0	1
552	0	1	2	0	0	2	1	0	1	0	1	0	1	0	1	0	0	1	2	0	2	1	2	0	0	1	2	2	1	1	2	0	0	1	0	2	2	0	0	0	0	0	0	2	2	0	0	0	1
553	0	2	1	0	0	0	2	0	0	0	0	0	0	0	0	0	0	1	1	0	2	1	0	1	1	0	2	2	2	2	1	0	0	0	0	2	0	0	0	1	1	0	1	2	0	0	0	0	0
554	0	1	1	0	0	0	1	0	1	1	1	0	1	0	1	0	0	1	2	2	2	0	2	0	0	0	2	2	2	2	2	1	1	0	1	1	1	1	0	1	0	0	0	1	0	1	0	0	0
555	0	2	1	0	0	1	2	0	1	1	1	0	0	0	0	0	0	1	1	1	1	1	2	0	0	0	1	1	2	0	0	0	0	0	0	2	1	0	0	2	1	0	0	2	0	0	0	0	0
556	0	2	1	0	0	0	2	0	1	1	0	1	1	0	1	0	0	0	0	0	1	0	2	0	0	1	1	2	1	0	2	2	2	0	1	1	2	0	1	1	0	0	0	1	0	0	0	0	1
557	0	2	0	0	0	1	2	0	0	0	0	0	1	0	1	0	1	1	0	0	1	1	1	0	0	1	0	1	1	0	1	2	1	2	1	2	2	1	1	1	1	0	1	2	1	1	0	0	1
558	0	2	1	0	0	2	1	0	1	0	1	1	1	0	1	0	0	0	2	1	2	1	2	0	0	1	2	2	2	2	0	1	1	0	1	1	2	0	0	1	1	0	0	2	2	0	0	0	1
559	0	2	1	0	0	0	1	0	1	1	0	0	1	0	0	1	0	2	1	1	1	0	1	0	0	1	1	1	2	1	0	1	0	1	1	1	2	0	1	1	0	0	1	1	1	0	0	0	0
560	0	1	1	0	0	2	2	1	1	1	0	0	0	0	0	0	0	1	1	1	2	0	0	0	0	0	2	2	2	1	1	1	1	0	1	1	1	0	0	1	1	1	1	2	1	1	0	0	0
561	0	1	2	0	0	2	1	0	1	1	0	0	2	0	1	1	0	1	1	1	2	0	2	0	0	1	1	1	2	0	1	2	2	0	2	1	1	0	0	1	1	0	0	0	1	1	0	1	0
562	0	2	0	0	0	0	0	0	2	2	0	1	1	0	1	0	1	2	0	0	2	1	2	0	0	0	1	1	1	1	2	0	0	0	0	2	1	1	1	0	0	0	1	2	1	0	0	0	0
563	0	1	0	0	0	1	1	0	1	1	0	0	1	0	1	0	0	1	2	2	2	1	2	0	0	1	1	1	1	1	0	1	2	0	0	2	1	0	0	2	2	0	1	2	0	1	0	0	1
564	0	1	2	0	0	2	2	1	1	1	1	0	1	0	0	0	0	1	1	1	1	0	2	0	0	1	1	2	2	1	0	2	2	0	0	2	0	1	1	1	1	0	0	1	0	0	0	0	0
565	0	1	1	0	0	1	1	0	1	1	1	1	1	0	1	0	0	0	1	1	1	1	1	1	1	1	2	2	2	2	2	2	2	0	0	2	1	0	0	0	0	0	0	2	2	0	0	0	0
566	0	2	0	0	0	0	0	0	2	2	0	1	2	0	1	0	0	1	2	2	2	1	2	0	0	0	1	1	1	0	1	1	1	1	1	1	1	0	0	1	1	1	1	1	0	0	0	0	1
567	0	2	1	0	0	0	1	0	1	1	2	0	0	0	0	0	0	1	2	2	1	0	2	0	0	1	1	1	2	1	0	0	1	1	1	2	0	0	0	2	2	0	0	2	0	0	1	1	0
568	0	1	2	0	0	2	1	1	2	2	0	0	1	0	0	1	0	0	2	2	2	0	1	0	0	1	2	2	2	1	2	0	0	1	0	2	1	0	0	0	0	2	2	2	1	0	0	0	0
569	0	2	0	0	0	1	0	0	2	2	0	0	0	0	0	0	0	0	2	1	2	0	1	0	0	2	1	2	2	1	1	1	1	0	1	1	0	0	0	2	2	0	0	2	0	0	0	0	0
570	0	2	0	0	0	1	1	1	2	1	0	1	1	0	1	0	0	1	1	0	1	0	2	0	0	1	1	1	2	1	0	1	0	1	1	1	2	0	0	0	0	0	1	2	0	1	0	0	0
571	0	1	2	0	0	2	1	0	1	0	1	1	1	0	1	0	0	0	0	0	1	0	2	0	0	1	1	1	2	1	0	1	2	0	0	2	1	0	0	2	2	1	2	2	1	1	0	0	0
572	0	2	1	0	0	1	2	0	1	1	1	0	1	0	1	0	0	0	2	1	2	0	2	0	0	1	2	2	2	2	0	0	0	1	0	2	2	0	0	0	0	0	2	2	2	1	0	0	0
573	0	1	2	0	0	1	2	0	0	0	0	1	1	0	1	0	0	0	1	1	1	0	2	0	0	2	0	1	2	1	0	0	0	0	0	2	0	0	0	1	1	0	0	1	0	1	0	0	0
574	0	1	1	0	0	1	0	0	1	0	0	1	1	0	1	0	0	1	2	2	2	0	1	0	0	2	1	1	2	1	0	1	0	0	1	1	2	0	0	0	0	0	0	1	0	0	0	0	1
575	0	0	2	0	0	2	1	0	2	2	0	0	0	0	0	0	0	1	0	0	0	0	2	0	0	1	2	2	2	2	0	0	1	1	1	2	2	0	0	1	1	0	1	2	1	2	0	0	0
576	0	0	2	0	0	1	2	0	2	1	1	0	0	0	0	0	0	0	0	1	2	1	2	0	0	0	2	2	2	2	0	1	1	2	0	2	1	0	0	2	2	0	0	1	0	0	0	0	0
577	0	1	2	0	0	2	1	1	2	1	0	1	1	0	1	0	0	0	1	2	2	1	2	0	0	0	2	0	1	0	1	1	0	0	0	2	1	0	0	2	2	0	0	0	0	0	0	0	0
578	0	0	2	0	0	2	0	0	2	2	0	1	0	0	0	0	0	1	1	1	1	0	2	0	0	1	1	2	2	1	1	2	1	2	1	2	0	0	0	1	1	0	0	2	1	1	0	0	0
579	0	2	2	0	0	1	2	0	1	1	0	0	0	0	0	0	0	0	0	0	0	0	2	0	0	2	2	2	2	2	1	2	2	0	2	0	2	0	0	1	1	0	1	2	1	0	0	0	1
580	0	2	2	0	0	1	2	0	1	0	1	0	1	0	0	1	1	1	1	1	1	0	2	0	0	0	1	0	2	0	0	1	1	0	1	1	0	0	0	2	1	0	0	2	0	0	0	0	0
581	0	0	2	0	1	1	1	0	1	1	2	1	2	0	2	0	0	2	1	1	1	0	1	0	0	2	1	1	1	1	0	2	2	0	1	1	1	0	0	1	1	1	1	1	0	0	0	0	0
582	0	1	1	0	0	1	1	0	2	0	1	2	2	0	2	0	0	0	0	1	2	0	2	0	0	2	1	1	1	1	2	0	0	0	0	2	1	0	0	2	2	0	0	1	1	1	0	0	0
583	0	0	2	0	0	2	1	0	0	0	2	2	2	0	2	0	0	1	1	1	1	1	2	0	0	0	2	2	2	2	0	0	1	1	1	2	1	0	0	2	2	0	1	1	1	1	0	0	0
584	0	1	1	0	0	0	2	1	1	1	0	2	2	1	1	0	0	0	1	2	2	0	1	0	0	1	2	2	2	2	1	0	1	1	1	2	2	0	0	1	1	1	1	2	1	1	0	0	0
585	0	1	2	0	0	2	2	1	1	1	0	1	1	0	1	0	0	0	1	1	1	1	2	0	0	2	2	2	2	2	0	2	1	1	1	1	1	0	0	1	1	0	0	1	0	0	1	1	0
586	0	2	1	0	0	2	1	1	2	1	0	1	2	0	2	0	0	1	1	2	2	0	2	0	0	1	1	1	2	1	0	2	2	0	1	1	1	0	0	1	1	0	0	0	1	0	0	1	0
587	0	0	2	0	0	2	0	0	2	1	0	1	1	0	1	0	0	0	1	1	1	1	1	1	1	1	1	1	2	0	1	2	1	1	1	1	2	0	0	1	1	0	1	2	1	0	0	0	0
588	0	1	1	0	0	1	0	0	2	1	2	1	2	0	2	0	0	0	2	2	2	0	2	0	0	1	1	2	2	1	2	1	2	0	0	2	1	0	0	2	2	1	1	1	1	0	0	0	0
589	0	1	1	0	0	2	2	0	0	0	0	1	1	0	1	0	0	0	2	2	2	2	2	0	0	0	2	2	2	2	0	2	1	0	0	2	1	1	0	0	0	0	0	1	0	0	1	1	0
590	0	1	2	0	0	1	2	0	0	0	0	0	0	0	0	0	0	1	2	2	2	0	2	0	0	1	2	2	2	1	2	1	1	0	1	1	1	0	0	1	1	1	2	2	0	0	0	0	0
591	0	2	0	0	0	1	2	0	0	0	1	0	1	0	0	1	0	0	1	1	2	0	1	1	1	2	2	1	2	1	0	2	2	0	0	2	2	0	0	0	0	0	1	2	1	0	1	0	0
592	0	2	1	0	0	0	0	0	2	1	0	0	0	0	0	0	0	0	2	2	2	0	2	0	0	2	0	1	1	0	1	1	0	1	1	1	2	0	0	1	1	0	0	0	0	0	1	0	1
593	0	1	1	1	1	1	1	0	1	0	2	0	0	0	0	1	0	2	1	1	1	0	2	0	0	2	1	2	2	1	0	0	1	0	0	2	2	0	0	1	1	0	1	2	1	1	0	2	0
594	0	0	2	0	0	2	1	0	1	0	0	0	0	0	0	1	0	0	1	1	2	0	2	0	0	1	2	2	2	2	1	1	0	0	1	2	1	0	0	2	1	1	1	2	0	0	0	0	0
595	0	2	0	0	0	0	0	0	2	1	1	1	2	0	1	0	0	0	2	2	2	0	0	0	0	0	2	2	2	2	0	2	1	2	1	1	2	0	0	0	0	0	0	2	0	1	0	0	0
596	0	0	2	0	0	2	1	0	2	1	0	2	2	1	1	0	0	1	0	1	2	0	2	0	0	0	1	1	2	1	0	0	0	0	0	2	0	0	0	2	2	0	1	2	1	0	0	0	0
597	0	2	0	0	0	0	0	0	2	1	0	0	0	0	0	0	0	0	1	1	1	0	1	0	0	0	1	1	2	1	0	1	1	1	1	2	1	0	0	2	2	0	1	2	0	1	0	1	0
598	0	0	2	0	0	2	2	1	1	1	1	1	2	0	2	0	0	0	1	1	1	1	2	0	0	1	2	2	2	1	2	1	0	0	0	2	2	0	0	0	0	0	0	1	1	1	0	0	2
599	0	2	0	0	0	1	2	0	1	0	2	1	2	0	2	0	0	1	2	0	2	1	2	0	0	1	2	2	2	2	0	2	1	2	1	1	1	0	0	1	1	1	1	1	1	1	0	0	0
600	0	2	0	0	0	0	2	0	1	1	0	0	0	0	0	0	0	0	1	1	2	1	2	0	0	2	2	2	2	2	0	1	1	1	0	2	0	0	0	2	2	0	1	1	1	1	0	0	0
601	0	1	0	0	0	1	1	0	1	1	0	0	1	0	0	1	0	0	1	1	0	0	2	0	0	0	1	2	1	1	1	1	0	1	0	2	0	1	1	1	1	1	1	2	2	1	0	0	2
602	0	2	0	0	0	0	2	0	0	0	1	0	0	0	0	0	0	0	1	2	2	2	2	0	0	0	0	2	1	1	1	1	1	1	2	1	2	0	1	2	1	1	1	2	0	0	0	1	0
603	0	1	2	0	0	2	1	0	1	1	0	0	0	0	0	0	1	1	1	1	1	0	2	0	0	2	2	2	2	2	1	2	2	0	1	1	2	0	0	1	1	1	1	2	2	1	1	1	0
604	0	0	2	0	0	1	1	0	1	1	1	1	2	0	1	0	0	0	1	1	1	0	2	0	0	2	1	1	1	1	0	1	1	0	0	2	1	0	0	2	2	0	0	2	1	1	0	0	0
605	0	1	2	0	0	1	0	0	1	1	0	1	1	0	1	0	0	0	0	0	1	1	2	0	0	1	1	1	2	1	0	0	1	1	1	2	1	2	1	1	1	0	0	1	0	0	0	0	0
606	0	1	2	0	0	2	1	0	1	0	1	0	2	0	1	0	0	0	1	2	2	0	2	0	0	1	2	1	2	0	1	2	1	1	1	1	0	0	0	1	1	2	2	2	1	0	0	0	0
607	0	0	2	0	1	1	0	0	2	0	1	1	2	0	1	0	0	0	1	1	2	0	1	0	0	0	2	2	2	1	1	1	1	0	1	2	1	0	0	1	1	0	0	0	0	0	1	0	0
608	0	2	0	0	0	1	1	1	2	2	0	1	1	0	1	0	0	1	1	2	2	0	2	0	0	1	1	2	2	1	1	1	1	1	1	1	1	0	0	2	2	0	1	2	1	0	0	1	1
609	0	1	1	0	1	0	0	0	2	2	0	0	1	0	0	1	0	0	1	1	2	2	1	1	1	1	1	1	2	1	1	1	1	0	0	2	2	0	0	0	0	0	0	2	0	1	0	0	0
610	0	1	2	0	0	1	1	1	2	1	0	0	2	0	0	1	0	0	1	1	1	0	2	0	0	1	2	2	2	2	0	1	1	0	1	2	2	0	1	1	0	0	1	2	1	0	0	0	1
611	0	1	1	0	0	1	0	0	2	1	0	1	1	0	1	0	1	2	1	1	1	1	2	0	0	0	1	0	1	0	1	1	1	0	1	2	2	0	0	0	0	1	1	2	1	0	1	0	0
612	0	2	0	0	0	0	1	0	1	0	0	0	0	0	0	0	0	1	1	1	1	0	2	0	0	0	1	1	2	1	1	1	1	1	1	1	1	0	0	1	1	0	0	2	0	0	0	0	0
613	0	0	2	0	0	1	1	1	2	1	0	0	2	0	1	0	0	1	2	2	2	1	2	0	0	2	1	2	2	1	1	2	1	0	1	1	1	0	0	1	1	0	0	1	0	0	0	1	0
614	0	2	0	0	0	0	1	0	1	1	0	0	0	0	0	0	0	0	1	2	2	0	2	0	0	2	1	2	2	1	1	0	0	2	1	2	2	0	0	0	0	0	0	1	1	1	0	0	0
615	0	1	1	0	0	0	1	1	1	1	0	0	0	0	0	0	0	0	1	1	1	0	1	0	0	1	1	1	2	0	1	2	1	1	1	1	0	0	0	2	2	0	1	1	1	0	0	0	0
616	0	2	1	0	0	1	1	0	1	0	0	0	1	0	1	0	0	0	1	1	2	0	2	0	0	2	2	2	2	2	0	0	1	1	1	2	0	0	0	2	2	0	0	1	0	0	0	1	1
617	0	0	2	0	0	2	1	1	2	2	0	0	1	0	1	0	0	1	1	1	2	1	0	1	1	0	2	2	2	2	1	2	1	1	0	2	2	0	0	0	0	0	0	2	0	0	0	1	0
618	0	2	1	0	0	1	0	0	2	2	0	1	1	0	1	0	0	0	1	1	1	0	2	0	0	2	2	2	2	2	0	1	1	0	0	2	1	0	0	1	1	0	1	2	0	0	0	0	0
619	0	2	1	0	0	1	0	0	2	1	0	1	2	0	2	0	0	0	0	1	1	0	2	0	0	0	2	2	2	1	0	2	1	1	0	2	1	0	0	1	1	1	1	2	1	2	0	0	0
620	0	2	1	0	0	1	1	0	0	0	0	0	0	0	0	0	0	1	2	2	2	1	1	1	1	1	0	1	2	0	1	0	0	0	1	1	1	0	0	1	1	0	0	1	0	0	1	0	0
621	0	0	2	0	0	2	0	0	2	0	1	0	0	0	0	0	0	2	1	1	1	0	2	0	0	1	1	1	2	1	0	1	1	0	0	2	2	0	0	0	0	0	0	0	0	0	0	2	0
622	0	0	2	0	0	2	2	0	1	0	2	0	0	0	0	0	0	0	0	0	1	1	2	0	0	0	1	2	1	1	1	0	2	1	2	2	2	1	1	0	0	0	0	1	0	0	0	0	0
623	0	1	1	0	0	2	0	0	2	2	0	0	0	0	0	0	0	0	1	1	1	0	2	0	0	1	0	1	1	0	1	0	0	0	0	2	1	0	0	1	1	1	1	1	1	0	1	0	0
624	0	1	1	0	0	1	1	0	2	1	0	0	2	0	2	0	0	1	1	0	0	0	2	0	0	1	2	2	2	1	0	2	1	0	1	1	1	0	0	0	0	0	1	2	1	0	0	0	0
625	0	1	1	0	0	1	0	0	2	1	1	1	1	0	1	0	0	1	2	2	2	0	2	0	0	1	0	2	1	1	1	2	2	0	1	1	1	0	0	0	0	1	2	2	0	0	0	0	0
626	0	1	1	0	0	1	2	1	1	1	0	1	1	0	1	0	0	0	1	0	1	0	2	0	0	1	2	2	2	2	0	1	1	0	1	1	0	0	0	2	2	0	0	1	1	1	0	0	0
627	0	0	2	0	0	1	1	1	2	2	0	0	1	1	0	0	0	0	1	1	1	0	2	0	0	0	2	0	1	0	1	0	0	0	0	2	0	0	0	1	1	0	0	2	1	1	0	0	0
628	0	1	2	0	0	1	0	0	2	0	1	1	1	0	1	0	0	0	1	1	1	0	2	0	0	1	1	2	2	1	0	1	1	2	1	1	1	1	0	1	0	1	1	1	1	0	0	0	0
629	0	2	1	0	0	1	1	1	2	1	0	0	1	0	0	1	1	2	0	0	2	0	2	0	0	0	2	2	1	0	1	2	1	1	1	1	1	0	0	1	1	0	0	1	0	0	0	0	0
630	0	1	1	0	1	0	1	0	1	1	1	1	1	0	1	0	0	1	1	1	1	1	2	0	0	1	2	2	2	2	0	2	1	0	1	1	1	0	0	2	2	0	0	2	0	0	0	0	0
631	0	1	1	0	0	1	0	0	2	2	0	1	1	0	1	0	0	0	1	1	1	0	2	0	0	2	2	2	1	1	1	2	2	0	0	2	1	0	0	1	1	0	0	1	0	0	0	1	1
632	0	1	2	0	0	2	1	1	2	1	0	0	2	0	0	1	0	0	0	1	1	1	2	0	0	0	2	2	2	2	0	2	1	2	1	2	0	0	0	2	2	0	0	1	0	1	0	0	0
633	0	1	1	0	0	1	0	0	2	2	0	0	0	0	0	0	0	0	0	0	0	1	2	0	0	0	2	2	1	1	1	2	1	1	0	2	1	0	0	0	0	0	0	2	0	0	1	0	0
634	0	0	2	0	0	1	2	0	0	0	1	0	2	0	1	0	0	0	0	0	0	0	2	0	0	2	2	2	2	2	0	1	1	0	1	1	0	0	0	1	1	0	0	1	0	0	1	0	1
635	0	0	2	0	0	2	0	0	2	2	0	1	1	0	1	0	0	0	1	1	1	0	2	0	0	1	1	1	2	1	0	0	0	0	0	2	0	0	0	2	2	1	1	2	0	0	0	0	0
636	0	1	1	0	0	1	1	0	1	1	1	1	1	0	1	0	0	0	1	1	1	0	2	0	0	1	2	2	2	1	1	1	1	0	1	1	2	0	0	0	0	0	0	2	0	0	0	0	0
637	0	0	2	0	0	1	0	0	2	0	1	1	1	0	1	0	0	0	1	1	1	0	1	0	0	0	0	2	0	0	2	1	1	1	2	0	2	0	0	1	1	0	0	2	1	1	0	0	0
638	0	1	0	0	0	1	1	0	1	1	0	0	2	0	2	0	0	1	0	1	2	1	2	0	0	1	1	2	2	2	0	1	1	2	2	2	0	0	0	2	2	0	0	2	0	0	0	0	0
639	0	2	1	0	0	1	2	0	0	0	0	0	0	0	0	0	0	0	1	1	2	0	2	0	0	1	1	2	1	1	2	0	2	1	2	2	0	0	0	1	1	0	1	2	1	1	0	0	0
640	0	1	1	0	0	1	2	1	1	1	1	0	1	0	1	0	0	0	1	1	1	0	2	0	0	0	1	2	1	1	1	1	2	1	2	2	0	0	0	2	1	0	1	2	1	1	0	0	0
641	0	1	1	0	0	1	2	0	0	0	2	0	2	0	1	1	0	0	2	2	2	1	2	0	0	0	1	2	1	1	1	2	1	0	0	2	2	0	0	0	0	0	0	1	1	1	0	0	1
642	0	1	1	0	0	1	2	1	1	1	0	0	1	0	0	1	0	0	1	1	1	0	2	0	0	1	1	1	1	1	2	2	1	0	1	1	1	0	0	1	1	1	1	2	1	1	0	1	0
643	0	2	0	0	0	0	1	0	2	2	0	0	0	0	0	0	0	0	2	2	2	0	2	0	0	0	1	2	2	1	2	1	0	2	1	1	2	0	0	2	1	0	1	1	1	1	0	0	0
644	0	2	1	0	0	0	1	0	1	0	0	0	0	0	0	0	0	0	1	1	1	1	2	0	0	0	1	2	2	1	2	2	1	1	1	1	1	0	0	1	1	2	2	2	1	0	0	0	0
645	0	1	1	0	0	2	1	0	1	0	0	0	0	0	0	0	0	2	2	2	2	0	2	0	0	1	0	0	2	1	0	2	2	0	2	0	1	0	0	1	1	0	0	2	1	1	0	0	0
646	0	1	1	0	0	1	2	0	0	0	2	1	1	0	1	0	1	1	0	0	1	0	2	0	0	1	2	2	2	1	1	0	0	0	0	2	1	0	0	2	2	0	0	1	0	0	0	0	0
647	0	1	1	0	0	1	2	0	0	0	2	0	0	0	0	0	0	1	2	2	2	1	2	0	0	0	2	2	1	0	2	1	0	0	0	2	1	0	0	1	1	0	1	2	1	0	0	1	0
648	0	1	1	0	0	0	1	0	1	0	0	1	1	0	2	0	0	1	1	1	1	0	2	0	0	2	1	2	1	1	2	1	1	0	0	2	1	1	1	1	1	1	1	1	1	0	0	0	0
649	0	0	1	0	0	1	0	0	2	1	0	1	1	0	1	0	0	0	0	0	0	0	2	0	0	0	1	2	1	1	2	1	1	0	0	2	1	0	0	1	1	0	0	2	0	0	0	0	0
650	0	2	0	0	0	0	2	0	0	0	1	0	0	0	0	0	0	0	1	1	2	0	2	0	0	1	1	1	1	1	0	0	1	0	0	2	2	1	1	0	0	0	1	1	1	0	0	0	0
651	0	2	0	0	0	0	2	0	0	0	0	1	1	1	0	0	0	0	2	1	2	1	1	0	0	0	2	2	2	1	1	2	1	1	1	1	1	0	0	1	1	0	0	1	1	0	0	0	1
652	0	2	0	0	0	0	1	0	1	1	0	1	2	0	1	0	0	0	2	2	2	1	1	1	1	1	0	2	1	0	1	1	1	0	0	2	1	1	0	0	0	0	2	2	2	1	0	0	0
653	0	0	2	0	0	1	1	1	2	2	0	0	2	0	1	1	0	2	0	0	0	0	2	0	0	2	2	2	2	2	0	0	1	1	1	2	2	0	0	1	1	0	1	2	1	1	0	1	1
654	0	0	2	0	0	1	2	0	0	0	1	0	0	0	0	0	0	0	0	1	1	0	1	0	0	1	1	1	2	0	1	0	1	0	0	2	1	0	0	0	0	1	1	1	1	0	0	0	0
655	0	0	2	0	0	2	1	1	2	1	0	1	1	0	1	0	0	0	2	1	2	0	0	0	0	0	1	1	2	1	0	1	1	2	1	1	2	0	0	1	1	0	0	2	0	1	0	0	0
656	0	0	2	0	1	1	1	0	2	0	0	1	2	0	1	0	0	2	1	1	2	0	2	0	0	2	1	2	2	2	0	1	1	2	2	1	1	1	1	0	0	0	0	1	0	1	1	0	0
657	0	2	0	0	0	0	2	0	1	0	2	0	0	0	0	0	0	0	1	1	2	0	2	0	0	2	1	1	1	1	0	1	1	0	0	2	1	0	0	2	2	0	1	1	0	0	0	0	0
658	0	2	1	0	0	1	1	0	1	0	1	1	0	0	0	0	0	1	2	2	2	0	2	0	0	2	0	1	1	0	1	2	2	0	2	0	1	0	0	1	1	0	0	1	0	0	0	1	0
659	0	2	2	0	0	1	2	0	0	0	2	1	2	1	0	0	0	0	0	0	1	0	0	0	0	1	1	2	1	1	2	1	0	1	1	2	1	0	0	1	1	0	0	1	0	0	0	0	0
660	0	0	2	0	0	2	0	0	2	2	0	1	2	0	2	0	0	0	0	1	1	0	2	0	0	1	1	0	2	0	0	0	0	0	0	2	2	0	0	0	0	0	1	1	1	2	0	0	1
661	0	2	1	0	0	1	1	0	0	0	1	2	2	1	1	0	0	0	0	0	0	1	2	0	0	0	1	1	1	1	0	2	2	0	1	1	2	0	0	1	1	0	0	2	0	0	0	0	0
662	0	1	1	0	0	1	2	1	1	1	0	0	1	0	1	0	0	0	0	0	0	2	0	1	1	1	2	1	2	1	1	0	0	0	0	2	1	1	1	1	1	0	0	1	1	0	0	0	0
663	0	2	0	0	0	0	2	0	1	0	1	0	0	0	0	0	0	1	0	0	0	1	1	0	0	0	1	2	2	2	0	1	1	0	1	1	1	0	0	1	1	1	1	1	2	0	0	0	0
664	0	0	2	0	0	2	2	0	1	1	0	0	0	0	0	0	0	0	1	1	2	0	1	0	0	0	2	2	2	2	1	2	1	0	1	1	1	0	0	1	1	1	1	2	1	1	0	0	0
665	0	0	2	0	0	2	1	0	1	1	1	1	1	1	0	0	0	1	2	2	2	1	2	0	0	0	1	1	2	1	0	1	1	0	0	2	1	0	0	2	1	0	1	1	1	2	0	0	0
666	0	0	2	0	0	1	1	1	2	2	0	1	2	0	2	0	0	0	2	2	2	1	2	0	0	2	1	2	2	1	0	1	0	0	1	1	0	0	0	1	1	0	0	2	1	1	1	1	0
667	0	0	2	0	0	1	1	0	1	1	0	1	1	0	1	0	0	1	1	1	2	0	2	0	0	1	0	1	2	0	1	1	1	0	0	2	1	0	0	1	1	0	0	1	0	0	1	0	0
668	0	0	2	0	0	2	1	1	2	2	0	0	0	0	0	0	0	1	1	2	2	1	1	1	1	1	1	1	1	1	2	1	1	1	1	2	2	0	0	1	0	0	0	2	0	0	0	0	1
669	0	0	2	0	0	2	1	0	0	0	1	0	1	0	0	1	0	1	1	1	2	1	2	0	0	0	2	2	2	2	1	1	0	1	1	1	1	1	0	1	1	0	0	1	0	0	0	0	0
670	0	1	1	0	0	0	0	0	2	1	0	1	1	0	1	0	0	1	1	1	2	1	1	0	0	0	1	2	2	1	0	0	0	0	1	1	1	0	0	2	2	0	1	2	0	0	0	0	0
671	0	2	1	0	0	0	1	0	2	2	0	0	0	0	0	0	0	2	2	2	2	0	0	0	0	1	1	0	2	0	0	1	1	0	1	1	1	0	0	1	1	1	1	1	1	1	1	0	0
672	0	2	0	0	0	0	1	1	2	2	0	1	1	0	1	0	0	1	1	1	2	0	2	0	0	0	0	2	2	0	1	1	1	0	0	2	2	0	0	1	1	0	0	1	1	1	0	0	0
673	0	2	1	0	0	1	0	0	2	1	0	2	1	0	1	0	0	0	0	0	1	0	1	1	1	1	2	2	2	1	2	1	1	0	0	2	2	0	0	1	1	0	1	2	1	0	0	0	0
674	0	2	0	0	0	0	0	0	2	2	0	1	1	0	0	0	0	1	1	2	2	1	1	0	0	0	1	1	1	1	0	1	1	1	0	2	2	0	0	0	0	0	1	2	0	0	0	1	1
675	0	1	1	0	0	1	1	0	1	1	0	0	1	0	0	1	0	1	1	1	2	0	2	0	0	0	1	2	2	1	1	1	0	1	1	1	0	0	0	1	1	0	0	2	0	1	0	0	1
676	0	2	1	0	0	1	0	0	2	2	0	0	1	0	0	1	0	0	1	1	1	0	1	0	0	0	1	2	2	1	0	1	1	1	0	2	2	0	0	0	0	0	0	2	0	0	0	0	0
677	0	1	1	0	0	1	2	0	0	0	0	0	0	0	0	0	0	1	0	0	0	0	2	0	0	2	2	2	2	2	0	2	1	1	0	2	2	0	0	1	1	0	0	2	0	0	0	0	1
678	0	1	1	0	1	0	0	0	2	1	0	0	1	0	0	0	0	0	0	0	0	1	2	0	0	0	2	1	2	0	1	1	1	0	1	1	2	0	0	1	1	0	0	2	0	0	1	0	0
679	0	1	1	0	0	1	2	0	1	1	0	1	1	0	1	0	1	1	0	0	1	0	2	0	0	1	2	2	2	2	0	1	1	0	1	0	2	1	1	1	0	0	0	1	0	0	0	0	0
680	0	2	0	0	0	1	1	2	2	2	0	0	0	0	0	0	0	2	1	1	1	1	0	0	0	0	2	2	2	2	2	1	1	0	1	1	1	0	0	0	0	0	0	2	0	2	0	0	0
681	0	2	0	0	0	0	0	0	2	2	0	1	1	0	1	0	0	0	0	0	1	1	2	0	0	0	2	2	2	2	0	0	0	0	0	2	2	0	0	0	0	0	0	1	0	0	0	0	0
682	0	0	2	0	0	1	0	0	2	2	0	0	1	0	1	0	0	0	1	1	1	2	2	0	0	0	1	1	2	1	0	1	1	0	1	1	2	0	0	2	1	0	0	2	0	0	0	0	0
683	0	0	2	0	0	2	1	0	1	0	2	0	1	0	0	1	0	1	2	2	2	1	1	1	1	1	1	1	2	1	0	1	0	2	1	1	1	0	0	1	1	0	1	1	1	1	1	0	1
684	0	1	1	0	0	2	2	1	1	1	1	0	1	0	1	0	0	0	2	2	2	0	2	0	0	1	1	2	2	1	1	0	0	1	0	2	1	0	0	1	1	0	0	2	1	1	1	0	0
685	0	0	2	0	0	2	0	0	2	1	0	0	0	0	0	0	0	1	2	2	2	1	2	0	0	0	1	2	2	2	1	2	2	0	1	1	2	0	1	1	0	1	1	2	1	1	1	0	0
686	0	0	1	0	0	1	2	0	2	1	1	1	1	0	1	0	0	0	1	1	0	0	2	0	0	1	1	1	2	1	1	1	1	0	1	0	2	0	0	1	1	1	1	2	1	0	1	0	0
687	0	2	0	0	0	1	2	0	0	0	1	0	2	0	2	0	0	0	2	2	2	1	2	0	0	0	1	1	1	1	1	1	1	0	0	2	2	0	0	0	0	1	1	2	1	2	0	0	0
688	0	1	1	0	0	2	2	0	0	0	1	1	1	0	1	0	0	0	0	0	0	0	2	0	0	0	1	1	2	1	1	0	0	0	0	1	1	0	0	1	1	0	0	2	0	0	0	0	0
689	0	2	0	0	0	1	2	0	1	0	0	0	1	0	1	0	0	0	2	1	2	0	2	0	0	1	0	1	1	0	1	2	1	1	1	1	2	1	1	0	0	0	0	2	0	0	0	0	0
690	0	1	2	0	0	1	0	0	2	1	0	0	1	1	0	0	0	0	1	1	2	0	0	0	0	0	1	1	2	1	1	1	0	0	2	1	2	0	0	0	0	0	1	1	1	1	0	1	0
691	0	0	2	0	0	1	0	0	2	2	0	1	1	0	1	0	0	1	1	2	2	0	2	0	0	0	1	1	1	0	1	1	1	1	1	1	1	0	0	2	2	1	1	1	1	0	0	0	1
692	0	2	0	0	0	0	0	0	2	2	0	1	1	0	1	0	0	1	2	2	2	1	0	1	1	1	0	1	1	0	1	2	1	2	1	1	2	0	0	0	0	0	0	1	0	1	0	0	1
693	0	2	0	0	0	1	1	1	2	1	0	1	2	0	1	1	0	1	2	2	1	0	2	0	0	2	0	1	2	1	0	2	1	1	0	2	0	0	0	1	1	0	0	2	0	0	0	0	1
694	0	0	2	0	0	1	0	0	1	1	1	0	0	0	0	1	0	1	1	1	1	1	2	0	0	1	0	1	2	1	0	0	0	1	0	2	0	0	0	2	2	0	0	0	0	0	0	0	0
695	0	0	1	0	0	1	1	0	0	0	2	0	0	0	0	0	0	0	1	0	1	1	1	0	0	0	1	1	2	1	0	0	0	0	0	2	2	1	1	0	0	1	1	2	2	1	0	0	0
696	0	1	2	0	0	2	0	0	2	2	0	0	1	0	0	1	0	2	1	1	2	1	2	0	0	1	2	1	2	1	1	2	2	0	1	1	2	0	0	1	1	1	1	2	1	1	0	0	0
697	0	0	2	0	0	1	2	0	0	0	1	1	1	0	1	0	0	1	0	0	0	0	2	0	0	0	1	1	2	1	0	1	1	1	1	1	1	0	0	2	2	0	0	2	0	0	1	0	1
698	0	1	2	0	0	0	2	0	1	1	1	1	1	0	1	0	0	1	1	1	2	0	2	0	0	1	2	2	2	2	1	2	1	1	1	1	1	1	1	1	1	0	1	1	1	0	0	0	1
699	0	1	1	0	0	1	1	2	2	2	0	0	0	0	0	0	0	0	1	1	1	1	2	0	0	2	2	2	2	1	1	1	2	1	1	2	1	0	0	0	0	0	0	1	0	0	0	1	0
700	0	1	1	1	1	1	2	0	1	0	2	1	1	0	1	0	1	0	2	1	2	0	2	0	0	0	1	1	2	1	0	1	2	0	0	2	1	0	0	1	1	1	1	1	0	0	0	0	1
701	0	1	1	1	1	1	0	0	1	1	1	1	1	0	1	0	0	0	1	1	1	0	2	0	0	2	0	2	0	0	2	2	2	0	2	0	1	0	0	1	1	0	1	2	1	2	0	1	0
702	0	1	2	0	0	1	1	0	0	0	1	0	0	0	0	0	1	1	0	0	1	0	2	0	0	0	2	2	2	1	1	1	0	0	0	2	1	2	1	1	1	0	0	2	0	2	0	0	0
703	0	1	1	1	1	1	0	0	1	0	0	0	0	0	0	0	0	1	1	2	2	0	2	0	0	2	1	2	1	1	2	2	1	1	1	1	2	0	1	2	1	0	2	2	1	1	0	0	0
704	0	1	1	0	0	2	1	0	2	1	1	0	0	0	0	0	0	1	1	1	1	1	2	0	0	0	2	2	2	2	1	0	1	1	1	2	1	0	1	2	1	0	0	0	0	0	0	0	0
705	0	0	2	0	0	2	1	0	2	0	0	0	0	0	0	0	0	0	1	1	2	0	2	0	0	0	0	1	2	0	0	1	0	1	1	1	2	0	0	1	1	0	1	1	1	1	0	0	0
706	0	0	2	0	0	1	1	0	1	1	1	0	1	0	0	0	0	0	2	2	1	0	2	0	0	0	1	1	2	0	0	1	1	1	0	2	1	0	0	2	2	0	1	2	1	2	0	0	0
707	0	0	2	0	0	2	1	1	2	2	0	0	0	0	0	0	1	2	1	1	1	1	2	0	0	2	1	1	2	1	0	1	1	2	1	2	2	0	0	0	0	0	0	1	1	0	0	0	0
708	0	2	0	0	0	1	2	0	1	1	1	0	1	0	1	0	0	1	1	1	2	0	2	0	0	1	1	1	2	1	0	1	1	0	0	2	2	0	0	0	0	0	0	1	1	0	0	0	1
709	0	1	2	0	0	1	2	0	1	0	1	1	1	0	1	0	0	0	1	1	2	2	0	1	1	1	1	1	2	1	0	2	2	0	0	2	1	0	0	1	1	0	0	2	1	1	0	0	0
710	0	1	1	0	0	1	2	0	1	0	1	0	0	0	0	0	0	1	1	1	2	1	1	0	0	0	2	2	2	2	1	2	1	0	1	1	2	0	0	0	0	1	1	1	0	0	0	0	0
711	0	2	1	0	0	0	2	0	0	0	1	0	0	0	0	0	0	0	1	1	1	0	1	0	0	2	1	1	2	0	1	1	1	1	1	2	2	1	1	0	0	0	0	2	0	0	0	0	1
712	0	1	2	0	0	1	1	0	1	1	0	0	0	0	0	0	0	0	2	2	2	0	2	0	0	0	1	1	1	1	0	2	1	0	0	2	0	0	0	1	1	1	1	2	1	0	1	0	1
713	0	0	2	0	0	1	2	1	1	1	0	1	2	0	2	0	0	2	1	1	2	0	2	0	0	2	1	1	2	1	1	0	0	0	1	1	1	0	0	1	1	0	0	0	0	0	1	0	0
714	0	0	2	0	0	2	1	0	1	1	0	1	1	0	0	0	0	0	1	1	0	0	1	0	0	2	2	2	2	2	1	2	2	0	2	0	0	0	0	2	2	1	1	2	0	2	0	0	0
715	0	1	1	0	0	2	0	0	2	2	0	0	0	0	0	0	1	1	1	1	1	0	2	0	0	1	1	0	2	0	0	2	1	0	0	2	1	0	0	1	1	0	0	2	0	0	0	1	0
716	0	2	1	0	0	1	2	0	1	1	1	1	1	0	1	0	0	1	2	2	2	0	2	0	0	1	2	2	2	2	0	1	1	0	1	2	2	0	0	0	0	1	1	2	1	1	0	1	0
717	0	2	2	0	0	1	1	0	1	1	1	0	0	0	0	0	1	1	1	1	1	0	2	0	0	1	1	1	2	1	0	1	1	0	1	1	2	0	0	0	0	0	1	1	0	0	0	0	0
718	0	0	2	0	0	1	2	0	0	0	1	0	1	0	1	0	0	1	0	0	1	0	1	0	0	1	1	1	2	1	0	1	2	0	0	2	1	0	0	1	1	0	1	2	0	2	2	0	0
719	0	2	1	0	0	0	1	0	1	0	1	1	1	0	1	0	0	0	2	2	2	0	2	0	0	1	0	1	2	1	0	1	2	0	0	2	1	0	0	1	1	0	1	1	1	0	1	0	1
720	0	2	1	1	1	1	1	0	1	1	1	0	0	0	0	0	0	1	1	1	1	0	2	0	0	2	1	2	2	1	2	2	1	0	0	2	2	0	0	1	1	0	1	2	1	1	0	0	0
721	0	1	2	0	0	1	1	0	1	1	0	0	0	0	0	0	0	0	2	1	2	1	2	0	0	0	1	2	2	1	0	1	1	2	2	2	0	0	0	2	2	0	0	2	0	0	1	0	0
722	0	2	0	0	0	1	1	0	2	2	0	1	1	0	1	0	0	0	0	0	0	1	2	0	0	1	0	2	1	1	2	0	0	0	1	1	1	0	0	2	2	0	1	1	1	1	0	0	1
723	0	0	2	0	0	1	2	0	1	0	1	1	1	0	1	0	1	2	1	1	1	0	2	0	0	0	2	2	2	1	1	1	1	0	1	1	2	0	0	1	1	0	0	2	0	0	0	0	0
724	0	1	2	0	0	2	2	0	1	1	1	2	2	1	1	0	0	0	1	1	1	0	2	0	0	2	1	1	2	1	0	1	1	0	0	2	0	0	0	2	2	0	2	2	2	1	0	1	0
725	0	0	2	0	0	2	1	0	2	0	0	0	1	0	0	0	0	0	2	2	2	0	2	0	0	0	2	2	2	2	0	0	0	0	0	2	0	0	0	2	2	0	0	1	0	0	0	0	1
726	0	1	1	0	0	1	1	0	1	1	0	0	0	0	0	0	0	0	0	0	0	1	2	0	0	0	1	1	2	0	1	2	1	0	1	1	1	0	0	1	1	0	0	2	0	0	0	1	0
727	0	0	2	0	1	1	1	0	1	1	0	1	1	0	1	0	0	1	0	0	0	0	2	0	0	1	1	1	2	1	0	2	2	0	0	2	1	0	0	1	1	0	0	2	0	0	0	0	1
728	0	1	2	0	0	1	2	0	1	1	1	0	1	0	0	1	0	0	2	1	2	1	2	0	0	0	1	1	2	0	1	2	2	0	2	0	0	0	0	2	2	0	0	1	0	0	0	0	0
729	0	1	1	0	0	1	1	0	0	0	2	0	2	0	2	0	0	1	0	0	0	0	2	0	0	0	1	1	1	1	1	2	1	0	1	1	1	0	0	0	0	1	1	1	2	0	0	1	0
730	0	1	1	0	0	1	1	0	1	1	1	0	0	0	0	0	0	0	1	1	2	0	1	0	0	1	2	2	2	2	0	1	1	0	1	1	0	0	0	2	2	0	1	2	1	1	0	0	0
731	0	1	1	0	1	0	1	0	1	1	1	2	2	1	1	0	0	2	2	2	2	0	2	0	0	2	2	2	2	2	0	0	1	2	1	2	0	0	0	2	1	1	1	2	2	0	0	0	0
732	0	1	1	0	0	1	1	1	2	1	0	0	0	0	0	0	0	1	1	1	2	1	2	0	0	1	2	2	2	2	1	1	1	0	0	2	0	0	0	2	2	0	1	2	1	0	0	1	0
733	0	0	2	0	0	2	2	0	1	1	1	0	0	0	0	0	0	0	2	2	2	1	1	1	1	1	1	1	2	0	0	1	1	0	1	2	2	0	0	1	0	0	0	0	0	0	0	1	1
734	0	1	2	0	0	2	1	1	2	1	0	0	1	0	1	0	0	1	1	2	2	0	2	0	0	1	1	2	1	1	2	0	0	2	1	2	1	0	0	1	1	0	0	1	0	0	0	1	0
735	0	2	0	0	0	0	1	0	2	0	1	2	2	1	1	0	0	2	1	1	2	0	2	0	0	1	2	2	2	1	1	1	1	0	1	1	0	0	0	1	1	1	1	1	1	1	0	0	0
736	0	1	2	0	0	2	2	1	1	1	1	0	1	0	1	0	0	0	1	1	1	1	1	1	1	1	1	0	2	0	0	1	1	0	0	2	1	0	0	0	0	1	1	2	0	0	0	0	0
737	0	1	2	0	0	2	1	0	1	1	1	0	1	1	0	0	0	2	0	0	0	0	2	0	0	1	1	1	2	1	1	2	1	0	1	1	1	0	0	0	0	0	0	1	0	0	1	0	1
738	0	1	1	0	0	1	2	0	1	0	1	1	1	0	1	0	1	1	0	0	1	0	2	0	0	0	1	0	2	0	0	1	1	1	2	1	2	0	0	1	1	0	0	1	0	0	0	0	0
739	0	0	2	0	0	2	1	1	2	1	0	0	0	0	0	0	0	0	1	1	1	1	1	0	0	0	0	2	1	1	2	1	1	1	1	2	1	0	0	0	0	0	1	2	1	1	0	1	0
740	0	1	2	0	0	2	0	0	2	1	0	1	1	0	1	0	0	0	0	1	1	1	0	1	1	1	1	1	2	0	1	0	0	0	1	1	2	0	0	1	1	1	1	1	1	0	1	0	1
741	0	1	1	0	0	1	2	1	1	1	0	1	2	1	0	0	0	1	1	1	1	0	2	0	0	1	1	1	2	1	0	1	1	0	0	2	1	0	0	0	0	1	1	1	1	0	0	0	0
742	0	0	2	0	0	1	0	0	2	0	1	0	1	0	0	1	0	1	1	1	1	0	2	0	0	0	2	2	2	0	1	0	0	0	0	2	1	1	1	1	1	0	0	2	0	2	1	0	0
743	0	0	2	0	0	1	2	0	0	0	0	0	1	0	1	0	0	1	2	2	2	2	2	0	0	0	2	2	2	2	0	1	2	0	0	2	1	0	0	1	1	0	1	1	1	1	0	0	1
744	0	2	1	0	0	1	1	0	1	1	0	0	0	0	0	0	1	1	1	1	1	1	1	0	0	1	1	1	1	1	1	1	0	0	1	1	2	0	0	0	0	1	1	2	1	1	1	0	0
745	0	0	2	0	0	2	2	0	0	0	2	1	2	0	2	0	0	1	2	2	2	0	2	0	0	2	2	2	2	2	0	1	1	0	1	1	1	0	0	2	2	1	1	1	0	1	0	0	1
746	0	1	1	0	1	0	2	0	0	0	0	0	1	0	0	0	0	1	2	2	2	1	2	0	0	0	0	1	2	1	0	1	2	0	1	2	1	1	0	1	1	1	1	1	0	0	0	0	0
747	0	2	1	0	0	2	2	0	0	0	2	0	0	0	1	0	0	0	1	1	2	0	1	0	0	1	0	1	2	1	0	2	1	0	2	2	0	0	0	2	2	0	0	1	1	1	0	0	0
748	0	0	2	0	0	2	1	1	2	1	0	0	0	0	0	1	0	1	2	2	2	0	1	0	0	1	1	2	2	1	0	2	2	0	1	2	2	0	1	2	1	0	0	0	1	1	0	0	1
749	0	1	1	0	0	2	1	1	2	2	0	0	1	0	0	1	1	0	2	1	2	1	2	0	0	0	2	2	2	2	1	1	1	1	2	0	0	0	0	2	2	0	1	1	1	0	0	0	0
750	0	2	1	0	0	1	1	1	2	2	0	0	0	0	0	0	0	0	0	0	0	0	2	0	0	2	2	2	2	2	1	2	1	1	1	1	1	0	0	1	1	0	1	2	2	1	0	0	0
751	0	1	2	0	0	2	2	0	1	1	1	0	0	0	0	0	0	0	2	2	2	1	2	0	0	1	1	1	2	1	0	1	1	0	0	2	2	0	0	0	0	0	0	2	0	0	0	0	1
752	0	0	2	0	1	1	0	0	2	1	1	0	1	0	0	1	0	1	1	1	1	0	2	0	0	0	0	1	2	0	1	2	2	0	2	0	2	0	0	1	1	0	1	2	1	0	0	0	0
753	0	2	0	0	0	0	1	0	2	0	0	0	0	0	0	0	0	0	1	1	2	0	2	0	0	0	1	2	1	1	2	1	1	0	1	1	2	0	1	1	0	0	0	0	1	0	1	0	0
754	0	1	1	0	0	1	1	1	2	1	0	0	1	0	1	0	0	0	2	2	2	1	2	0	0	1	1	2	2	1	2	1	0	0	0	2	2	0	0	1	1	0	1	2	2	1	0	0	1
755	0	1	0	0	0	1	2	0	1	0	1	0	1	0	0	1	0	0	2	2	2	0	2	0	0	1	2	2	2	2	1	1	1	1	0	2	1	0	0	1	1	0	0	2	0	2	0	0	0
756	0	1	2	0	0	2	2	0	0	0	1	0	1	0	0	1	0	1	1	2	2	0	2	0	0	1	1	1	1	1	1	0	1	1	0	2	1	0	0	1	1	0	1	1	1	2	0	0	1
757	0	1	1	0	0	1	2	0	1	0	2	1	1	0	1	0	0	0	2	2	2	0	2	0	0	0	2	2	2	2	1	2	1	0	1	1	1	0	0	2	1	1	2	2	1	1	0	0	1
758	0	1	1	0	0	2	0	0	2	1	0	0	1	0	1	0	0	1	1	0	0	0	2	0	0	1	2	2	2	2	0	0	0	1	1	1	1	0	0	0	0	0	0	1	0	0	0	0	1
759	0	1	2	0	0	1	1	0	2	1	0	0	0	0	0	0	0	1	2	0	2	0	1	0	0	0	1	1	2	1	0	0	1	1	1	2	2	0	0	0	0	1	2	2	1	1	0	0	0
760	0	1	1	0	0	1	2	0	1	1	1	1	2	0	1	0	0	1	0	0	1	1	2	0	0	1	2	2	1	1	1	0	0	0	1	1	2	0	0	0	0	0	1	2	1	1	0	0	0
761	0	1	1	0	0	1	1	1	2	2	0	0	0	0	1	0	0	1	1	1	1	0	2	0	0	1	1	1	2	1	0	1	1	0	0	2	2	0	0	0	0	0	0	0	0	1	0	0	0
762	0	2	0	0	0	1	2	0	0	0	2	0	1	0	1	0	0	1	1	1	1	0	2	0	0	0	1	1	1	1	0	2	1	0	1	1	2	0	0	1	1	0	1	1	1	1	0	0	0
763	0	1	1	0	0	1	2	0	1	0	0	2	2	1	1	0	0	1	1	1	1	0	1	1	1	2	2	2	2	2	0	1	1	0	1	1	2	0	0	1	1	0	0	1	0	1	0	1	0
764	0	1	2	0	0	2	1	0	1	1	1	0	0	0	0	0	0	0	2	2	1	2	0	1	1	1	2	2	2	2	0	0	1	0	0	2	0	0	0	2	2	0	0	0	1	0	0	1	0
765	0	0	2	0	0	2	2	0	0	0	0	1	1	0	1	0	0	1	2	2	1	0	2	0	0	1	1	0	1	0	1	1	1	0	1	2	1	0	0	0	0	1	1	2	2	0	0	0	1
766	0	1	2	0	0	2	2	1	1	1	1	1	1	0	1	0	0	1	2	2	2	0	2	0	0	2	1	1	2	1	0	1	1	2	1	1	1	2	1	1	1	0	1	1	1	1	0	0	1
767	0	0	2	0	0	1	1	0	1	1	0	0	1	0	0	1	0	0	1	1	1	1	2	0	0	1	1	2	1	1	2	0	1	1	1	2	1	0	0	2	2	2	2	2	1	0	0	0	0
768	0	2	0	0	0	1	1	0	1	1	1	0	0	0	0	0	0	1	1	1	1	2	0	1	1	1	2	2	2	2	1	2	1	1	1	1	2	0	0	1	1	0	0	0	1	0	0	0	0
769	0	0	2	0	0	2	1	2	2	2	0	0	0	0	0	0	0	0	2	1	2	0	1	0	0	0	2	2	2	2	0	1	1	0	0	2	1	0	0	1	1	0	0	2	0	0	0	0	0
770	0	0	2	0	0	1	1	1	2	2	0	0	0	0	0	0	0	1	1	1	1	0	1	0	0	1	2	2	2	2	1	1	1	0	0	2	1	0	0	2	2	0	0	1	0	0	0	0	0
771	0	2	0	0	0	1	1	0	1	1	1	0	0	0	0	0	0	1	1	2	2	1	1	1	1	0	2	2	2	1	1	2	1	2	1	1	2	0	0	0	0	0	1	2	2	2	0	0	0
772	0	1	1	0	0	1	1	0	2	0	1	1	2	0	2	0	0	0	1	1	1	0	1	0	0	1	2	2	1	1	2	2	2	0	1	1	0	0	0	1	1	0	0	1	0	1	0	0	0
773	0	2	1	0	0	0	1	0	1	1	1	1	1	0	1	0	0	0	1	1	1	1	1	1	1	0	1	1	1	1	0	1	1	0	0	2	2	0	0	1	1	0	1	2	1	1	0	0	1
774	0	1	1	0	0	2	1	0	1	0	1	1	1	0	1	0	0	1	1	2	2	1	2	0	0	0	2	2	2	1	2	1	0	0	0	2	1	0	0	0	0	0	1	2	1	0	1	0	1
775	0	1	1	0	0	0	0	0	2	2	0	0	0	0	0	0	0	1	1	1	1	0	2	0	0	1	0	1	1	0	1	1	1	0	1	1	1	0	0	1	1	1	2	2	1	1	0	1	0
776	0	0	2	0	0	1	0	0	2	2	0	0	1	0	0	0	0	0	2	2	2	0	1	0	0	1	2	1	2	1	1	1	1	0	0	2	1	1	0	0	0	1	1	1	2	0	0	0	0
777	0	0	2	0	0	1	1	0	1	0	0	0	0	0	0	0	0	0	2	1	2	0	2	0	0	2	2	2	2	2	0	1	0	2	1	1	2	0	0	1	1	0	0	1	0	0	0	0	1
778	0	2	0	0	0	0	1	0	1	0	1	1	2	1	1	0	0	0	2	2	2	2	2	0	0	0	2	2	2	1	2	1	2	1	2	1	0	0	0	2	2	0	0	1	0	1	1	0	0
779	0	2	0	0	0	1	1	2	2	2	0	0	0	0	0	0	0	0	2	2	2	1	2	0	0	1	1	1	1	1	2	1	0	0	0	2	2	0	0	0	0	0	2	2	2	1	0	0	0
780	0	1	1	0	0	2	1	0	2	0	0	0	1	0	0	1	0	0	1	1	2	0	2	0	0	1	2	2	2	1	2	0	0	1	2	2	1	0	0	2	2	0	1	1	1	0	1	0	0
781	0	1	1	1	1	1	1	1	2	2	0	1	1	0	1	0	0	1	1	1	2	0	0	0	0	1	1	1	2	1	1	0	1	1	1	2	2	1	1	1	0	0	1	2	0	1	0	0	0
782	0	1	1	0	0	2	0	0	2	2	0	0	1	0	1	0	0	0	1	2	2	0	1	0	0	1	0	1	2	1	0	2	2	0	1	1	1	0	0	2	2	0	1	2	1	0	0	0	1
783	0	1	1	0	0	2	2	1	1	1	0	0	0	0	0	0	0	0	1	1	1	1	1	1	1	1	1	1	2	2	1	0	1	1	1	2	2	0	0	1	1	0	0	0	0	1	1	0	0
784	0	1	2	0	0	1	1	0	1	1	1	0	2	1	0	1	0	1	2	2	2	0	1	0	0	1	0	2	1	1	1	2	2	0	1	1	2	0	0	0	0	0	1	2	1	1	0	0	0
785	0	1	1	0	0	1	2	1	1	1	1	0	1	0	0	0	1	1	1	1	1	1	0	1	1	0	1	1	2	1	1	1	2	0	0	2	2	0	0	1	0	0	0	1	0	1	0	0	1
786	0	2	0	0	0	0	2	1	1	1	0	0	0	0	0	0	0	0	1	1	1	1	1	1	1	1	1	1	2	0	1	1	1	0	2	1	1	0	0	0	0	1	2	2	1	1	0	0	0
787	0	2	1	0	0	1	1	0	1	0	1	0	1	0	0	1	0	0	1	1	1	0	2	0	0	1	1	1	2	1	0	1	1	0	0	2	1	0	0	1	1	0	0	1	0	0	0	0	0
788	0	0	2	0	0	2	1	0	1	1	1	0	1	0	0	1	0	0	2	2	2	0	1	0	0	2	1	1	2	1	0	0	0	1	0	2	1	0	0	1	1	0	1	2	1	2	0	0	1
789	0	1	1	0	0	1	1	0	1	1	1	2	2	0	2	0	0	1	1	2	2	0	2	0	0	1	1	1	2	1	0	0	0	0	0	2	1	0	0	0	0	0	0	1	0	0	0	0	0
790	0	0	2	0	0	1	2	1	1	1	0	1	1	0	1	0	0	0	1	1	1	1	2	0	0	0	1	2	2	1	1	0	0	0	0	2	1	0	0	1	1	0	0	2	0	0	0	0	0
791	0	1	1	0	0	2	2	0	1	1	0	0	0	0	0	0	0	1	1	1	1	0	2	0	0	2	2	1	2	1	1	1	1	0	0	2	0	0	0	2	2	0	0	1	0	1	0	0	0
792	0	1	2	0	0	0	1	1	2	2	0	0	1	0	0	1	1	2	1	1	1	0	2	0	0	2	1	2	1	1	2	2	2	0	2	0	0	0	0	1	1	1	1	2	1	0	0	1	1
793	0	0	2	0	0	1	0	0	1	1	1	0	0	0	0	0	0	1	1	1	2	0	2	0	0	1	1	1	2	2	0	1	1	0	0	2	1	0	0	2	2	0	2	2	2	1	0	0	0
794	0	0	1	0	0	0	0	0	2	2	0	1	1	1	0	0	0	1	1	1	1	0	1	0	0	0	1	2	2	1	1	1	1	1	2	0	0	0	0	1	1	0	1	2	1	0	0	0	1
795	0	1	0	0	0	1	1	0	0	0	1	0	0	0	0	0	0	1	2	2	2	0	2	0	0	2	1	1	2	2	0	2	1	0	0	2	2	1	1	1	1	1	1	1	1	0	0	0	0
796	0	1	1	1	1	1	2	0	1	0	2	2	1	0	1	0	0	0	0	0	0	0	2	0	0	2	1	2	2	1	2	0	1	0	0	2	1	0	0	2	2	0	0	1	0	0	0	0	0
797	0	1	1	0	0	2	2	0	0	0	1	0	1	0	0	0	1	1	2	2	2	0	2	0	0	2	1	2	1	1	1	1	1	0	1	1	1	0	0	1	1	0	1	1	0	0	0	0	0
798	0	0	2	0	0	2	1	1	2	2	0	0	2	0	1	1	0	1	1	1	2	0	2	0	0	2	0	0	2	1	0	1	1	0	1	2	0	0	0	2	2	2	2	2	1	0	1	0	0
799	0	1	1	0	0	1	2	0	1	1	1	0	0	0	0	0	0	0	1	1	2	1	2	0	0	0	1	2	2	1	1	1	1	0	0	2	1	1	0	1	1	0	0	1	0	0	0	0	0
800	0	0	2	0	0	1	2	0	0	0	2	0	1	0	0	1	0	0	1	1	1	1	2	0	0	0	2	2	2	2	1	2	2	0	1	1	1	0	0	1	1	1	1	2	1	0	0	0	2
801	0	0	2	0	0	1	2	0	1	1	1	1	2	0	1	1	0	0	1	2	2	1	2	0	0	2	1	1	2	1	1	1	0	1	1	2	1	0	0	2	2	0	1	2	1	0	0	0	0
802	0	1	1	0	0	1	0	0	2	1	0	1	2	0	2	0	1	1	2	2	2	1	2	0	0	0	1	1	1	1	2	1	2	0	2	1	2	0	0	2	1	0	2	2	2	1	0	1	0
803	0	2	0	0	0	0	1	0	1	1	1	0	0	0	0	0	0	0	2	2	2	0	2	0	0	0	1	1	1	1	0	1	0	1	1	2	1	1	1	1	1	0	1	1	1	1	0	0	0
804	0	2	0	0	0	0	2	0	0	0	1	0	0	0	0	0	0	1	1	1	1	0	2	0	0	1	2	2	2	2	0	1	1	0	0	2	1	0	0	1	1	0	0	1	0	0	0	0	0
805	0	0	2	0	0	2	2	1	1	1	0	1	2	0	1	0	0	0	1	1	1	0	2	0	0	0	1	1	2	1	0	1	1	0	1	2	0	0	0	1	1	0	1	2	1	0	0	0	0
806	0	2	0	0	1	1	2	1	1	1	0	0	0	0	0	0	0	0	1	1	1	0	2	0	0	0	1	1	2	0	1	2	2	0	2	0	2	0	0	1	1	0	0	2	1	0	0	0	0
807	0	1	1	0	0	2	1	0	0	0	1	1	2	0	2	0	0	1	1	1	1	0	2	0	0	2	2	2	2	2	0	1	1	1	0	2	2	0	0	0	0	0	0	2	0	0	0	1	0
808	0	2	0	0	0	0	0	0	1	1	0	0	0	0	0	0	0	0	1	1	1	0	2	0	0	1	1	2	1	1	1	2	2	0	1	1	0	0	0	2	2	0	0	1	1	0	0	0	1
809	0	1	2	0	0	1	1	0	1	1	1	1	2	0	2	0	0	1	2	2	2	1	2	0	0	0	2	2	2	1	1	1	1	0	1	1	1	0	0	1	1	1	1	1	1	0	0	1	1
810	0	1	1	0	0	2	2	0	2	2	0	0	0	0	0	0	0	2	1	1	2	0	2	0	0	0	1	1	1	1	1	1	1	0	1	1	2	0	0	2	2	0	0	2	0	0	0	0	1
811	0	1	1	0	0	1	1	0	1	1	0	0	0	0	0	0	0	0	0	1	2	1	1	1	1	1	2	2	2	2	1	0	1	1	1	2	0	0	0	1	1	0	0	0	1	0	0	1	0
812	0	2	0	0	0	0	2	1	1	1	1	0	0	0	0	0	0	0	1	1	2	1	0	1	1	0	2	2	2	2	1	1	0	1	0	2	1	0	0	0	0	2	2	2	1	1	0	1	0
813	0	2	0	0	0	0	1	0	1	1	0	0	0	0	0	0	0	1	2	2	2	1	1	0	0	0	1	0	2	0	0	1	2	0	0	2	1	0	0	0	0	0	0	2	1	0	0	0	0
814	0	0	2	0	0	1	1	0	1	0	1	0	0	0	0	0	0	1	2	2	2	0	2	0	0	1	1	2	1	1	2	0	0	0	0	2	1	0	0	1	1	0	0	1	0	1	0	1	0
815	0	1	1	0	0	1	1	0	0	0	1	1	1	0	1	0	0	0	1	1	1	0	2	0	0	0	2	2	2	2	1	1	1	0	1	2	1	0	0	0	0	0	0	1	1	0	0	1	0
816	0	2	0	0	0	1	0	0	2	2	0	0	1	0	0	1	0	0	1	1	1	1	1	0	0	0	2	1	2	1	1	1	1	0	1	2	2	1	1	0	0	1	1	1	2	0	0	0	0
817	0	1	2	0	0	2	1	0	2	1	0	1	1	0	1	0	0	0	1	1	1	0	1	1	1	2	2	2	2	2	0	0	0	0	0	2	1	0	0	0	0	1	1	2	0	0	0	0	0
818	0	1	2	0	0	1	1	0	1	1	0	0	0	0	0	0	0	0	1	1	1	1	1	1	1	2	1	1	2	1	0	0	1	1	1	2	1	0	0	1	1	0	0	2	0	1	0	0	1
819	0	2	1	0	0	1	2	1	2	1	0	0	0	0	0	0	1	0	2	1	2	1	2	0	0	0	2	2	2	2	1	2	1	1	1	1	2	0	1	1	0	1	2	2	1	1	1	0	0
820	0	2	0	0	0	0	1	0	1	1	1	0	0	0	0	0	0	1	2	2	2	1	2	0	0	0	0	2	1	0	2	1	1	0	0	2	2	0	0	0	0	0	0	2	0	2	0	0	1
821	0	0	2	0	0	2	2	1	1	1	1	0	0	0	0	0	0	0	0	0	1	0	2	0	0	0	1	1	2	1	1	2	1	0	0	2	1	0	0	1	1	0	0	2	0	0	1	0	1
822	0	1	2	0	0	0	1	1	2	1	0	0	0	0	0	0	0	0	1	1	1	1	2	0	0	2	2	2	2	2	1	1	0	0	2	1	2	0	0	1	1	0	0	1	0	0	0	0	0
823	0	0	2	0	0	2	1	0	1	1	0	1	2	0	1	0	0	0	1	1	1	0	1	0	0	1	0	1	1	1	1	2	2	0	0	2	1	1	1	1	1	1	2	2	1	1	0	0	0
824	0	0	2	0	0	2	1	0	1	1	1	1	1	0	1	0	0	0	0	0	0	0	1	0	0	0	1	1	2	0	1	1	1	1	2	0	1	1	1	1	1	0	1	2	1	0	0	0	0
825	0	1	1	1	1	2	1	0	2	1	0	0	1	0	1	0	0	0	1	1	1	1	2	0	0	0	1	1	2	0	1	1	1	2	0	2	0	0	0	1	1	0	0	0	2	0	0	1	0
826	0	0	2	0	0	2	1	1	2	2	0	0	1	0	1	0	0	1	2	2	2	1	1	0	0	1	0	2	1	0	2	1	2	0	1	2	0	0	0	2	2	0	0	1	0	0	0	0	1
827	0	1	1	0	0	1	2	0	1	0	1	1	1	0	1	0	0	1	0	1	1	0	1	0	0	2	1	2	2	2	0	1	1	0	0	2	1	0	0	1	1	0	0	1	0	1	0	1	0
828	0	1	1	0	0	1	2	0	0	0	0	1	1	0	1	0	0	0	2	2	2	0	1	0	0	2	2	2	2	2	0	1	1	2	2	1	1	0	0	1	1	0	0	2	0	0	1	0	0
829	0	2	0	0	0	0	0	0	2	1	1	1	1	0	1	0	0	1	0	0	1	0	0	0	0	0	2	2	1	0	1	1	1	0	0	2	1	0	0	1	1	0	0	2	0	0	0	0	0
830	0	1	1	0	0	2	0	0	2	1	1	1	0	0	0	0	0	1	1	1	1	1	2	0	0	1	2	2	2	2	1	1	2	0	2	1	1	0	0	1	1	0	2	2	2	1	0	0	1
831	0	2	0	0	0	0	0	0	2	2	0	0	0	0	0	0	0	1	2	2	2	0	2	0	0	1	1	0	2	0	0	1	1	0	1	1	1	0	0	2	2	0	0	1	0	1	0	1	0
832	0	1	2	0	0	2	2	0	0	0	2	0	0	0	0	0	0	1	0	1	1	0	2	0	0	0	1	1	2	1	0	1	1	0	1	1	2	0	0	0	0	2	2	2	1	1	0	0	0
833	0	2	1	0	0	1	1	0	1	0	0	0	1	0	2	0	0	0	1	1	1	1	1	0	0	1	2	2	2	1	1	1	2	1	1	2	2	0	1	2	0	1	2	2	1	1	0	0	2
834	0	2	0	0	0	0	1	0	1	1	0	0	0	0	0	0	1	1	2	2	2	0	1	0	0	1	1	2	2	1	0	1	0	0	2	1	2	0	0	2	2	0	0	0	0	0	0	0	2
835	0	1	2	0	0	2	0	0	2	1	0	0	1	0	0	1	0	0	2	1	2	1	2	0	0	0	0	1	1	1	1	1	2	0	0	2	0	0	0	2	2	0	0	2	0	0	0	0	0
836	0	0	2	0	0	1	1	0	1	1	0	1	2	0	1	0	0	2	1	1	1	0	2	0	0	2	1	2	2	1	0	1	1	0	1	2	1	0	0	0	0	1	1	1	0	0	0	0	0
837	0	1	1	0	0	2	1	0	1	1	0	0	2	0	1	0	0	0	0	0	0	1	2	0	0	2	2	2	2	2	0	1	1	0	0	2	1	0	0	0	0	1	1	1	1	0	0	0	0
838	0	2	0	0	0	0	1	0	1	1	2	0	0	0	0	0	0	1	1	1	1	1	1	0	0	1	2	2	2	1	1	0	0	0	0	2	1	1	1	1	1	0	2	2	2	1	0	0	1
839	0	0	2	0	0	1	0	0	2	2	0	0	0	0	0	0	0	0	2	2	2	1	2	0	0	1	2	2	2	2	0	2	2	0	2	0	2	0	0	1	1	0	0	1	0	1	0	0	0
840	0	0	2	0	0	2	0	0	2	1	0	1	1	0	1	0	0	1	1	1	2	1	0	0	0	0	2	2	1	1	1	1	0	1	1	2	1	1	1	1	1	0	0	2	1	1	0	0	0
841	0	1	1	0	0	2	0	0	2	2	0	0	0	0	0	0	0	1	1	1	1	1	2	0	0	0	1	1	2	2	0	0	0	0	0	2	0	0	0	1	1	1	1	2	0	2	0	0	0
842	0	2	0	0	0	0	1	0	1	1	1	0	0	0	0	0	0	2	1	1	1	1	1	1	1	1	2	2	2	2	0	2	2	0	1	1	2	0	0	1	1	0	0	1	0	0	0	0	1
843	0	1	2	0	0	1	2	0	1	1	1	0	0	0	0	0	1	1	1	1	1	0	2	0	0	2	2	2	2	2	1	1	0	2	1	1	0	0	0	1	1	0	0	2	2	0	0	0	0
844	0	0	2	0	0	2	1	0	1	1	0	0	2	0	1	1	0	0	2	2	2	0	2	0	0	0	1	2	2	1	1	1	1	1	1	2	1	1	1	1	1	0	1	2	2	2	0	0	1
845	0	1	1	0	0	1	1	0	1	0	1	0	1	0	1	0	0	1	2	2	2	0	2	0	0	0	2	2	2	2	1	2	1	0	1	1	2	0	0	1	1	0	0	0	0	0	0	0	0
846	0	2	1	1	1	1	1	0	2	2	0	1	2	1	0	0	0	1	2	2	2	0	1	0	0	1	1	2	2	1	0	1	1	0	0	2	0	0	0	2	2	0	1	2	0	0	0	0	0
847	0	1	1	0	0	1	1	0	1	0	1	1	2	0	1	0	0	0	2	1	2	0	2	0	0	1	1	2	2	1	0	1	1	2	2	1	2	0	1	2	0	0	0	2	0	0	0	0	0
848	0	0	2	0	0	2	1	0	1	1	0	0	1	0	0	1	0	1	1	1	2	1	0	1	1	1	2	2	2	1	2	1	1	0	1	2	1	0	0	1	1	1	1	2	1	2	0	0	0
849	0	2	0	0	0	0	1	0	1	0	1	0	1	0	0	0	0	1	2	2	2	1	2	0	0	0	1	1	1	1	1	2	2	0	0	2	1	0	0	1	1	0	0	2	0	0	0	0	0
850	0	0	2	0	0	1	2	0	1	1	1	0	1	0	1	0	0	0	1	1	1	0	2	0	0	2	0	2	1	1	2	2	2	0	0	2	2	0	0	1	1	0	0	1	0	0	0	0	1
851	0	1	2	0	0	2	0	0	2	1	0	0	0	0	0	0	0	1	1	1	2	1	1	0	0	1	2	2	2	1	2	1	1	0	1	2	1	1	0	1	1	0	1	2	1	1	1	0	0
852	0	2	1	0	0	0	2	1	1	1	0	0	0	0	0	1	0	0	0	0	1	0	2	0	0	1	2	2	2	1	1	1	1	1	2	0	1	0	0	2	1	0	0	2	0	2	0	0	1
853	0	1	1	1	1	2	1	0	1	0	0	0	2	1	0	1	0	2	2	2	2	1	2	0	0	0	2	2	2	2	0	1	1	1	2	1	0	0	0	2	2	0	0	0	1	0	0	0	1
854	0	1	2	0	0	1	1	0	2	0	0	1	1	0	1	0	0	2	0	0	0	1	2	0	0	0	2	2	2	1	1	1	1	1	1	1	1	0	0	2	2	0	0	1	1	0	0	0	0
855	0	1	1	0	0	1	2	1	1	1	1	0	0	0	0	0	0	0	1	2	2	0	2	0	0	1	1	1	2	1	0	2	2	0	2	0	1	0	0	1	1	0	0	1	0	0	0	0	0
856	0	0	2	0	0	2	2	1	1	1	0	0	1	0	0	0	0	0	1	1	1	1	2	0	0	1	0	1	2	1	0	0	0	1	0	2	1	1	0	1	0	0	1	1	1	1	0	1	0
857	0	1	1	0	0	1	1	0	2	0	1	1	1	0	1	0	0	0	1	1	1	1	2	0	0	2	1	1	2	1	1	1	1	1	1	1	2	0	0	0	0	0	0	1	0	1	0	0	1
858	0	2	0	0	0	0	1	0	1	1	1	0	0	0	0	0	0	1	0	0	0	0	2	0	0	1	1	0	1	0	1	2	1	0	1	1	2	0	0	1	1	0	1	1	1	1	0	1	1
859	0	0	2	0	0	1	2	1	1	1	0	0	0	0	0	0	0	0	1	1	1	0	2	0	0	1	1	2	2	1	0	2	1	2	1	2	1	0	0	2	2	0	0	1	0	1	0	0	1
860	0	1	1	0	0	1	1	0	1	1	0	0	2	1	0	1	0	0	2	1	2	1	2	0	0	0	2	2	2	1	1	0	1	1	1	2	0	1	1	1	1	0	0	0	0	1	0	1	0
861	0	0	2	0	0	2	2	0	0	0	0	0	0	0	0	0	0	1	1	1	2	0	2	0	0	2	1	1	2	1	0	2	2	0	2	0	2	1	1	1	0	1	1	2	1	0	0	0	0
862	0	1	1	0	0	2	1	0	2	2	0	1	1	0	1	0	0	1	1	1	2	0	2	0	0	0	2	2	2	2	1	1	1	0	2	1	1	0	0	1	1	0	1	1	1	1	1	1	0
863	0	2	1	0	0	1	0	0	2	1	0	0	0	0	0	0	0	1	1	0	1	0	1	0	0	2	0	2	2	0	1	2	2	0	0	2	1	0	0	1	1	0	0	2	0	0	0	1	0
864	0	1	0	0	0	0	1	1	2	2	0	1	1	0	1	0	0	1	1	1	2	0	2	0	0	0	1	1	2	0	0	2	2	0	2	0	1	0	0	2	1	0	0	2	1	1	1	0	0
865	0	1	1	0	0	1	1	0	1	0	0	0	1	0	1	0	0	2	2	2	2	0	2	1	1	1	1	2	2	2	1	0	0	0	0	2	2	0	0	1	0	0	1	1	1	1	0	0	0
866	0	1	1	0	0	1	1	0	1	1	0	0	0	0	0	0	0	0	2	2	2	0	2	0	0	2	1	2	1	1	2	1	1	0	0	2	1	0	0	1	1	2	2	2	0	0	0	0	1
867	0	2	1	0	0	0	1	0	1	0	1	1	1	0	1	0	0	0	1	1	1	0	1	0	0	0	2	2	2	2	0	1	1	0	1	2	0	0	0	2	2	0	0	1	0	0	0	0	1
868	0	1	1	0	0	1	1	0	1	1	0	1	1	0	1	0	0	0	2	2	2	1	1	0	0	1	0	1	2	1	0	0	0	1	0	2	1	1	0	0	0	0	0	2	0	2	0	0	0
869	0	0	2	0	1	1	1	0	1	1	1	0	0	0	0	0	0	2	2	2	2	0	1	0	0	2	0	2	0	0	2	1	1	1	0	2	2	0	0	1	1	0	1	2	1	0	0	0	0
870	0	2	1	0	0	2	1	1	2	1	0	1	2	0	1	0	0	0	2	1	2	1	2	0	0	1	1	2	2	1	0	1	2	0	1	2	0	0	0	2	1	0	1	2	1	0	1	0	0
871	0	1	2	0	0	2	2	1	1	1	0	1	1	1	0	0	0	0	1	1	0	0	2	0	0	2	2	2	2	2	0	1	1	0	1	0	0	0	0	1	1	0	0	2	0	1	0	0	0
872	0	1	2	0	0	1	1	0	0	0	2	1	1	0	1	0	1	0	2	1	2	1	2	0	0	0	0	1	1	1	1	2	2	0	1	1	2	0	0	1	1	1	1	1	1	0	0	0	1
873	0	2	0	0	0	0	1	0	1	1	0	0	2	0	0	1	0	2	2	2	2	0	2	0	0	2	1	2	2	2	0	0	0	0	0	2	1	0	0	1	1	1	1	1	1	0	1	0	0
874	0	1	1	0	0	2	0	0	2	2	0	0	0	0	0	0	0	1	0	0	2	0	2	0	0	0	2	2	2	2	0	0	0	1	0	2	1	0	0	2	2	0	0	2	0	1	0	0	0
875	0	0	2	0	0	1	0	0	2	1	0	0	1	0	0	0	0	0	1	1	1	0	2	0	0	1	1	2	2	2	1	2	2	0	0	2	2	0	0	1	1	1	1	1	0	0	0	0	0
876	0	2	0	0	0	0	0	0	2	2	0	0	0	0	0	0	0	0	2	1	2	1	2	0	0	0	2	2	2	1	1	1	1	0	0	2	1	0	0	1	1	0	1	2	0	0	0	0	1
877	0	1	1	0	0	2	1	0	1	1	0	1	1	1	0	0	0	0	2	2	2	0	2	0	0	0	2	2	2	1	1	1	1	0	0	2	1	0	0	1	1	0	0	0	0	0	0	0	0
878	0	1	1	0	0	1	1	0	1	1	0	0	0	0	0	0	0	1	2	2	2	0	2	0	0	2	2	2	2	2	1	0	0	1	0	2	1	0	0	1	1	0	1	2	1	0	1	0	0
879	0	0	2	0	0	2	1	0	2	2	0	0	2	0	2	0	0	0	2	2	2	1	2	0	0	0	2	2	2	2	1	2	2	0	1	2	1	0	0	2	2	1	1	2	1	0	0	0	1
880	0	1	1	0	0	1	2	0	0	0	2	1	1	0	1	0	0	0	2	2	2	1	2	0	0	0	2	2	1	0	1	0	0	0	1	1	1	0	0	1	1	0	1	2	1	1	0	1	0
881	0	1	2	0	0	0	1	0	1	0	1	1	2	0	1	0	0	0	0	1	1	1	1	1	1	1	1	2	1	1	2	1	1	0	1	1	2	0	0	1	0	0	0	1	0	0	1	0	1
882	0	2	0	0	0	0	2	0	0	0	1	1	0	0	0	0	1	1	0	0	1	0	2	0	0	0	1	1	2	1	0	1	1	0	1	2	1	2	1	1	1	0	1	2	1	0	0	0	0
883	0	2	0	0	0	0	0	0	2	1	1	0	0	0	0	0	0	0	1	1	1	1	0	1	1	1	1	1	1	1	0	2	1	2	1	1	2	0	0	1	1	0	1	1	1	0	0	0	1
884	0	1	1	0	0	1	2	0	1	0	2	0	0	0	0	0	0	1	0	0	1	0	1	0	0	1	2	2	2	2	0	1	1	0	1	1	2	0	1	2	1	0	0	1	0	0	0	0	0
885	0	0	2	0	0	1	1	0	1	1	1	0	1	0	0	1	0	0	1	2	2	0	2	0	0	1	0	0	1	0	1	0	0	1	1	1	2	0	0	1	1	0	0	1	0	0	1	1	0
886	0	2	0	0	0	1	2	0	1	1	1	0	0	0	0	0	0	0	2	1	2	0	2	0	0	0	2	2	2	2	1	1	1	1	1	2	1	0	0	1	1	0	1	1	1	1	0	1	0
887	0	1	1	0	0	1	0	0	2	1	2	0	0	0	0	0	0	1	1	2	2	0	2	0	0	1	1	2	2	1	1	1	1	0	1	1	0	0	0	1	1	1	1	1	1	1	0	1	0
888	0	0	2	0	1	1	1	0	0	0	2	2	2	0	2	0	0	0	1	1	2	1	2	0	0	1	1	1	2	0	1	1	1	0	2	1	1	1	1	1	1	0	0	0	2	1	1	1	0
889	0	1	1	0	0	2	2	1	1	1	1	0	0	0	0	0	0	0	1	1	2	2	0	1	1	1	2	2	2	2	0	0	0	0	1	1	2	1	1	1	1	0	1	2	1	2	0	0	0
890	0	0	2	0	0	1	1	0	1	1	1	1	1	0	1	0	0	0	1	1	1	1	1	1	1	1	1	1	2	1	0	1	1	0	0	2	2	0	0	1	1	0	1	1	1	1	0	0	0
891	0	2	1	1	1	1	0	0	2	2	0	1	2	0	2	0	0	0	1	1	1	1	2	0	0	1	2	2	2	2	0	1	1	0	0	1	0	0	0	2	2	0	0	0	0	0	0	0	0
892	0	0	2	0	0	2	1	0	1	1	0	0	0	0	0	0	0	0	1	1	2	0	1	0	0	0	2	2	2	2	1	0	0	0	0	2	1	0	0	1	1	0	1	2	1	0	0	0	0
893	0	1	1	0	0	1	1	0	0	0	0	0	1	0	0	1	0	1	0	1	2	0	2	0	0	1	2	2	2	1	1	1	1	2	2	2	2	0	0	1	1	2	2	2	0	0	1	0	0
894	0	2	1	0	0	1	2	1	1	1	1	1	1	0	1	0	0	0	2	2	2	0	1	0	0	1	2	2	2	2	1	2	2	0	1	1	2	0	0	0	0	0	0	2	0	0	0	1	0
895	0	0	2	0	0	2	2	1	1	1	0	1	1	0	1	0	0	0	1	1	1	0	1	0	0	1	2	2	2	2	0	2	2	0	2	1	2	0	0	1	1	0	0	2	1	1	1	0	0
896	0	0	2	0	0	1	1	0	1	0	1	1	1	0	1	0	0	1	1	1	1	1	2	0	0	0	0	2	0	0	2	2	2	0	2	0	2	0	0	0	0	1	1	2	1	1	0	1	0
897	0	1	2	0	0	2	0	0	2	2	0	0	1	0	0	1	0	0	1	1	1	1	0	1	1	1	2	2	2	2	0	2	1	1	1	1	1	1	1	1	1	1	1	2	1	2	0	1	0
898	0	1	2	0	0	2	1	1	2	2	0	1	1	0	1	0	0	1	2	2	2	0	1	0	0	1	1	1	2	1	0	1	1	0	1	1	2	0	1	2	0	2	2	2	0	0	0	1	0
899	0	1	1	0	0	2	2	1	1	1	0	0	1	0	1	0	0	1	0	0	1	1	1	0	0	2	2	2	2	2	0	2	2	0	2	1	1	0	0	0	0	0	1	2	1	1	0	0	0
900	0	0	2	0	0	1	1	0	2	1	0	1	1	0	1	0	0	0	1	1	1	0	2	0	0	1	2	2	2	2	0	0	0	0	1	1	0	0	0	1	1	0	1	2	1	0	0	0	1
901	0	2	2	0	0	1	1	1	1	1	0	0	1	0	1	0	0	1	2	2	2	1	2	0	0	0	1	1	2	1	0	1	1	0	0	2	1	0	0	2	2	0	0	1	0	1	0	0	2
902	0	1	1	0	0	0	1	1	2	2	0	1	2	0	2	0	0	0	2	2	2	2	0	1	1	1	1	1	1	1	0	2	1	2	1	2	1	0	0	2	2	0	0	1	0	0	0	0	0
903	0	1	1	0	0	1	0	0	2	1	0	1	1	0	1	0	0	0	2	2	2	0	2	0	0	1	1	1	2	2	0	0	0	1	2	2	2	0	0	1	1	0	1	2	2	2	0	0	0
904	0	1	1	0	0	2	1	0	1	0	1	0	1	0	0	0	0	2	2	1	2	0	1	0	0	0	2	2	2	2	1	1	0	1	0	2	2	0	0	0	0	0	1	2	0	0	1	0	0
905	0	0	2	0	0	2	0	0	1	1	0	0	0	0	0	0	0	1	2	0	2	1	2	0	0	0	2	2	2	1	1	1	1	0	0	2	1	0	0	2	2	1	1	2	0	0	0	1	0
906	0	0	2	0	0	2	2	0	0	0	2	1	1	0	1	0	0	1	1	1	2	0	1	1	1	0	1	2	2	1	2	0	0	1	0	2	1	0	0	2	2	0	0	1	0	0	0	0	0
907	0	2	0	0	0	1	1	0	0	0	1	0	1	0	0	0	0	1	1	0	2	0	2	0	0	1	2	2	2	2	0	1	1	1	1	1	1	1	0	1	0	0	0	1	0	0	0	0	0
908	0	2	0	0	0	0	2	0	0	0	1	1	1	0	1	0	0	0	2	1	2	0	0	0	0	0	1	1	2	0	1	1	1	2	1	1	2	0	0	1	1	0	0	2	0	2	1	0	0
909	0	2	0	0	0	1	0	0	2	2	0	0	1	0	1	0	0	0	1	2	2	0	2	0	0	1	1	1	2	0	1	1	1	0	1	2	2	0	0	1	1	0	0	2	0	1	0	0	0
910	0	0	2	0	0	2	0	0	2	1	0	1	1	0	1	0	0	0	0	0	0	1	2	0	0	0	1	1	2	2	1	2	2	0	1	1	2	0	0	0	0	0	0	0	0	0	0	0	0
911	0	1	2	0	0	2	1	1	2	2	0	1	2	0	1	1	0	1	0	0	1	0	2	0	0	2	2	2	2	2	1	0	1	1	1	2	1	0	0	0	0	0	1	2	1	1	0	0	0
912	0	1	1	0	0	1	2	0	0	0	1	0	1	0	0	1	0	0	0	0	0	1	1	1	1	2	0	1	1	0	1	0	0	1	0	2	1	0	0	2	2	0	0	1	0	0	0	0	1
913	0	1	1	1	1	2	2	1	1	1	0	0	1	0	1	0	0	1	1	1	1	0	1	0	0	1	1	1	2	1	1	1	1	0	1	1	1	0	0	2	2	0	1	1	1	0	0	0	0
914	0	2	1	0	0	0	1	1	2	2	0	0	1	0	2	0	0	0	1	1	1	1	1	0	0	1	1	1	2	0	1	1	1	0	2	1	1	0	0	1	1	1	1	2	1	1	0	0	0
915	0	1	1	0	0	1	1	1	2	2	0	1	1	0	1	0	0	1	2	2	2	0	2	0	0	0	0	1	1	0	1	1	1	0	1	1	0	0	0	2	2	1	1	2	1	0	1	0	0
916	0	0	2	0	0	1	2	1	1	1	1	0	0	0	0	0	0	0	0	0	1	0	2	0	0	1	0	2	2	0	1	1	1	0	0	2	1	0	1	2	1	0	0	1	0	0	0	0	1
917	0	2	0	0	0	0	1	1	2	2	0	0	0	0	0	0	0	2	1	1	1	1	2	0	0	0	2	2	2	2	0	0	1	1	0	2	0	0	0	2	1	0	0	2	0	2	0	1	1
918	0	1	1	0	0	0	2	0	0	0	0	1	2	0	1	0	0	0	1	1	2	0	2	0	0	0	2	2	2	2	1	1	1	0	1	1	2	0	0	1	1	1	1	2	0	0	0	0	1
919	0	1	1	0	0	1	1	1	2	2	0	0	2	0	0	1	0	1	2	1	2	1	2	0	0	0	2	2	2	1	1	2	2	0	0	2	2	0	0	1	0	0	0	2	1	1	0	0	0
920	0	1	1	0	0	1	1	0	1	1	1	1	2	0	1	0	1	1	1	1	1	0	2	0	0	1	1	1	2	2	1	1	1	0	0	2	0	0	0	1	1	0	1	2	1	1	0	0	0
921	0	2	1	0	0	1	1	0	1	1	0	0	1	0	0	1	0	0	1	1	1	0	2	0	0	1	1	2	2	1	1	0	0	0	0	2	1	1	0	0	0	1	1	2	1	0	1	0	0
922	0	2	0	0	0	0	1	1	2	2	0	0	1	0	0	1	0	0	0	0	0	1	2	0	0	0	0	1	2	1	0	1	1	1	0	2	1	0	0	2	2	0	1	2	0	0	0	0	0
923	0	2	1	0	0	1	1	0	1	0	0	2	2	0	2	0	0	0	0	0	0	0	2	0	0	1	2	2	2	2	1	0	0	0	0	1	1	0	0	2	2	0	1	1	1	1	0	0	1
924	0	1	1	1	1	2	0	0	2	2	0	1	2	0	1	0	0	0	1	1	1	1	2	0	0	0	1	1	2	0	1	1	1	0	1	1	2	0	1	1	0	1	1	2	1	0	0	0	0
925	0	0	2	0	0	1	0	0	2	1	0	0	0	0	0	0	0	1	0	1	1	0	2	0	0	1	2	2	2	2	0	2	1	0	1	1	1	1	0	0	0	0	1	2	1	0	0	0	0
926	0	0	1	0	0	1	0	0	2	1	0	1	1	0	0	0	0	0	1	1	1	1	2	0	0	1	1	1	2	0	1	2	2	0	1	1	0	0	0	1	1	0	1	2	0	1	0	0	2
927	0	2	1	0	0	0	2	0	1	0	0	1	1	0	1	0	0	0	0	0	1	0	2	0	0	1	1	1	2	1	0	1	1	1	0	2	1	1	1	1	1	0	0	2	1	1	0	0	0
928	0	2	1	0	0	2	1	0	2	1	0	1	1	0	1	0	0	1	1	1	1	0	2	0	0	2	1	1	2	0	0	1	1	0	0	2	1	0	0	1	1	0	0	2	1	1	0	0	0
929	0	2	0	0	0	1	1	1	2	2	0	1	2	0	2	0	0	0	2	2	2	0	2	0	0	1	2	2	2	2	1	1	1	0	0	2	0	0	0	1	1	2	2	2	0	2	0	1	0
930	0	1	0	0	0	0	2	0	0	0	0	0	0	0	0	0	1	1	1	1	1	0	1	0	0	1	0	1	2	0	0	2	1	1	1	1	1	0	0	0	0	0	0	2	0	0	0	0	1
931	0	1	1	0	1	0	2	0	0	0	0	0	0	0	0	0	0	0	2	2	2	1	2	0	0	1	2	2	2	2	1	2	1	1	0	2	1	0	0	1	1	0	1	1	1	1	0	0	0
932	0	1	1	0	0	2	1	0	1	1	1	1	1	0	1	0	0	0	1	1	1	0	2	0	0	2	0	1	2	0	0	0	1	0	0	2	2	0	0	1	1	0	0	2	0	0	1	1	0
933	0	0	2	0	0	2	1	0	1	1	1	0	0	0	0	0	0	0	2	2	2	2	1	1	1	1	0	2	1	0	1	0	1	0	1	2	2	0	0	0	0	0	0	1	0	0	0	0	0
934	0	1	1	0	0	2	1	0	1	1	0	0	0	0	0	0	0	1	0	1	1	1	2	0	0	0	2	2	2	2	0	1	0	1	0	2	2	0	1	2	0	1	1	2	0	2	0	0	1
935	0	2	0	0	0	0	0	0	2	2	0	1	1	0	1	0	0	0	2	2	2	0	2	0	0	1	1	1	2	0	0	0	0	0	0	2	1	1	0	1	0	1	1	2	0	0	0	0	0
936	0	1	2	0	0	2	1	0	2	2	0	0	2	1	0	1	0	1	2	2	2	0	2	0	0	2	1	2	1	1	1	0	0	0	1	1	2	0	0	1	1	0	0	2	0	0	1	0	0
937	0	2	0	0	0	0	1	0	1	1	1	0	0	0	0	0	0	2	2	1	2	2	0	1	1	1	1	1	2	1	0	1	1	0	0	2	2	0	0	0	0	0	0	0	1	1	0	1	0
938	0	0	2	0	0	2	1	0	2	1	0	1	1	0	0	0	1	2	1	1	1	0	2	0	0	0	1	2	2	1	1	0	0	0	0	2	0	0	0	2	2	0	1	2	1	0	0	0	0
939	0	2	1	0	0	1	0	0	2	2	0	0	1	0	0	1	0	1	2	2	2	0	2	0	0	2	2	2	2	0	1	0	0	1	2	2	2	0	0	1	0	0	0	1	0	0	1	0	0
940	0	1	1	0	0	0	2	0	1	0	0	0	0	0	0	0	0	1	1	1	2	1	2	0	0	1	2	2	2	2	1	0	0	0	0	2	1	0	0	1	1	0	1	2	0	1	0	0	0
941	0	1	2	0	0	2	1	0	1	1	1	0	1	0	0	1	0	0	1	1	2	0	2	0	0	1	2	2	2	1	0	2	1	0	0	2	0	0	0	2	2	0	0	1	1	1	0	0	1
942	0	1	1	0	0	0	1	1	2	2	0	1	2	0	1	0	1	0	2	1	2	0	2	0	0	1	2	2	2	1	2	1	0	1	0	2	1	0	0	1	1	1	1	2	0	1	0	0	1
943	0	0	2	0	0	1	2	0	1	1	1	0	0	0	0	0	1	2	2	2	1	0	2	0	0	2	2	2	2	2	0	1	1	1	0	2	1	0	0	0	0	0	0	2	0	0	0	0	0
944	0	2	1	0	0	0	2	0	0	0	1	0	2	0	2	0	0	1	0	0	0	1	2	0	0	1	0	1	2	1	0	1	1	0	1	1	1	0	0	1	1	0	1	2	1	1	0	0	0
945	0	0	2	0	0	2	2	1	1	1	1	0	1	0	0	0	0	0	1	1	1	1	2	0	0	1	1	1	2	1	0	2	2	0	2	0	0	0	0	2	2	0	1	2	0	0	0	1	0
946	0	0	2	0	0	1	0	0	2	2	0	0	2	0	2	0	0	1	0	0	1	0	1	1	1	1	1	1	2	1	0	0	1	1	1	2	1	0	0	1	1	0	0	0	1	1	0	0	0
947	0	2	1	0	0	0	2	0	1	0	1	1	1	0	0	0	0	0	1	1	2	0	2	0	0	1	1	2	2	1	0	1	1	1	2	0	1	0	0	2	2	1	2	2	1	1	0	0	1
948	0	0	2	0	0	1	1	1	2	2	1	1	1	0	1	0	0	1	2	2	2	0	1	0	0	0	2	2	2	1	2	0	1	1	1	2	1	0	0	2	2	0	1	2	1	2	0	0	0
949	0	0	2	0	0	1	1	0	1	0	1	1	1	0	1	0	0	1	1	1	1	0	2	0	0	1	2	0	1	0	1	0	1	0	1	2	0	0	0	2	2	0	1	2	1	2	0	0	0
950	0	0	2	0	0	1	1	0	1	0	1	0	0	0	0	0	0	0	2	1	2	0	2	0	0	1	0	1	1	1	1	1	0	1	0	2	2	0	0	0	0	0	0	1	1	1	0	0	0
951	0	1	1	0	0	2	2	0	0	0	1	0	1	0	1	0	0	1	0	0	0	0	1	0	0	2	1	1	1	1	1	1	1	0	1	2	0	0	0	1	1	0	0	0	1	0	0	0	0
952	0	2	1	0	0	1	1	1	2	2	0	0	1	0	1	0	0	1	0	0	0	1	1	0	0	1	0	0	1	0	1	0	1	1	1	2	1	0	0	1	1	0	0	1	0	0	0	0	2
953	0	1	1	0	0	1	2	1	1	1	1	1	1	1	0	0	0	0	2	2	2	1	2	0	0	0	2	2	1	1	2	1	1	0	2	1	2	0	0	0	0	0	1	1	0	0	1	0	0
954	0	1	1	0	0	0	1	0	1	1	1	1	1	0	1	0	0	1	2	2	2	1	2	0	0	0	1	1	1	1	2	1	1	1	0	2	2	0	0	0	0	0	0	2	0	1	0	0	0
955	0	2	1	0	0	1	2	1	1	1	0	0	0	0	0	0	1	1	0	0	1	0	2	0	0	2	2	2	2	1	2	0	0	0	0	2	0	0	0	2	2	0	0	1	0	1	0	1	1
956	0	2	1	0	0	1	0	0	2	2	0	0	0	0	0	0	0	1	1	0	2	0	2	0	0	2	0	1	1	1	1	1	0	2	1	1	0	0	0	1	1	0	1	2	1	0	0	0	0
957	0	1	1	0	0	1	1	0	1	1	1	0	1	0	0	1	0	2	1	1	1	0	2	0	0	1	1	2	1	1	1	0	0	0	0	2	1	0	0	2	2	0	2	2	2	1	1	0	0
958	0	1	2	0	0	2	2	0	1	1	0	0	0	0	0	0	0	0	1	1	0	1	2	0	0	2	2	2	2	2	0	1	0	0	1	2	1	1	1	1	1	1	1	1	1	1	0	0	0
959	0	1	2	0	0	0	1	0	1	1	0	1	1	0	1	0	0	0	1	1	1	1	1	0	0	2	1	1	2	2	0	1	1	0	0	2	2	0	0	1	0	0	0	2	1	1	0	0	0
960	0	1	2	0	0	0	1	0	0	0	1	1	1	0	1	0	0	0	2	2	2	0	1	0	0	2	0	1	1	1	1	2	1	0	1	1	1	0	0	1	1	0	1	2	0	0	0	0	1
961	0	1	1	0	0	2	2	1	2	1	0	1	2	1	0	0	0	1	0	1	1	0	2	0	0	1	1	1	2	0	0	0	0	1	1	1	1	0	0	1	1	0	0	2	0	0	0	0	0
962	0	1	1	0	0	0	1	0	1	1	1	0	0	0	0	0	0	1	0	0	0	1	1	1	1	1	2	2	2	2	0	0	1	1	0	2	1	0	0	0	0	0	1	2	2	1	0	0	0
963	0	1	2	0	0	0	1	0	1	1	1	0	2	0	2	0	0	1	2	2	2	0	2	0	0	1	1	2	2	1	1	2	1	1	1	1	1	0	0	1	1	1	1	1	1	1	2	0	0
964	0	2	0	0	0	0	1	0	0	0	2	0	2	0	0	1	0	0	0	1	1	1	1	1	1	1	2	2	1	1	1	1	0	0	1	1	1	0	0	1	1	0	0	1	0	0	0	0	0
965	0	1	2	0	0	2	1	0	2	1	0	1	2	1	0	0	0	1	1	1	1	0	2	0	0	1	1	1	2	1	1	2	1	1	1	1	2	0	0	0	0	0	0	2	1	1	0	0	0
966	0	0	2	0	0	2	1	1	2	1	0	2	2	0	2	0	0	0	1	1	1	0	2	0	0	0	0	2	2	0	1	1	1	0	1	2	1	0	0	1	1	0	0	2	0	1	0	0	1
967	0	1	1	0	0	1	0	0	2	1	1	0	0	0	0	0	0	1	2	2	2	0	2	0	0	1	0	2	1	1	2	1	2	0	0	2	1	0	0	1	1	0	1	2	1	0	0	0	0
968	0	2	0	0	0	0	0	0	2	2	0	1	1	0	1	0	0	1	1	1	1	0	2	0	0	1	1	1	1	1	0	1	1	0	0	2	0	0	0	1	1	0	0	2	0	1	0	0	0
969	0	1	1	0	0	2	1	0	1	1	1	0	1	0	0	0	0	0	0	1	1	0	2	0	0	1	1	1	2	1	0	2	1	0	2	2	1	0	0	2	2	0	1	1	0	0	0	0	2
970	0	2	1	0	0	1	1	1	2	2	0	0	0	0	0	0	0	0	1	1	2	0	2	0	0	0	2	2	2	2	1	1	0	1	1	1	2	1	1	1	1	1	1	2	0	0	0	0	0
971	0	2	0	0	0	1	0	0	2	2	0	0	1	0	0	1	0	2	2	2	2	1	2	0	0	0	2	2	2	1	1	1	2	0	0	2	2	1	1	0	0	1	1	2	0	0	0	0	0
972	0	2	0	0	0	0	2	0	0	0	0	0	0	0	0	0	0	0	2	1	2	0	2	0	0	2	0	2	1	0	2	2	2	0	1	1	2	0	0	1	0	0	1	2	1	2	0	0	0
973	0	1	1	0	0	1	0	0	2	1	0	1	2	0	1	0	0	0	2	1	2	0	2	0	0	1	1	2	1	1	2	1	1	0	0	2	2	0	0	0	0	0	0	1	2	1	1	0	0
974	0	1	2	0	0	2	0	0	2	2	0	0	1	0	0	1	0	0	1	1	2	1	2	0	0	1	2	2	2	1	2	1	1	1	2	0	1	0	0	0	0	0	0	1	0	0	0	0	0
975	0	1	2	0	0	1	0	0	1	0	1	0	0	0	0	0	0	0	1	1	1	0	2	0	0	0	1	1	2	1	0	1	1	1	2	1	2	0	0	1	1	0	0	2	1	1	1	0	0
976	0	2	1	0	0	0	1	0	2	2	0	1	2	0	1	0	0	0	2	2	2	0	2	0	0	1	0	1	1	0	1	1	1	1	0	2	1	0	0	0	0	0	0	2	0	0	0	0	0
977	0	0	2	0	0	1	1	0	1	1	1	0	0	0	0	0	0	1	2	2	2	0	2	0	0	2	1	1	2	1	1	1	0	1	0	2	2	0	0	1	0	0	0	0	0	0	0	0	0
978	0	2	0	0	0	1	1	0	1	1	0	2	2	0	2	0	0	2	1	1	1	0	2	0	0	2	1	1	1	1	0	1	1	0	0	2	1	1	1	1	1	0	0	0	1	1	0	0	1
979	0	0	2	0	1	1	1	0	2	0	0	1	2	0	1	0	0	0	0	1	2	0	2	0	0	2	2	2	2	2	0	1	1	0	1	2	1	0	0	2	2	0	0	1	0	0	0	0	0
980	0	2	1	0	0	2	1	0	1	1	0	1	2	0	2	0	0	1	2	2	2	0	2	0	0	1	1	1	2	1	0	0	1	0	1	2	1	0	0	1	1	0	1	1	1	0	0	0	0
981	0	1	1	0	0	1	0	0	2	1	1	1	1	0	1	0	0	0	1	1	1	0	2	0	0	2	1	1	2	1	0	1	1	2	1	2	1	0	0	0	0	0	0	1	0	1	0	0	0
982	0	1	2	0	0	1	2	1	1	1	0	1	2	0	1	1	0	1	2	2	2	0	2	1	1	1	1	1	1	1	1	0	0	0	1	1	1	0	0	1	1	0	0	1	1	0	0	0	0
983	0	1	2	0	0	2	1	1	2	2	0	0	0	0	0	0	0	1	2	2	2	0	2	0	0	1	2	2	2	2	0	1	1	0	0	2	2	0	0	1	0	1	1	2	1	0	0	0	1
984	0	1	2	0	0	2	1	0	1	1	0	1	1	0	1	0	0	0	2	2	2	1	2	0	0	2	2	2	2	1	2	1	0	1	1	1	1	0	0	2	2	0	1	2	1	1	0	1	0
985	0	1	1	0	0	1	1	0	1	0	1	0	2	0	2	0	0	0	1	1	2	0	2	0	0	2	0	1	1	0	1	1	1	0	1	2	1	0	0	1	1	0	0	2	0	0	0	1	0
986	0	2	0	0	0	1	0	0	2	1	1	0	1	0	0	1	0	0	1	1	1	0	2	0	0	2	2	2	2	2	0	1	1	0	0	2	2	0	0	2	2	1	1	2	1	0	0	1	0
987	0	1	2	0	0	2	1	0	1	1	0	0	1	0	1	0	0	2	1	1	2	0	2	0	0	1	2	2	2	2	1	2	1	2	1	1	1	1	1	1	1	1	1	1	0	0	1	0	1
988	0	2	1	0	0	1	1	0	1	1	1	0	0	0	0	0	0	1	1	1	1	1	1	1	1	2	2	2	2	2	1	1	1	2	2	2	1	0	0	1	1	1	1	2	1	2	0	0	0
989	0	1	1	0	0	2	0	0	2	2	0	0	0	0	0	0	0	1	0	0	1	0	2	0	0	2	1	1	1	1	1	0	1	1	0	2	0	0	0	2	2	0	0	1	1	0	0	0	1
990	0	2	0	0	0	1	0	0	1	1	0	0	2	0	1	0	0	0	1	1	2	0	2	0	0	0	1	1	2	1	1	2	1	1	1	1	2	0	0	0	0	0	0	0	1	1	0	0	0
991	0	1	1	0	0	2	1	0	1	0	0	0	0	0	0	0	0	0	2	2	2	0	2	0	0	1	2	2	2	2	0	2	1	0	0	2	2	0	0	0	0	0	0	1	0	1	0	0	0
992	0	1	1	0	0	1	2	0	0	0	1	0	1	0	1	0	0	0	0	0	0	1	2	0	0	2	2	2	2	1	1	0	0	0	0	2	1	0	0	2	2	0	0	1	0	0	0	0	0
993	0	1	1	0	0	0	2	1	1	1	1	0	1	0	0	1	0	0	2	1	2	0	2	0	0	1	2	2	2	1	1	0	0	0	0	2	1	1	0	0	0	0	1	2	0	0	0	2	0
994	0	0	2	0	0	2	1	0	1	0	1	1	2	0	2	0	0	0	1	1	1	0	2	0	0	2	1	1	2	2	0	1	0	1	0	2	1	0	0	1	1	0	0	2	1	1	1	0	0
995	0	0	2	0	0	2	2	0	2	2	0	0	0	0	0	0	0	0	0	0	1	1	2	0	0	1	1	1	2	1	0	1	1	0	0	2	1	0	0	2	2	0	1	1	1	2	0	1	1
996	0	1	1	0	0	1	1	0	1	0	1	0	0	0	0	1	0	1	1	2	2	0	1	0	0	2	2	2	1	1	1	2	2	0	1	1	2	0	0	1	1	0	0	2	0	0	0	0	0
997	0	1	1	0	0	1	1	0	1	1	1	0	1	0	0	1	0	0	1	1	2	1	2	0	0	2	2	2	1	1	1	2	1	1	1	1	2	0	0	1	1	0	1	1	1	1	0	1	0
998	0	1	2	0	0	1	0	0	2	1	2	0	0	0	0	1	0	1	2	2	2	0	1	1	1	0	2	2	1	0	2	2	2	1	1	2	1	0	0	1	1	1	1	2	1	1	0	0	0
999	0	2	0	0	0	0	1	0	1	1	0	0	1	0	0	0	0	0	2	2	2	2	0	1	1	1	2	2	2	2	0	1	1	1	0	2	2	0	0	0	0	0	1	2	2	0	0	1	0
1000	0	2	2	0	0	1	0	0	2	1	1	1	2	1	0	0	0	1	2	2	2	0	1	0	0	1	1	1	2	1	0	0	1	0	0	2	2	0	0	0	0	0	0	1	0	0	0	0	0
[truncated: 252 more columns]
