# Supplementary material for: KNN-MDR: a learning approach for improving interactions mapping performances in genome wide association studies
Source: BMC Bioinformatics. 2017 Mar 21;18:184. doi: 10.1186/s12859-017-1599-7 (PMC5361736; doi:10.1186/s12859-017-1599-7)
Supplement: Supplementary file 6 — The data set(s) supporting the results of Table 4. (ZIP 7095 kb) [file 12859_2017_1599_MOESM6_ESM.zip › 100 simulations/S92/mkallsimul.dat]

1	1	0	0	0	0	1	0	1	1	1	0	0	1	0	0	0	0	0	2	2	2	0	1	1	1	1	0	2	2	2	1	0	0	1	1	2	1	0	0	0	0	0	0	0	0	0	0	1	0
2	1	0	1	0	0	1	0	1	0	0	0	0	0	0	0	0	1	1	0	0	1	0	1	0	0	0	0	2	2	2	0	1	2	0	0	2	1	0	0	0	1	0	0	0	0	1	0	0	0
3	1	0	1	0	0	1	1	0	1	1	0	1	1	0	0	0	0	1	2	2	2	0	0	0	0	0	0	2	2	2	0	2	2	0	0	1	1	0	0	0	1	0	0	0	0	0	0	0	0
4	1	0	2	0	0	2	2	2	1	1	0	0	1	0	0	0	0	1	2	2	2	0	0	0	0	0	0	2	1	2	0	2	1	0	0	1	1	0	0	0	0	0	0	0	1	0	0	2	0
5	0	0	2	0	0	2	0	0	1	1	0	0	2	0	0	1	0	2	2	2	2	0	1	1	1	1	0	2	1	1	1	2	2	0	0	0	1	0	0	0	0	0	0	0	0	1	0	1	1
6	1	0	0	0	0	0	0	1	1	1	0	0	1	0	0	1	0	0	1	1	1	0	0	0	0	1	0	1	1	1	1	0	1	0	0	2	2	0	1	0	1	1	0	0	0	1	0	2	0
7	0	0	1	0	0	1	1	1	1	1	0	0	0	0	0	0	0	0	1	1	1	0	0	0	0	0	0	1	2	2	0	1	1	1	0	2	2	0	0	1	0	0	0	0	0	0	0	1	1
8	1	0	1	0	0	2	1	1	1	1	1	0	0	0	0	0	0	0	0	0	1	0	0	0	0	1	0	2	2	2	1	1	1	0	1	2	2	0	0	2	0	0	0	0	0	2	0	1	1
9	0	1	1	0	0	2	1	1	0	2	0	0	0	0	0	0	0	0	1	1	2	1	0	0	0	0	0	2	2	2	1	1	1	0	0	1	0	1	0	0	0	0	0	1	0	0	1	2	0
10	0	0	1	0	0	1	1	2	0	1	0	0	0	0	0	0	0	0	2	1	2	0	1	1	1	1	0	1	2	2	0	2	2	0	0	1	1	0	0	1	0	0	0	1	0	1	0	2	0
11	0	1	1	0	0	1	2	2	0	1	0	0	0	0	0	0	0	2	1	1	2	0	0	0	0	0	0	2	2	1	0	2	1	0	0	2	1	0	0	0	0	0	0	0	0	1	0	1	1
12	0	0	1	0	0	1	1	1	1	1	1	2	2	0	0	0	0	1	2	2	2	0	0	0	0	0	0	1	2	2	0	1	1	2	2	2	2	0	0	1	0	0	0	0	1	1	0	0	0
13	1	0	1	1	1	2	2	2	0	1	0	0	0	0	0	0	0	0	1	1	1	0	1	1	1	1	0	2	2	2	0	1	1	0	0	2	1	0	0	2	0	1	0	0	0	1	0	0	1
14	0	0	2	0	0	2	2	2	0	0	1	0	0	0	0	0	0	0	2	1	2	0	0	0	0	0	0	2	2	2	1	1	2	0	0	2	2	1	1	0	1	2	2	0	0	1	0	1	0
15	0	0	2	0	0	2	1	2	0	0	0	0	0	0	0	0	0	1	1	1	1	0	0	0	0	0	0	1	2	2	0	0	0	0	0	2	2	0	0	2	0	0	0	0	1	0	0	0	1
16	0	0	2	0	0	1	0	1	0	0	1	0	0	0	0	0	0	0	2	2	2	0	2	1	1	1	0	2	2	2	1	1	1	1	1	1	2	0	0	1	0	1	1	0	0	1	0	2	0
17	0	0	1	0	0	1	2	2	0	0	1	0	1	0	0	0	0	0	2	1	2	0	0	0	0	0	0	1	1	0	0	2	1	1	2	2	2	0	0	0	0	1	1	0	1	0	0	0	0
18	1	0	2	0	0	2	1	1	1	1	0	1	1	0	0	0	0	1	0	0	1	1	0	0	0	0	0	2	2	2	1	1	1	2	1	1	1	1	0	0	0	0	0	0	0	1	0	2	0
19	1	0	0	0	0	1	0	0	2	2	0	0	1	0	0	0	0	0	0	1	1	1	0	0	0	0	0	1	2	2	0	1	0	2	1	1	0	0	0	0	0	1	1	0	1	0	0	2	0
20	1	0	0	0	0	0	2	2	0	0	1	0	0	0	0	0	0	1	0	0	1	0	0	0	0	0	0	1	1	0	0	2	2	0	0	1	2	0	0	1	1	0	0	0	0	2	0	1	0
21	1	0	2	0	0	1	0	1	1	1	0	1	2	0	0	0	0	0	0	0	0	0	0	0	0	1	0	2	2	2	1	2	1	1	1	1	1	0	0	1	0	0	0	2	0	2	0	2	0
22	0	0	1	0	0	2	1	1	1	1	0	0	0	0	0	0	0	1	0	0	2	0	0	0	0	0	0	2	2	1	0	2	2	0	0	2	2	0	0	2	1	0	0	0	1	0	0	2	0
23	1	0	0	0	0	0	2	2	0	0	1	0	0	0	0	0	0	0	2	2	2	0	1	0	0	0	0	2	1	1	1	1	1	0	0	2	2	1	0	0	0	0	0	0	0	0	0	2	0
24	0	0	1	0	0	2	2	2	0	0	0	1	1	0	0	0	0	1	1	1	1	0	2	0	0	0	0	2	2	2	1	0	0	0	0	2	0	0	0	0	0	1	0	0	2	0	0	1	0
25	0	0	2	0	0	1	1	1	2	2	0	1	1	0	0	0	0	1	1	1	1	0	0	0	0	0	1	2	2	2	1	2	2	0	0	1	1	0	0	1	0	1	0	0	0	1	0	2	0
26	1	0	2	0	0	2	1	1	1	1	1	0	0	0	0	0	0	1	2	2	2	0	0	0	0	1	0	1	2	2	1	0	0	0	0	2	0	0	1	0	0	0	0	0	0	0	0	2	0
27	1	0	0	0	1	1	0	1	0	0	0	1	2	0	0	0	0	1	2	2	2	0	0	0	0	0	0	2	2	2	1	2	1	0	0	1	2	1	1	0	0	0	0	0	0	1	0	0	2
28	1	0	2	0	0	1	1	1	1	1	0	1	2	0	0	0	0	0	2	2	2	0	0	0	0	0	0	2	2	2	0	2	1	1	0	1	0	0	0	0	0	0	0	2	0	1	0	1	1
29	0	0	0	0	1	1	1	2	0	0	0	0	1	0	0	0	0	1	2	2	2	0	0	0	0	0	0	2	2	1	1	0	0	0	0	2	2	0	0	1	1	1	0	0	0	0	0	2	0
30	0	0	1	0	0	1	2	2	0	0	1	0	0	0	0	0	0	0	2	2	2	0	0	0	0	0	0	1	2	2	1	1	1	0	0	1	1	1	0	0	0	0	0	0	0	1	0	2	0
31	1	0	1	0	0	1	1	1	0	0	1	1	2	0	0	0	0	0	2	1	2	0	0	0	0	0	0	1	2	2	1	1	1	0	0	2	1	1	0	0	0	0	0	0	1	0	0	1	0
32	1	0	1	0	0	2	1	1	1	1	0	0	0	0	0	0	0	1	2	1	2	0	0	0	0	0	0	2	2	2	0	0	0	0	1	2	1	0	0	1	0	0	0	0	1	0	0	1	0
33	0	0	2	0	0	1	0	0	2	2	0	1	1	0	0	0	0	0	2	2	2	1	1	0	0	0	0	2	2	2	1	1	1	1	1	2	1	1	0	0	0	0	0	1	0	0	0	1	0
34	1	0	2	0	0	2	0	0	2	2	0	0	0	0	0	0	0	1	1	0	2	0	0	0	0	0	0	2	2	2	0	2	2	0	0	1	1	0	0	1	0	1	0	0	0	1	0	1	0
35	0	0	1	0	0	1	0	1	1	1	0	0	1	0	0	0	0	1	0	0	1	0	1	1	1	1	0	1	2	2	1	1	0	1	1	2	0	0	0	1	0	1	0	0	1	0	0	0	0
36	1	0	0	0	0	0	2	2	1	1	0	0	1	0	0	0	0	0	1	2	2	0	0	0	0	0	0	1	1	1	0	0	0	0	1	2	0	1	0	0	0	0	0	0	0	1	0	1	0
37	1	0	2	0	0	2	1	2	0	0	0	0	0	0	0	0	1	1	0	0	1	0	0	0	0	0	0	2	1	1	0	2	1	2	0	1	0	0	0	0	0	0	0	0	0	1	0	2	0
38	1	0	2	0	0	1	0	0	2	2	0	0	0	0	0	0	0	1	0	0	2	0	0	0	0	0	0	2	2	2	1	2	1	1	0	1	2	0	1	0	1	0	0	0	0	0	0	1	0
39	1	0	1	0	0	0	1	2	0	0	0	1	2	0	0	0	0	0	2	1	2	1	0	0	0	0	0	2	2	1	0	2	1	2	0	2	1	1	0	0	0	0	0	0	0	1	0	1	0
40	0	0	2	0	0	1	1	2	0	0	0	0	0	0	0	0	0	1	1	1	2	0	0	0	0	0	1	2	2	2	0	1	1	1	1	1	1	0	0	1	0	2	2	0	1	1	0	1	1
41	0	0	1	0	0	2	1	2	0	1	0	0	0	0	0	0	0	0	1	1	1	0	1	0	0	0	1	2	2	2	1	1	1	1	0	0	2	0	0	1	0	2	2	0	1	1	0	1	0
42	1	0	1	0	0	1	2	2	0	1	1	0	2	0	0	0	0	1	0	0	0	0	0	0	0	0	0	2	2	2	1	2	1	1	0	1	0	0	0	1	0	0	0	0	1	0	0	0	1
43	0	0	1	0	0	1	2	2	0	0	1	1	1	1	1	1	0	0	0	0	0	0	0	0	0	0	0	2	1	1	1	1	2	0	0	2	2	0	1	1	0	1	1	0	1	0	0	1	1
44	1	0	2	0	0	1	1	2	1	1	0	1	1	0	0	0	0	1	1	1	2	1	0	0	0	0	0	1	2	2	1	1	1	1	2	2	1	0	0	1	0	0	0	1	0	1	0	0	1
45	0	0	0	0	0	0	1	1	1	1	0	0	2	0	0	0	0	0	1	1	2	0	1	0	0	0	0	1	2	2	0	2	2	0	0	1	2	2	0	0	0	0	0	0	0	0	0	2	0
46	0	0	2	0	0	1	1	2	0	0	1	0	0	0	0	0	0	0	2	1	2	1	0	0	0	0	1	2	2	2	1	0	1	1	0	2	0	0	0	0	0	0	0	0	0	1	0	1	0
47	1	1	2	0	0	1	0	2	0	0	1	1	1	0	0	0	0	0	1	1	2	0	0	0	0	0	0	2	2	2	1	1	1	0	0	1	1	0	0	0	0	1	1	0	1	1	0	2	0
48	1	0	2	0	0	1	1	1	1	1	0	1	2	0	0	0	0	0	2	2	2	0	0	0	0	0	0	2	0	0	0	0	1	0	0	2	2	1	0	1	0	0	0	0	2	2	0	2	0
49	0	0	2	0	0	1	1	1	1	1	1	1	1	0	0	1	0	0	1	2	2	0	0	0	0	0	0	2	2	1	0	2	2	1	1	2	2	1	0	1	0	1	1	1	1	1	0	1	1
50	0	0	2	0	0	1	2	2	1	1	0	1	1	0	0	0	0	0	1	1	2	1	0	0	0	0	0	1	2	2	1	2	2	0	0	2	2	0	0	1	0	0	0	0	0	0	0	0	0
51	1	0	2	0	0	2	2	2	1	1	0	0	0	0	0	0	0	0	0	0	2	0	0	0	0	0	0	2	2	1	0	0	0	0	0	1	2	0	0	2	1	0	0	0	0	1	0	1	1
52	0	0	1	0	0	0	1	2	0	0	0	0	0	0	0	0	0	0	2	2	2	2	0	0	0	0	0	2	2	2	0	0	1	1	0	2	0	0	0	0	0	0	0	1	0	0	0	2	0
53	1	0	1	0	0	0	2	2	0	0	0	1	2	0	0	1	0	0	2	2	2	0	0	0	0	0	1	1	2	2	0	1	1	2	1	2	1	0	0	0	0	0	0	1	0	0	0	2	0
54	1	0	2	0	0	2	1	2	0	0	1	1	1	0	0	0	1	1	1	1	1	0	0	0	0	0	0	2	2	2	0	1	1	0	0	2	2	1	1	0	1	1	1	0	0	0	0	0	1
55	0	0	1	0	0	1	1	1	0	0	0	0	0	0	0	0	0	2	2	2	2	0	0	0	0	0	0	2	1	0	0	1	1	0	0	1	0	1	0	0	0	0	0	1	0	1	0	1	0
56	1	0	1	0	0	0	2	2	0	1	1	1	1	0	0	0	0	0	1	1	1	0	2	0	0	0	0	2	2	1	0	0	1	0	0	2	1	0	0	1	0	0	0	0	0	2	0	2	0
57	1	0	0	0	0	0	1	1	1	1	0	0	0	0	0	0	0	1	1	1	2	0	0	0	0	0	0	2	2	2	0	1	0	1	0	1	1	0	0	2	0	0	0	0	0	0	0	2	0
58	1	0	2	0	0	2	1	2	1	1	0	0	0	0	0	0	0	1	2	2	2	0	1	1	1	1	0	1	2	1	1	1	1	1	1	2	2	0	0	2	0	0	0	1	0	0	0	1	0
59	0	0	0	0	0	1	0	1	0	0	0	0	0	0	0	0	0	1	2	2	2	0	0	0	0	0	0	0	1	2	0	1	1	1	0	0	1	0	0	0	0	0	0	0	1	1	0	2	0
60	1	0	1	0	0	1	1	1	1	2	0	1	2	1	1	1	1	1	1	1	1	0	1	1	1	1	0	2	2	2	1	2	2	0	0	1	1	0	0	1	0	1	1	0	1	1	0	2	0
61	1	0	2	0	0	1	2	2	0	0	0	2	2	0	0	0	0	1	1	1	1	0	0	0	0	0	0	2	1	2	0	2	2	0	1	1	1	1	0	0	0	0	0	0	1	0	0	2	0
62	0	0	2	0	0	1	2	2	0	0	0	0	0	0	0	0	0	0	1	1	1	0	0	0	0	0	0	1	2	2	0	0	0	0	0	2	1	1	0	0	0	1	1	0	1	1	0	1	0
63	1	0	1	0	0	2	0	0	2	2	0	0	0	0	0	0	0	0	2	2	2	0	0	0	0	0	0	2	1	1	0	1	0	0	1	2	0	0	0	0	0	0	0	0	0	0	0	1	1
64	1	1	2	0	0	1	1	2	0	0	0	0	1	0	0	0	0	0	0	0	1	0	0	0	0	1	0	1	1	1	0	1	1	0	0	2	1	0	1	0	0	0	0	1	0	1	0	2	0
65	1	0	2	0	0	2	0	1	1	1	1	1	2	0	0	0	0	0	1	1	2	0	1	1	1	1	0	2	2	2	1	1	1	1	1	2	0	0	0	0	1	0	0	0	0	0	0	0	1
66	0	0	1	0	0	0	2	2	0	0	0	0	0	0	0	0	0	1	0	0	1	0	0	0	0	0	0	2	2	2	0	2	2	0	0	0	1	1	0	0	0	1	0	0	1	0	0	1	0
67	1	0	1	0	0	0	1	1	1	2	0	0	0	0	0	0	0	1	0	1	1	0	1	1	1	1	0	2	2	2	0	1	1	1	1	1	2	0	0	2	0	0	0	0	0	0	0	2	0
68	1	0	2	0	0	2	2	2	0	0	1	1	1	0	0	0	0	0	1	1	1	0	0	0	0	0	1	2	2	2	0	1	1	1	1	1	2	0	0	1	1	0	0	0	1	1	0	2	0
69	1	0	2	0	0	1	1	2	0	1	0	0	0	0	0	0	0	1	0	0	1	0	1	0	0	1	0	2	2	2	0	1	2	0	0	2	2	0	0	2	0	0	0	1	0	1	0	1	0
70	0	0	2	0	0	2	1	1	1	1	1	1	1	0	0	0	0	0	1	1	1	1	0	0	0	0	0	1	2	2	1	1	1	0	0	2	0	0	0	0	0	2	2	0	1	0	0	1	1
71	0	0	2	0	0	2	1	1	0	0	1	1	1	0	0	0	0	0	2	1	2	0	0	0	0	1	0	2	2	2	0	0	0	1	1	2	2	0	0	2	0	0	0	0	1	0	0	1	0
72	0	0	0	0	0	0	0	1	1	1	1	0	1	0	0	0	0	0	1	1	1	0	0	0	0	0	0	2	2	2	2	2	1	1	1	2	1	0	1	0	0	0	0	0	0	0	0	1	0
73	1	1	1	0	0	1	2	2	0	1	1	1	2	0	0	0	0	1	0	0	0	0	0	0	0	0	0	2	2	1	1	2	1	0	0	1	1	1	0	0	0	0	0	1	1	1	0	2	0
74	0	0	1	0	0	2	2	2	0	0	1	1	2	0	0	0	0	0	1	2	2	0	1	0	0	0	0	2	2	1	0	1	1	1	1	2	1	0	0	1	0	0	0	0	1	0	0	2	0
75	1	0	1	1	1	2	1	1	1	1	0	0	0	0	0	0	0	1	1	1	1	0	2	0	0	1	0	2	2	2	0	1	1	1	0	0	1	0	0	0	0	0	0	0	0	0	0	2	0
76	1	0	2	0	0	2	0	0	2	2	0	1	2	0	0	0	0	0	0	0	0	0	0	0	0	1	0	2	2	2	0	1	1	0	0	2	2	0	0	2	0	1	1	0	1	1	0	1	0
77	1	1	1	0	0	1	1	1	1	1	1	1	1	0	0	0	0	0	2	1	2	0	0	0	0	0	0	2	2	2	2	1	0	0	0	2	1	1	0	0	0	0	1	0	0	1	0	1	0
78	0	0	2	0	0	2	1	1	1	1	0	1	1	0	0	1	0	0	2	1	2	0	1	0	0	0	1	2	2	2	0	1	0	1	0	2	2	0	1	1	0	0	0	0	1	0	0	0	1
79	0	0	0	0	0	0	2	2	0	0	0	1	1	0	0	0	0	1	1	1	1	0	0	0	0	0	0	1	1	1	0	1	1	0	0	2	0	0	0	0	1	1	1	0	1	0	0	2	0
80	1	0	1	0	0	1	2	2	1	1	0	0	0	0	0	0	0	0	2	2	2	2	0	0	0	0	0	1	1	1	0	2	2	0	0	1	0	0	0	0	0	0	0	1	0	0	0	0	0
81	0	0	2	0	0	2	0	0	2	2	0	0	0	0	0	0	0	0	1	1	1	0	0	0	0	0	0	1	2	2	0	0	0	0	0	2	0	0	0	0	0	1	0	0	0	0	1	1	0
82	1	0	0	0	0	1	2	2	1	1	0	1	2	0	0	0	0	1	1	0	0	0	0	0	0	0	0	2	2	1	0	1	0	0	0	2	2	2	0	0	0	0	0	0	2	2	0	2	0
83	0	0	0	0	0	0	0	1	1	1	0	0	1	0	0	0	0	0	2	2	2	0	0	0	0	0	1	1	1	1	0	1	1	0	0	1	1	0	0	0	0	0	0	0	1	0	0	0	0
84	1	0	1	0	0	2	1	1	1	1	1	0	1	0	0	0	0	1	0	0	1	0	1	1	1	1	0	1	2	2	1	1	1	0	0	1	2	0	0	1	0	0	0	1	0	1	0	1	1
85	0	0	2	0	0	1	2	2	0	0	0	0	0	0	0	0	0	0	1	1	1	0	0	0	0	0	0	2	2	2	0	0	0	0	0	2	1	0	0	2	0	0	0	0	1	0	0	1	0
86	0	0	0	0	0	0	1	1	1	2	0	0	0	0	0	0	0	0	0	1	1	0	1	0	0	1	0	2	2	1	0	2	2	0	0	1	1	0	0	0	0	1	1	0	2	0	0	0	1
87	1	0	2	0	0	2	1	1	1	2	0	1	1	0	0	1	0	0	1	1	2	0	0	0	0	0	0	2	2	2	0	1	1	0	0	1	1	0	0	1	0	1	0	0	1	2	0	2	0
88	0	0	2	0	0	1	2	2	0	1	1	0	0	0	0	0	0	1	2	2	1	0	0	0	0	0	0	1	2	2	0	2	2	0	1	1	1	0	0	0	0	2	2	0	1	1	0	1	1
89	0	0	1	0	0	0	2	2	0	0	2	0	1	0	0	0	0	0	1	1	1	0	0	0	0	0	0	2	1	0	0	0	0	0	0	1	2	0	0	1	0	1	1	0	0	0	0	0	1
90	1	0	1	0	0	0	1	1	2	2	0	0	0	0	0	0	0	0	2	2	1	0	1	1	1	2	0	2	2	2	1	2	2	0	1	2	1	0	0	1	0	1	0	0	1	1	0	2	0
91	1	0	1	0	0	1	2	2	0	1	1	1	1	0	0	0	0	0	2	1	2	0	0	0	0	0	0	2	2	2	1	2	1	0	0	2	1	0	0	1	0	1	1	0	1	1	0	1	0
92	0	0	1	0	0	1	0	1	2	2	0	0	0	0	0	0	0	0	2	2	2	0	0	0	0	0	1	2	2	2	0	1	2	0	0	2	1	0	0	0	0	1	1	0	1	2	0	2	0
93	0	1	1	0	0	1	0	1	1	1	1	0	0	0	0	0	0	1	1	1	2	0	0	0	0	1	0	2	2	2	1	0	0	0	0	2	1	0	0	0	1	0	0	0	0	0	0	1	0
94	0	0	2	0	0	2	1	1	1	2	0	0	0	0	0	0	0	1	0	0	0	0	0	0	0	0	0	2	2	2	0	0	0	0	1	2	0	0	0	1	0	1	1	0	0	1	0	1	0
95	1	0	1	0	0	2	1	1	1	2	0	1	1	0	0	1	0	2	1	1	1	0	1	0	0	0	1	2	2	2	1	1	0	0	0	1	1	0	0	0	0	0	0	0	0	1	0	2	0
96	1	0	0	0	0	0	1	2	0	1	0	0	0	0	0	0	0	0	0	0	0	0	0	0	0	2	1	2	2	2	1	1	1	1	1	2	1	0	0	0	0	0	0	0	0	0	0	0	1
97	0	0	1	0	0	0	1	1	1	2	0	0	0	0	0	0	0	0	1	1	1	0	0	0	0	1	1	2	1	1	0	1	1	1	1	2	0	0	0	0	0	1	0	0	0	0	0	2	0
98	1	0	1	0	0	1	1	2	0	0	1	0	1	0	0	0	0	0	1	1	1	0	0	0	0	0	0	1	1	1	0	0	0	1	1	2	1	0	0	1	0	1	0	0	2	1	0	1	1
99	1	0	2	0	0	1	2	2	0	0	1	0	0	0	0	0	0	0	0	0	1	0	0	0	0	0	0	1	1	2	0	2	2	0	1	2	1	0	1	0	0	0	0	0	0	0	0	1	0
100	0	0	2	0	0	1	0	1	1	1	0	0	0	0	0	0	0	1	1	1	2	0	0	0	0	0	0	2	2	1	0	1	1	2	2	2	1	0	0	0	1	1	0	0	0	0	0	1	0
101	1	0	1	0	0	2	1	2	0	1	0	0	1	0	0	0	0	0	2	2	2	0	0	0	0	0	0	2	1	1	0	1	1	0	0	2	1	0	1	0	0	0	0	0	1	1	0	1	0
102	1	0	1	0	0	2	1	1	1	2	0	1	1	0	0	0	0	0	0	1	1	0	1	0	0	0	0	2	1	1	0	1	0	2	1	1	2	0	0	0	1	0	0	0	0	1	0	1	0
103	0	0	2	0	0	2	2	2	0	1	0	0	0	0	0	0	0	1	0	0	1	1	0	0	0	0	0	2	1	1	0	2	2	0	0	2	0	0	0	0	0	0	0	0	0	0	0	1	0
104	1	0	1	0	0	1	2	2	0	1	1	0	0	0	0	0	0	0	0	0	2	0	0	0	0	0	0	1	1	1	0	1	0	1	2	2	1	0	0	2	0	0	0	0	0	0	0	2	0
105	1	0	1	0	0	1	2	2	0	0	1	0	0	0	0	0	0	0	1	1	1	0	0	0	0	1	0	2	2	1	1	0	0	0	1	2	2	1	1	1	1	0	0	1	1	1	0	1	0
106	1	0	1	0	0	0	0	1	1	1	0	0	1	0	0	0	0	0	1	1	1	0	0	0	0	0	0	2	2	2	1	2	1	0	0	1	1	0	1	0	1	1	1	0	1	0	1	1	0
107	0	0	0	0	0	0	1	2	0	0	0	1	0	0	0	0	1	1	1	1	1	0	1	0	0	0	0	2	1	0	0	1	0	0	1	2	2	1	0	1	0	0	0	1	0	0	0	2	0
108	1	0	1	0	0	0	2	2	1	1	0	0	0	0	0	0	0	1	1	0	1	0	0	0	0	0	0	1	2	2	0	1	2	1	0	2	2	0	0	2	0	0	0	0	0	1	0	2	0
109	0	0	2	0	0	0	1	1	1	1	1	0	1	0	0	0	0	0	1	1	1	0	1	0	0	1	0	2	1	1	1	0	0	0	0	2	1	0	0	1	0	0	0	0	0	1	0	1	1
110	0	0	1	0	0	2	2	2	1	1	0	1	2	0	0	1	0	0	1	1	2	0	0	0	0	0	0	1	1	1	0	2	1	1	0	1	2	2	0	0	0	0	0	1	0	0	0	2	0
111	0	1	1	0	0	1	1	1	1	2	0	1	1	0	0	1	0	0	2	2	2	0	0	0	0	0	0	1	2	2	1	1	2	0	0	2	2	2	0	0	0	1	0	0	1	0	0	1	0
112	1	0	2	0	0	2	2	2	0	0	1	0	2	0	0	1	1	0	2	1	2	0	1	1	1	1	0	2	2	2	0	1	1	0	0	2	1	0	0	0	0	1	0	0	2	1	0	0	0
113	1	0	1	0	0	1	2	2	0	1	0	0	0	0	0	0	0	0	1	1	1	0	0	0	0	0	0	0	1	2	0	1	1	0	0	2	1	0	0	0	0	0	0	0	0	0	0	2	0
114	0	0	1	0	0	1	1	1	1	1	0	2	2	0	0	0	0	0	1	1	2	0	0	0	0	0	0	2	2	1	0	1	1	0	0	1	2	0	0	1	0	0	0	0	0	0	0	0	1
115	0	0	1	0	0	2	0	0	2	2	0	1	1	1	1	1	0	0	1	1	2	0	0	0	0	0	1	2	2	1	0	2	1	1	2	2	2	0	0	2	0	0	0	1	1	1	0	2	0
116	1	0	1	0	1	1	0	1	1	1	1	1	1	0	0	1	0	1	2	2	1	0	0	0	0	0	0	2	2	2	1	2	1	0	0	1	1	0	0	1	0	0	0	0	0	1	0	0	0
117	0	0	1	0	0	1	0	0	2	2	0	0	0	0	0	0	0	0	1	1	2	1	1	0	0	0	0	1	2	2	0	0	1	1	0	2	0	0	1	0	0	0	0	1	0	1	0	0	0
118	1	1	2	0	1	1	0	0	2	2	0	0	2	0	0	0	0	0	1	1	0	0	0	0	0	0	0	1	2	2	0	0	0	1	1	2	0	0	1	0	0	0	0	0	0	0	0	0	1
119	0	0	2	0	0	1	2	2	0	0	2	0	1	0	0	0	0	1	2	2	2	0	0	0	0	2	0	2	1	1	1	2	1	0	0	1	1	0	0	0	0	0	0	1	1	0	0	1	0
120	0	0	2	0	0	1	1	2	1	1	0	0	0	0	0	0	0	1	1	1	2	0	0	0	0	0	0	2	1	1	1	1	0	1	1	2	1	0	0	1	0	1	0	0	1	0	0	1	1
121	1	0	0	0	0	0	1	1	1	1	1	0	0	0	0	0	0	1	0	1	1	0	1	1	1	2	0	2	2	2	0	0	0	1	0	2	0	0	0	0	0	0	0	0	0	1	0	1	1
122	1	0	1	0	0	0	0	0	2	2	0	1	2	0	0	0	0	1	0	0	0	0	1	0	0	1	0	1	1	1	1	1	1	0	0	1	1	1	0	0	0	1	1	0	1	0	0	2	0
123	1	0	2	0	0	1	0	0	2	2	0	0	1	0	0	0	0	1	2	2	2	0	0	0	0	1	0	2	1	2	0	2	2	0	0	0	2	1	0	1	0	0	0	0	0	0	0	0	0
124	0	0	1	0	0	2	0	0	2	2	0	0	0	0	0	0	0	1	1	1	2	0	0	0	0	0	0	1	2	2	0	1	1	0	0	1	1	0	0	0	0	1	1	0	1	1	0	2	0
125	1	0	2	0	0	0	1	2	0	0	1	0	1	0	0	0	0	1	2	2	2	0	0	0	0	0	0	1	2	2	0	0	1	2	0	2	1	1	0	0	0	0	0	0	1	0	1	0	1
126	1	1	2	0	0	1	1	1	0	2	0	0	1	0	0	0	0	0	1	1	2	0	0	0	0	0	0	2	1	1	1	2	2	0	0	0	2	0	0	1	0	0	0	0	0	0	0	2	0
127	0	0	2	0	0	2	0	0	1	1	0	0	0	0	0	0	0	1	1	1	1	0	0	0	0	1	0	1	2	2	0	0	0	0	0	2	1	0	0	1	0	0	0	0	0	2	0	2	0
128	0	0	2	0	0	1	2	2	0	0	0	1	1	0	0	0	0	1	2	2	2	0	0	0	0	0	0	2	2	2	0	1	1	0	0	2	0	0	0	0	0	1	1	0	1	0	0	1	0
129	0	0	1	0	0	0	2	2	0	0	1	0	0	0	0	0	0	0	1	1	2	1	0	0	0	0	1	1	1	1	0	2	1	1	1	1	1	0	0	1	0	0	0	0	1	0	0	2	0
130	0	0	2	0	0	2	1	1	2	2	0	0	0	0	0	0	0	0	1	1	2	0	0	0	0	0	0	2	2	1	0	1	1	0	0	2	1	0	0	0	0	0	0	0	1	0	0	0	2
131	1	0	2	0	0	1	2	2	0	1	0	0	0	0	0	0	0	0	2	2	2	0	0	0	0	0	0	1	2	2	0	0	1	0	0	2	2	1	0	1	0	1	0	0	1	0	0	2	0
132	0	0	2	0	0	1	2	2	0	1	1	0	0	0	0	0	0	1	0	0	0	1	1	0	0	0	0	2	1	1	1	0	0	0	0	2	2	0	0	1	0	1	1	0	1	1	0	2	0
133	1	0	0	0	0	0	0	1	2	2	0	0	1	0	0	0	0	1	1	2	2	0	1	0	0	1	0	2	2	2	0	0	0	0	0	2	2	0	1	1	0	1	1	0	1	2	0	2	0
134	1	1	1	0	0	1	2	2	0	1	0	0	0	0	0	0	0	1	1	0	0	0	2	0	0	0	0	1	2	2	0	2	2	0	0	0	1	0	0	0	0	0	1	0	0	1	0	2	0
135	0	0	1	0	0	1	0	0	1	1	1	0	1	0	0	1	0	0	1	1	1	0	1	1	1	1	0	2	2	2	0	1	2	1	0	2	1	0	0	0	0	0	0	0	0	1	0	2	0
136	1	0	1	0	0	1	1	1	2	2	0	1	1	0	0	0	0	0	2	2	2	0	1	0	0	0	0	2	1	1	1	1	2	0	0	2	2	0	0	0	0	0	0	0	0	1	0	0	0
137	0	0	1	0	0	1	2	2	0	0	1	0	0	0	0	0	0	1	1	1	1	0	0	0	0	0	0	2	2	2	2	0	1	0	0	2	1	0	0	2	0	0	0	1	0	1	0	2	0
138	1	0	2	0	0	2	1	1	2	2	0	0	0	0	0	0	0	0	1	1	2	0	1	0	0	0	0	2	2	2	1	1	1	0	0	1	1	0	0	0	0	0	0	0	0	0	0	0	0
139	1	0	1	0	0	1	1	1	1	1	1	1	1	0	0	0	0	0	1	1	1	0	0	0	0	0	0	2	2	1	0	1	1	0	0	2	2	0	0	1	0	0	0	0	0	0	0	0	0
140	1	0	2	0	0	2	0	1	1	1	1	1	1	0	0	0	0	0	1	1	1	1	0	0	0	0	0	2	2	2	0	1	0	2	1	1	1	0	1	0	0	1	1	0	1	1	0	2	0
141	0	0	0	0	0	0	2	2	0	0	0	2	2	0	0	1	0	1	1	1	1	0	0	0	0	0	0	2	2	2	1	0	0	1	1	1	1	0	0	1	0	2	2	0	1	1	0	0	1
142	1	0	0	0	0	1	1	1	1	1	0	0	2	0	0	1	1	2	0	0	2	0	0	0	0	1	0	1	1	1	0	1	1	0	0	1	0	1	0	0	0	0	0	0	0	0	0	1	1
143	0	0	0	0	0	0	1	2	1	1	0	0	0	0	0	0	0	0	2	2	2	0	1	0	0	0	0	2	2	2	0	1	1	0	0	1	1	0	0	1	0	0	0	0	1	0	0	2	0
144	0	0	2	0	0	2	0	1	1	1	0	1	0	0	0	0	0	0	1	1	1	0	0	0	0	0	0	1	1	1	0	1	1	1	1	2	1	0	0	1	0	0	0	1	0	1	0	2	0
145	1	0	1	0	0	2	0	0	1	1	1	0	0	0	0	0	0	1	1	2	2	0	1	0	0	0	0	1	2	2	0	1	1	0	0	2	2	0	0	1	1	0	0	1	1	1	0	1	0
146	0	0	2	0	0	1	2	2	0	0	1	0	0	0	0	0	0	0	1	1	2	0	0	0	0	0	0	1	2	2	1	0	0	0	1	2	1	0	0	0	0	2	2	0	0	1	0	0	0
147	1	0	1	0	0	0	0	0	2	2	0	0	0	0	0	0	0	0	2	2	2	0	1	0	0	1	1	2	2	2	0	2	1	1	0	2	1	0	0	2	0	0	1	0	1	0	0	2	0
148	1	0	1	0	0	0	1	1	1	2	0	0	0	0	0	0	0	1	0	0	2	0	0	0	0	0	0	2	2	1	1	2	2	0	0	1	2	1	0	1	0	1	1	0	0	1	0	1	0
149	1	0	1	0	0	1	0	1	0	0	1	1	1	1	1	1	0	0	2	2	2	0	0	0	0	0	0	2	2	1	2	0	0	1	1	2	1	1	0	0	0	0	1	0	0	1	0	2	0
150	1	0	1	0	0	1	2	2	0	0	1	0	0	0	0	0	0	0	1	1	1	0	1	0	0	0	0	1	1	1	0	0	0	1	1	2	2	1	1	0	2	1	0	0	0	1	0	1	0
151	1	0	1	0	0	0	1	1	1	2	0	0	0	0	0	0	0	0	1	1	2	0	0	0	0	0	0	2	2	1	1	2	2	0	0	2	1	1	1	0	1	1	1	0	1	1	0	2	0
152	0	0	1	0	0	2	2	2	0	0	1	0	1	0	0	0	0	1	1	1	1	0	0	0	0	0	0	2	2	2	1	1	1	1	1	2	0	0	0	0	0	0	0	2	0	2	0	0	2
153	0	0	2	0	0	2	1	1	1	2	0	0	0	0	0	0	0	1	0	0	1	0	1	0	0	0	0	2	2	2	0	1	1	2	0	1	2	0	0	2	0	0	0	0	0	1	0	2	0
154	0	0	1	1	1	2	1	1	1	1	0	0	0	0	0	0	0	0	1	1	2	0	0	0	0	0	0	2	2	2	0	1	1	0	0	2	1	1	0	0	0	0	0	0	1	0	0	1	1
155	0	0	1	0	0	1	2	2	1	1	1	1	1	0	0	0	0	0	1	1	1	0	0	0	0	0	0	1	2	2	1	2	2	0	0	0	1	0	0	0	0	0	0	0	0	1	0	1	1
156	1	0	1	0	0	1	1	1	0	0	0	0	1	0	0	0	0	1	0	0	1	0	2	1	1	1	0	1	1	1	1	2	1	1	0	1	2	0	0	2	0	0	0	0	0	0	0	2	0
157	1	0	2	0	0	2	2	2	0	0	1	1	2	0	0	0	0	1	0	0	1	0	0	0	0	0	0	2	2	2	0	2	2	0	0	0	2	0	0	1	0	0	0	0	0	1	0	2	0
158	1	0	2	0	0	1	2	2	1	1	0	0	0	0	0	0	0	1	1	2	2	0	1	0	0	0	0	2	2	2	1	0	0	0	0	1	2	0	0	0	1	1	0	0	2	1	0	2	0
159	1	0	2	0	0	1	1	1	1	2	0	0	0	0	0	0	0	0	0	0	0	0	1	1	1	2	0	1	2	2	0	2	1	1	1	2	1	0	0	1	0	1	1	0	1	1	0	1	1
160	0	0	0	0	0	0	1	2	0	1	0	0	1	0	0	0	0	1	1	1	1	0	1	0	0	0	0	1	2	2	0	1	1	0	0	1	0	0	0	0	0	0	0	0	0	1	0	1	0
161	1	0	1	0	0	1	2	2	0	0	0	0	0	0	0	0	0	0	1	1	1	0	2	0	0	1	0	2	2	2	0	1	1	0	0	1	1	1	0	0	0	1	1	0	0	1	0	2	0
162	1	1	1	0	0	2	0	0	2	2	0	1	1	0	0	0	0	1	2	2	2	0	0	0	0	0	0	2	2	2	1	1	1	0	0	2	2	0	0	1	1	0	0	0	0	1	0	2	0
163	1	0	2	0	0	1	2	2	0	0	1	0	1	0	0	0	0	1	2	2	2	1	0	0	0	0	0	2	1	1	0	0	0	0	0	2	1	0	0	0	0	0	0	1	0	1	0	1	1
164	1	0	2	0	0	2	2	2	0	0	1	1	1	0	0	0	0	0	1	1	2	1	0	0	0	0	0	2	2	2	1	2	1	0	1	2	1	0	0	1	0	1	1	0	0	1	0	0	0
165	0	0	1	0	0	1	1	2	0	0	0	0	1	0	0	0	0	1	1	1	2	0	1	0	0	0	0	1	1	1	0	1	1	0	0	2	0	0	0	0	0	0	0	0	1	1	0	1	0
166	1	1	1	0	0	0	1	2	0	0	0	0	0	0	0	0	0	0	2	1	2	0	0	0	0	1	0	2	1	1	1	1	0	1	2	2	0	0	0	0	0	0	0	0	0	0	0	0	1
167	1	0	2	0	0	1	0	0	1	1	0	1	1	0	0	0	0	1	1	0	2	0	0	0	0	0	0	1	2	2	0	1	1	0	0	1	1	0	0	0	0	1	1	0	1	1	0	0	0
168	0	0	1	0	0	1	0	0	2	2	0	0	1	0	0	0	0	1	2	2	1	0	0	0	0	1	0	1	2	2	1	2	2	0	0	2	2	0	0	2	0	0	0	0	0	1	0	2	0
169	0	0	1	0	0	1	0	1	1	1	0	0	1	0	0	0	0	1	1	1	2	0	0	0	0	0	0	2	2	2	0	1	1	0	0	2	2	0	0	1	0	0	0	0	1	0	0	2	0
170	0	0	2	0	0	2	1	1	1	2	0	1	1	0	0	0	0	2	1	1	1	0	0	0	0	1	0	2	2	2	0	2	1	0	0	1	1	0	0	1	0	0	0	1	0	1	1	1	0
171	0	0	1	0	0	1	1	1	1	1	0	0	0	0	0	0	0	2	0	0	0	1	0	0	0	0	0	2	2	2	1	1	1	2	1	2	1	0	1	0	0	0	0	0	0	0	0	2	0
172	0	0	0	0	0	0	2	2	0	1	1	0	1	0	0	0	1	1	1	1	1	0	0	0	0	0	0	2	1	1	0	1	2	1	0	1	1	0	0	0	0	1	1	0	0	1	0	1	0
173	0	0	2	0	0	2	0	0	2	2	0	0	0	0	0	0	0	0	1	1	1	0	0	0	0	0	0	2	1	1	1	1	1	0	0	2	0	0	1	0	0	1	1	0	1	1	0	1	0
174	1	0	2	0	0	2	1	2	0	0	1	0	0	0	0	0	0	0	2	2	2	0	0	0	0	0	0	1	2	2	0	1	2	1	0	2	2	0	0	1	0	0	0	1	0	1	0	1	0
175	0	1	1	0	0	1	1	1	1	2	0	0	0	0	0	0	0	0	2	2	2	0	0	0	0	1	0	2	2	1	2	2	2	0	0	2	2	0	0	2	0	0	0	0	0	0	0	1	0
176	1	0	1	0	0	1	1	1	1	1	0	0	1	0	0	0	0	2	2	2	2	0	1	0	0	0	0	2	2	1	0	0	0	0	0	2	2	0	0	0	0	1	0	0	1	2	0	0	1
177	1	0	1	0	0	0	1	1	1	1	0	0	1	0	0	0	1	1	1	1	1	0	0	0	0	0	1	1	2	2	0	0	0	1	1	2	2	0	0	1	0	0	0	0	1	0	0	1	1
178	0	0	2	0	0	1	1	1	0	0	1	0	0	0	0	0	0	0	0	0	0	1	0	0	0	0	0	1	2	2	0	1	1	1	1	2	1	0	0	2	0	0	0	0	0	0	0	2	0
179	1	0	2	0	0	1	2	2	0	2	0	0	2	1	1	1	0	2	2	1	2	0	0	0	0	0	1	2	2	2	0	1	1	0	0	2	0	1	0	0	0	1	0	0	0	0	0	0	0
180	0	0	2	0	0	1	1	2	0	0	1	1	1	0	0	1	0	1	1	2	2	0	0	0	0	1	0	2	1	1	1	1	2	0	0	1	2	0	0	1	0	0	0	0	0	0	0	0	0
181	0	0	1	0	0	1	1	1	1	2	0	0	1	0	0	0	0	0	2	2	2	0	1	0	0	0	0	1	1	1	0	0	0	1	0	2	1	0	0	0	0	1	1	0	1	0	0	1	1
182	1	0	2	0	0	2	2	2	0	0	2	0	0	0	0	0	0	0	1	1	2	0	0	0	0	0	0	2	2	2	0	0	0	0	0	2	2	1	1	0	1	0	0	0	0	0	0	2	0
183	1	1	0	0	0	1	1	1	1	1	0	0	0	0	0	0	0	2	2	1	2	0	1	0	0	1	0	2	1	1	0	0	0	1	1	2	1	0	0	0	0	0	0	0	0	1	0	0	1
184	0	0	1	0	0	1	1	1	1	2	1	0	0	0	0	0	0	1	2	2	2	0	0	0	0	0	0	2	1	1	0	2	2	0	0	0	2	0	0	1	0	1	1	0	1	2	0	1	1
185	0	0	1	0	0	2	0	1	1	1	0	0	1	0	0	0	0	0	0	0	0	0	1	1	1	1	0	2	2	2	0	0	1	0	0	2	2	1	0	1	0	1	1	0	1	1	0	1	0
186	1	0	1	0	0	1	1	1	1	2	0	0	2	0	0	0	0	0	1	1	1	0	0	0	0	1	0	2	1	2	0	1	1	0	0	2	2	0	0	1	1	0	0	0	1	0	1	1	0
187	0	0	1	0	0	1	1	2	0	1	0	1	2	0	0	1	0	0	0	0	0	0	0	0	0	1	1	2	2	2	0	1	1	1	1	1	0	0	0	0	1	0	0	0	1	1	0	2	0
188	1	0	2	0	0	1	1	2	0	1	0	1	1	0	0	1	0	0	1	1	0	0	0	0	0	0	0	2	1	1	1	1	0	0	1	2	2	0	0	2	0	1	1	0	0	1	0	1	0
189	1	0	2	0	0	2	2	2	0	0	1	1	1	0	0	1	0	0	0	1	1	0	0	0	0	0	0	1	2	2	0	1	1	0	0	1	2	0	0	2	0	0	0	0	1	0	1	1	0
190	0	0	1	0	0	1	2	2	1	1	0	0	1	0	0	0	0	1	0	0	1	0	1	1	1	1	0	2	2	1	0	2	2	1	1	2	2	0	0	1	0	0	0	0	1	0	0	2	0
191	1	0	2	0	0	0	1	1	0	0	2	0	0	0	0	0	0	1	0	0	2	0	0	0	0	0	0	2	1	1	0	0	1	1	0	2	2	0	0	1	0	1	1	0	0	0	1	0	1
192	0	0	1	0	0	0	2	2	0	0	0	1	1	0	0	0	0	1	2	2	2	0	0	0	0	1	0	2	2	2	1	2	2	0	1	2	1	0	0	0	0	1	1	0	1	2	1	2	0
193	0	0	2	0	0	0	2	2	0	1	0	1	2	0	0	0	0	1	2	2	2	0	0	0	0	0	0	1	1	1	0	2	2	0	0	2	2	0	0	2	0	0	0	0	0	1	0	0	0
194	0	1	1	0	0	0	1	1	1	1	1	0	0	0	0	0	0	1	1	2	2	0	0	0	0	1	0	2	1	1	0	0	0	0	1	2	2	1	0	1	0	0	0	0	0	1	0	2	0
195	0	0	2	0	1	1	1	1	1	1	0	0	0	0	0	0	0	0	1	1	1	0	1	0	0	0	0	2	2	2	2	1	1	0	1	2	1	0	1	0	0	0	0	1	0	0	0	0	0
196	1	0	2	0	0	1	1	1	1	1	0	0	1	0	0	0	0	1	1	2	2	0	0	0	0	1	0	2	2	1	0	1	1	0	0	1	2	0	0	0	1	0	0	0	0	0	0	2	0
197	1	0	2	0	0	2	1	2	0	1	0	1	2	0	0	0	0	1	1	1	1	0	0	0	0	0	0	1	2	2	0	2	2	0	0	1	1	0	0	0	0	0	0	0	1	0	0	1	1
198	0	0	0	0	0	0	1	1	1	1	1	0	0	0	0	0	0	1	1	1	1	0	0	0	0	1	1	1	1	1	0	1	1	0	0	2	1	0	0	0	0	0	0	0	0	0	0	1	1
199	0	0	2	0	0	2	1	1	1	1	0	1	2	0	0	0	0	1	1	2	2	0	0	0	0	0	0	2	2	1	0	2	1	0	0	1	1	0	1	0	0	0	0	0	0	1	0	1	0
200	0	0	0	0	0	1	1	1	1	1	2	1	2	0	0	1	0	0	1	1	1	0	0	0	0	0	0	2	1	2	0	1	0	2	2	2	0	0	0	0	0	1	1	0	1	1	0	0	0
201	0	0	2	0	0	2	1	1	0	1	0	1	2	0	0	0	0	0	1	1	1	0	0	0	0	1	0	2	2	2	2	1	2	1	0	1	1	0	0	1	0	0	0	0	0	1	0	2	0
202	0	1	1	0	0	1	1	2	0	0	1	1	2	0	0	0	0	1	0	0	0	0	0	0	0	0	0	1	2	2	0	1	1	1	0	0	1	0	0	0	0	0	0	0	1	0	0	1	0
203	1	0	2	0	0	1	1	2	0	0	0	0	1	0	0	0	0	1	1	1	2	0	0	0	0	0	0	1	2	2	0	2	2	0	0	2	2	0	1	1	0	0	0	0	0	0	0	0	1
204	0	0	1	0	0	2	2	2	0	0	1	0	0	0	0	0	0	1	1	2	2	0	0	0	0	0	0	2	2	2	2	0	0	1	2	2	0	0	0	0	0	0	0	0	0	0	0	1	0
205	0	0	0	0	0	0	1	1	1	1	0	0	2	1	1	1	0	0	1	1	1	0	0	0	0	0	1	2	2	2	1	1	2	0	0	2	2	0	0	2	0	1	0	0	0	1	0	1	0
206	1	0	1	0	0	1	0	1	1	1	0	1	2	0	0	1	0	2	1	1	2	0	0	0	0	0	0	2	2	2	0	1	1	0	0	1	2	0	0	1	0	0	0	1	1	0	0	2	0
207	0	0	1	0	0	2	1	2	0	0	0	0	0	0	0	0	0	1	2	2	2	0	0	0	0	0	0	1	2	2	0	0	0	0	1	2	1	0	0	0	0	0	0	0	0	1	0	2	0
208	1	0	1	0	0	0	0	0	2	2	0	1	2	0	0	0	0	1	2	2	2	0	0	0	0	0	0	2	1	1	1	1	2	0	0	2	1	0	0	0	0	1	1	0	1	1	0	0	1
209	1	1	2	0	0	1	1	1	1	1	2	0	0	0	0	0	0	1	2	2	2	0	1	0	0	0	0	2	2	2	2	1	1	0	0	2	0	0	0	0	0	0	0	0	0	2	0	2	0
210	0	0	1	0	0	1	1	2	0	0	1	0	1	1	1	1	0	1	2	2	2	0	1	1	1	1	0	2	2	2	0	2	2	0	0	2	1	1	1	0	0	1	1	0	1	0	0	0	1
211	0	0	2	0	0	1	1	2	0	1	0	0	1	0	0	0	0	1	2	2	2	0	0	0	0	0	0	2	1	2	0	1	1	0	0	1	2	0	0	2	0	0	0	0	0	0	0	0	1
212	0	0	1	0	0	0	1	1	1	1	0	1	1	0	0	1	0	1	1	0	0	0	0	0	0	0	0	1	2	2	0	0	0	0	0	1	2	0	0	1	1	0	0	0	0	0	0	1	0
213	0	0	1	0	0	1	1	2	0	1	0	0	0	0	0	0	0	0	1	1	1	0	0	0	0	1	1	2	2	2	1	1	0	0	1	2	1	1	1	0	1	0	0	0	0	0	0	1	0
214	0	0	1	0	0	1	1	1	1	2	0	1	1	0	0	1	0	0	2	2	2	0	0	0	0	0	0	2	1	2	0	1	1	0	0	2	2	1	0	1	0	0	0	0	0	0	0	2	0
215	1	0	1	0	0	0	1	2	0	1	0	0	1	1	1	1	0	0	1	1	1	0	0	0	0	0	0	2	2	2	1	0	0	0	0	1	2	1	1	1	1	0	0	0	0	0	0	1	1
216	0	0	2	0	0	2	1	2	0	0	1	0	0	0	0	0	0	0	2	2	2	0	0	0	0	0	0	1	2	2	0	1	0	1	0	1	1	0	0	0	0	1	1	0	1	1	0	2	0
217	0	0	1	0	0	0	2	2	1	1	0	1	1	0	0	0	0	1	1	1	1	0	0	0	0	0	0	0	2	2	0	1	1	0	1	1	1	0	0	0	0	0	0	0	0	1	0	1	0
218	1	0	2	0	0	2	2	2	1	1	0	0	0	0	0	0	0	0	2	2	2	0	0	0	0	0	1	2	2	1	0	2	2	0	0	1	2	0	1	1	0	1	0	0	0	0	0	0	1
219	0	0	2	0	0	1	1	1	1	1	1	1	1	0	0	0	1	0	2	1	2	0	1	1	1	1	0	2	2	2	1	0	0	0	0	1	2	1	1	0	0	2	2	0	1	1	0	1	1
220	1	0	1	0	0	1	1	2	0	0	0	1	1	0	0	1	0	1	1	1	2	0	0	0	0	0	0	1	2	2	1	2	2	0	0	2	1	0	0	0	0	0	0	0	0	1	0	2	0
221	1	0	1	0	0	2	1	1	1	1	0	1	1	0	0	0	0	1	1	1	1	1	1	1	1	1	0	2	1	1	1	2	2	0	1	2	1	0	1	0	0	0	0	0	0	1	0	1	0
222	1	0	1	0	0	1	1	2	0	1	0	1	2	0	0	0	0	1	2	2	1	0	0	0	0	0	0	1	2	2	0	1	2	0	1	2	1	0	0	1	0	0	0	0	0	0	0	1	1
223	1	0	1	0	0	1	1	1	2	2	0	0	0	0	0	0	1	1	1	1	1	0	0	0	0	1	0	1	1	0	1	2	1	1	1	2	1	0	0	2	0	0	0	0	1	1	0	2	0
224	1	0	2	0	0	1	0	0	2	2	0	1	1	0	0	0	0	2	0	0	0	0	0	0	0	0	1	2	2	2	1	1	1	0	0	1	2	0	0	1	0	1	0	0	0	0	1	2	0
225	1	0	2	0	0	1	1	1	1	1	1	0	1	0	0	0	0	1	1	1	1	0	1	0	0	1	0	1	2	2	0	1	1	1	1	1	2	0	0	1	0	1	1	0	1	1	0	2	0
226	1	0	1	0	0	2	1	1	2	2	0	0	0	0	0	0	0	1	1	1	2	0	0	0	0	0	0	2	1	1	1	0	0	0	0	2	1	0	0	0	0	1	1	0	2	2	0	2	0
227	0	0	0	0	0	0	1	2	0	0	0	1	2	0	0	0	0	0	1	1	1	0	0	0	0	0	0	1	2	2	0	0	1	1	0	2	2	1	1	0	1	0	0	1	1	0	0	2	0
228	1	0	0	0	0	0	1	2	0	0	0	0	1	0	0	0	0	1	1	1	1	0	0	0	0	0	0	2	2	2	0	1	1	1	1	2	1	1	1	0	0	0	0	0	0	0	0	0	0
229	1	0	0	0	0	1	0	0	2	2	0	0	0	0	0	0	0	0	1	1	1	0	0	0	0	0	0	2	2	2	0	2	1	1	1	2	1	1	1	0	1	0	0	0	0	0	0	1	1
230	1	0	0	0	0	1	1	1	1	1	0	0	1	0	0	0	1	1	0	0	1	0	0	0	0	1	1	1	2	2	0	1	1	0	0	2	2	0	0	1	0	1	1	0	0	0	0	1	1
231	1	0	1	0	0	1	2	2	0	1	0	1	1	0	0	0	0	1	1	1	2	0	1	0	0	0	0	2	2	2	2	2	1	0	0	1	2	0	0	1	0	1	1	0	2	0	0	2	0
232	1	0	1	0	0	1	1	1	1	2	0	1	2	0	0	0	0	1	2	2	2	0	1	1	1	0	1	1	1	1	0	1	1	0	0	2	1	1	0	0	0	0	0	1	2	1	0	1	0
233	0	0	0	0	0	1	2	2	0	0	1	0	2	0	0	1	0	1	0	1	1	0	1	0	0	0	0	2	2	2	1	1	1	1	1	2	1	0	0	1	0	0	0	1	0	1	0	1	0
234	0	0	1	0	0	0	2	2	0	1	0	0	0	0	0	0	0	1	1	1	1	0	0	0	0	0	0	2	2	1	1	1	1	0	0	2	1	0	0	0	0	1	1	0	1	2	0	2	0
235	1	1	1	0	0	1	2	2	0	0	1	0	0	0	0	0	0	0	1	1	1	0	0	0	0	0	1	2	2	2	1	2	1	1	1	1	1	0	0	0	1	0	0	0	0	0	0	2	0
236	1	0	2	0	0	2	0	0	2	2	0	1	1	0	0	0	0	0	1	1	1	0	0	0	0	0	0	2	2	2	1	1	1	1	0	0	0	0	1	0	0	0	0	0	0	1	0	2	0
237	0	0	2	0	1	1	0	1	1	1	0	1	1	0	0	1	0	0	0	0	2	0	0	0	0	1	0	1	1	0	0	1	2	0	0	2	0	0	0	0	0	0	0	0	1	1	0	0	0
238	1	0	2	0	0	1	0	1	1	1	0	0	1	0	0	0	0	1	0	0	1	0	0	0	0	0	0	2	2	2	2	0	0	1	1	1	2	0	1	1	0	0	0	1	1	1	0	0	1
239	0	0	0	0	0	1	1	1	1	1	0	0	1	0	0	0	1	2	1	1	1	0	0	0	0	0	0	2	2	1	0	0	0	1	1	1	2	0	0	2	0	1	0	0	1	1	0	2	0
240	0	0	1	0	0	0	0	1	1	1	0	1	2	0	0	0	0	0	2	2	1	0	0	0	0	0	0	2	2	2	0	1	2	1	0	1	2	0	0	1	0	1	0	0	0	1	0	2	0
241	1	0	1	0	0	1	0	0	2	2	0	0	0	0	0	0	0	2	1	1	1	0	1	0	0	0	0	2	2	1	1	1	2	0	0	2	2	0	0	2	0	0	0	0	0	2	0	2	0
242	1	0	2	0	0	2	1	2	0	1	0	0	0	0	0	0	1	1	0	0	1	0	0	0	0	0	0	2	2	1	0	1	1	0	0	1	1	0	0	1	0	1	1	0	0	1	0	2	0
243	1	0	1	0	0	1	1	1	1	1	0	1	1	0	0	0	0	1	1	0	2	1	0	0	0	1	0	2	2	2	1	1	1	2	0	2	1	0	0	1	0	1	1	0	1	1	0	1	1
244	1	1	0	0	0	1	1	1	0	0	1	0	1	0	0	0	0	1	0	0	0	0	1	1	1	0	0	1	2	2	1	2	1	0	0	1	2	1	0	1	0	0	0	0	0	1	0	1	1
245	1	0	1	0	0	1	2	2	0	0	0	0	1	1	0	0	0	1	2	2	2	0	0	0	0	0	0	2	2	1	1	2	2	0	0	2	1	0	0	1	1	0	0	0	1	0	0	2	0
246	0	0	1	1	1	1	2	2	0	1	1	1	1	0	0	0	0	0	1	1	1	1	0	0	0	0	0	2	2	2	0	1	0	0	0	1	2	0	0	1	0	1	0	0	0	0	0	1	1
247	1	0	2	0	0	0	2	2	0	1	1	1	1	0	0	0	0	1	2	2	1	0	1	1	1	1	1	2	2	1	0	2	2	0	0	1	1	0	1	0	0	1	0	0	0	1	0	1	0
248	0	0	0	0	0	0	0	1	1	1	1	0	1	0	0	0	0	2	1	1	1	0	0	0	0	1	0	2	2	1	1	2	1	1	0	1	2	0	0	0	1	1	1	0	1	1	0	0	0
249	0	1	1	0	0	1	1	2	0	0	0	0	0	0	0	0	0	1	1	1	1	0	0	0	0	0	0	2	2	2	1	1	1	0	0	1	2	1	0	0	0	0	0	1	2	0	0	2	0
250	0	0	0	0	0	0	1	1	1	1	0	0	1	0	0	1	0	0	1	1	1	0	1	0	0	1	0	2	2	2	2	2	2	0	0	0	2	0	0	2	1	1	1	0	0	0	0	2	0
251	1	0	2	0	0	1	1	1	1	1	1	0	0	0	0	0	0	0	2	2	2	0	0	0	0	1	0	2	2	2	0	0	1	0	0	2	1	0	0	2	0	0	0	0	1	1	0	2	0
252	1	0	0	0	0	0	1	1	2	2	0	0	1	0	0	0	0	1	0	1	1	0	0	0	0	0	0	1	2	2	1	0	0	0	1	2	1	0	0	0	0	1	0	0	0	0	0	1	1
253	0	0	1	0	0	0	1	1	1	1	1	0	1	0	0	0	1	0	2	1	2	1	0	0	0	0	0	1	2	2	0	1	0	1	1	2	0	0	0	1	0	0	0	0	0	0	0	1	0
254	1	0	2	0	0	2	1	2	0	0	0	0	1	0	0	0	0	0	1	1	2	0	0	0	0	0	0	2	2	2	0	1	0	0	0	1	0	0	0	1	0	2	2	0	1	1	0	2	0
255	1	0	2	0	0	1	2	2	0	0	2	0	0	0	0	0	0	1	1	1	1	0	0	0	0	0	0	1	2	2	0	0	1	1	0	2	1	0	0	0	0	0	0	1	0	1	0	2	0
256	0	0	1	0	0	0	2	2	0	0	1	2	2	0	0	0	0	1	0	1	2	0	0	0	0	0	0	2	2	1	1	2	1	1	2	2	1	0	0	0	1	0	0	0	0	2	0	0	1
257	0	0	1	1	1	1	2	2	0	0	0	0	1	0	0	0	0	1	2	2	2	0	0	0	0	0	0	0	2	2	0	0	1	1	0	2	2	0	0	1	0	0	0	0	0	0	0	2	0
258	0	0	2	0	0	2	1	2	0	1	0	0	1	0	0	0	0	0	0	0	0	0	1	0	0	0	0	2	2	2	1	2	2	0	0	2	1	0	1	0	0	0	0	1	1	0	0	0	1
259	0	0	2	0	0	0	2	2	0	1	1	0	1	0	0	0	0	0	2	2	2	0	0	0	0	0	0	2	2	2	1	1	1	0	0	2	1	0	0	0	1	0	0	0	1	0	0	1	0
260	0	0	1	0	0	1	2	2	0	0	0	0	0	0	0	0	0	0	1	2	2	0	1	0	0	1	0	1	1	1	1	1	1	0	0	1	0	0	0	0	0	1	1	0	1	1	0	2	0
261	0	0	0	0	0	0	2	2	0	1	0	0	0	0	0	0	0	2	2	2	2	0	0	0	0	0	1	1	2	2	0	1	1	2	2	2	2	0	0	0	0	1	0	0	0	1	0	1	1
262	0	1	1	0	0	2	2	2	0	0	1	1	1	0	0	1	1	2	2	2	1	0	0	0	0	0	0	1	2	2	1	0	0	1	0	2	1	0	0	1	1	0	0	0	1	0	0	2	0
263	0	0	2	0	0	1	1	1	1	1	1	0	0	0	0	0	0	1	1	2	2	0	0	0	0	1	0	1	2	2	0	1	1	0	0	2	1	0	0	0	0	0	0	0	2	2	0	1	0
264	0	0	1	0	0	0	0	0	1	1	1	1	1	0	0	0	0	0	1	1	1	0	0	0	0	0	0	1	2	2	0	1	2	0	0	2	2	0	0	2	1	0	0	0	1	1	0	2	0
265	1	0	0	0	0	0	1	1	1	1	0	0	0	0	0	0	0	0	0	1	2	0	0	0	0	0	0	1	2	2	0	0	0	0	0	1	1	0	0	0	0	0	0	0	0	0	0	1	1
266	1	0	2	0	0	1	1	1	1	1	1	1	1	0	0	1	0	0	1	1	0	0	0	0	0	0	0	1	1	0	0	0	0	0	0	2	2	1	0	1	0	0	0	0	1	0	0	2	0
267	1	0	1	0	0	1	0	1	0	0	0	0	0	0	0	0	0	1	1	1	1	0	1	0	0	0	0	2	2	2	1	1	0	0	1	2	2	1	1	1	1	1	0	0	2	0	0	1	0
268	1	0	1	0	0	1	1	2	0	1	0	0	0	0	0	0	0	0	2	2	2	0	0	0	0	0	0	1	2	2	1	1	1	0	0	1	1	0	0	0	0	0	0	0	0	1	0	1	1
269	0	0	1	0	0	1	2	2	0	2	0	1	1	0	0	0	0	1	1	1	1	0	0	0	0	0	0	2	1	1	0	2	2	0	0	1	0	0	0	0	0	0	0	0	0	1	0	2	0
270	1	0	1	0	0	1	1	1	1	2	0	1	1	0	0	0	0	2	1	1	1	0	2	1	1	1	1	2	2	2	1	0	0	0	0	2	2	0	0	1	0	1	0	0	0	1	0	1	1
271	1	0	2	0	0	2	2	2	0	1	1	0	0	0	0	0	0	1	1	1	1	0	0	0	0	0	0	2	2	2	1	2	2	0	1	2	2	1	1	1	1	0	0	0	0	0	0	0	0
272	0	0	2	0	0	1	1	1	1	1	1	0	0	0	0	0	0	0	1	1	1	0	0	0	0	0	0	2	1	2	1	2	2	1	0	2	1	0	0	0	1	0	0	1	0	0	0	1	1
273	1	0	2	0	0	2	1	1	0	0	0	2	2	0	0	0	0	2	1	1	2	0	0	0	0	1	0	2	2	2	0	1	1	0	0	1	0	0	0	1	0	0	0	1	0	1	0	0	0
274	1	0	1	0	0	1	1	1	1	1	0	0	0	0	0	0	0	1	2	2	2	0	0	0	0	0	0	2	2	2	0	1	1	0	0	1	1	0	1	0	0	0	0	0	0	0	0	1	1
275	1	0	0	0	0	0	1	1	2	2	0	1	0	0	0	0	0	1	0	0	1	0	0	0	0	0	0	1	2	2	0	1	2	0	0	1	2	0	0	1	1	2	2	0	0	1	0	1	0
276	1	0	2	0	0	1	1	1	1	1	1	0	1	0	0	0	0	0	1	1	2	0	1	0	0	0	0	1	2	2	0	1	1	0	0	1	2	0	0	1	0	0	0	0	0	1	0	1	1
277	1	0	2	0	0	1	2	2	0	0	1	0	1	0	0	0	0	0	1	1	1	0	0	0	0	0	0	2	2	2	1	1	2	0	0	2	2	0	0	2	0	0	0	0	0	1	0	2	0
278	0	0	2	0	0	1	2	2	1	1	0	0	0	0	0	0	0	1	2	2	2	1	1	1	1	1	0	1	2	2	0	1	1	0	0	2	1	0	0	0	1	1	1	1	1	2	0	0	0
279	1	0	2	0	0	2	1	1	1	1	0	0	0	0	0	0	0	0	1	1	1	0	0	0	0	0	1	1	2	2	0	1	2	0	0	2	1	0	0	1	1	0	0	0	0	1	0	2	0
280	1	0	1	0	0	1	1	1	1	1	0	0	1	0	0	0	0	0	1	1	0	0	0	0	0	1	0	1	2	2	0	1	1	0	0	2	2	0	0	2	0	0	0	0	0	0	0	1	0
281	0	0	2	0	0	2	1	1	1	1	0	0	2	0	0	0	0	0	2	1	2	0	0	0	0	0	0	2	2	1	0	2	1	0	0	1	2	1	1	0	0	0	0	1	0	1	0	1	1
282	1	0	1	0	0	1	1	2	0	0	0	0	0	0	0	0	0	0	0	0	1	0	0	0	0	0	0	2	2	2	1	1	1	0	0	2	1	0	0	1	0	1	0	0	0	1	0	1	0
283	1	0	2	0	0	0	2	2	0	0	0	1	1	0	0	1	0	0	1	1	1	0	0	0	0	0	0	2	2	2	0	1	1	1	1	1	2	0	0	0	0	0	0	1	2	1	0	1	0
284	0	0	1	0	0	1	2	2	0	1	0	0	0	0	0	0	0	0	1	1	2	1	1	1	1	1	1	1	1	1	0	2	2	0	0	1	1	1	0	0	0	0	0	0	0	1	0	2	0
285	1	0	1	0	0	1	2	2	0	1	0	0	1	0	0	0	0	0	1	1	1	0	1	0	0	0	0	2	2	2	2	2	1	0	0	1	0	0	0	0	1	1	1	0	1	1	0	1	0
286	1	0	2	0	0	2	2	2	0	0	0	0	1	1	1	1	1	1	2	2	2	0	0	0	0	0	0	2	2	2	2	2	1	2	0	1	2	0	0	2	1	1	1	0	1	0	0	1	0
287	1	0	2	0	0	1	2	2	0	0	1	1	0	0	0	0	0	0	2	2	2	1	0	0	0	0	0	2	2	2	2	0	0	0	0	2	2	0	0	1	0	0	0	0	0	1	0	1	0
288	0	0	1	0	0	1	1	1	0	0	1	1	1	0	0	0	0	0	1	1	0	0	1	1	1	1	0	2	1	1	1	0	1	0	0	2	2	2	0	0	0	0	0	0	0	0	0	1	0
289	1	0	1	0	0	1	0	1	0	0	1	2	2	0	0	0	0	1	0	0	0	0	0	0	0	0	0	2	2	2	0	1	1	0	0	2	2	0	0	0	1	1	1	0	0	0	0	2	0
290	0	1	2	0	0	2	2	2	0	0	2	0	1	0	0	0	0	1	2	2	2	0	1	0	0	0	0	2	1	2	1	1	1	0	0	2	1	1	1	0	0	1	1	0	1	1	0	1	0
291	1	0	2	0	0	2	1	1	1	2	0	0	0	0	0	0	0	1	2	2	2	0	0	0	0	1	0	2	2	2	0	1	1	0	1	1	2	0	0	2	1	0	0	1	0	1	0	1	1
292	0	0	2	0	0	2	1	2	0	0	1	2	2	0	0	0	0	0	2	2	2	0	0	0	0	0	0	1	2	2	0	0	0	0	0	1	1	0	0	1	0	0	0	0	1	1	0	2	0
293	0	0	0	0	0	0	1	1	1	1	1	0	1	0	0	0	0	0	2	1	2	0	0	0	0	0	0	2	2	2	0	1	1	1	0	2	2	0	0	2	0	0	0	0	0	1	0	1	1
294	0	0	0	0	0	1	1	2	0	1	0	1	1	0	0	0	1	2	2	2	1	0	1	0	0	1	0	2	2	2	0	1	1	0	0	2	2	0	0	1	0	0	0	1	2	0	0	0	2
295	1	0	2	0	0	1	0	0	1	1	1	0	1	0	0	0	0	0	0	1	1	0	1	0	0	0	0	1	2	2	0	0	1	1	0	2	0	0	0	0	1	0	0	0	0	0	0	0	0
296	1	0	1	0	1	0	2	2	0	0	2	0	1	0	0	1	0	1	1	0	0	0	0	0	0	1	0	1	2	2	1	1	1	1	1	1	0	1	0	0	0	1	0	0	1	2	0	1	1
297	0	0	2	0	0	0	2	2	0	0	2	2	2	0	0	0	0	0	1	1	1	1	0	0	0	0	0	2	2	2	2	0	0	0	0	2	2	0	0	1	0	1	1	0	1	0	0	1	1
298	1	0	1	0	0	2	0	0	2	2	0	0	0	0	0	0	0	0	2	1	2	0	0	0	0	0	0	1	1	1	0	1	1	0	0	2	1	1	0	0	0	0	0	0	0	1	0	1	0
299	0	0	1	0	0	1	1	1	1	1	0	0	0	0	0	0	1	0	2	1	2	0	0	0	0	0	1	2	2	2	1	0	0	0	0	2	0	0	0	1	0	1	1	0	1	0	1	0	1
300	1	0	2	0	0	1	0	0	2	2	0	0	1	0	0	0	1	1	1	1	1	0	1	1	1	1	0	2	2	1	0	1	2	0	0	2	2	0	0	1	0	0	0	0	1	1	0	2	0
301	0	0	1	0	0	2	2	2	1	1	0	0	0	0	0	0	0	0	1	2	2	0	0	0	0	0	0	1	2	2	0	1	1	0	0	1	1	0	0	1	0	1	0	0	0	0	0	2	0
302	0	1	1	0	0	2	2	2	0	2	0	1	1	0	0	0	0	1	2	2	1	0	0	0	0	0	0	2	2	2	0	2	2	1	1	2	2	0	0	1	0	1	1	0	1	1	0	2	0
303	1	0	1	0	0	1	0	2	0	0	1	0	1	0	0	0	0	1	2	2	2	0	0	0	0	0	1	2	2	2	0	1	2	0	0	2	0	0	0	0	0	0	1	0	0	1	0	2	0
304	1	0	1	0	0	1	1	1	0	0	0	0	0	0	0	0	0	1	2	2	2	0	1	0	0	0	0	2	2	1	0	1	1	0	0	2	0	0	0	0	0	0	0	0	0	1	0	2	0
305	1	1	2	0	1	1	2	2	0	1	0	0	0	0	0	0	0	0	1	1	1	0	0	0	0	0	0	2	1	1	1	1	1	0	0	1	1	1	0	0	0	0	0	0	0	1	0	0	0
306	1	0	1	1	1	1	1	2	0	0	0	0	1	0	0	0	0	0	0	0	0	0	0	0	0	0	0	1	2	2	0	0	0	0	0	1	2	1	1	0	2	1	1	0	1	1	0	1	0
307	1	0	1	0	0	1	1	2	0	1	0	0	0	0	0	0	0	1	1	0	1	0	0	0	0	0	0	2	2	2	1	0	0	0	0	1	2	0	0	0	0	0	0	0	0	0	0	2	0
308	0	0	1	0	0	0	0	2	0	0	1	0	0	0	0	0	0	2	1	1	2	0	1	1	1	1	0	2	1	1	0	2	1	0	0	1	2	0	0	0	1	1	1	0	2	2	0	2	0
309	1	0	0	0	0	0	2	2	1	1	0	1	1	0	0	0	0	1	1	2	2	0	0	0	0	0	0	2	2	2	0	1	1	0	0	2	1	0	0	2	0	0	0	1	0	1	0	2	0
310	1	0	1	0	0	1	1	1	1	2	0	0	0	0	0	0	0	2	1	1	1	0	1	0	0	0	0	2	1	1	1	2	2	0	0	2	1	0	0	2	1	1	1	0	1	0	0	1	1
311	0	0	2	0	0	1	1	2	0	0	0	0	1	0	0	1	0	0	2	1	2	0	1	1	1	1	0	1	1	1	0	2	1	0	0	2	2	1	0	1	0	0	0	0	1	1	0	1	1
312	1	1	2	0	0	1	1	2	1	1	0	0	0	0	0	0	0	0	2	1	2	1	0	0	0	0	0	2	1	1	0	1	1	0	0	2	2	0	0	1	1	0	0	1	0	1	0	1	1
313	1	0	2	0	0	2	2	2	0	2	0	0	1	0	0	0	0	0	0	0	0	0	0	0	0	0	0	2	2	2	1	2	2	0	0	1	1	1	0	0	0	1	1	0	1	1	0	1	0
314	0	0	1	0	0	1	0	1	0	0	0	1	1	0	0	0	0	0	1	1	2	0	0	0	0	0	0	2	2	2	0	2	2	0	1	1	1	0	0	0	0	0	0	1	0	1	0	2	0
315	0	0	0	0	0	1	1	2	1	2	0	0	1	0	0	0	0	0	2	2	2	0	1	1	1	1	0	2	2	1	0	1	1	0	0	2	2	0	1	1	0	1	1	0	1	0	0	2	0
316	1	0	1	0	0	2	0	0	2	2	0	1	1	0	0	1	0	0	1	1	2	0	0	0	0	0	0	1	2	2	0	1	2	0	1	2	1	0	0	1	0	1	1	0	1	1	0	1	0
317	0	0	1	1	1	1	1	0	1	1	0	1	2	0	0	0	0	0	1	1	2	0	0	0	0	1	0	0	1	1	0	2	2	0	1	2	1	0	0	1	0	0	0	1	0	1	0	2	0
318	1	0	1	0	0	2	1	2	0	0	1	0	0	0	0	0	0	1	2	2	2	0	0	0	0	0	0	2	2	2	0	1	0	1	0	1	1	0	0	1	0	0	0	1	0	1	0	0	0
319	1	0	1	0	0	1	1	2	0	0	1	0	0	0	0	0	0	1	1	1	1	0	0	0	0	1	0	2	2	2	1	0	0	1	1	2	1	0	0	1	0	0	0	0	0	0	0	1	0
320	0	0	2	0	0	1	1	1	1	1	0	1	1	0	0	1	0	0	1	1	1	0	1	1	1	1	0	2	1	1	1	1	1	1	1	2	1	1	0	0	0	2	2	0	1	1	0	2	0
321	1	0	0	0	0	0	1	2	0	0	1	0	1	0	0	0	0	0	1	1	1	0	0	0	0	0	0	2	2	1	0	1	2	0	0	2	1	0	0	0	1	0	0	0	0	1	0	0	0
322	0	0	1	0	0	2	2	2	0	0	1	1	1	0	0	0	0	2	1	1	2	0	0	0	0	0	0	2	2	2	2	0	1	2	0	2	1	0	0	1	0	0	0	0	0	0	0	0	2
323	1	0	2	0	0	1	2	2	0	0	1	0	0	0	0	0	0	1	1	1	1	0	0	0	0	1	0	2	2	2	2	1	2	0	0	2	1	0	0	1	0	0	0	0	0	0	0	1	0
324	1	0	2	0	0	2	2	2	0	1	0	0	1	0	0	0	0	1	2	2	2	0	1	0	0	0	0	2	2	2	2	0	0	0	0	2	2	1	0	1	0	1	1	1	0	1	0	1	0
325	0	0	2	0	0	2	2	2	0	0	0	0	0	0	0	0	0	1	1	1	2	1	0	0	0	0	0	1	1	1	0	1	2	1	0	2	2	1	0	0	0	0	0	0	0	0	0	2	0
326	0	0	0	0	0	1	1	2	0	0	0	0	1	0	0	0	0	1	2	2	2	0	0	0	0	0	0	1	2	2	0	1	1	1	2	2	1	0	0	1	0	0	0	0	0	0	0	2	0
327	1	0	1	0	0	2	2	2	0	1	1	0	0	0	0	0	0	0	1	1	1	0	1	0	0	1	0	1	2	2	1	0	0	0	0	1	2	0	1	0	1	0	0	0	0	0	0	1	1
328	1	0	0	0	0	0	1	1	1	1	0	0	1	0	0	0	0	0	1	1	2	0	0	0	0	0	0	2	2	2	0	1	2	1	0	2	1	0	1	0	0	0	0	0	0	0	0	1	1
329	1	0	2	0	0	1	1	0	1	1	0	1	1	0	0	0	0	1	0	0	1	0	0	0	0	0	0	1	1	1	1	0	0	0	0	2	2	0	0	1	0	0	0	0	0	0	0	1	1
330	1	0	0	0	0	0	1	1	1	2	0	0	0	0	0	0	1	0	2	1	2	0	0	0	0	0	0	2	1	1	0	2	2	1	0	2	2	0	0	2	0	1	0	0	0	0	0	0	1
331	0	0	2	0	0	2	1	1	0	0	1	0	1	0	0	0	1	1	0	0	1	0	0	0	0	0	0	2	2	2	2	2	1	2	0	2	2	0	0	0	1	0	0	0	0	0	0	1	1
332	1	0	1	0	0	1	2	2	1	1	0	0	1	0	0	0	0	0	2	1	2	1	0	0	0	0	0	2	2	2	0	1	1	0	0	2	0	0	0	0	1	0	0	0	0	2	0	1	1
333	0	0	2	0	0	2	0	0	2	2	0	1	2	0	0	0	0	0	2	2	2	0	1	1	1	1	0	2	2	2	1	1	1	0	0	2	2	0	0	2	1	0	0	0	0	0	0	1	0
334	0	0	1	0	0	2	0	0	2	2	0	1	1	0	0	0	0	1	1	1	1	0	0	0	0	0	0	1	2	2	1	2	2	0	1	2	2	0	0	0	1	0	0	0	0	1	0	1	1
335	1	0	1	0	0	1	2	2	1	1	0	0	0	0	0	0	0	1	1	1	1	0	0	0	0	0	0	2	2	2	1	1	1	0	0	1	2	0	0	1	0	1	0	0	0	0	0	2	0
336	1	0	0	0	0	0	1	2	1	1	0	0	0	0	0	0	0	0	2	2	2	0	0	0	0	0	0	2	2	2	1	0	0	0	0	1	2	0	0	1	0	0	0	0	1	1	0	2	0
337	0	0	0	0	0	1	1	1	1	1	1	1	1	0	0	0	0	0	1	1	1	0	1	0	0	0	0	2	1	1	0	0	0	0	0	2	1	0	0	1	0	0	0	0	0	0	0	1	0
338	1	0	2	0	0	1	1	1	1	1	0	0	1	0	0	0	0	0	1	1	1	0	0	0	0	1	1	2	2	2	1	2	2	0	0	1	2	0	0	1	0	0	0	1	0	1	0	2	0
339	0	0	1	0	0	1	2	2	0	1	1	1	1	0	0	0	0	1	1	2	2	0	0	0	0	0	1	1	1	1	0	2	1	1	0	1	1	0	1	0	0	0	0	0	0	0	0	1	0
340	1	0	0	0	0	1	0	0	2	2	0	0	0	0	0	0	0	1	0	0	1	0	0	0	0	0	0	2	2	2	1	2	1	1	1	2	0	0	0	1	0	1	1	0	0	1	0	0	1
341	0	0	1	0	0	2	2	2	1	1	0	0	0	0	0	0	0	1	2	2	2	0	0	0	0	0	0	2	2	2	0	2	2	0	0	2	0	0	0	0	0	0	0	0	1	0	0	1	0
342	0	0	1	0	0	1	1	1	1	1	1	0	1	0	0	0	0	0	1	1	1	0	0	0	0	1	0	2	1	1	0	2	2	0	0	1	2	1	0	1	0	1	1	0	1	0	0	1	1
343	0	0	0	0	0	1	1	1	1	2	0	0	0	0	0	0	0	0	1	1	1	0	0	0	0	0	0	1	2	2	0	2	2	0	0	0	2	0	0	1	1	1	1	0	1	1	0	2	0
344	0	1	2	0	0	1	0	0	2	2	0	2	2	0	0	0	0	1	1	2	2	0	0	0	0	0	0	1	2	2	0	1	1	0	0	1	1	0	0	0	0	2	2	0	1	1	0	0	2
345	1	0	2	0	0	2	0	0	2	2	0	1	2	0	0	0	0	1	2	2	2	0	0	0	0	0	0	1	2	2	0	2	1	1	2	2	2	0	0	2	1	0	0	0	0	1	0	1	0
346	1	0	1	0	0	2	2	2	0	0	0	1	1	0	0	0	0	0	2	2	2	0	0	0	0	0	1	2	2	2	0	1	1	0	0	2	1	0	0	0	0	0	1	0	1	0	0	2	0
347	1	0	1	0	0	1	1	1	1	1	1	0	0	0	0	0	0	0	2	2	2	0	0	0	0	0	0	2	2	2	1	2	2	0	0	1	1	0	0	0	0	0	0	1	1	2	0	0	0
348	0	0	2	0	0	2	1	2	0	1	0	0	2	0	0	0	0	1	1	1	1	0	0	0	0	0	0	2	2	2	1	0	0	0	0	2	1	0	0	0	0	1	1	0	1	0	0	2	0
349	1	0	1	1	1	1	0	0	2	2	0	1	1	0	0	0	0	1	0	0	1	0	1	1	1	1	0	1	2	2	0	1	1	1	1	2	1	0	0	2	0	1	0	0	0	0	0	0	1
350	1	0	1	0	0	1	1	1	2	2	0	1	2	0	0	0	0	0	2	2	2	1	0	0	0	0	0	2	2	2	0	1	2	1	0	2	2	2	0	0	0	0	0	1	1	1	0	1	1
351	1	0	0	0	1	1	0	1	1	1	0	0	0	0	0	0	0	1	1	1	1	1	0	0	0	0	0	1	2	2	0	2	1	1	1	2	1	0	1	0	0	1	0	0	2	1	0	1	1
352	1	0	2	0	0	2	1	2	1	1	0	0	1	0	0	0	0	1	1	1	1	0	1	1	1	1	0	1	2	2	0	1	1	1	1	1	2	1	0	1	0	0	0	0	1	0	0	2	0
353	1	0	1	0	0	1	2	2	1	1	1	1	1	0	0	0	0	1	1	1	1	0	0	0	0	0	0	2	2	2	0	1	2	0	0	2	0	0	0	0	0	1	1	0	0	0	0	1	0
354	0	0	1	0	0	1	1	1	0	0	0	0	1	0	0	1	0	1	1	1	1	0	0	0	0	0	0	2	2	2	0	2	2	0	0	0	1	0	0	2	0	0	0	0	0	1	0	0	1
355	1	0	2	0	0	1	1	1	1	1	0	0	1	0	0	0	1	1	1	2	2	0	0	0	0	0	0	2	2	2	0	1	1	2	2	2	1	0	0	1	0	0	0	0	1	0	0	0	0
356	1	0	2	0	0	1	2	2	0	0	0	1	1	0	0	1	0	0	0	0	0	0	0	0	0	0	0	2	1	1	1	2	2	1	1	2	2	0	0	1	0	1	1	0	1	0	0	2	0
357	0	0	0	0	0	0	1	2	0	0	0	1	1	0	0	0	1	1	0	0	1	0	0	0	0	1	0	2	2	2	1	1	0	2	1	1	1	0	0	1	0	0	0	1	0	0	0	2	0
358	1	0	1	0	0	2	1	2	0	0	0	0	0	0	0	0	0	1	2	2	2	0	1	1	1	1	1	2	2	2	1	2	2	0	0	0	2	1	1	1	0	0	0	0	1	0	0	0	0
359	0	0	0	0	0	0	1	1	1	1	0	0	0	0	0	0	0	1	2	2	2	0	0	0	0	1	0	2	1	1	0	1	2	1	0	2	1	0	0	0	0	1	1	0	0	1	0	1	0
360	1	0	0	0	0	0	1	2	0	0	1	0	1	0	0	0	0	0	2	2	1	0	0	0	0	0	0	2	2	2	1	2	2	0	0	2	1	0	1	0	1	0	0	0	0	1	0	0	0
361	0	0	1	0	0	1	0	1	1	1	0	2	2	1	1	1	0	1	1	0	2	1	0	0	0	0	0	2	2	2	0	1	0	2	2	2	1	0	0	1	0	1	0	0	1	0	0	1	0
362	1	0	2	0	0	1	2	2	0	0	1	1	1	0	0	1	0	0	1	1	1	0	0	0	0	0	0	2	2	2	0	1	2	1	0	1	2	1	1	0	1	0	0	0	0	1	0	2	0
363	1	0	2	0	0	2	1	2	1	1	0	1	2	0	0	0	0	0	1	1	2	1	1	1	1	1	0	1	2	2	1	0	0	0	1	2	1	0	0	1	0	0	0	0	0	1	0	1	0
364	0	0	1	0	0	2	0	0	2	2	0	0	0	0	0	0	0	2	1	1	1	0	0	0	0	0	0	1	2	2	0	0	1	1	0	2	1	0	0	0	0	1	1	0	0	0	0	2	0
365	1	1	2	0	0	1	2	2	0	0	0	0	1	0	0	0	0	1	2	2	2	0	0	0	0	0	0	1	2	2	0	2	1	1	1	2	2	0	0	2	0	1	1	0	0	0	0	2	0
366	0	0	1	0	0	1	0	0	2	2	0	0	2	0	0	0	0	1	1	1	1	0	0	0	0	2	0	1	1	1	0	1	1	0	0	1	1	0	0	1	0	0	0	1	0	1	0	2	0
367	1	0	1	0	0	0	1	1	0	0	0	0	1	0	0	0	0	2	1	1	2	0	0	0	0	0	0	2	1	1	0	1	2	0	0	2	1	0	0	0	0	0	0	0	0	0	0	1	1
368	0	0	1	0	0	0	2	2	0	1	0	0	1	0	0	0	0	1	1	2	2	0	0	0	0	1	0	2	0	0	0	2	2	0	0	1	2	0	0	1	0	0	0	0	0	0	0	1	0
369	0	1	1	0	0	1	0	0	2	2	0	0	0	0	0	0	0	1	2	2	2	0	0	0	0	0	0	1	1	1	0	1	2	1	0	2	1	0	1	0	1	0	0	1	1	1	0	0	2
370	0	0	1	0	0	0	1	1	1	1	0	0	1	0	0	0	0	0	0	1	2	0	1	0	0	0	0	2	2	2	0	1	1	0	0	1	1	1	1	0	0	2	2	0	1	1	0	0	0
371	1	0	1	0	0	1	1	1	1	1	0	0	0	0	0	0	1	1	0	0	1	0	0	0	0	0	0	1	2	2	0	1	1	0	0	1	1	0	0	0	0	0	0	0	0	1	0	0	0
372	1	0	2	0	0	2	2	2	0	1	0	0	1	0	0	0	0	1	0	0	0	0	1	0	0	0	0	1	2	2	0	2	2	0	0	1	0	0	0	1	0	0	0	0	0	2	0	0	0
373	0	0	1	0	0	1	1	1	1	1	1	0	0	0	0	0	0	0	0	0	0	0	0	0	0	0	0	1	2	2	1	2	1	1	0	2	2	0	0	1	0	0	1	0	1	0	0	0	1
374	1	0	1	1	1	2	1	2	0	0	1	1	1	0	0	0	0	1	1	1	1	0	0	0	0	0	0	2	2	1	1	1	1	0	0	2	0	0	0	0	0	1	0	0	0	1	0	2	0
375	0	0	0	0	0	1	1	2	0	0	0	1	2	0	0	0	0	1	0	0	0	0	0	0	0	1	0	2	2	2	0	1	1	1	1	2	1	0	1	0	0	1	1	0	1	1	0	0	0
376	1	0	1	0	0	2	1	1	1	1	1	1	2	0	0	1	0	1	1	1	2	0	0	0	0	1	0	0	2	1	0	1	1	1	1	1	2	0	0	1	1	0	0	0	0	0	0	1	0
377	1	0	1	0	0	0	2	2	0	0	0	0	0	0	0	0	0	0	2	1	2	0	0	0	0	0	0	2	2	2	0	1	1	1	0	2	2	0	0	2	0	2	2	0	1	1	0	1	1
378	0	0	1	0	0	2	1	1	1	2	0	1	2	0	0	1	0	1	2	2	2	0	1	0	0	0	0	1	2	2	0	1	2	0	1	2	2	0	0	1	0	0	0	2	0	1	0	1	0
379	1	0	2	0	0	2	1	2	0	0	1	0	0	0	0	0	0	2	2	2	2	0	1	1	1	1	0	1	2	2	1	0	0	0	0	2	0	0	0	0	0	1	1	0	1	1	0	1	1
380	1	0	1	0	0	2	1	2	1	1	0	1	1	0	0	0	0	1	2	2	2	0	0	0	0	0	0	2	2	2	1	1	1	1	1	2	1	0	0	0	0	1	0	0	1	0	0	1	1
381	1	0	2	0	0	2	2	2	0	1	0	0	1	0	0	0	0	0	1	1	1	0	0	0	0	0	0	2	2	2	0	1	0	2	1	1	1	0	1	0	1	0	0	0	0	2	0	1	0
382	1	0	1	0	0	0	2	2	0	1	1	1	1	0	0	1	0	1	2	2	2	0	0	0	0	0	0	1	2	2	0	2	1	1	0	1	2	0	0	1	0	0	0	0	0	0	0	1	1
383	0	0	2	0	0	2	1	1	1	1	0	0	1	0	0	0	0	1	1	1	1	0	0	0	0	0	0	2	2	2	0	1	0	1	0	2	1	0	0	1	0	0	0	1	0	1	0	1	0
384	1	0	0	0	0	0	1	2	0	1	0	1	2	0	0	0	0	0	2	1	2	0	1	1	1	1	0	1	2	2	1	0	1	0	0	2	1	0	0	0	0	0	0	1	0	1	0	0	1
385	1	0	2	0	0	1	1	1	1	1	1	0	1	0	0	0	1	1	1	1	1	0	0	0	0	0	1	2	2	2	0	1	2	0	0	2	1	0	0	0	0	1	1	0	1	1	0	2	0
386	1	0	2	0	0	1	1	1	0	0	1	0	0	0	0	0	0	1	2	2	2	0	0	0	0	0	0	2	2	1	0	1	1	0	0	2	2	0	0	0	0	0	0	0	0	0	0	2	0
387	1	0	2	0	0	1	2	2	0	1	1	1	1	0	0	0	0	1	0	0	0	0	0	0	0	0	0	1	1	1	0	2	2	1	0	2	0	0	0	0	0	0	0	0	0	0	0	1	0
388	1	0	2	0	0	1	2	2	0	1	0	2	2	0	0	0	0	0	0	0	0	0	0	0	0	0	0	2	2	2	1	1	1	1	1	2	0	0	0	0	0	0	0	0	0	0	0	1	1
389	0	0	1	0	0	1	2	2	1	1	0	1	1	0	0	0	0	0	1	1	1	0	1	1	1	1	1	1	2	2	0	1	2	1	0	2	1	1	1	0	1	0	0	0	0	0	0	2	0
390	0	0	1	0	0	0	0	0	1	1	0	0	0	0	0	0	0	0	2	2	2	0	0	0	0	0	0	2	2	2	1	1	1	0	0	2	1	1	0	0	0	0	0	0	0	1	0	2	0
391	0	0	0	0	0	0	0	0	2	2	0	1	1	0	0	0	0	0	1	1	2	0	0	0	0	0	0	2	2	2	0	2	2	0	1	2	0	0	0	1	0	1	1	0	1	1	0	2	0
392	0	0	1	0	0	2	0	0	2	2	0	1	2	0	0	0	0	1	2	1	2	0	0	0	0	0	0	2	2	1	0	1	1	0	0	1	2	0	0	1	1	0	0	0	0	1	0	2	0
393	1	0	1	0	0	2	1	1	0	1	0	0	0	0	0	0	1	1	0	0	1	0	0	0	0	0	0	1	2	2	0	1	2	0	0	2	2	2	0	0	0	0	0	2	0	1	0	0	1
394	0	0	1	0	0	1	2	2	0	1	0	0	0	0	0	0	0	1	1	1	2	0	0	0	0	0	0	1	2	2	0	0	0	0	0	1	0	0	0	1	0	0	0	0	0	0	0	0	2
395	0	0	2	0	0	2	1	1	0	0	1	0	0	0	0	0	0	0	1	2	2	0	0	0	0	0	0	2	2	1	0	1	0	1	2	2	1	1	0	0	0	1	1	0	2	2	0	1	1
396	0	0	2	0	0	1	1	2	0	0	0	1	1	0	0	0	0	1	0	1	2	0	0	0	0	0	0	2	2	1	1	2	2	0	0	2	1	0	0	0	0	1	1	0	1	0	0	2	0
397	0	0	1	0	0	0	2	2	0	0	2	0	0	0	0	0	0	0	1	1	1	1	0	0	0	0	1	2	2	2	0	1	1	0	0	2	0	0	0	1	0	1	1	0	1	0	0	2	0
398	1	0	2	0	0	1	0	1	1	1	0	1	2	0	0	0	0	0	0	0	1	0	0	0	0	0	1	1	1	1	0	1	1	0	1	1	0	0	0	1	0	1	1	0	1	0	0	2	0
399	1	1	2	0	0	1	0	1	0	0	0	0	0	0	0	0	1	1	1	2	2	0	0	0	0	0	0	1	1	1	0	2	2	1	1	2	1	0	0	0	1	0	0	0	0	0	0	1	0
400	1	1	1	0	0	2	1	1	1	1	1	0	1	0	0	0	0	0	1	1	1	0	1	0	0	1	0	2	2	2	0	2	2	0	0	1	1	0	0	0	0	0	0	0	1	0	0	0	0
401	0	0	1	0	0	1	1	2	0	0	0	0	2	0	0	0	0	1	2	2	2	0	0	0	0	0	0	0	2	2	0	1	0	1	1	2	0	0	0	0	0	0	0	1	1	2	0	2	0
402	1	0	1	1	1	2	2	2	0	1	1	1	2	0	0	1	0	0	1	1	2	1	0	0	0	0	0	2	2	2	1	1	1	1	1	2	1	0	0	0	0	0	0	0	0	1	0	0	1
403	0	0	2	0	0	2	2	2	0	0	2	0	0	0	0	0	0	1	1	1	1	0	0	0	0	0	0	1	1	1	0	2	1	0	1	2	1	0	0	0	0	0	0	0	1	1	0	0	1
404	0	0	1	0	0	1	2	2	1	1	0	1	1	0	0	0	0	0	0	0	2	0	1	0	0	0	0	0	1	2	0	1	1	0	0	0	2	0	0	1	1	1	1	0	0	0	0	0	0
405	1	0	2	0	0	2	2	2	1	1	1	0	0	0	0	0	0	1	2	2	2	0	0	0	0	1	0	2	2	2	1	1	1	0	0	2	1	0	0	0	0	0	0	0	0	1	0	1	0
406	1	0	1	0	0	1	1	2	0	1	0	1	1	0	0	0	0	1	2	2	2	0	1	0	0	0	0	2	0	0	0	2	2	0	0	2	1	0	0	0	0	0	0	1	0	1	0	1	0
407	1	0	1	0	0	1	0	1	0	0	1	0	0	0	0	0	0	1	1	1	2	0	0	0	0	0	0	2	1	1	0	0	0	0	0	2	2	1	0	0	0	1	1	0	1	0	0	2	0
408	0	0	1	0	0	2	2	2	1	1	0	1	1	0	0	0	0	1	0	1	1	1	0	0	0	0	0	2	2	2	0	1	0	1	2	2	1	0	0	0	0	0	0	1	0	0	0	2	0
409	0	0	1	0	0	2	2	2	0	1	1	1	1	0	0	0	0	1	2	2	2	1	0	0	0	1	0	2	2	2	1	0	2	1	0	2	1	0	0	1	0	1	1	0	1	1	0	1	0
410	0	0	1	0	0	0	2	2	0	1	0	0	0	0	0	0	0	0	1	0	1	2	0	0	0	0	0	2	2	1	0	1	2	1	0	2	0	0	0	1	0	1	0	0	1	0	0	2	0
411	1	0	2	0	0	2	0	1	0	0	0	0	1	1	0	0	0	1	1	1	1	0	0	0	0	0	0	1	2	2	0	2	2	0	1	1	1	0	0	0	0	0	0	0	1	0	0	1	0
412	0	0	1	0	0	0	0	0	2	2	0	0	1	0	0	0	0	1	1	1	1	0	0	0	0	0	0	1	2	2	0	1	1	0	0	2	1	0	0	0	0	0	0	0	0	0	0	1	1
413	0	0	2	0	0	2	1	2	0	0	1	1	2	0	0	1	0	0	1	1	1	0	0	0	0	0	1	1	2	2	0	2	1	2	0	2	2	0	0	1	0	0	0	1	0	1	0	0	0
414	1	0	1	0	0	1	1	2	0	0	1	0	1	0	0	0	0	0	2	1	2	0	0	0	0	0	0	1	2	2	0	1	1	0	0	2	1	0	0	1	0	0	0	0	1	1	0	2	0
415	0	0	1	0	0	1	1	1	1	2	0	0	0	0	0	0	0	0	1	0	1	0	0	0	0	0	0	2	2	2	1	0	0	2	1	2	1	1	0	0	0	0	1	0	1	0	0	1	1
416	1	0	2	0	0	2	1	1	1	1	0	0	1	0	0	0	0	1	2	2	2	1	0	0	0	1	0	2	1	1	0	2	2	0	0	1	1	1	0	0	0	0	0	0	0	1	0	2	0
417	1	0	1	1	1	2	2	2	0	0	0	1	1	0	0	0	0	0	0	0	0	0	1	0	0	0	0	1	2	2	1	2	1	1	0	1	2	1	0	1	0	0	0	0	0	2	0	1	1
418	1	0	2	0	0	1	1	2	0	1	0	0	0	0	0	0	0	0	1	1	1	0	0	0	0	0	0	2	1	1	0	1	0	1	1	1	2	0	0	2	0	0	0	0	1	0	0	2	0
419	0	0	2	0	0	2	1	1	2	2	0	1	2	0	0	1	0	0	1	1	1	0	0	0	0	0	0	2	2	1	1	2	2	0	0	2	1	0	0	0	0	0	0	1	1	1	0	1	0
420	0	0	1	0	0	1	2	2	1	1	1	0	2	1	1	1	0	1	0	0	0	0	0	0	0	1	0	1	2	2	0	1	0	0	1	2	2	0	0	1	0	0	0	0	0	1	0	2	0
421	0	0	1	0	0	1	2	2	0	1	0	0	0	0	0	0	0	2	2	2	2	0	0	0	0	0	0	2	2	2	0	2	2	0	1	1	0	0	0	0	0	0	0	0	0	1	1	0	1
422	1	0	1	0	0	1	1	1	1	1	1	1	1	0	0	0	0	1	0	0	1	0	1	1	1	1	0	2	2	2	1	0	0	0	0	2	0	0	0	0	0	1	1	0	1	1	0	2	0
423	1	0	1	0	0	1	1	1	1	1	1	1	2	0	0	0	0	0	1	1	1	0	1	0	0	0	0	1	2	2	0	1	0	1	0	2	2	0	0	2	0	0	0	0	0	0	0	1	0
424	0	1	1	0	0	2	0	1	1	1	1	1	1	0	0	0	0	0	1	1	1	0	0	0	0	0	0	2	2	1	0	1	1	0	0	1	1	0	0	0	1	0	0	0	0	1	0	1	1
425	1	0	1	0	0	1	1	1	1	1	0	0	0	0	0	0	0	0	2	2	2	0	1	0	0	0	0	0	2	2	0	1	1	1	1	2	1	0	1	0	0	1	1	0	0	0	0	1	0
426	0	0	1	0	0	1	1	2	1	1	0	0	0	0	0	0	0	0	2	2	2	0	0	0	0	0	0	2	2	1	0	1	1	0	0	1	1	0	0	1	0	0	0	0	0	1	0	1	0
427	0	0	0	0	0	1	1	2	0	0	0	1	1	0	0	0	0	1	2	2	2	0	0	0	0	0	0	2	1	1	0	1	2	0	1	2	1	0	0	0	0	0	0	1	1	1	0	1	1
428	1	0	1	0	0	0	0	0	2	2	0	0	0	0	0	0	0	1	0	0	1	0	1	0	0	0	0	2	2	2	0	0	0	0	0	1	2	1	0	0	0	0	0	0	0	2	0	1	1
429	1	0	2	0	0	1	0	0	2	2	0	0	0	0	0	0	0	1	1	1	2	0	1	1	1	2	0	2	2	2	0	0	0	0	0	2	2	1	0	1	0	2	2	0	1	1	0	0	2
430	0	0	1	0	0	1	2	2	1	1	1	0	1	0	0	0	1	2	2	2	1	0	1	0	0	0	0	2	1	1	0	1	0	1	0	1	2	0	0	2	0	0	0	0	0	1	0	0	1
431	0	0	2	0	0	1	2	2	0	0	1	1	1	0	0	0	0	0	1	1	2	0	0	0	0	0	0	1	2	2	0	0	1	1	0	2	1	0	0	1	0	0	0	0	1	0	0	0	1
432	1	0	2	0	0	2	2	2	0	0	2	1	2	1	1	1	1	1	0	0	1	0	1	1	1	1	0	2	2	2	2	0	0	0	1	2	1	0	0	0	0	1	1	1	0	1	0	1	0
433	0	0	0	0	0	1	1	1	0	0	0	1	2	0	0	0	0	0	1	2	2	0	1	0	0	1	0	1	2	2	1	1	1	0	0	1	1	0	0	0	0	0	0	1	1	0	0	0	0
434	0	0	2	0	0	2	1	1	1	2	0	0	1	0	0	0	0	0	0	0	1	0	0	0	0	0	0	2	2	2	0	1	1	1	1	1	1	0	0	0	1	0	0	1	1	0	0	1	0
435	1	0	1	0	1	1	0	0	2	2	0	0	0	0	0	0	0	0	0	0	0	0	0	0	0	0	0	2	2	2	2	0	0	0	0	2	1	1	0	0	0	1	1	0	0	1	0	2	0
436	1	0	2	0	0	1	1	1	1	1	0	0	1	1	1	1	0	0	2	2	2	0	0	0	0	0	1	2	2	2	0	1	1	0	1	1	1	0	0	1	0	1	1	0	0	0	0	2	0
437	1	0	1	0	0	0	1	2	0	0	1	0	1	0	0	0	0	0	1	1	1	0	0	0	0	0	0	2	2	2	0	0	0	0	0	2	1	0	0	2	0	1	1	1	1	1	0	0	0
438	0	0	1	1	1	1	1	2	0	1	0	1	2	0	0	0	1	1	0	0	1	0	0	0	0	0	0	2	2	2	1	2	1	1	0	2	1	0	0	1	0	1	1	0	0	1	0	1	1
439	1	0	1	0	0	1	1	1	1	1	1	0	1	0	0	0	0	1	2	1	2	1	0	0	0	0	0	0	1	2	0	1	0	1	0	1	2	0	0	2	0	0	0	0	0	1	0	2	0
440	0	0	1	0	0	2	0	1	1	1	1	0	2	0	0	0	0	0	2	2	1	0	0	0	0	0	0	2	2	1	0	2	1	0	0	1	2	1	0	0	0	0	0	0	0	0	0	2	0
441	1	0	2	0	0	2	0	0	1	1	1	0	0	0	0	0	0	0	0	0	0	0	1	0	0	0	0	2	2	1	0	1	0	1	0	1	0	0	0	0	0	1	0	0	0	0	0	2	0
442	1	0	1	1	1	1	1	1	1	1	0	0	1	0	0	0	0	2	1	1	2	0	1	1	1	1	0	2	2	1	0	2	1	1	2	2	2	0	0	1	0	0	0	1	0	1	0	1	0
443	0	0	0	0	0	1	1	1	1	2	0	1	1	0	0	0	0	1	1	2	2	0	0	0	0	0	0	2	2	2	0	0	0	0	0	2	1	1	0	0	0	0	0	0	0	0	0	0	0
444	1	0	2	0	0	2	2	2	0	1	1	0	2	1	1	1	0	2	2	2	2	1	0	0	0	0	0	2	1	1	1	0	0	0	0	1	0	0	0	0	0	1	0	0	1	0	0	1	0
445	0	0	2	0	0	2	0	2	0	0	1	0	0	0	0	0	0	0	1	1	0	0	0	0	0	0	0	2	1	2	1	2	2	0	0	1	0	0	0	0	0	0	0	0	1	1	0	1	1
446	1	0	2	0	0	2	1	2	1	1	0	0	0	0	0	0	1	1	0	0	1	0	0	0	0	0	1	2	2	2	1	0	1	1	0	2	1	1	0	0	0	0	0	1	1	1	0	0	1
447	0	0	2	0	0	2	2	2	0	1	0	0	0	0	0	0	0	1	2	0	2	0	1	0	0	0	0	2	1	1	1	0	0	1	2	2	1	0	0	0	0	0	0	0	0	0	0	1	1
448	1	0	2	0	0	1	0	1	1	1	0	0	1	0	0	0	0	1	1	1	1	0	0	0	0	0	0	1	2	2	0	2	1	2	0	1	2	0	0	1	0	1	0	0	1	2	0	1	0
449	0	0	2	0	0	2	1	2	0	0	0	0	0	0	0	0	1	1	1	1	1	0	1	1	1	2	0	2	2	2	0	1	1	0	0	1	1	1	1	0	0	0	0	1	0	1	0	1	1
450	1	0	2	0	0	2	2	2	0	1	1	0	0	0	0	0	0	1	1	1	2	0	0	0	0	0	0	1	1	1	0	0	0	0	0	1	2	0	0	0	0	1	1	0	1	0	0	2	0
451	0	0	0	0	0	0	1	2	0	1	0	1	1	0	0	0	0	1	2	0	2	0	1	0	0	1	0	2	2	2	1	1	1	1	1	2	2	1	1	0	2	0	0	0	0	0	0	1	1
452	1	0	0	0	0	0	1	2	0	0	0	0	1	0	0	0	0	0	2	2	2	0	0	0	0	0	0	2	1	1	0	1	1	0	0	1	1	0	0	2	0	0	0	0	0	0	0	0	0
453	0	0	0	0	0	0	2	2	0	0	2	2	2	0	0	0	0	1	2	2	2	0	0	0	0	0	0	1	2	2	0	1	0	0	0	2	2	0	0	1	1	0	0	0	0	1	0	1	0
454	0	0	1	0	0	2	1	2	0	0	1	0	0	0	0	0	0	0	0	0	0	0	0	0	0	0	0	1	1	1	0	0	0	0	0	2	2	1	0	1	0	0	0	0	0	0	0	1	1
455	0	0	2	0	0	2	1	1	0	2	0	0	0	0	0	0	0	0	1	0	1	0	0	0	0	0	0	2	2	2	0	2	1	0	0	1	1	0	0	0	0	0	0	0	0	1	0	2	0
456	0	0	1	0	0	2	2	2	0	1	0	1	1	0	0	0	0	1	1	1	2	1	1	1	1	1	0	2	2	2	2	1	1	0	0	2	1	0	0	0	0	0	0	0	0	0	0	2	0
457	0	0	2	0	0	2	1	1	1	1	0	1	1	0	0	1	0	1	1	0	0	0	0	0	0	0	0	2	2	2	0	0	0	0	0	1	2	0	0	0	0	0	0	0	0	1	0	1	1
458	1	0	2	0	0	0	0	0	2	2	0	0	1	0	0	0	0	1	2	2	2	0	1	1	1	2	0	2	2	2	1	2	1	1	0	2	2	1	1	0	0	0	0	0	1	0	0	0	0
459	1	0	1	0	0	2	1	1	1	1	0	0	0	0	0	0	0	1	2	2	2	0	0	0	0	0	0	2	2	2	1	1	1	0	0	1	2	0	0	1	0	1	0	0	2	1	0	2	0
460	0	0	2	0	0	1	1	2	1	1	0	0	0	0	0	0	0	1	1	1	1	1	1	1	1	1	0	0	1	2	0	2	2	0	0	0	1	0	0	0	0	1	1	0	1	0	0	1	0
461	1	0	2	0	0	1	1	1	1	2	0	1	1	0	0	0	0	0	2	2	2	0	0	0	0	0	0	2	2	2	1	2	2	1	1	2	0	0	0	1	0	0	0	0	0	1	0	2	0
462	0	0	1	0	0	1	2	2	0	0	0	1	2	0	0	0	0	2	1	1	1	0	0	0	0	0	0	2	2	2	1	0	0	0	0	2	2	0	1	1	0	0	0	0	0	1	0	2	0
463	1	0	1	0	0	2	1	2	0	0	0	0	2	0	0	1	0	0	1	1	1	0	0	0	0	1	0	1	2	2	0	2	2	0	0	2	2	0	0	2	0	0	0	0	0	0	0	0	0
464	1	0	2	0	0	1	2	2	0	0	0	0	0	0	0	0	1	2	2	2	1	2	0	0	0	0	0	2	2	2	0	2	1	0	1	2	1	0	0	0	0	0	0	2	0	1	0	1	0
465	1	0	2	0	0	2	1	1	1	1	1	0	1	0	0	0	0	1	1	1	2	0	0	0	0	0	0	1	1	2	0	0	0	2	1	2	2	0	0	2	0	0	0	0	0	0	0	0	0
466	0	0	0	0	0	1	1	1	1	1	0	0	0	0	0	0	0	2	2	2	2	0	0	0	0	1	0	1	1	0	1	1	1	0	0	2	2	0	0	0	0	0	0	0	0	2	0	2	0
467	0	0	2	0	0	0	2	2	0	0	1	0	0	0	0	0	0	1	1	1	1	0	1	0	0	0	0	2	2	2	1	2	2	1	1	2	1	0	0	1	0	0	0	0	0	0	0	0	2
468	1	0	1	1	1	1	2	2	0	1	0	0	0	0	0	0	0	0	1	1	2	0	2	0	0	0	0	2	1	1	1	1	2	0	1	2	1	0	0	0	0	1	1	0	1	1	0	2	0
469	0	0	0	0	0	0	1	1	0	0	1	1	1	0	0	0	0	0	1	1	1	1	0	0	0	0	0	1	2	1	1	1	0	0	1	2	2	1	0	1	0	1	1	0	1	0	0	2	0
470	0	0	2	0	0	1	1	1	1	1	0	0	1	0	0	0	0	0	2	2	2	0	0	0	0	0	0	2	2	2	0	1	1	0	1	2	0	0	0	1	0	1	1	0	1	1	0	1	0
471	0	0	2	0	0	1	2	2	1	1	0	0	1	0	0	0	0	0	2	1	2	0	1	0	0	0	0	1	1	0	1	2	1	1	1	2	1	1	0	0	0	0	0	0	0	0	0	1	1
472	1	0	1	0	0	1	0	0	2	2	0	1	2	0	0	0	0	0	0	0	1	0	1	1	1	1	1	1	1	1	0	2	1	0	0	1	1	0	0	1	0	1	1	1	0	1	0	2	0
473	1	1	2	0	0	1	1	1	1	1	0	1	2	0	0	0	0	1	0	0	1	0	0	0	0	1	0	1	2	2	0	1	1	0	0	2	0	0	0	1	0	1	1	0	1	0	0	1	0
474	0	0	0	0	0	0	0	1	1	1	1	0	0	0	0	0	0	0	1	2	2	0	0	0	0	0	0	2	2	2	2	1	0	2	1	1	2	1	0	1	0	0	0	0	0	1	0	2	0
475	0	0	1	0	0	0	1	2	0	0	0	1	1	0	0	0	0	1	1	1	2	0	1	1	1	1	0	2	2	2	0	1	1	0	0	1	2	1	1	0	1	0	0	1	1	0	0	1	1
476	1	1	1	0	0	1	1	2	0	0	1	1	2	0	0	0	0	0	0	0	0	0	0	0	0	0	0	2	2	1	1	2	1	1	1	2	2	0	0	1	0	1	1	0	0	1	0	0	1
477	1	0	1	0	0	0	2	2	0	2	0	0	0	0	0	0	0	1	2	2	2	0	0	0	0	1	0	2	2	2	0	1	1	0	0	1	1	1	1	0	0	0	0	0	1	0	0	1	0
478	0	0	2	0	0	2	1	1	1	2	0	0	0	0	0	0	0	1	1	1	2	0	0	0	0	0	0	2	2	1	1	1	0	1	0	1	0	0	0	0	1	1	1	0	1	1	0	2	0
479	1	0	2	0	0	2	1	2	0	0	0	0	0	0	0	0	0	1	1	2	2	1	1	1	1	1	0	1	1	2	0	2	2	1	1	2	2	0	0	1	0	0	0	0	1	0	0	1	0
480	0	0	1	0	0	0	2	2	0	1	0	1	0	0	0	0	0	1	2	2	2	0	0	0	0	1	0	2	2	2	0	1	2	0	0	2	1	1	0	0	0	0	0	0	0	0	0	2	0
481	0	0	1	0	0	0	2	2	0	0	0	0	1	0	0	0	1	1	1	1	1	0	0	0	0	0	0	2	2	2	0	2	2	1	0	2	1	0	0	0	0	0	0	0	1	0	0	1	0
482	1	0	1	0	0	1	2	2	0	0	1	1	1	0	0	0	0	0	2	2	1	0	0	0	0	0	0	2	2	2	0	1	1	2	2	2	2	0	0	2	0	0	0	0	0	1	0	2	0
483	0	0	2	0	0	1	1	2	1	1	0	0	0	0	0	0	0	2	2	1	2	0	0	0	0	0	1	2	2	2	0	0	0	1	1	2	0	0	0	0	0	0	0	0	0	1	0	1	0
484	0	0	1	0	0	1	0	1	1	1	1	0	2	0	0	1	0	1	1	1	1	0	1	0	0	0	0	2	2	2	1	1	1	0	0	2	1	1	0	0	0	0	0	0	2	2	0	1	0
485	1	0	1	0	0	0	2	2	0	0	0	1	0	0	0	0	0	0	1	1	1	1	0	0	0	0	0	2	2	2	0	2	1	1	0	1	2	0	0	2	1	2	2	0	1	1	0	2	0
486	1	0	0	0	0	0	1	1	1	2	0	0	2	0	0	0	0	1	1	1	1	0	0	0	0	1	0	1	1	0	1	0	0	0	0	2	0	0	0	0	1	1	1	0	1	0	0	0	2
487	1	0	1	0	0	0	1	2	0	0	0	1	1	0	0	0	0	0	2	2	2	0	1	0	0	0	0	2	1	1	1	1	0	1	1	1	1	0	0	0	0	0	0	1	0	0	0	0	1
488	1	0	1	0	0	0	2	2	0	0	2	1	1	0	0	0	0	0	1	1	2	0	1	1	1	1	1	1	2	2	0	0	0	0	0	2	1	0	0	1	0	0	0	0	0	0	0	2	0
489	0	0	1	0	0	1	1	2	1	2	0	0	2	0	0	0	0	1	1	2	2	0	0	0	0	0	0	2	2	1	0	1	1	1	1	2	1	0	0	2	0	0	0	0	1	0	0	0	0
490	1	0	2	0	0	1	1	1	1	1	0	0	0	0	0	0	0	0	1	1	1	0	0	0	0	1	0	1	2	2	0	1	0	2	1	1	1	0	0	0	0	0	0	0	0	0	0	1	0
491	1	1	1	0	0	2	1	1	1	2	0	0	0	0	0	0	0	0	1	1	1	1	1	1	1	1	0	2	2	2	1	1	1	0	0	0	1	0	0	0	0	0	0	0	1	1	0	2	0
492	1	0	2	0	0	1	1	1	0	0	1	0	0	0	0	0	0	0	1	1	1	0	0	0	0	1	0	2	0	0	0	2	1	1	1	2	1	0	0	1	0	1	1	0	1	1	0	1	0
493	1	1	1	0	0	2	1	1	1	1	0	0	0	0	0	0	0	1	1	2	2	0	0	0	0	0	0	1	2	2	0	1	1	0	0	1	2	0	0	1	0	0	0	0	0	0	0	2	0
494	0	0	1	1	1	1	1	1	0	0	2	0	1	0	0	0	0	2	1	1	2	1	0	0	0	0	0	1	2	2	0	2	2	0	0	1	2	0	0	1	1	0	0	0	0	0	0	0	0
495	0	0	1	0	0	1	1	0	1	1	0	0	2	1	1	1	0	0	2	2	2	0	0	0	0	0	0	2	2	2	2	2	1	0	0	1	2	0	0	1	0	1	1	0	0	1	0	1	0
496	0	0	1	0	0	1	1	2	0	0	0	0	0	0	0	0	0	0	1	1	1	0	0	0	0	0	0	1	1	1	1	0	0	0	0	2	2	0	0	0	1	0	0	2	0	1	0	1	0
497	1	0	0	0	0	0	1	1	1	2	0	0	0	0	0	0	0	0	1	1	1	0	0	0	0	0	0	1	2	2	0	0	0	0	0	1	0	0	0	1	0	0	0	0	0	0	0	1	0
498	0	0	1	0	0	2	2	2	0	0	0	0	1	0	0	0	0	0	1	1	1	0	0	0	0	0	0	2	2	2	1	2	1	0	1	2	1	1	0	0	0	1	0	0	1	1	0	1	0
499	1	1	1	0	0	0	0	1	0	0	0	0	0	0	0	0	0	0	2	2	2	0	1	0	0	0	0	2	1	1	1	1	1	0	1	1	2	0	0	1	0	0	0	0	0	1	0	0	2
500	0	0	2	0	0	2	0	1	0	0	0	1	1	0	0	0	0	1	2	2	2	0	0	0	0	0	0	1	2	2	0	1	1	0	1	2	1	0	0	0	0	2	1	0	1	0	0	2	0
501	0	0	2	0	0	0	0	1	0	0	0	1	1	0	0	0	0	1	2	2	2	0	0	0	0	0	0	2	2	2	0	1	0	1	1	1	1	0	0	1	0	0	0	0	0	2	0	1	0
502	1	0	2	0	0	1	2	2	1	1	1	0	1	0	0	0	0	0	0	0	1	1	0	0	0	0	0	2	2	2	1	1	1	0	0	1	1	0	0	0	0	0	0	0	0	1	0	2	0
503	0	0	1	1	1	1	0	1	1	1	0	0	0	0	0	0	0	0	1	1	1	0	0	0	0	1	0	2	1	1	0	1	1	0	0	2	1	0	1	0	0	0	0	1	1	1	0	2	0
504	1	0	0	0	0	1	1	2	0	0	1	0	1	0	0	1	0	1	1	1	1	0	1	0	0	0	0	1	2	2	1	2	2	0	0	1	1	1	0	0	0	0	0	1	1	0	0	2	0
505	1	0	1	0	0	1	1	2	0	0	0	0	0	0	0	0	0	1	1	1	2	0	0	0	0	0	0	1	2	2	1	1	1	0	0	1	1	0	0	1	0	0	0	2	0	2	0	1	0
506	0	0	1	0	0	1	0	0	2	2	0	1	1	0	0	0	0	0	0	1	2	0	0	0	0	0	2	2	2	2	1	2	1	0	1	2	0	0	0	1	0	0	0	0	0	1	0	1	0
507	0	0	1	0	0	2	0	0	2	2	0	1	1	0	0	0	0	1	1	2	2	0	0	0	0	1	0	1	1	1	0	1	0	1	0	1	1	1	1	0	0	1	1	0	1	0	0	2	0
508	1	0	1	0	0	2	1	1	1	2	0	1	0	0	0	0	0	0	1	1	2	0	0	0	0	1	0	2	2	2	0	1	1	1	1	1	1	1	0	0	0	0	0	0	0	0	0	1	0
509	0	0	1	0	0	2	1	1	1	1	2	0	1	0	0	0	0	0	2	2	2	0	0	0	0	0	0	2	1	1	0	0	0	0	0	2	0	0	0	0	0	0	0	0	0	0	0	0	2
510	1	0	1	0	0	1	2	2	0	0	1	0	0	0	0	0	0	0	2	2	2	1	0	0	0	0	0	2	2	2	0	1	2	1	0	1	0	1	0	0	0	1	1	0	0	0	0	2	0
511	0	0	2	0	0	2	1	1	1	1	0	0	1	0	0	0	0	0	1	1	1	0	1	1	1	1	0	2	2	2	1	1	1	1	2	2	2	1	0	0	0	0	0	0	0	1	0	2	0
512	1	0	0	0	1	1	1	2	0	0	1	1	2	0	0	0	0	0	2	2	2	0	0	0	0	1	1	2	1	1	0	1	1	0	0	2	0	0	0	0	0	0	0	0	0	1	0	1	0
513	1	0	2	0	0	2	0	0	2	2	0	0	0	0	0	0	0	0	1	1	1	0	1	0	0	0	0	1	2	2	0	1	1	1	1	1	2	1	1	0	2	0	0	0	0	1	0	0	0
514	1	0	1	0	0	1	1	1	2	2	0	2	2	1	1	1	0	0	1	0	1	0	1	0	0	0	0	1	1	1	0	0	1	1	0	2	2	1	0	1	0	0	0	1	0	1	0	1	1
515	1	0	2	0	0	2	1	2	0	1	0	0	1	0	0	0	0	0	2	2	2	0	1	0	0	1	0	1	2	2	1	1	0	1	0	1	1	0	0	1	0	0	0	1	0	1	0	2	0
516	1	0	2	0	0	0	2	2	0	0	2	0	0	0	0	0	0	1	1	1	2	0	1	1	1	1	0	2	1	1	0	0	0	0	0	2	2	0	0	1	1	1	1	0	1	1	0	1	0
517	1	0	1	0	0	2	1	1	2	2	0	0	0	0	0	0	1	2	0	0	2	0	0	0	0	0	0	2	1	1	0	2	2	0	0	0	0	0	0	1	0	2	2	0	1	1	0	1	1
518	0	0	1	0	0	2	1	1	1	1	0	0	0	0	0	0	0	1	1	1	2	0	0	0	0	0	0	2	2	2	0	0	0	1	1	1	2	0	0	2	0	0	0	0	1	0	0	0	2
519	0	0	1	0	0	0	2	2	0	0	1	2	2	1	1	1	0	0	0	0	0	0	1	1	1	1	0	2	1	1	0	2	1	0	0	2	0	0	0	0	0	0	0	0	0	0	0	1	0
520	1	0	2	0	0	2	2	2	0	1	1	0	0	0	0	0	0	0	1	1	1	0	1	1	1	1	0	2	2	2	2	0	0	0	1	2	2	0	0	0	0	0	0	1	0	1	0	1	1
521	0	0	2	0	0	1	0	1	1	1	0	0	0	0	0	0	0	1	2	2	1	0	0	0	0	0	0	1	1	1	0	1	1	0	0	2	0	0	0	0	0	1	0	0	0	0	0	0	1
522	1	0	1	0	0	2	2	2	0	0	1	0	1	0	0	0	0	0	0	0	0	0	1	0	0	0	1	2	2	2	0	1	1	1	1	2	2	1	0	0	0	0	0	0	1	0	0	2	0
523	1	0	1	0	0	1	2	2	2	2	0	0	1	0	0	0	0	0	1	1	2	0	0	0	0	0	0	2	2	2	1	1	1	1	1	1	1	1	1	0	0	0	0	1	1	0	0	1	0
524	0	0	2	0	0	2	1	2	0	0	0	1	1	0	0	0	0	1	2	2	1	0	1	1	1	1	0	2	2	2	1	1	2	1	0	2	0	0	0	0	0	0	0	0	1	1	0	2	0
525	1	0	2	0	0	2	1	2	0	0	0	1	1	0	0	0	0	0	2	2	2	0	1	0	0	0	0	2	2	2	1	2	1	2	0	2	0	0	0	1	0	0	0	0	0	0	0	0	2
526	1	0	2	0	0	1	1	2	0	0	1	0	0	0	0	0	0	0	0	0	2	0	1	1	1	0	0	1	2	2	0	1	1	0	0	1	0	1	0	0	0	0	0	0	0	0	0	1	0
527	1	0	1	0	0	1	1	1	2	2	0	0	0	0	0	0	0	0	1	0	1	0	0	0	0	0	1	2	2	2	1	0	0	0	0	2	1	0	0	0	0	1	1	0	1	0	0	1	1
528	1	1	1	0	0	2	2	2	1	1	1	0	0	0	0	0	0	1	1	1	2	0	1	0	0	0	0	1	2	2	1	1	1	0	0	1	0	0	0	0	0	1	0	0	0	0	0	2	0
529	0	0	0	0	0	0	1	1	1	2	0	0	0	0	0	0	0	1	1	1	1	0	0	0	0	0	0	2	2	1	0	1	1	0	0	1	1	0	0	0	0	0	0	0	0	2	1	2	0
530	0	0	2	0	0	2	1	2	0	0	1	0	2	0	0	0	0	0	2	2	2	0	1	0	0	0	0	2	2	2	0	0	1	1	0	2	0	0	0	1	0	0	1	0	1	0	0	1	1
531	1	0	1	0	0	1	0	1	1	1	0	0	1	0	0	0	0	1	0	1	1	0	0	0	0	0	1	2	2	2	0	1	1	0	0	2	2	0	0	0	0	1	0	0	1	0	0	1	0
532	0	0	1	0	0	2	1	1	1	2	0	0	1	1	1	1	0	0	1	1	1	0	0	0	0	0	0	2	2	1	1	1	1	0	1	2	0	0	0	1	0	0	0	0	1	0	0	1	0
533	0	0	0	0	0	0	1	0	1	1	0	0	0	0	0	0	0	1	1	2	2	0	1	0	0	0	0	1	2	2	1	2	2	0	1	2	1	0	0	0	0	0	0	0	0	0	0	1	0
534	0	0	0	0	0	0	2	2	1	1	0	0	0	0	0	0	0	1	1	2	2	0	0	0	0	0	0	1	2	2	0	1	2	0	0	2	1	1	0	0	0	0	0	0	0	2	0	1	0
535	0	0	1	0	0	0	1	1	1	1	0	0	1	0	0	0	0	1	0	0	0	0	0	0	0	0	0	2	2	2	2	0	1	0	0	2	1	0	1	0	0	0	0	0	0	0	1	1	0
536	0	0	2	0	0	0	0	0	2	2	0	0	1	0	0	0	0	0	1	1	1	0	0	0	0	0	0	2	1	1	0	1	1	1	0	2	0	0	0	0	0	0	0	0	1	0	0	2	0
537	1	0	0	0	0	0	1	1	1	2	0	1	1	0	0	1	0	2	1	1	2	0	1	1	1	1	0	1	2	2	0	2	1	0	0	1	1	0	0	1	0	1	0	0	1	1	0	0	1
538	1	0	1	1	1	1	1	1	1	1	0	2	2	0	0	0	0	1	1	0	1	0	1	0	0	1	1	2	2	2	0	1	1	0	1	1	1	0	0	0	0	0	0	0	1	0	0	0	0
539	0	0	1	0	0	1	1	2	0	1	0	0	0	0	0	0	0	0	1	1	2	0	1	1	1	2	0	2	1	2	1	2	1	0	0	1	2	0	0	1	0	0	0	0	0	0	0	2	0
540	0	0	1	0	0	1	2	2	0	0	1	1	1	0	0	0	0	1	1	1	1	0	2	0	0	0	0	2	2	2	1	1	1	0	0	2	1	0	1	0	0	0	0	0	0	0	0	2	0
541	1	0	2	0	0	2	1	1	1	2	1	0	0	0	0	0	0	1	1	1	1	0	0	0	0	0	0	2	2	1	1	1	1	0	0	0	1	0	0	0	0	0	0	0	0	0	0	2	0
542	1	0	2	0	0	2	0	0	1	1	0	1	1	0	0	0	0	0	1	1	2	0	0	0	0	0	0	0	2	2	0	1	1	0	0	2	0	1	0	0	0	2	1	0	1	0	0	0	0
543	1	0	0	0	0	0	1	1	1	1	1	0	2	0	0	0	0	1	1	1	1	0	1	0	0	0	0	2	2	1	1	0	0	2	1	2	1	0	0	1	0	0	0	0	0	1	0	1	0
544	0	0	1	0	0	1	1	2	0	1	0	0	1	0	0	0	0	0	1	1	1	0	1	1	1	1	0	1	1	0	0	0	0	0	0	1	2	1	0	1	0	1	1	0	1	1	0	1	1
545	1	0	0	0	0	1	0	1	1	1	1	0	1	0	0	0	0	0	0	0	0	0	0	0	0	0	0	1	2	2	0	1	1	0	0	2	0	0	0	0	0	0	0	0	0	1	0	1	0
546	1	0	0	0	0	0	1	1	1	1	1	1	2	0	0	0	0	1	2	2	2	0	0	0	0	0	0	2	2	2	0	1	1	1	0	2	1	0	0	0	0	0	0	1	0	1	0	1	0
547	1	0	1	0	0	1	1	1	1	1	1	0	0	0	0	0	0	0	1	1	1	0	1	1	1	1	0	2	2	2	0	1	1	1	0	2	0	0	0	1	0	0	0	0	0	1	0	1	0
548	0	1	1	0	0	2	0	0	2	2	0	0	0	0	0	0	0	1	1	1	2	0	0	0	0	1	0	2	2	2	0	1	1	0	0	2	1	1	0	0	0	0	0	0	0	1	0	2	0
549	1	0	1	0	0	0	0	1	1	1	0	0	0	0	0	0	0	0	0	0	0	0	1	1	1	2	0	2	2	1	0	2	2	0	1	1	0	0	0	0	0	0	0	0	1	0	0	1	0
550	0	0	2	0	0	2	2	2	1	1	0	0	0	0	0	0	0	2	1	1	2	0	0	0	0	0	0	2	2	2	1	1	1	1	0	2	0	0	0	1	0	1	1	0	1	0	0	1	1
551	0	0	2	0	0	1	1	1	1	1	1	1	1	0	0	1	0	1	1	2	2	0	0	0	0	0	0	2	2	1	1	2	2	0	0	1	1	0	0	0	1	0	0	0	1	1	0	1	0
552	0	0	0	0	0	0	2	2	0	2	0	0	0	0	0	0	0	1	1	1	2	0	2	0	0	0	0	2	2	2	0	1	1	0	0	1	0	0	0	0	0	0	0	0	1	0	0	1	1
553	1	0	1	0	0	0	0	0	2	2	0	0	0	0	0	0	0	0	1	1	1	0	1	1	1	2	0	2	1	2	1	0	1	1	0	2	0	0	0	0	0	0	0	0	0	0	0	0	0
554	0	0	2	0	0	2	2	2	0	0	1	1	1	0	0	0	0	1	1	1	2	0	0	0	0	0	0	2	2	2	0	1	1	0	0	1	2	0	1	1	0	0	0	0	0	2	0	2	0
555	1	1	1	0	0	1	0	0	2	2	0	0	0	0	0	0	0	0	1	1	1	1	0	0	0	0	0	1	1	1	0	1	0	2	1	1	2	0	0	1	0	1	1	0	1	1	0	1	1
556	0	0	0	0	0	0	2	2	0	0	1	0	0	0	0	0	0	2	1	1	1	1	0	0	0	0	0	2	2	2	2	2	1	1	0	1	2	0	1	1	0	0	0	0	0	0	0	2	0
557	1	0	0	0	0	0	1	1	0	0	2	0	1	0	0	0	0	1	2	2	2	0	0	0	0	1	1	2	2	1	0	1	1	0	0	1	1	1	0	0	0	0	0	1	1	0	0	0	1
558	1	0	2	0	0	2	1	1	1	2	0	0	0	0	0	0	0	2	1	1	2	0	2	0	0	1	0	2	2	2	0	1	1	2	1	2	2	0	1	1	0	1	1	0	0	0	0	1	0
559	1	0	2	0	0	2	2	2	0	0	0	1	1	0	0	1	0	0	2	2	2	0	0	0	0	0	0	1	2	1	1	1	1	1	1	1	1	1	0	0	0	0	0	0	0	0	0	1	0
560	0	0	2	0	0	1	2	2	1	1	1	0	1	0	0	1	1	1	1	2	2	0	0	0	0	0	0	1	2	2	1	1	0	0	0	1	1	0	0	1	0	0	0	1	2	1	0	1	1
561	0	0	2	0	0	2	1	1	1	1	1	0	0	0	0	0	0	0	0	0	0	0	0	0	0	0	0	1	1	0	0	1	1	1	0	2	1	0	0	2	0	1	0	0	0	0	0	2	0
562	1	0	1	1	1	1	0	1	1	1	0	0	0	0	0	0	0	0	1	1	2	0	1	1	1	1	0	1	2	2	1	0	0	0	1	2	1	0	0	2	0	0	0	0	0	1	0	2	0
563	0	0	0	0	0	0	1	2	0	0	1	0	1	0	0	0	0	0	2	2	2	0	0	0	0	0	0	2	2	2	2	1	2	1	0	2	2	1	1	1	1	0	0	0	0	0	1	0	1
564	1	0	1	0	0	1	1	1	1	1	0	2	2	1	1	1	0	0	1	1	1	0	1	0	0	0	0	2	2	2	1	1	2	0	0	2	2	1	0	1	0	1	1	0	1	0	0	1	0
565	1	0	1	0	0	1	2	2	1	1	0	0	1	0	0	0	0	1	2	2	2	0	0	0	0	0	0	2	2	2	0	1	2	0	0	1	1	0	0	0	0	0	0	0	0	2	0	1	0
566	0	0	2	0	1	1	2	2	0	1	0	0	0	0	0	0	0	1	1	2	2	0	0	0	0	0	0	1	1	1	0	1	1	0	0	1	1	0	0	1	0	0	0	0	1	0	0	2	0
567	1	0	1	0	0	0	2	2	0	0	2	1	1	0	0	0	0	1	0	0	1	0	0	0	0	1	0	2	2	2	0	1	1	0	0	2	1	1	0	0	0	0	0	0	0	1	0	2	0
568	0	1	2	0	0	1	2	2	0	1	0	0	1	0	0	0	0	2	2	1	2	1	0	0	0	0	0	1	2	2	0	1	0	1	0	1	1	1	0	0	0	0	0	0	0	1	0	1	0
569	1	0	1	0	0	0	1	1	1	2	0	0	0	0	0	0	0	1	0	0	0	0	0	0	0	0	0	2	2	2	1	0	0	0	0	2	0	0	0	0	0	0	0	0	0	0	0	1	0
570	0	1	2	0	1	1	0	0	2	2	0	1	1	0	0	0	0	1	0	0	0	0	0	0	0	0	0	1	2	2	1	1	1	1	1	1	1	1	0	0	0	1	1	0	0	1	0	1	0
571	0	0	1	0	0	1	1	1	1	1	1	0	2	0	0	1	0	0	2	2	2	0	1	1	1	2	1	2	2	2	0	1	1	0	0	2	2	1	1	1	0	1	1	0	1	0	0	2	0
572	0	0	0	0	0	0	2	2	0	0	1	0	0	0	0	0	0	1	1	2	2	0	0	0	0	0	0	2	2	2	1	2	2	0	0	1	2	0	0	1	0	1	1	0	1	0	0	1	1
573	1	0	1	1	1	1	1	1	1	1	0	1	1	0	0	1	0	0	1	1	2	0	0	0	0	0	0	2	2	2	0	1	1	0	0	1	0	0	0	1	0	1	0	0	0	0	0	1	0
574	0	0	1	0	0	0	0	1	1	1	0	0	0	0	0	0	0	1	1	1	2	0	0	0	0	0	0	1	2	2	0	1	1	0	0	1	1	0	0	1	0	0	0	0	0	1	0	1	0
575	0	0	2	0	0	1	1	1	1	1	1	1	1	0	0	0	0	1	1	1	1	0	1	1	1	1	0	1	2	2	0	1	1	0	0	1	2	0	0	1	0	1	1	0	1	0	0	2	0
576	1	0	1	0	0	0	2	2	0	0	1	0	0	0	0	0	0	1	1	2	2	1	0	0	0	0	0	2	2	2	0	1	1	0	1	2	2	1	1	0	1	0	0	0	0	1	0	1	0
577	0	0	1	0	0	1	2	2	0	1	1	0	0	0	0	0	0	1	1	1	2	0	0	0	0	0	0	1	2	2	1	2	2	0	0	1	2	0	0	2	0	2	2	0	1	1	0	2	0
578	0	0	2	0	0	2	2	2	0	0	2	1	1	0	0	0	0	1	1	1	2	0	1	1	1	1	0	1	2	2	1	2	2	0	0	0	1	0	0	1	0	0	0	1	2	0	0	1	0
579	0	0	1	0	1	0	0	0	1	1	0	0	0	0	0	0	0	0	2	2	2	0	1	1	1	1	0	2	1	1	1	2	2	0	0	1	0	0	0	0	0	1	1	0	1	1	0	1	0
580	0	0	2	0	0	1	2	2	0	0	1	1	1	0	0	1	0	1	2	2	2	0	0	0	0	0	0	1	1	1	0	1	0	0	1	2	1	0	1	0	0	1	0	0	1	1	0	1	1
581	0	0	2	0	0	2	0	0	2	2	0	1	2	0	0	1	1	0	2	1	2	0	0	0	0	0	0	2	2	2	0	0	0	1	1	2	0	0	0	0	0	0	0	0	0	0	0	2	0
582	1	0	2	0	0	2	2	2	1	1	1	1	2	0	0	0	0	1	2	2	2	0	0	0	0	1	0	1	2	2	0	2	1	1	0	1	1	0	0	2	1	1	0	0	0	1	0	2	0
583	0	0	1	0	0	1	1	1	2	2	0	0	1	0	0	0	0	0	2	1	2	0	1	0	0	1	0	2	2	2	0	1	0	2	1	1	0	0	0	1	0	1	1	0	0	1	0	1	0
584	0	0	2	0	0	1	1	1	0	2	0	0	0	0	0	0	0	1	0	0	1	0	0	0	0	0	0	2	2	1	0	1	1	0	1	2	1	0	0	2	1	1	0	0	0	1	0	2	0
585	1	0	1	0	0	1	2	2	0	1	0	0	0	0	0	0	0	1	2	2	2	0	0	0	0	0	0	1	1	0	1	0	0	0	0	2	0	0	0	1	0	0	0	0	0	1	0	2	0
586	1	0	2	0	0	1	2	2	0	0	0	1	1	0	0	1	0	1	1	1	1	0	0	0	0	0	0	0	2	2	0	1	0	0	0	2	1	0	0	0	0	1	1	0	1	1	0	0	0
587	0	0	2	0	0	2	0	0	2	2	0	1	1	0	0	0	0	1	0	0	0	0	1	1	1	1	2	2	2	2	1	1	1	0	0	1	1	0	0	1	0	0	0	0	0	0	0	2	0
588	1	0	2	0	0	2	1	1	2	2	0	0	0	0	0	0	0	0	2	1	2	0	0	0	0	0	0	2	2	2	0	1	2	0	0	2	0	0	0	1	0	1	1	0	0	1	0	0	0
589	1	0	1	0	1	0	2	2	0	0	0	1	0	0	0	0	0	0	1	2	2	0	0	0	0	0	0	2	2	2	0	0	1	0	0	2	2	1	0	1	0	0	0	1	2	0	0	1	0
590	0	0	1	0	0	1	1	1	2	2	0	0	0	0	0	0	0	0	1	1	2	0	0	0	0	0	0	1	2	2	1	1	1	1	0	2	2	0	1	1	0	1	1	0	1	1	0	2	0
591	1	0	1	0	0	2	1	2	0	0	0	0	0	0	0	0	0	1	2	2	1	0	1	0	0	1	0	2	2	2	1	1	1	0	0	2	2	1	0	0	0	0	0	0	1	1	0	2	0
592	0	0	2	0	0	2	0	1	1	1	0	0	1	0	0	0	0	1	1	1	2	0	0	0	0	0	0	1	2	2	1	1	1	1	0	0	1	0	1	0	0	0	0	0	0	1	0	1	0
593	0	0	2	0	0	1	1	2	0	0	0	1	1	0	0	0	1	1	1	1	1	0	0	0	0	0	0	2	2	2	0	1	1	0	0	1	1	0	0	2	1	1	0	0	0	1	0	1	0
594	1	0	2	0	0	1	2	2	0	0	1	0	0	0	0	0	0	1	1	1	1	0	0	0	0	1	0	2	2	2	0	2	1	0	0	1	0	0	0	1	0	0	0	0	1	0	0	0	1
595	0	0	2	0	0	1	1	1	1	1	1	0	0	0	0	0	0	0	2	1	2	0	1	1	1	1	0	2	2	1	1	1	0	2	2	2	1	0	0	1	0	0	0	1	0	1	0	0	0
596	1	0	1	0	0	1	0	1	1	1	0	0	1	0	0	0	1	1	0	0	1	0	1	0	0	0	0	1	2	2	1	1	1	0	0	1	0	0	0	0	0	1	1	0	0	1	0	0	0
597	0	0	2	0	0	2	1	2	0	0	0	0	0	0	0	0	0	0	2	2	2	0	1	0	0	1	0	2	2	1	0	2	2	0	0	2	0	0	0	1	0	0	0	0	1	0	0	0	0
598	1	0	2	0	0	2	2	2	0	0	0	1	2	0	0	0	0	1	1	1	2	0	0	0	0	0	0	2	2	1	0	0	1	1	0	2	2	1	0	1	0	0	0	0	1	1	0	0	0
599	1	1	1	0	0	2	1	1	1	2	0	0	0	0	0	0	0	1	1	1	2	0	1	1	1	1	0	2	2	2	2	1	1	2	1	2	0	0	0	0	0	1	0	0	0	0	0	0	2
600	0	0	2	0	0	2	1	1	2	2	0	0	0	0	0	0	0	0	1	1	1	0	0	0	0	0	0	2	2	2	0	1	1	1	0	2	2	1	0	0	0	1	0	0	1	2	0	1	1
601	0	1	1	0	0	1	1	1	0	0	1	1	1	0	0	0	0	0	1	1	1	0	0	0	0	0	0	2	2	2	1	2	1	1	0	2	1	0	0	0	0	1	1	0	1	0	0	0	2
602	0	0	2	0	0	1	1	1	1	2	0	2	2	0	0	0	0	1	1	1	1	0	0	0	0	0	0	1	2	1	1	1	0	1	0	1	0	0	0	0	0	0	0	0	0	0	0	2	0
603	0	0	1	0	0	2	1	1	2	2	0	0	1	0	0	0	0	1	1	1	1	0	0	0	0	0	0	2	2	2	0	0	1	0	0	2	2	0	0	1	0	0	0	0	0	1	0	1	0
604	0	0	2	0	0	2	2	2	1	1	1	1	1	0	0	0	0	1	1	1	2	0	1	0	0	0	0	1	2	2	0	1	1	0	0	2	1	1	0	0	0	0	0	0	1	0	0	2	0
605	1	0	0	0	0	0	0	0	1	1	0	2	2	1	1	1	0	1	2	2	2	0	0	0	0	0	0	1	2	2	0	1	1	0	0	2	1	1	1	0	0	0	0	0	0	0	0	1	1
606	0	0	2	0	0	1	0	0	2	2	0	0	0	0	0	0	0	0	2	2	2	0	1	0	0	0	0	2	2	2	1	0	1	1	0	2	2	0	0	1	0	0	0	0	0	1	1	1	0
607	0	0	2	0	0	1	1	1	2	2	0	1	1	0	0	0	0	1	1	1	1	0	1	1	1	1	0	2	2	2	0	1	1	0	0	2	2	0	0	2	1	0	0	0	0	1	0	1	0
608	0	0	2	0	0	1	1	1	1	1	0	0	0	0	0	0	0	1	1	1	1	0	0	0	0	0	0	1	2	2	1	0	1	1	0	2	1	0	0	0	0	0	0	0	0	0	1	2	0
609	1	0	1	0	0	2	0	1	1	1	0	1	1	0	0	0	0	2	1	1	2	0	0	0	0	0	0	2	2	2	1	1	1	0	0	1	2	1	1	1	1	0	0	1	0	0	0	1	1
610	1	0	1	0	0	1	1	1	1	1	1	0	0	0	0	0	0	1	2	2	2	0	0	0	0	1	0	2	2	2	0	0	1	1	0	2	2	0	0	2	0	0	0	0	0	1	0	2	0
611	0	0	2	0	0	2	2	2	0	0	0	1	1	0	0	1	0	1	2	2	2	0	1	0	0	0	0	2	2	2	2	2	1	0	0	1	2	1	0	1	0	1	0	0	1	0	0	1	0
612	1	0	1	0	0	1	2	2	0	0	1	0	2	0	0	0	1	1	0	0	1	0	0	0	0	1	0	1	1	1	0	0	0	1	1	2	1	0	0	1	0	1	1	0	0	1	0	0	0
613	0	0	0	0	0	0	2	2	0	0	1	0	0	0	0	0	0	1	1	2	2	0	0	0	0	0	0	2	2	1	0	2	2	0	0	1	2	0	0	1	1	1	0	0	1	0	0	1	1
614	1	0	2	0	0	2	0	0	2	2	0	0	0	0	0	0	0	1	2	2	2	0	0	0	0	0	0	1	1	1	0	0	0	0	0	2	2	1	1	0	1	0	0	1	0	1	0	1	0
615	1	0	0	0	0	0	2	2	0	0	0	1	1	0	0	1	0	0	1	1	1	0	0	0	0	0	0	1	1	1	0	1	1	2	0	1	1	0	0	0	0	1	1	0	1	0	0	2	0
616	0	0	1	0	0	0	1	2	0	0	1	0	0	0	0	0	0	1	1	1	1	0	1	1	1	1	0	1	2	2	1	1	1	1	1	2	2	0	0	1	1	0	0	0	0	0	0	0	0
617	1	0	0	0	0	0	1	1	1	1	0	1	1	0	0	0	0	1	1	1	2	0	0	0	0	0	0	2	1	0	0	0	1	1	0	2	1	0	0	1	1	0	0	0	1	1	0	2	0
618	0	0	0	0	1	1	1	1	1	1	0	0	0	0	0	0	0	1	0	1	2	0	1	0	0	0	1	1	1	1	0	2	1	0	0	1	1	0	0	1	0	0	0	0	1	0	0	1	0
619	1	0	0	0	0	0	0	1	1	1	0	1	2	1	1	1	0	0	1	1	1	0	0	0	0	0	0	1	2	2	0	0	1	0	0	2	0	0	0	0	0	0	0	0	0	0	0	1	0
620	0	0	2	0	0	2	0	1	1	1	0	0	0	0	0	0	0	0	1	1	1	0	0	0	0	0	0	2	2	2	0	2	1	0	0	2	2	0	0	0	1	0	0	0	0	1	0	2	0
621	0	0	1	1	1	1	0	1	1	1	0	1	1	0	0	0	0	2	2	2	2	0	0	0	0	1	0	1	2	2	0	1	1	1	1	1	2	0	0	1	0	0	0	0	0	1	0	1	0
622	0	0	1	0	0	0	0	0	2	2	0	0	0	0	0	0	1	1	1	2	2	0	1	1	1	1	0	2	2	2	0	1	0	1	0	1	1	0	0	1	0	0	0	0	0	0	0	1	1
623	0	0	1	0	0	1	1	2	0	0	0	0	2	0	0	0	0	0	0	0	1	0	1	0	0	0	0	1	2	2	0	1	1	0	0	1	1	1	1	0	0	0	0	0	1	0	0	1	1
624	1	0	0	0	0	1	1	1	0	0	0	1	1	0	0	1	1	1	1	2	2	0	0	0	0	0	1	2	2	1	0	0	0	0	0	2	2	0	0	1	1	0	0	1	0	1	0	1	1
625	1	0	1	0	0	1	2	2	1	1	0	1	1	0	0	0	0	0	1	1	1	0	1	1	1	2	0	1	2	2	0	1	1	1	1	2	1	0	0	1	0	1	1	1	1	1	0	2	0
626	0	0	2	0	0	2	0	1	1	1	0	0	0	0	0	0	0	0	1	1	1	0	0	0	0	1	0	2	2	2	0	1	0	0	1	2	1	0	0	1	0	1	1	0	0	0	0	2	0
627	0	0	2	0	0	2	2	2	0	0	1	0	2	0	0	0	0	0	0	0	0	1	0	0	0	0	0	2	2	2	0	0	0	0	0	2	2	0	0	1	0	0	1	0	1	0	0	1	1
628	1	0	1	0	0	1	1	2	0	0	0	0	1	0	0	0	0	0	2	1	2	0	0	0	0	0	0	1	2	2	1	1	1	0	0	2	2	0	0	2	0	0	0	0	0	1	0	2	0
629	0	0	2	0	0	1	0	1	1	1	1	1	1	0	0	0	0	1	1	1	2	1	0	0	0	1	0	1	2	2	0	2	1	1	2	2	1	0	0	0	0	1	1	0	1	1	0	0	1
630	1	0	1	0	0	1	1	1	1	1	1	1	1	0	0	0	0	0	1	2	2	0	0	0	0	0	0	1	1	2	0	2	2	0	0	1	2	0	0	1	0	0	0	0	0	0	0	1	1
631	0	0	1	0	0	2	2	2	0	0	1	0	0	0	0	0	0	0	1	1	1	1	0	0	0	0	0	2	2	2	0	2	2	0	0	1	1	1	0	0	0	0	0	0	0	2	0	1	0
632	0	0	2	0	0	1	0	2	0	0	1	1	1	0	0	0	0	1	1	1	1	1	0	0	0	1	0	1	1	1	0	0	1	0	0	2	2	0	0	2	0	0	0	0	0	0	0	1	0
633	1	0	1	0	0	2	1	1	1	2	0	0	0	0	0	0	0	1	1	0	1	0	0	0	0	0	0	1	1	1	0	0	0	0	1	2	1	0	0	2	1	1	1	1	0	1	0	2	0
634	1	0	2	0	0	2	0	0	2	2	0	1	0	0	0	0	1	2	0	0	2	0	0	0	0	0	0	2	2	2	1	2	1	1	1	2	1	0	0	0	0	0	0	1	0	0	0	0	1
635	1	0	2	0	0	1	0	0	1	1	0	1	1	0	0	0	0	1	0	0	1	0	1	1	1	1	0	2	2	1	1	0	1	1	0	2	1	0	0	0	0	1	1	0	1	1	0	2	0
636	1	0	2	0	0	0	2	2	0	1	1	0	0	0	0	0	0	0	1	1	2	0	0	0	0	0	0	2	2	2	0	1	2	0	0	2	0	0	0	0	0	0	0	0	1	0	0	2	0
637	0	0	2	0	0	2	1	1	1	1	1	0	1	0	0	0	0	1	2	2	2	0	0	0	0	0	0	2	2	2	1	1	1	0	0	2	0	0	0	1	0	0	0	1	2	1	0	1	1
638	1	0	1	0	0	0	1	1	2	2	0	0	1	0	0	0	0	0	2	2	2	0	0	0	0	0	0	2	2	1	1	2	2	0	0	0	1	0	0	0	0	0	0	0	1	1	0	2	0
639	0	0	1	0	0	2	0	1	0	0	0	0	0	0	0	0	0	2	2	2	2	0	0	0	0	0	0	2	2	2	0	1	1	2	1	2	1	0	0	1	0	0	0	0	1	0	0	0	0
640	1	0	1	0	0	1	2	2	1	1	0	0	0	0	0	0	0	1	0	0	0	0	0	0	0	0	0	2	1	1	0	0	0	0	0	2	1	1	0	0	0	1	1	0	1	1	0	2	0
641	0	0	2	0	0	2	2	2	0	1	1	1	2	0	0	0	0	0	1	1	1	0	0	0	0	0	0	2	1	1	1	0	0	0	0	2	2	1	0	0	0	0	0	1	1	0	0	0	1
642	0	0	1	0	0	0	1	1	1	1	1	1	1	0	0	0	0	1	0	1	1	0	0	0	0	1	0	2	2	1	0	1	1	1	1	1	1	0	0	0	0	0	0	0	1	1	0	2	0
643	1	0	0	0	0	0	0	0	2	2	0	0	0	0	0	0	0	1	1	2	2	0	1	1	1	1	0	2	2	2	0	2	1	1	0	1	2	0	0	1	0	1	0	0	2	1	0	2	0
644	0	0	1	0	0	0	1	1	1	2	0	1	2	0	0	0	0	1	1	1	2	0	0	0	0	0	0	0	2	2	0	1	2	0	0	2	2	0	0	1	0	0	0	1	0	1	0	0	1
645	1	0	2	0	0	1	2	2	0	1	0	0	0	0	0	0	0	1	1	1	2	0	1	0	0	1	0	2	2	2	1	2	2	0	1	2	1	0	0	0	0	0	0	0	1	0	0	1	0
646	1	0	1	0	0	1	1	1	1	2	0	2	2	0	0	0	0	0	2	2	2	0	0	0	0	0	0	2	2	2	0	1	1	1	1	2	2	1	0	0	0	0	0	0	0	0	0	2	0
647	1	0	0	0	0	0	1	1	1	1	0	1	1	0	0	0	0	0	0	0	0	1	1	1	1	1	0	1	1	1	1	0	0	0	0	2	2	1	0	1	0	0	0	0	0	1	0	1	0
648	1	0	2	0	0	2	1	2	1	1	0	1	1	0	0	1	0	0	1	1	1	0	1	0	0	1	2	2	2	2	1	1	1	0	0	2	1	1	0	0	0	0	0	0	0	1	0	2	0
649	1	1	1	0	0	0	1	1	1	1	0	0	0	0	0	0	0	1	0	1	1	0	1	1	1	1	0	2	2	2	0	1	0	1	0	1	2	0	0	1	1	1	1	0	0	0	0	2	0
650	1	0	1	0	0	2	1	1	1	1	0	0	2	0	0	0	0	0	1	0	1	0	1	1	1	2	0	2	1	1	0	0	0	1	1	2	2	0	0	2	0	0	0	0	1	0	0	2	0
651	0	0	1	0	0	1	2	2	0	1	0	1	1	0	0	0	0	0	2	2	2	0	1	0	0	0	1	2	2	2	0	2	2	0	0	2	1	0	0	1	1	1	1	0	1	1	0	2	0
652	0	0	0	0	0	0	1	2	0	1	0	0	0	0	0	0	0	0	2	1	2	0	0	0	0	0	0	2	2	2	0	1	0	2	1	1	2	0	0	1	1	0	0	0	0	2	0	2	0
653	1	0	0	0	0	0	1	2	0	0	0	0	0	0	0	0	0	0	2	1	2	0	0	0	0	0	0	1	2	2	0	1	1	0	0	2	2	0	0	2	1	1	1	0	1	1	0	1	0
654	1	0	2	0	0	2	1	1	1	2	0	2	2	1	1	1	0	2	0	0	0	1	0	0	0	0	0	2	1	2	1	2	1	1	0	2	1	0	0	0	0	0	0	0	0	1	0	2	0
655	1	0	0	0	0	1	2	2	0	0	1	0	0	0	0	0	0	0	1	1	2	0	0	0	0	0	0	2	2	2	2	1	1	1	1	2	2	0	0	1	0	0	0	0	0	0	0	0	0
656	0	0	2	0	0	1	0	0	2	2	0	0	1	0	0	0	0	0	1	1	1	0	0	0	0	0	0	1	2	2	0	2	2	1	1	2	2	0	0	1	0	0	0	1	0	1	0	1	1
657	0	0	2	0	0	2	0	1	1	1	1	0	0	0	0	0	0	1	1	1	2	0	0	0	0	0	0	2	1	1	0	0	2	1	0	2	2	0	0	1	0	0	0	0	0	2	0	1	0
658	0	0	1	0	0	1	1	1	0	0	1	0	2	0	0	1	0	0	1	1	1	0	0	0	0	0	0	2	2	2	1	0	0	0	0	2	0	0	0	0	0	0	0	1	0	1	0	0	0
659	0	0	1	0	0	1	2	2	0	1	0	0	1	1	1	1	0	0	1	1	1	0	1	1	1	0	0	2	2	2	0	0	0	0	0	2	1	1	0	0	0	0	0	1	0	1	0	1	0
660	1	0	2	0	0	1	1	2	0	1	0	0	1	0	0	0	0	0	1	1	1	0	1	1	1	2	0	2	2	2	1	0	1	1	0	2	1	1	0	0	0	0	0	0	1	0	0	0	1
661	1	0	1	0	0	2	0	0	2	2	0	1	2	1	1	1	0	0	2	1	2	0	2	1	1	1	0	2	2	2	0	1	1	0	0	2	2	1	0	1	0	0	1	0	1	0	0	1	1
662	1	1	2	0	1	1	1	1	2	2	0	0	0	0	0	0	0	1	2	2	2	1	0	0	0	0	0	1	2	2	1	1	2	1	0	2	0	0	0	1	0	0	0	1	0	1	0	1	1
663	0	0	2	0	0	1	0	1	0	0	0	0	0	0	0	0	0	0	1	1	1	0	1	0	0	0	0	2	2	1	2	1	1	0	1	2	0	0	0	0	0	1	1	0	0	0	0	1	0
664	1	0	1	0	0	1	1	1	1	1	1	1	1	0	0	0	0	0	2	2	2	0	1	0	0	0	0	2	1	1	0	2	1	1	0	1	1	0	0	1	0	0	0	0	0	0	0	2	0
665	0	0	1	0	0	1	2	2	0	1	0	0	0	0	0	0	0	0	0	0	0	0	1	0	0	0	0	2	1	1	0	1	1	0	0	1	2	0	1	0	1	0	0	0	0	0	0	1	0
666	0	0	0	0	0	0	1	2	0	0	1	1	1	0	0	1	0	0	1	1	1	0	2	0	0	0	1	2	2	2	1	0	0	2	1	2	1	1	0	0	0	1	1	0	2	2	0	2	0
667	0	0	2	0	0	2	2	2	1	1	0	1	1	0	0	0	0	2	2	2	2	0	0	0	0	1	1	1	2	2	0	1	1	0	0	2	1	1	0	0	0	0	0	0	0	0	0	2	0
668	0	0	2	0	0	2	1	1	1	1	1	0	1	0	0	0	0	0	0	1	2	2	0	0	0	0	0	1	2	2	0	1	1	0	0	1	0	0	0	0	0	0	0	0	0	1	0	1	0
669	1	0	2	0	0	1	0	0	2	2	0	0	1	1	1	1	1	0	2	1	2	0	0	0	0	0	0	2	2	2	0	1	1	0	0	2	2	0	0	1	0	1	1	0	1	1	0	2	0
670	1	0	2	0	0	2	2	2	0	0	1	0	0	0	0	0	0	0	1	1	1	0	0	0	0	0	0	2	2	2	1	1	1	0	0	2	2	0	0	2	1	1	1	1	1	2	0	0	0
671	0	0	1	0	0	0	0	1	1	1	0	0	0	0	0	0	0	0	0	0	0	0	0	0	0	1	1	2	2	2	1	1	1	0	0	1	1	0	0	2	0	0	0	0	0	1	0	0	2
672	1	0	1	0	0	1	1	1	1	1	0	1	1	0	0	1	0	1	1	1	1	0	1	0	0	0	0	2	2	2	0	0	0	0	0	1	2	0	0	2	0	0	0	0	0	2	0	2	0
673	1	0	1	0	0	1	2	2	0	1	0	1	2	1	1	1	0	0	0	0	1	0	0	0	0	0	0	2	2	2	2	0	0	0	0	2	1	0	1	0	0	1	1	0	1	1	0	2	0
674	1	1	2	0	0	1	2	2	0	1	0	0	0	0	0	0	0	1	2	2	2	0	0	0	0	0	0	2	2	2	2	0	0	1	1	1	1	0	0	0	1	1	1	1	1	2	0	2	0
675	1	0	0	0	0	0	0	0	2	2	0	0	1	0	0	0	0	0	2	1	2	0	0	0	0	0	0	1	1	1	1	1	0	0	1	2	2	0	0	1	1	1	1	0	0	1	0	2	0
676	1	0	1	0	0	1	0	0	2	2	0	0	0	0	0	0	0	1	1	1	1	0	1	1	1	0	0	1	1	1	1	1	0	1	1	2	1	0	0	0	0	0	0	0	0	0	0	2	0
677	0	0	1	1	1	1	2	2	0	1	0	0	1	0	0	0	0	0	2	1	2	1	0	0	0	0	0	2	2	2	0	2	2	0	0	1	2	1	0	1	0	1	1	0	0	0	0	1	0
678	0	0	1	0	0	1	1	2	0	0	0	0	1	0	0	0	0	1	1	1	1	0	1	1	1	1	1	2	2	2	0	1	1	1	1	2	2	0	0	1	0	0	0	1	2	0	0	2	0
679	0	0	0	0	0	0	1	1	1	1	1	0	0	0	0	0	0	0	0	0	2	0	0	0	0	0	0	1	1	1	0	1	1	1	1	2	1	0	1	0	0	1	1	0	1	1	0	1	1
680	1	0	2	0	0	2	1	1	2	2	0	0	0	0	0	0	1	1	1	1	1	0	1	1	1	1	0	1	2	2	0	1	0	1	2	2	1	0	0	0	0	0	0	0	1	1	0	1	0
681	0	0	1	1	1	2	0	1	1	1	1	0	2	1	1	1	0	1	2	2	2	0	1	0	0	0	0	1	2	2	0	1	1	2	0	2	2	0	0	1	0	1	1	0	0	0	0	0	1
682	1	0	0	0	0	0	0	1	0	0	0	0	2	0	0	0	1	1	1	2	2	0	0	0	0	0	0	2	2	2	0	0	0	0	0	2	2	0	1	1	0	1	1	0	0	1	0	1	1
683	1	0	2	0	0	2	2	2	0	0	1	1	2	0	0	0	0	0	0	0	0	0	0	0	0	0	0	1	2	2	1	1	2	0	0	2	2	0	1	0	0	0	0	0	0	1	0	2	0
684	1	0	2	0	0	1	1	2	1	1	0	0	0	0	0	0	0	0	2	1	2	0	1	1	1	0	0	2	2	2	0	0	1	1	0	2	1	1	0	0	0	0	0	0	0	1	0	2	0
685	1	0	0	0	0	1	1	1	1	1	1	0	0	0	0	0	0	2	1	1	2	2	0	0	0	0	0	2	2	2	1	1	1	2	1	2	2	0	0	0	0	0	0	0	0	1	0	2	0
686	1	0	1	0	0	1	0	0	2	2	0	0	0	0	0	0	0	0	1	1	1	0	0	0	0	0	0	2	2	2	0	1	1	1	0	1	1	0	0	0	0	1	1	0	1	1	0	1	0
687	1	1	1	0	0	2	1	1	0	0	1	0	1	0	0	0	0	1	1	1	2	0	2	1	1	1	0	1	2	2	0	0	1	2	0	2	1	0	0	0	0	2	2	0	1	0	0	2	0
688	0	0	1	0	0	1	0	1	1	1	0	0	2	1	1	1	0	1	1	1	1	0	0	0	0	0	0	2	2	2	0	1	1	0	0	1	2	0	0	1	0	1	0	0	0	1	0	0	2
689	0	0	1	0	0	1	2	2	0	0	2	0	2	0	0	0	0	0	2	2	2	0	0	0	0	0	1	2	2	2	0	0	0	0	0	1	0	0	0	0	0	1	1	0	1	0	0	0	1
690	1	0	1	0	0	2	1	1	1	1	0	0	0	0	0	0	0	1	2	2	2	0	1	1	1	1	0	1	2	2	0	1	1	1	1	1	2	1	1	1	0	0	0	0	1	1	0	1	1
691	0	0	1	0	0	2	1	1	1	1	1	1	2	1	1	1	1	1	1	2	2	0	2	1	1	1	0	1	1	1	0	1	1	0	0	2	2	0	0	2	1	0	0	0	0	0	0	1	0
692	0	0	1	0	0	1	0	1	1	1	1	0	1	1	1	1	0	0	2	2	2	0	1	1	1	0	0	1	2	2	1	1	0	1	1	1	1	1	0	0	0	1	0	0	0	0	0	2	0
693	1	0	1	0	0	2	2	2	0	1	1	0	0	0	0	0	0	1	2	2	2	0	0	0	0	0	1	2	2	2	0	1	0	1	2	2	1	0	0	0	0	1	1	0	1	0	0	1	0
694	1	0	1	0	0	1	2	2	1	1	1	0	0	0	0	0	0	0	1	1	1	0	0	0	0	0	0	2	2	2	1	0	0	1	1	2	2	0	0	1	0	0	0	0	0	1	0	2	0
695	1	0	1	0	0	1	1	2	0	0	1	0	0	0	0	0	0	0	1	1	2	0	0	0	0	0	0	1	2	2	0	2	1	1	1	2	2	0	0	2	0	0	0	0	0	1	0	1	0
696	1	0	1	0	0	1	0	1	1	1	0	0	0	0	0	0	0	1	2	2	2	0	1	1	1	2	0	2	2	1	1	1	1	0	0	1	1	0	0	1	0	0	0	0	0	2	0	1	0
697	0	0	0	0	0	1	2	2	0	0	2	1	1	0	0	1	0	1	1	1	2	1	1	0	0	0	0	1	1	0	0	1	0	0	0	2	0	0	0	1	0	0	0	0	1	0	0	2	0
698	0	0	0	0	0	0	2	2	0	0	1	0	1	0	0	0	0	1	1	1	2	1	0	0	0	0	0	2	1	1	1	2	2	1	1	2	1	0	0	2	0	0	0	0	1	1	0	0	1
699	0	0	2	0	0	2	0	1	1	1	0	1	1	0	0	1	0	0	1	1	1	0	1	0	0	0	0	2	2	2	0	1	1	0	0	1	2	1	0	1	0	0	0	0	0	1	0	2	0
700	0	0	0	0	0	0	2	2	0	0	0	0	0	0	0	0	0	0	2	1	2	0	1	0	0	1	0	1	2	2	0	0	0	0	0	1	2	0	1	1	0	0	0	1	0	1	0	2	0
701	1	0	1	0	0	0	2	2	0	0	1	0	1	0	0	0	1	1	1	1	1	0	1	0	0	1	0	2	2	2	1	1	1	2	1	2	2	0	0	1	0	0	0	0	0	0	0	2	0
702	1	0	1	0	0	1	1	2	0	0	1	0	0	0	0	0	1	2	1	1	1	0	0	0	0	0	0	2	2	2	1	1	1	0	0	1	2	0	0	1	0	0	0	0	0	0	0	1	1
703	0	0	2	0	0	2	1	1	1	2	0	0	1	0	0	0	0	0	2	2	2	0	0	0	0	0	0	2	2	2	0	2	2	0	0	1	2	0	0	1	0	0	0	0	0	0	0	0	2
704	1	0	1	0	0	2	1	1	2	2	0	1	2	0	0	1	1	2	0	0	2	0	0	0	0	1	0	1	1	1	0	1	1	0	0	1	2	0	0	0	1	1	0	0	1	0	0	0	1
705	0	0	1	0	0	1	2	2	0	0	1	0	1	0	0	0	1	2	0	0	2	0	0	0	0	1	0	2	2	2	0	2	2	0	0	0	1	0	1	0	0	1	1	0	0	0	0	1	1
706	1	0	0	0	0	0	0	1	0	0	0	1	1	0	0	0	0	0	2	1	2	0	0	0	0	0	0	1	1	1	1	2	2	0	0	1	2	1	0	1	0	0	0	0	1	1	0	2	0
707	1	0	0	0	0	1	1	1	2	2	0	2	2	0	0	1	0	2	1	1	2	1	0	0	0	1	0	2	2	2	1	2	2	0	0	1	2	0	0	1	0	0	0	1	1	1	0	2	0
708	1	0	2	0	1	1	2	2	0	0	0	2	2	0	0	0	0	1	1	1	1	0	0	0	0	0	0	2	2	2	0	0	0	1	1	2	2	0	0	1	0	0	0	1	0	1	0	2	0
709	1	0	0	0	0	1	1	1	1	2	0	1	1	0	0	1	1	2	1	1	2	0	0	0	0	0	1	2	2	2	0	0	2	1	0	2	1	1	0	0	0	0	0	0	0	1	0	1	0
710	0	1	1	0	0	2	1	1	1	2	0	1	1	0	0	0	0	1	2	2	2	0	0	0	0	0	0	2	2	2	1	1	0	0	1	2	1	0	1	0	0	0	0	0	1	0	0	0	0
711	0	0	1	0	0	1	2	2	0	0	1	0	1	0	0	0	0	1	2	0	2	0	0	0	0	1	0	2	2	2	2	1	2	0	0	2	2	0	0	1	0	0	0	0	0	0	0	2	0
712	1	0	0	0	0	1	1	1	1	1	1	0	0	0	0	0	0	1	1	1	1	1	0	0	0	0	0	2	0	0	0	1	2	0	0	1	2	0	0	0	1	1	0	0	0	1	0	0	1
713	1	0	2	0	0	0	2	2	0	0	1	2	2	0	0	0	0	0	1	1	1	0	1	1	1	1	0	2	2	2	1	1	1	1	1	1	1	0	0	1	0	0	0	1	0	1	0	2	0
714	1	0	0	0	0	0	2	2	2	2	0	0	0	0	0	0	0	1	1	2	2	0	1	0	0	0	0	2	2	2	0	1	1	0	0	2	2	0	0	1	0	0	0	0	1	0	0	2	0
715	1	0	2	0	0	1	1	1	1	1	1	1	1	0	0	0	0	1	2	2	1	0	0	0	0	0	0	1	2	2	0	1	1	0	0	1	2	0	0	0	1	2	2	0	1	1	0	1	0
716	0	0	1	0	0	0	2	2	0	0	1	0	0	0	0	0	0	1	1	1	1	0	1	1	1	2	0	1	1	1	0	2	2	0	0	0	0	0	0	0	0	0	0	0	0	0	0	0	1
717	0	0	0	0	0	0	2	2	0	1	1	0	0	0	0	0	0	0	2	2	2	0	0	0	0	0	0	1	1	1	0	1	1	0	0	2	2	0	0	1	1	0	1	0	0	1	0	0	0
718	1	0	2	0	0	2	1	1	2	2	0	0	1	0	0	0	0	0	2	2	2	0	0	0	0	0	0	2	2	2	2	1	0	1	0	1	0	0	0	0	0	1	1	0	1	1	0	1	0
719	0	1	1	0	0	0	2	2	0	0	1	0	1	0	0	0	0	1	2	2	2	1	0	0	0	0	0	1	2	2	1	2	1	1	1	2	1	0	0	1	0	0	0	0	0	0	0	1	0
720	0	0	0	0	0	0	1	1	1	2	0	0	1	0	0	0	0	1	1	1	2	0	1	1	1	1	0	2	2	2	0	1	0	1	1	1	1	0	0	1	0	0	0	0	0	1	0	1	0
721	0	0	2	0	0	1	1	1	1	1	1	0	1	1	1	1	0	0	1	1	1	0	1	0	0	0	0	2	1	2	1	1	1	1	1	2	0	0	0	0	0	0	0	0	0	2	0	2	0
722	1	0	1	0	0	1	1	2	0	0	1	0	1	0	0	0	0	0	1	1	1	0	0	0	0	0	0	0	2	2	0	1	1	2	0	1	1	0	1	0	0	0	0	1	2	0	0	0	0
723	1	0	1	0	0	1	1	1	1	2	0	0	1	0	0	0	0	0	1	1	2	0	0	0	0	0	0	2	2	2	1	1	1	2	0	2	1	0	0	0	0	0	1	0	1	0	0	1	0
724	1	0	1	0	0	1	1	1	1	1	0	1	1	0	0	0	0	1	0	1	1	1	0	0	0	0	0	2	2	2	0	0	0	0	0	2	1	0	1	0	1	0	0	0	0	0	0	2	0
725	0	0	2	0	0	2	1	1	1	2	1	0	1	0	0	1	0	1	1	1	1	1	1	0	0	0	0	0	2	2	0	0	0	0	0	1	0	0	0	0	0	0	0	1	1	1	0	1	1
726	1	0	1	0	0	1	1	1	1	1	0	0	0	0	0	0	0	0	1	1	1	0	0	0	0	0	0	2	1	2	1	1	1	2	1	1	1	1	0	0	0	0	0	0	0	0	0	0	1
727	0	0	1	0	0	2	2	2	0	0	1	0	1	0	0	1	0	1	1	1	1	0	0	0	0	0	0	2	2	2	1	2	1	0	0	1	2	1	1	0	1	0	0	0	0	1	0	1	0
728	0	0	2	0	0	1	0	0	2	2	0	0	0	0	0	0	0	0	1	1	0	0	0	0	0	0	0	2	2	2	2	0	1	0	0	2	0	0	0	0	0	0	0	0	1	1	0	2	0
729	0	0	2	0	0	2	2	2	1	1	0	0	0	0	0	0	0	0	0	1	2	0	0	0	0	0	0	2	2	2	2	2	2	0	1	1	1	0	0	1	0	1	1	0	0	0	0	2	0
730	0	0	1	0	0	2	1	2	0	0	0	1	1	0	0	0	0	0	2	1	2	0	0	0	0	0	0	1	1	1	0	1	1	1	0	0	1	0	1	0	1	0	0	0	0	1	0	1	0
731	0	0	0	0	0	0	1	2	1	1	0	0	0	0	0	0	0	1	0	0	1	1	0	0	0	0	0	2	2	2	1	2	2	0	0	1	1	0	0	1	0	0	0	0	0	1	0	2	0
732	0	0	2	0	0	1	0	0	1	1	0	0	0	0	0	0	0	2	0	0	0	1	0	0	0	0	0	1	2	2	0	1	1	0	1	2	1	0	0	0	0	0	0	0	1	0	0	1	1
733	0	0	1	1	1	1	0	0	2	2	0	1	2	0	0	0	0	1	2	2	2	1	0	0	0	0	0	2	1	2	1	1	1	0	0	2	2	1	0	0	0	0	0	0	0	1	0	1	0
734	1	0	1	0	0	0	1	1	1	2	0	1	2	0	0	0	0	0	1	1	2	0	0	0	0	0	0	1	2	2	0	2	1	1	0	1	0	0	0	0	0	0	0	1	2	1	0	2	0
735	0	0	1	0	0	1	1	1	1	1	1	2	2	0	0	1	0	1	1	1	1	1	0	0	0	0	1	2	2	2	1	2	1	1	1	2	2	0	0	1	1	0	0	0	1	0	0	1	1
736	1	0	1	0	0	1	1	1	1	1	0	0	0	0	0	0	0	1	0	0	1	0	0	0	0	0	0	2	1	1	1	1	1	1	1	1	1	0	0	0	0	0	0	0	0	0	0	2	0
737	1	0	2	0	0	2	1	1	1	2	0	1	1	0	0	0	0	0	2	1	2	0	1	1	1	1	0	1	2	2	0	1	1	0	0	0	2	1	0	1	0	0	0	1	1	0	0	1	0
738	0	0	1	0	0	1	1	1	1	1	0	1	1	0	0	0	0	0	1	1	1	0	0	0	0	0	1	1	1	1	0	1	1	1	1	2	2	1	1	0	2	1	1	0	1	0	0	1	0
739	0	0	1	0	0	1	1	2	0	1	0	0	1	0	0	0	0	1	1	2	2	0	0	0	0	0	0	2	2	2	1	1	1	0	0	2	2	0	0	1	0	1	0	0	1	0	0	0	0
740	0	0	0	0	0	1	1	2	0	1	0	0	1	0	0	0	0	1	2	2	2	0	1	0	0	0	0	2	1	1	0	2	1	0	0	1	1	0	0	1	0	1	1	0	0	0	0	1	1
741	1	0	2	0	0	1	1	1	1	1	0	0	1	0	0	0	0	0	1	1	0	0	1	0	0	0	0	2	1	1	0	0	1	1	0	2	1	0	0	0	0	0	0	0	0	1	0	1	0
742	1	0	0	0	0	1	0	1	2	2	0	0	0	0	0	0	0	0	1	1	0	0	1	1	1	1	0	2	2	2	2	2	2	0	0	0	1	0	0	2	0	1	0	0	1	2	0	2	0
743	0	0	1	0	0	1	1	2	1	1	0	0	0	0	0	0	0	0	0	0	0	0	2	0	0	0	0	2	2	2	1	1	1	1	1	1	2	1	0	1	0	1	0	0	0	0	0	0	0
744	0	0	2	0	0	2	2	2	0	0	0	1	2	0	0	1	0	0	1	1	1	0	0	0	0	0	0	2	2	2	1	2	1	1	0	1	1	0	0	0	0	1	1	0	0	1	0	1	1
745	1	0	2	0	0	0	2	2	0	0	0	1	2	0	0	0	0	0	0	0	1	0	0	0	0	0	0	1	1	1	0	1	0	1	1	1	1	1	0	0	0	0	0	1	1	1	0	2	0
746	1	0	1	0	0	0	1	1	1	1	0	0	1	0	0	0	0	1	1	0	1	0	1	0	0	1	0	2	2	2	1	1	1	0	0	1	0	1	0	0	0	0	0	0	0	0	0	2	0
747	1	0	0	0	0	0	0	0	2	2	0	0	1	0	0	0	0	0	2	1	2	0	0	0	0	0	1	2	2	2	0	1	1	0	0	2	1	0	0	0	0	1	0	0	0	0	0	2	0
748	1	0	1	0	0	1	1	1	1	1	0	0	1	0	0	0	0	0	2	2	2	0	0	0	0	0	0	2	2	1	0	1	0	1	0	1	2	0	0	1	0	0	0	0	1	1	0	1	0
749	0	0	0	0	0	0	0	0	2	2	0	0	1	1	1	1	0	0	2	2	2	0	0	0	0	0	0	1	2	2	1	2	2	0	0	2	1	0	1	0	0	1	1	0	1	2	0	0	0
750	0	0	2	0	0	2	1	1	1	1	0	0	1	0	0	0	0	0	1	1	1	0	0	0	0	0	1	2	2	2	0	1	1	0	0	2	1	0	0	0	0	0	0	1	1	1	0	1	1
751	1	0	1	0	0	0	0	0	2	2	0	0	0	0	0	0	0	1	2	2	1	0	0	0	0	0	0	2	2	2	1	1	2	0	0	1	1	1	1	0	0	0	0	0	1	1	0	2	0
752	0	0	1	0	1	0	1	2	0	0	1	1	2	0	0	0	0	0	2	1	2	0	0	0	0	0	0	2	1	1	1	1	0	1	2	2	0	0	0	0	0	2	2	0	0	1	0	0	0
753	1	0	1	0	1	0	1	1	0	1	0	0	1	0	0	0	0	0	1	1	1	0	0	0	0	0	0	2	1	1	1	0	0	0	0	2	2	0	0	0	1	0	0	1	0	1	0	0	1
754	0	0	2	0	0	2	1	2	0	1	0	0	0	0	0	0	0	1	2	2	2	0	0	0	0	0	0	2	1	1	1	2	2	0	0	1	2	0	0	2	1	0	0	0	1	1	0	1	1
755	1	0	1	0	0	1	2	2	0	0	1	0	0	0	0	0	0	0	1	1	1	0	0	0	0	1	0	2	2	2	1	1	1	0	0	2	1	0	1	0	1	0	0	2	0	2	0	2	0
756	0	1	1	0	0	1	1	1	1	1	0	0	1	0	0	0	0	0	2	2	2	0	0	0	0	0	0	2	2	2	1	1	1	2	1	1	2	0	0	2	1	0	0	0	1	0	0	0	0
757	1	0	2	0	0	0	1	1	1	2	0	0	1	0	0	0	0	0	0	1	2	0	0	0	0	1	0	2	1	1	0	2	2	0	0	1	1	0	0	2	0	0	0	0	1	1	0	2	0
758	0	1	1	0	0	1	1	2	0	0	1	1	1	0	0	1	0	1	1	1	1	1	0	0	0	0	0	2	2	2	0	0	1	0	0	2	2	0	0	1	0	0	0	0	1	0	0	2	0
759	0	0	1	0	1	0	1	1	1	1	1	0	2	0	0	0	0	1	1	1	2	0	0	0	0	1	0	2	1	1	0	1	1	0	0	2	2	0	0	2	0	0	0	0	0	1	0	1	1
760	0	0	0	0	0	1	1	2	0	1	0	0	0	0	0	0	0	1	1	1	2	0	0	0	0	0	0	2	2	1	1	2	1	1	0	1	2	0	0	1	1	0	0	0	0	1	0	0	1
761	0	0	2	0	0	1	1	2	0	1	0	0	1	0	0	0	0	0	2	1	2	0	0	0	0	0	0	2	2	2	0	1	0	1	0	1	0	0	0	0	0	0	0	0	1	0	0	1	1
762	1	0	2	0	0	2	0	0	2	2	0	1	2	0	0	0	0	1	1	2	2	1	0	0	0	0	0	2	1	1	0	0	0	0	0	2	2	0	0	1	0	0	0	0	0	1	0	1	0
763	1	0	1	0	0	0	1	1	1	1	1	0	1	0	0	0	0	1	1	0	0	0	0	0	0	0	0	1	2	2	0	1	1	1	0	2	1	1	0	0	0	0	0	0	1	0	0	1	0
764	0	0	2	0	0	2	1	1	1	1	1	0	1	0	0	0	0	1	2	2	2	0	1	1	1	1	0	2	2	2	1	2	1	1	0	2	0	0	0	0	0	0	0	0	0	0	0	2	0
765	0	0	2	0	0	0	1	1	1	2	0	0	0	0	0	0	1	1	0	0	1	0	0	0	0	0	0	2	1	1	0	2	2	0	0	0	1	0	1	0	0	1	1	0	0	0	0	1	1
766	1	0	1	0	0	2	1	2	0	0	1	1	1	0	0	0	0	0	0	0	1	0	0	0	0	0	0	2	1	2	1	0	1	2	0	2	0	0	0	0	0	0	0	0	0	1	0	2	0
767	1	0	1	0	0	0	2	2	1	1	0	1	2	0	0	0	0	1	1	1	1	0	0	0	0	0	0	2	1	1	0	2	1	1	0	1	2	1	1	0	2	0	0	0	0	0	0	1	0
768	1	0	1	0	0	0	1	1	2	2	0	0	0	0	0	0	0	1	1	1	2	1	0	0	0	0	0	1	1	0	0	0	0	0	0	1	0	0	0	1	0	1	1	0	1	0	0	1	0
769	1	1	2	0	0	1	1	2	0	0	1	1	2	0	0	0	0	1	1	2	2	0	0	0	0	1	1	2	2	2	1	0	1	2	0	2	1	0	0	0	0	0	0	0	1	1	0	2	0
770	0	0	2	0	0	1	1	1	1	1	0	0	0	0	0	0	0	1	1	2	2	0	0	0	0	0	0	2	2	2	0	1	1	0	0	1	1	0	0	2	1	0	0	1	1	2	0	1	0
771	0	0	1	0	0	0	2	2	0	1	0	0	1	1	1	1	0	1	1	1	1	0	0	0	0	0	0	2	2	2	0	1	1	0	0	2	1	0	0	1	0	0	0	0	0	0	0	0	0
772	0	0	0	0	0	1	1	1	1	1	0	0	0	0	0	0	0	0	1	1	1	0	1	0	0	0	0	1	2	2	1	1	0	1	2	2	1	0	0	0	1	1	1	0	2	2	0	1	0
773	1	0	1	0	0	1	2	2	1	1	0	0	0	0	0	0	0	1	1	1	1	0	0	0	0	0	0	1	2	2	1	1	1	0	0	1	0	0	0	1	0	0	0	0	1	0	0	2	0
774	1	1	1	0	0	2	2	2	0	0	1	1	1	0	0	1	0	0	1	1	1	0	0	0	0	0	0	2	2	1	2	1	1	0	0	1	2	0	0	0	1	0	0	0	1	0	0	1	0
775	1	1	2	0	1	1	1	2	0	0	0	1	1	0	0	0	0	0	1	1	1	0	0	0	0	0	0	1	2	2	0	1	1	0	0	1	2	0	0	2	0	0	0	0	0	0	0	1	0
776	1	1	2	0	0	1	2	2	0	1	0	0	0	0	0	0	1	2	1	1	1	0	0	0	0	0	0	2	2	1	1	2	2	0	0	0	0	0	0	0	0	0	0	0	1	0	0	0	1
777	1	0	0	0	0	0	2	2	0	0	1	0	1	0	0	0	0	1	0	0	1	0	1	0	0	1	0	1	2	2	0	1	1	0	0	1	1	0	0	1	0	0	0	0	0	2	1	2	0
778	1	0	1	1	1	1	0	1	0	0	0	0	0	0	0	0	0	1	1	0	0	0	0	0	0	1	0	1	2	2	1	1	2	0	0	2	1	0	0	0	1	0	0	0	0	0	0	1	0
779	1	1	1	0	0	1	1	1	1	1	1	0	1	0	0	0	0	1	2	2	2	0	0	0	0	0	0	2	1	1	0	1	1	0	0	2	1	1	0	0	0	0	0	1	0	1	0	1	0
780	1	0	2	0	0	1	2	2	0	0	2	1	1	0	0	0	0	0	1	1	2	0	0	0	0	0	0	2	2	2	1	1	2	0	0	2	1	0	0	0	0	0	1	0	0	1	0	1	0
781	1	0	1	0	0	0	1	1	1	1	0	1	1	0	0	1	0	0	1	1	1	0	0	0	0	0	0	2	2	1	2	1	1	1	1	1	2	1	1	1	0	0	0	0	0	1	0	1	0
782	1	1	2	0	1	1	1	1	1	1	0	0	1	0	0	0	0	1	1	1	1	0	0	0	0	1	0	1	1	1	0	1	0	2	1	1	1	0	0	1	0	0	0	1	0	0	0	1	0
783	0	1	1	0	0	1	0	1	0	0	1	0	0	0	0	0	0	0	1	1	1	0	0	0	0	0	0	1	1	1	0	2	2	0	0	2	2	1	0	1	0	1	1	0	1	2	0	1	1
784	1	0	1	0	0	0	1	1	1	2	1	0	0	0	0	0	0	2	1	1	2	0	0	0	0	0	0	2	2	1	1	1	1	0	0	1	1	0	0	0	0	0	0	1	0	1	1	1	0
785	0	0	1	0	0	1	2	2	0	0	2	0	0	0	0	0	0	1	1	2	2	0	0	0	0	1	0	2	2	2	0	1	0	1	0	2	1	1	0	0	0	0	0	0	0	1	0	1	0
786	0	0	1	0	0	2	2	2	0	1	1	0	1	0	0	1	0	1	0	1	1	0	0	0	0	1	0	2	2	2	0	0	1	1	0	2	1	0	0	0	1	0	0	0	0	0	0	1	0
787	1	0	1	0	0	0	1	2	1	1	0	0	1	0	0	0	0	0	1	1	1	0	1	1	1	1	0	2	2	2	0	0	0	0	0	2	1	0	1	0	0	0	0	0	1	1	0	0	1
788	0	0	0	0	0	1	1	1	1	1	0	0	0	0	0	0	0	0	1	1	2	0	0	0	0	0	0	1	2	2	0	2	1	0	0	2	2	0	0	0	1	0	1	0	1	0	0	1	0
789	1	0	1	0	1	0	1	2	0	0	1	0	0	0	0	0	0	1	1	1	2	0	0	0	0	2	0	2	2	2	0	1	1	0	0	2	1	0	0	0	0	0	0	0	0	1	0	0	1
790	0	0	1	0	0	2	1	1	1	1	0	0	1	0	0	0	0	0	1	1	2	1	0	0	0	0	0	2	2	2	0	1	1	2	1	2	1	0	0	1	0	0	0	1	1	0	0	1	1
791	0	0	1	0	0	1	1	1	1	1	0	0	0	0	0	0	0	1	2	2	2	1	1	0	0	0	0	2	2	2	1	2	1	1	0	1	2	1	1	1	1	0	0	0	0	1	1	2	0
792	0	0	0	0	0	0	1	2	0	0	0	1	2	0	0	0	0	1	2	1	2	0	0	0	0	0	1	2	1	1	0	0	0	0	0	1	1	1	0	0	0	0	0	0	0	0	0	1	0
793	0	0	0	0	0	0	0	0	2	2	0	1	1	0	0	0	0	0	1	1	2	0	0	0	0	0	0	1	2	2	0	1	1	0	0	2	1	0	0	1	1	0	0	0	0	0	0	0	0
794	1	0	1	0	0	0	1	2	0	1	0	0	1	0	0	0	0	2	1	1	2	0	0	0	0	0	0	2	2	2	0	2	2	0	0	2	1	0	0	1	0	0	0	2	0	1	0	1	0
795	1	1	1	0	0	1	0	1	2	2	0	0	0	0	0	0	0	0	1	1	1	0	0	0	0	0	0	2	2	2	0	0	1	0	0	2	1	1	0	0	0	0	0	0	0	0	0	1	1
796	0	0	0	0	0	1	1	1	1	1	0	1	2	0	0	0	0	1	1	1	2	0	0	0	0	0	0	2	2	1	0	2	2	0	0	0	1	0	0	2	0	1	0	0	2	0	0	1	0
797	0	0	1	0	0	1	2	2	1	1	0	0	0	0	0	0	0	1	2	2	2	0	2	0	0	0	0	2	2	2	0	0	0	0	1	2	0	0	0	0	0	0	0	0	0	0	0	1	0
798	0	0	1	0	0	0	2	2	0	1	1	0	0	0	0	0	0	2	2	2	2	0	0	0	0	0	0	2	2	2	0	0	1	0	0	2	1	0	0	1	0	0	0	0	1	0	0	1	1
799	1	0	1	0	0	1	1	1	1	1	1	1	0	0	0	0	0	0	0	1	2	0	1	0	0	1	0	2	2	2	0	2	2	0	0	1	0	0	0	0	0	0	0	0	0	2	0	2	0
800	1	0	1	0	0	2	0	1	1	1	0	2	2	1	1	1	0	1	1	1	2	0	0	0	0	0	0	2	2	2	0	0	0	0	0	2	1	0	0	1	0	0	0	0	0	2	0	1	1
801	0	0	1	0	0	2	2	2	0	0	2	0	1	0	0	0	1	1	1	2	2	0	1	0	0	0	0	2	2	2	1	1	1	0	0	2	1	1	0	0	0	0	0	1	1	1	0	2	0
802	1	0	2	0	0	1	1	1	2	2	0	0	1	0	0	0	0	0	1	1	1	0	1	1	1	1	0	2	2	2	1	0	0	0	0	2	1	0	0	1	0	0	1	0	1	0	0	0	0
803	0	0	1	0	0	0	0	1	1	1	0	1	1	0	0	1	0	1	0	0	2	0	0	0	0	0	0	1	2	2	0	1	1	2	0	1	2	0	0	2	0	0	0	0	1	0	0	1	0
804	1	0	2	0	0	2	0	1	1	1	0	0	0	0	0	0	0	0	2	1	2	0	0	0	0	1	0	2	2	2	1	1	1	0	1	1	1	0	0	0	1	1	1	0	1	2	0	2	0
805	1	0	2	0	0	1	2	2	1	1	0	0	0	0	0	0	0	0	2	1	2	0	0	0	0	0	0	2	2	2	0	0	0	1	0	2	0	1	0	0	0	1	1	0	0	1	0	1	0
806	1	0	1	0	0	1	1	1	1	1	1	0	0	0	0	0	0	0	1	1	1	0	1	0	0	1	1	2	2	2	0	1	1	0	0	2	2	0	0	0	1	0	0	0	1	1	0	0	2
807	0	0	1	0	1	1	2	2	0	1	0	1	1	0	0	1	0	2	1	1	2	0	0	0	0	0	0	1	2	2	1	2	2	0	0	1	2	0	0	1	1	0	0	0	0	0	0	1	0
808	1	0	1	0	0	1	1	1	1	2	0	1	1	0	0	0	0	1	1	1	2	0	0	0	0	0	0	2	2	2	0	1	1	2	1	1	1	1	1	0	1	0	0	0	0	1	0	0	0
809	0	0	1	0	0	2	1	1	1	2	0	1	1	0	0	1	0	1	1	1	1	0	0	0	0	0	0	2	2	2	1	1	1	0	0	1	1	1	0	0	0	0	0	0	0	0	0	1	1
810	1	0	2	0	0	2	2	2	1	1	1	0	1	0	0	0	1	2	1	1	2	0	1	0	0	0	0	1	2	2	0	1	1	1	1	2	2	0	0	2	1	1	0	0	1	0	0	1	0
811	0	0	1	0	0	1	2	2	0	0	1	0	1	0	0	0	0	0	1	1	2	0	0	0	0	0	0	2	2	2	1	1	1	2	2	2	1	0	0	0	1	0	0	0	1	0	0	1	0
812	0	1	2	0	1	1	1	2	0	0	1	1	1	0	0	0	0	0	2	1	2	0	1	1	1	2	0	2	2	2	0	2	2	0	0	1	2	0	0	1	0	1	1	0	1	2	0	2	0
813	1	0	1	0	0	1	1	2	0	0	1	1	2	0	0	0	0	1	1	0	0	0	0	0	0	0	0	2	2	2	0	1	1	1	0	1	2	0	0	2	0	0	0	0	0	1	0	2	0
814	1	0	2	0	0	1	2	2	0	0	0	1	1	0	0	0	0	0	1	1	1	0	1	0	0	0	0	2	2	2	1	0	0	0	1	2	1	0	0	0	0	0	0	0	0	0	0	2	0
815	1	0	1	0	0	2	1	2	0	0	1	1	1	0	0	0	0	0	1	1	1	0	0	0	0	0	0	2	2	2	0	1	1	0	1	1	1	0	0	0	0	1	1	0	1	1	0	1	0
816	0	0	1	0	0	1	1	2	0	0	0	0	1	0	0	0	0	0	0	0	1	0	0	0	0	0	0	2	2	2	1	0	0	0	1	2	2	1	0	1	0	0	0	0	0	0	0	1	0
817	0	0	2	0	0	1	1	1	1	2	0	0	0	0	0	0	0	0	2	2	2	0	1	1	1	1	0	2	2	2	2	2	1	0	0	1	1	0	0	1	0	0	0	0	0	2	0	2	0
818	1	0	2	0	0	2	1	2	0	0	0	1	1	0	0	1	1	2	0	0	2	0	0	0	0	0	0	2	1	1	1	1	1	0	0	2	1	1	0	0	0	0	0	1	0	1	0	1	1
819	0	0	1	0	0	1	2	2	1	1	0	0	0	0	0	0	0	1	0	1	1	0	0	0	0	1	0	2	2	2	0	0	1	0	0	2	2	1	0	0	0	2	2	0	1	1	1	1	0
820	0	0	2	0	0	1	2	2	0	0	1	0	2	1	1	1	0	0	1	1	1	0	1	0	0	0	0	1	1	1	1	0	1	0	0	2	0	0	0	0	0	0	0	0	0	1	0	1	0
821	1	0	1	0	0	1	1	1	2	2	0	1	2	0	0	0	1	1	1	1	1	1	0	0	0	0	0	1	2	2	0	1	1	0	0	2	0	0	0	0	0	0	0	0	0	1	0	0	0
822	0	1	2	0	1	1	1	2	0	0	0	0	1	0	0	0	0	0	2	1	2	0	0	0	0	1	0	2	1	1	0	0	1	1	0	2	0	0	0	1	0	0	0	0	0	0	0	2	0
823	1	1	1	0	0	1	1	1	1	1	0	0	0	0	0	0	0	1	0	0	2	0	0	0	0	0	1	2	2	2	0	0	0	0	0	1	0	0	0	0	0	0	0	0	0	1	0	2	0
824	0	1	1	0	0	1	2	2	0	1	0	0	0	0	0	0	0	1	2	2	2	0	0	0	0	0	0	2	2	2	0	1	2	0	0	2	2	0	0	1	1	0	0	0	1	0	0	2	0
825	1	0	0	0	0	1	1	1	1	1	1	0	1	0	0	0	0	0	0	0	0	0	0	0	0	0	0	2	1	1	1	1	1	0	0	2	1	0	1	0	0	0	0	0	1	0	0	0	1
826	0	0	1	0	0	2	1	2	1	1	0	0	0	0	0	0	0	0	1	1	1	0	1	0	0	0	0	2	2	2	1	1	2	1	0	1	1	0	0	1	0	0	0	0	0	0	0	2	0
827	1	0	2	0	0	2	0	0	2	2	0	0	0	0	0	0	0	2	1	1	1	0	0	0	0	0	1	2	2	2	1	1	0	1	0	1	0	1	0	0	0	1	1	0	0	0	0	2	0
828	0	0	0	0	0	1	0	0	2	2	0	0	1	0	0	1	0	1	1	1	1	0	1	0	0	0	0	2	2	2	0	0	0	1	1	2	0	0	0	0	0	0	0	0	1	1	0	0	1
829	0	0	2	0	0	1	0	0	2	2	0	0	0	0	0	0	0	0	2	2	2	0	0	0	0	0	0	2	2	2	1	1	0	0	0	1	2	0	0	0	0	0	0	0	0	0	0	2	0
830	0	0	1	0	0	1	1	2	0	0	1	0	1	0	0	0	0	1	0	0	2	0	0	0	0	0	0	2	2	2	1	1	1	0	0	0	0	0	0	1	0	1	0	0	1	0	0	0	0
831	0	0	2	0	0	2	0	0	2	2	0	0	0	0	0	0	0	1	2	2	2	0	0	0	0	0	0	0	2	2	0	0	1	1	0	2	2	1	1	1	1	1	1	0	1	1	0	2	0
832	1	0	0	0	0	0	1	1	1	1	1	0	1	0	0	0	0	0	2	1	2	0	0	0	0	0	0	2	2	2	2	1	0	1	1	2	0	0	0	0	0	0	0	0	0	0	0	1	1
833	0	1	1	0	0	2	1	2	0	1	0	0	0	0	0	0	0	2	1	1	2	0	1	0	0	0	0	2	2	2	0	0	1	1	0	2	2	0	1	1	0	0	0	0	1	1	0	2	0
834	1	0	1	0	0	1	1	2	0	0	1	0	0	0	0	0	0	1	2	2	2	0	1	0	0	0	0	2	1	1	1	2	1	0	0	1	1	0	0	1	0	1	1	0	1	1	0	1	0
835	1	0	2	0	0	2	1	1	1	1	0	0	0	0	0	0	0	1	1	1	1	0	0	0	0	1	0	0	2	2	0	1	1	0	0	2	2	0	0	1	0	1	1	0	1	2	0	2	0
836	1	0	2	0	0	1	1	1	0	1	0	0	1	0	0	0	0	0	1	1	2	0	0	0	0	1	0	1	2	2	0	1	1	0	0	1	1	1	0	0	0	1	1	0	1	1	0	0	0
837	1	1	2	0	1	1	1	1	2	2	0	1	1	0	0	0	0	1	2	2	1	0	0	0	0	0	0	2	2	2	2	1	1	0	0	2	2	0	0	0	1	0	0	0	0	0	0	1	0
838	1	0	1	0	0	0	1	2	0	1	0	0	1	0	0	0	0	0	1	1	1	0	1	1	1	2	0	1	1	2	0	0	0	0	0	2	1	0	1	0	1	1	1	0	0	0	0	2	0
839	1	0	1	0	0	1	1	1	1	2	0	0	0	0	0	0	1	2	0	0	2	0	1	0	0	0	0	2	2	2	0	2	2	0	0	0	1	0	0	0	0	0	0	1	0	1	0	2	0
840	0	0	1	0	0	1	0	0	2	2	0	1	1	0	0	0	0	1	1	1	1	0	0	0	0	1	0	2	2	2	0	2	1	2	0	2	1	1	0	0	0	1	1	0	1	2	0	1	0
841	1	0	1	0	0	1	0	0	1	1	1	0	0	0	0	0	0	1	0	0	1	1	0	0	0	0	0	2	2	2	1	1	1	0	0	2	2	0	0	1	1	0	0	0	0	1	0	0	1
842	0	0	1	0	0	1	1	1	1	1	0	1	2	0	0	0	0	0	0	1	2	0	0	0	0	0	0	2	2	2	0	1	1	2	0	1	2	0	0	2	1	2	2	0	1	1	0	2	0
843	1	0	1	0	0	1	1	1	1	2	0	1	2	0	0	1	0	0	1	1	2	0	0	0	0	0	0	2	2	2	0	1	1	1	1	1	0	0	0	0	0	1	1	0	1	1	0	1	1
844	1	1	1	0	0	1	2	2	0	1	0	0	1	0	0	0	0	0	1	1	2	1	0	0	0	0	0	2	1	1	1	1	0	0	0	1	1	1	0	0	0	1	1	0	0	0	0	1	0
845	0	0	2	0	0	1	1	1	1	1	0	1	1	0	0	0	1	2	0	0	2	0	0	0	0	0	0	2	2	1	2	2	2	0	0	2	1	1	0	0	0	2	2	0	1	1	0	1	0
846	1	0	1	0	0	1	1	1	1	1	0	1	2	0	0	0	0	1	2	2	2	0	1	1	1	2	0	2	2	1	1	2	2	0	0	2	1	0	0	1	0	0	0	0	0	0	0	2	0
847	0	0	2	0	0	1	1	1	1	1	0	1	2	0	0	0	0	0	2	2	2	0	0	0	0	1	0	1	2	2	0	0	1	0	0	2	1	0	0	0	0	0	0	0	0	0	0	2	0
848	0	0	0	0	1	1	1	1	1	1	1	0	0	0	0	0	0	0	2	1	2	0	0	0	0	0	0	2	2	2	1	2	2	0	0	1	1	0	0	2	0	0	0	0	0	1	0	1	1
849	0	0	1	0	0	0	1	1	1	1	0	0	0	0	0	0	0	1	2	2	2	0	1	0	0	0	0	2	2	1	0	2	2	0	0	1	1	0	0	0	1	0	0	1	1	0	0	1	1
850	1	0	2	0	0	2	1	1	1	2	1	1	1	0	0	0	0	0	0	0	0	0	2	0	0	1	0	1	2	2	1	1	1	0	0	2	2	1	0	0	0	0	0	0	1	0	0	1	1
851	1	0	2	0	0	1	1	1	1	1	0	0	1	0	0	1	0	1	2	2	2	0	0	0	0	0	0	2	1	1	0	1	2	0	0	2	1	0	0	0	0	1	1	0	0	1	0	1	1
852	1	0	1	0	0	1	2	2	0	1	1	0	1	0	0	0	0	0	1	1	2	0	0	0	0	0	0	2	2	2	0	1	1	0	0	1	1	0	0	1	0	0	0	0	0	2	0	2	0
853	0	0	1	0	0	2	1	1	1	1	0	0	1	0	0	0	0	0	0	0	0	0	1	0	0	0	1	2	2	2	0	1	1	1	1	2	0	0	0	1	0	0	1	0	1	0	0	0	0
854	0	0	1	0	0	1	0	0	2	2	0	1	2	1	1	1	0	1	2	2	2	0	0	0	0	0	0	1	2	2	1	1	1	0	0	2	1	1	1	0	0	0	0	0	2	2	0	2	0
855	1	0	1	0	1	1	0	0	2	2	0	0	1	0	0	0	0	0	0	0	0	0	0	0	0	0	0	2	2	2	2	1	1	1	0	0	0	0	0	0	0	0	0	0	1	0	0	1	1
856	0	0	2	0	0	1	2	2	0	1	1	0	0	0	0	0	0	0	2	2	2	1	0	0	0	1	0	2	1	1	0	0	0	2	1	2	0	0	0	0	0	0	0	2	0	2	0	0	1
857	0	0	0	0	0	1	1	2	1	1	0	0	0	0	0	0	0	1	0	1	2	0	0	0	0	0	0	2	2	1	0	1	1	0	0	1	0	0	0	0	0	0	0	0	0	1	0	1	0
858	1	0	2	0	0	2	2	2	0	0	1	0	0	0	0	0	0	1	0	0	1	0	1	0	0	1	0	2	2	2	1	2	1	0	0	1	1	0	0	0	0	1	1	0	1	1	0	2	0
859	1	1	2	0	0	1	2	2	0	0	1	0	0	0	0	0	0	0	2	2	2	0	0	0	0	0	0	2	2	1	0	1	2	1	0	2	1	1	0	0	0	1	1	1	1	1	0	1	0
860	1	1	1	0	0	1	1	1	1	1	1	0	1	0	0	1	0	0	1	1	1	0	0	0	0	1	0	1	2	2	1	2	2	0	0	2	1	1	0	0	0	0	0	0	0	1	0	2	0
861	0	0	1	0	0	1	1	1	0	0	1	0	0	0	0	0	0	2	2	1	2	0	1	0	0	0	0	1	2	2	0	1	1	0	0	2	1	0	1	0	1	0	0	2	0	2	0	1	1
862	0	0	1	0	0	0	2	2	0	0	1	0	1	0	0	0	0	0	2	1	2	0	1	1	1	1	2	2	2	2	1	0	0	0	1	2	1	0	0	1	0	0	0	0	0	2	0	1	1
863	0	0	1	0	0	2	2	2	0	0	0	0	1	0	0	0	0	0	1	1	1	0	0	0	0	0	0	2	2	2	1	0	0	0	1	2	2	0	0	2	0	0	0	0	1	1	0	2	0
864	1	0	1	0	0	1	2	2	0	1	1	0	0	0	0	0	0	1	2	2	2	1	0	0	0	0	0	2	2	2	0	1	1	1	1	1	2	0	0	0	0	0	0	0	1	1	0	2	0
865	0	0	1	0	0	1	1	1	1	1	0	1	0	0	0	0	0	1	1	1	1	0	0	0	0	1	0	1	2	2	0	1	1	0	0	2	0	0	0	1	0	2	2	0	1	1	0	2	0
866	1	0	2	0	0	1	1	1	1	1	0	0	0	0	0	0	0	0	1	1	1	0	0	0	0	0	0	1	2	2	0	2	1	1	0	2	2	2	0	0	0	0	0	0	0	0	0	1	1
867	1	0	2	0	0	2	1	1	1	1	0	0	0	0	0	0	1	2	1	1	1	0	1	1	1	1	0	2	2	2	0	2	1	1	1	2	0	0	0	0	0	0	1	0	1	0	0	2	0
868	0	1	1	0	0	1	0	1	0	0	0	1	2	0	0	0	0	0	1	2	2	0	1	0	0	1	0	1	1	1	0	1	1	0	0	2	0	0	0	0	0	0	0	1	0	1	0	1	1
869	1	0	2	0	0	2	1	1	1	1	0	1	1	0	0	1	0	0	1	1	1	0	1	1	1	1	0	2	2	1	0	0	0	0	0	1	1	1	0	0	0	0	0	1	1	2	0	2	0
870	1	0	0	0	0	0	1	2	0	1	0	1	1	0	0	0	0	1	1	1	2	0	0	0	0	0	0	2	2	2	0	1	1	1	1	2	1	0	0	0	0	1	0	0	0	1	0	2	0
871	0	0	2	0	0	2	0	1	1	1	0	0	0	0	0	0	0	0	2	1	2	0	0	0	0	0	0	1	2	2	0	0	0	0	1	2	1	0	1	0	0	0	0	0	0	0	0	1	0
872	0	0	1	0	0	1	0	0	2	2	0	0	0	0	0	0	0	1	2	2	2	0	0	0	0	0	0	2	1	2	1	2	2	0	0	1	2	1	0	1	0	1	1	1	1	2	0	2	0
873	0	0	2	0	0	1	1	1	1	1	1	1	1	0	0	0	0	1	0	0	1	0	0	0	0	0	0	1	1	1	0	1	1	1	1	2	1	0	0	0	0	0	0	0	0	1	0	2	0
874	1	0	1	0	0	1	0	1	0	0	0	1	2	0	0	0	0	1	0	1	1	0	1	1	1	1	0	1	1	1	0	2	1	1	1	1	0	0	0	0	0	0	0	1	0	0	0	0	1
875	1	0	2	0	0	2	1	1	0	0	1	0	1	0	0	0	0	1	1	1	2	0	0	0	0	0	1	2	2	2	1	1	1	0	0	2	1	0	0	0	0	1	1	0	0	0	0	0	1
876	0	1	2	0	0	1	2	2	0	0	1	0	1	0	0	0	0	0	2	2	2	0	0	0	0	1	0	1	1	1	1	1	1	1	1	1	1	0	0	0	0	0	0	1	0	0	1	2	0
877	0	0	1	0	0	0	0	0	1	1	1	1	1	0	0	0	0	1	0	1	1	0	0	0	0	0	1	1	2	2	0	0	0	1	1	2	1	0	0	0	1	0	0	0	0	1	0	1	1
878	0	0	1	0	0	1	2	2	0	0	0	0	0	0	0	0	0	0	2	2	2	0	1	1	1	1	0	1	1	1	1	1	1	1	0	1	1	0	0	0	0	0	0	0	0	1	0	0	1
879	1	0	1	0	0	1	0	1	1	1	0	0	0	0	0	0	0	1	1	2	2	1	0	0	0	0	0	2	2	2	0	0	1	1	0	2	0	0	0	0	0	0	0	0	0	1	0	2	0
880	1	0	0	0	0	0	1	2	0	0	1	0	0	0	0	0	0	0	1	1	1	0	0	0	0	0	0	2	2	1	1	1	1	0	0	2	2	1	0	1	0	1	1	0	1	2	0	1	0
881	0	0	2	0	0	2	2	2	0	1	1	1	1	0	0	0	0	1	2	2	2	0	0	0	0	0	0	2	2	2	0	1	1	0	0	2	1	0	0	1	0	0	0	1	1	1	0	1	0
882	1	0	1	0	0	1	2	2	0	1	0	0	0	0	0	0	0	1	2	2	1	0	1	1	1	1	0	1	1	0	0	2	2	0	0	1	0	0	0	0	0	0	0	0	0	1	0	2	0
883	1	0	2	0	0	1	0	1	1	1	0	0	0	0	0	0	0	0	1	1	1	0	0	0	0	0	0	1	2	2	0	1	1	1	1	2	1	0	0	1	0	1	1	0	0	1	0	2	0
884	1	0	2	0	0	1	0	1	1	1	1	0	1	0	0	0	0	1	1	1	2	0	1	0	0	0	0	0	1	1	0	1	1	0	0	1	1	0	0	1	0	0	0	2	0	2	0	1	0
885	0	0	2	0	0	2	2	2	0	0	0	0	0	0	0	0	0	0	0	0	0	0	0	0	0	0	0	1	1	1	0	2	1	1	0	2	2	0	0	1	1	0	1	0	1	0	0	1	0
886	1	0	2	0	0	2	1	1	1	1	1	0	1	0	0	0	1	1	0	0	1	0	1	1	1	1	0	2	2	2	1	1	1	2	1	1	2	1	0	1	0	1	0	0	0	1	0	2	0
887	1	0	1	0	0	0	2	2	0	0	0	1	1	0	0	0	0	0	1	1	1	0	0	0	0	0	0	0	1	1	0	1	1	1	1	1	2	0	0	2	1	2	2	0	1	1	0	1	0
888	1	1	1	0	0	1	1	1	1	1	0	0	0	0	0	0	0	1	1	1	2	0	0	0	0	0	0	1	2	2	0	2	2	0	0	1	1	0	0	0	1	0	0	1	0	0	0	1	0
889	1	0	1	0	0	2	2	2	0	0	1	0	0	0	0	0	0	0	1	1	1	1	0	0	0	0	0	2	1	1	1	2	2	0	0	1	2	0	0	0	1	0	0	0	0	1	0	0	0
890	0	0	2	0	0	2	2	2	0	1	0	1	2	0	0	1	0	1	1	1	1	0	0	0	0	1	0	2	2	1	0	0	2	1	0	2	1	0	0	0	0	0	0	0	1	0	0	1	0
891	1	0	2	0	0	2	0	1	1	1	1	0	1	0	0	0	0	1	1	1	1	0	0	0	0	0	0	1	1	1	0	1	1	0	0	2	2	1	0	0	0	1	1	0	1	0	0	2	0
892	0	0	0	0	0	1	1	0	1	1	0	0	1	0	0	0	0	0	1	1	1	0	1	0	0	0	0	2	2	2	0	0	1	0	0	2	0	0	0	0	0	0	0	0	0	0	0	0	0
893	1	0	1	0	0	0	2	2	0	0	0	0	0	0	0	0	0	0	2	2	2	0	0	0	0	0	0	2	2	2	0	1	1	0	0	1	2	1	1	0	1	0	0	0	1	1	0	0	1
894	1	0	1	0	0	1	2	2	0	0	1	1	2	0	0	0	0	0	1	1	1	0	0	0	0	0	0	1	2	2	0	0	0	0	0	2	0	0	0	0	0	1	1	0	1	0	0	0	0
895	1	0	2	0	0	1	1	2	0	0	0	0	1	0	0	0	0	0	0	0	1	0	0	0	0	1	0	1	1	1	0	2	1	0	0	1	1	0	1	0	1	0	0	0	0	0	0	0	0
896	0	0	2	0	0	2	1	2	0	0	0	0	0	0	0	0	0	0	1	1	2	0	0	0	0	0	0	1	2	2	0	2	2	0	0	0	0	0	0	0	0	0	0	0	0	0	0	2	0
897	1	0	2	0	0	2	0	1	0	0	0	1	1	0	0	1	0	0	2	2	2	0	0	0	0	0	0	2	1	1	1	0	0	0	0	2	1	0	0	0	0	0	0	1	0	1	0	2	0
898	1	0	1	0	0	1	0	0	1	1	0	0	1	0	0	0	0	1	1	1	1	0	0	0	0	0	0	1	1	1	1	1	1	1	1	2	1	0	0	0	0	0	0	0	1	0	0	1	0
899	1	0	1	1	1	2	1	1	1	2	0	1	2	0	0	0	0	1	2	2	2	1	1	1	1	1	0	1	2	2	0	2	1	1	0	1	0	0	0	0	0	0	0	0	0	2	0	1	0
900	0	0	1	0	0	1	1	1	1	1	0	1	2	0	0	1	0	0	1	1	1	0	0	0	0	0	0	2	2	2	0	1	1	1	0	0	2	0	0	1	0	1	1	0	0	0	0	1	1
901	1	0	2	0	0	1	1	2	0	0	1	0	1	0	0	0	0	0	1	1	1	1	0	0	0	0	0	2	1	1	0	1	1	0	0	2	1	0	0	1	0	0	0	0	0	0	0	0	1
902	0	0	2	0	0	2	1	2	0	1	0	0	1	0	0	0	0	0	1	1	2	0	0	0	0	0	0	0	1	2	0	2	2	0	1	2	1	1	0	0	0	0	0	0	1	0	1	1	0
903	0	0	2	0	0	2	1	1	2	2	0	1	1	0	0	0	0	0	1	1	1	0	0	0	0	1	1	1	1	1	0	1	1	0	0	1	1	1	0	0	0	1	1	0	0	1	0	2	0
904	0	0	1	0	0	1	1	1	1	2	0	0	1	0	0	0	0	0	1	1	1	0	0	0	0	0	0	1	1	0	0	1	1	0	0	2	2	0	0	2	0	1	0	0	1	0	0	2	0
905	1	0	2	0	0	2	0	0	2	2	0	0	0	0	0	0	0	1	0	1	1	0	0	0	0	0	0	1	2	2	0	1	1	0	0	2	2	0	0	0	0	0	0	0	0	1	0	1	0
906	0	0	1	0	0	2	2	2	0	1	0	1	1	0	0	0	0	1	0	0	1	0	0	0	0	0	0	2	2	1	1	2	2	0	0	1	0	0	0	1	0	0	0	0	0	0	0	2	0
907	1	0	1	0	0	1	1	1	1	1	0	0	1	0	0	0	0	1	1	1	1	0	0	0	0	0	0	1	2	2	0	2	1	1	1	2	1	0	0	0	0	0	1	0	1	0	0	2	0
908	0	0	1	0	0	1	0	0	1	1	0	0	0	0	0	0	0	1	1	0	0	0	1	1	1	2	0	2	2	2	0	1	1	0	0	2	2	1	1	0	0	0	0	0	0	0	0	2	0
909	1	0	2	0	0	2	0	1	0	0	1	1	1	0	0	0	1	0	2	1	2	0	0	0	0	1	0	2	2	2	0	2	1	1	0	1	1	0	0	0	0	0	0	1	2	0	0	0	0
910	1	0	0	0	0	0	1	2	0	0	0	0	1	0	0	0	0	1	1	1	1	0	0	0	0	0	0	2	1	1	0	0	0	1	1	1	1	0	0	0	0	0	0	1	0	0	0	0	1
911	1	0	1	1	1	1	1	1	1	2	1	0	2	0	0	0	0	0	2	1	2	1	1	0	0	0	1	2	2	2	0	1	1	1	1	2	0	0	0	0	0	0	0	1	0	0	0	0	0
912	0	0	1	0	0	1	1	2	0	0	1	0	1	0	0	1	0	0	0	0	0	0	1	0	0	1	0	2	2	2	1	0	0	0	0	2	1	1	0	0	0	0	0	0	1	0	0	0	1
913	1	0	0	0	0	1	0	0	2	2	0	1	1	1	1	1	0	0	1	1	1	0	0	0	0	0	0	2	2	2	0	1	1	0	0	2	1	0	0	1	0	0	0	1	1	1	0	1	0
914	0	0	1	0	0	1	2	2	0	0	0	0	0	0	0	0	0	1	0	1	2	0	0	0	0	0	0	2	2	2	1	1	1	0	0	0	1	0	0	2	0	1	1	0	0	1	0	2	0
915	1	0	0	0	0	0	2	2	1	1	1	0	0	0	0	0	0	0	1	1	1	0	0	0	0	0	0	1	2	2	1	1	1	1	0	2	2	0	0	1	0	0	0	0	0	1	0	0	0
916	1	0	1	0	0	1	2	2	0	0	1	0	0	0	0	0	0	1	0	0	0	0	1	0	0	0	0	2	2	2	0	1	1	0	0	1	0	0	0	0	0	0	0	0	0	0	0	2	0
917	1	0	2	0	0	1	1	0	1	1	0	0	1	1	1	1	0	0	1	1	0	0	0	0	0	1	0	2	1	1	0	1	2	0	0	2	2	0	0	1	0	0	0	0	0	1	0	1	0
918	0	0	1	0	0	2	1	2	0	0	0	0	1	0	0	0	0	0	0	1	1	0	1	0	0	1	1	2	2	2	1	0	1	2	0	2	0	0	0	0	0	0	0	1	1	1	0	0	2
919	1	0	1	0	0	1	2	2	0	0	0	0	0	0	0	0	0	1	1	1	2	1	0	0	0	0	0	2	2	1	0	1	1	0	0	2	2	0	0	1	0	0	0	0	0	0	0	2	0
920	0	0	1	0	0	1	0	1	1	1	0	0	1	1	1	1	0	1	1	2	2	0	0	0	0	0	0	2	2	2	0	2	1	1	0	2	2	0	0	1	1	1	0	0	1	0	0	0	0
921	0	1	1	0	0	1	2	2	1	1	1	0	0	0	0	0	0	1	2	2	2	0	1	0	0	0	0	1	1	1	0	2	1	1	1	2	1	0	0	1	0	1	0	0	1	0	0	1	0
922	1	0	1	0	0	0	2	2	0	0	1	0	1	0	0	0	0	0	1	1	1	0	0	0	0	0	0	1	1	1	0	1	1	0	0	1	2	0	0	2	0	0	0	0	1	1	0	1	0
923	0	0	2	0	0	2	2	2	0	0	0	0	1	1	1	1	0	0	0	0	0	0	0	0	0	0	0	1	2	2	1	1	0	1	1	2	2	1	1	1	0	0	0	1	2	1	0	0	0
924	1	0	2	0	0	2	2	2	0	0	0	0	0	0	0	0	0	1	2	1	2	0	0	0	0	0	0	2	2	2	0	2	2	0	0	1	0	0	0	1	0	0	1	0	1	0	0	2	0
925	0	0	1	0	1	1	0	0	2	2	0	0	1	0	0	0	0	1	1	1	2	0	0	0	0	0	0	2	2	2	2	0	0	1	0	2	1	1	0	0	0	0	0	0	0	1	0	0	0
926	1	0	2	0	0	1	1	1	1	1	1	0	1	0	0	1	0	1	1	1	1	0	0	0	0	0	0	1	2	2	0	1	1	0	0	2	2	1	1	1	0	0	0	0	0	0	0	1	0
927	0	0	1	1	1	2	2	2	0	0	1	0	1	0	0	0	0	1	0	0	0	0	1	0	0	1	0	2	1	1	1	2	1	0	0	1	2	0	0	1	0	0	0	0	1	1	0	1	0
928	0	0	1	0	0	1	1	1	1	1	2	1	0	0	0	0	0	1	1	0	0	0	1	0	0	0	0	2	2	2	1	1	1	1	1	2	2	0	0	0	1	1	1	0	1	0	1	1	0
929	0	0	0	0	0	0	1	1	1	2	0	0	0	0	0	0	0	0	1	1	2	0	1	0	0	0	1	2	2	1	0	1	1	0	0	2	1	0	0	1	0	0	0	0	0	1	0	1	1
930	0	0	1	0	0	1	1	1	1	2	0	1	2	0	0	0	0	1	2	2	2	0	1	1	1	1	0	2	2	1	1	2	1	1	0	1	1	0	0	1	0	0	0	2	0	1	1	1	0
931	1	0	1	0	0	1	2	2	0	0	2	0	0	0	0	0	0	0	1	1	2	0	0	0	0	0	0	2	2	2	2	0	1	0	0	2	1	0	0	2	0	0	0	0	1	1	0	1	0
932	1	1	0	0	0	1	1	1	1	1	1	1	2	0	0	0	0	0	1	1	2	0	0	0	0	0	0	2	2	1	0	2	1	0	0	1	1	0	0	0	0	1	1	0	1	1	0	1	0
933	0	0	1	0	0	1	2	2	0	0	1	0	0	0	0	0	1	1	0	0	1	0	0	0	0	0	0	1	2	2	0	1	1	1	0	1	2	0	1	0	1	0	0	0	0	1	0	1	0
934	1	0	2	0	0	2	2	2	0	1	0	0	1	0	0	0	0	0	1	1	0	0	1	1	1	1	0	1	2	2	1	1	0	0	0	1	0	0	0	1	0	0	0	0	0	1	0	2	0
935	1	0	2	0	0	1	1	1	0	0	1	0	0	0	0	0	0	1	1	1	1	0	0	0	0	2	0	1	1	1	0	2	2	0	0	0	1	0	1	0	0	0	0	0	0	1	0	2	0
936	1	0	1	0	0	1	0	1	2	2	0	0	1	0	0	0	0	2	2	1	2	0	0	0	0	0	0	2	2	2	0	2	1	1	1	2	2	0	0	1	0	1	1	0	0	0	0	1	0
937	0	0	2	0	0	2	1	2	0	0	0	0	1	0	0	0	0	0	1	1	1	0	0	0	0	1	1	2	2	2	0	1	1	0	0	2	1	0	0	0	0	0	0	0	0	0	0	0	0
938	0	0	2	0	0	2	1	1	1	1	1	0	0	0	0	0	0	1	2	2	2	0	0	0	0	0	0	2	2	2	0	2	2	0	1	2	2	0	0	1	1	1	1	0	1	1	0	0	1
939	0	0	1	0	0	0	2	2	0	0	1	0	0	0	0	0	0	1	1	1	1	0	0	0	0	0	0	2	1	1	1	2	1	0	0	1	1	0	0	1	0	1	0	0	1	0	1	2	0
940	1	0	2	0	0	2	1	1	0	0	1	1	2	0	0	1	1	1	0	0	1	0	0	0	0	1	0	2	1	1	0	1	1	0	0	0	2	0	1	0	1	0	0	0	0	0	0	1	0
941	1	0	2	0	0	1	2	2	0	0	0	0	2	1	1	1	0	0	0	0	0	0	1	0	0	0	0	2	2	2	2	2	1	0	0	1	1	0	0	1	0	0	0	0	1	0	0	1	0
942	0	1	2	0	0	1	1	2	0	0	1	0	1	0	0	0	1	0	2	1	2	0	1	0	0	0	0	2	1	1	1	2	1	0	1	2	1	0	0	0	0	1	1	0	1	1	0	2	0
943	1	0	0	0	0	1	1	2	0	1	0	0	1	0	0	1	0	0	1	1	2	0	0	0	0	0	0	2	1	1	1	1	0	2	1	1	0	0	0	1	0	0	0	0	1	0	0	0	1
944	1	0	0	0	0	0	2	2	0	0	1	0	0	0	0	0	0	0	0	0	2	0	0	0	0	0	0	1	1	1	0	1	1	0	0	0	1	0	0	0	0	2	2	0	1	1	0	2	0
945	1	0	1	0	0	1	1	1	1	1	0	0	1	0	0	0	1	2	1	1	1	0	0	0	0	0	0	2	2	2	0	1	1	0	0	1	2	0	0	1	0	0	0	0	1	0	0	2	0
946	1	1	2	0	1	1	2	2	0	1	0	1	1	0	0	1	0	0	0	0	2	0	1	0	0	0	0	1	2	2	0	1	1	0	1	1	1	0	0	1	0	1	1	0	0	0	0	2	0
947	1	0	2	0	0	2	1	1	1	2	0	1	2	0	0	0	0	0	1	1	1	0	0	0	0	0	0	2	1	1	1	2	2	1	0	2	1	1	0	0	0	1	1	0	1	0	0	1	1
948	0	0	1	0	1	0	2	2	0	0	2	0	0	0	0	0	0	0	2	1	2	0	0	0	0	0	0	1	1	1	1	0	1	1	0	2	2	1	1	0	1	0	0	0	0	1	0	2	0
949	0	0	1	0	0	1	0	0	2	2	0	1	1	0	0	0	0	0	0	1	1	0	0	0	0	0	0	2	1	1	0	1	1	0	0	2	1	1	0	0	0	0	0	0	0	0	0	2	0
950	1	0	2	0	0	1	1	2	1	1	0	0	0	0	0	0	0	0	1	1	1	0	0	0	0	0	0	2	1	1	0	2	1	0	0	1	1	0	0	1	0	0	0	0	0	0	0	1	1
951	0	0	1	0	0	0	0	0	1	1	1	0	1	1	1	1	0	0	1	1	1	2	0	0	0	0	0	2	2	2	1	0	0	1	1	2	2	0	0	1	0	0	0	0	0	1	0	1	0
952	1	1	1	0	0	1	1	1	1	2	0	0	0	0	0	0	0	1	2	2	2	0	1	1	1	1	0	2	2	2	1	1	1	1	0	1	2	0	0	1	0	0	0	0	0	2	0	1	0
953	0	0	1	1	1	1	1	2	0	1	0	0	1	1	0	0	0	1	2	2	2	0	0	0	0	1	0	2	2	2	0	0	0	0	0	2	1	0	0	0	0	1	1	0	1	0	0	2	0
954	1	0	2	0	0	2	1	2	1	1	0	0	0	0	0	0	0	0	0	0	1	0	0	0	0	0	0	2	1	1	0	1	1	0	0	1	1	0	0	0	0	0	0	0	1	1	0	0	0
955	0	0	1	0	0	1	1	1	1	1	0	0	1	0	0	1	0	0	0	0	0	0	0	0	0	0	0	2	2	2	0	1	1	1	1	2	2	1	1	1	0	1	1	0	0	1	0	2	0
956	1	0	1	0	0	2	2	2	1	1	1	0	2	0	0	0	0	0	1	1	1	0	0	0	0	0	0	1	1	0	0	0	0	1	0	2	2	0	0	2	0	0	0	0	1	1	0	0	0
957	0	0	2	0	0	1	0	1	2	2	0	0	1	0	0	0	0	1	2	2	2	0	1	0	0	1	0	2	2	2	1	1	1	1	1	2	2	0	0	1	0	0	0	1	0	1	0	2	0
958	1	0	0	0	0	0	1	1	1	1	0	0	1	0	0	0	0	0	1	1	2	1	0	0	0	0	0	2	1	1	1	1	1	1	0	0	1	0	0	0	0	1	1	0	1	0	0	2	0
959	1	0	2	0	0	0	0	0	2	2	0	1	2	0	0	0	0	1	0	0	1	0	0	0	0	0	0	2	1	0	0	1	1	0	0	2	0	0	0	0	1	0	0	0	0	1	0	1	1
960	0	0	0	0	0	0	0	1	1	1	0	0	1	1	1	1	1	2	1	1	1	1	0	0	0	0	0	2	2	2	0	1	1	0	1	1	0	0	0	1	0	1	1	1	0	1	0	2	0
961	1	0	1	0	0	1	0	0	2	2	0	0	1	0	0	0	0	1	1	2	2	0	0	0	0	0	0	2	2	2	0	1	0	1	0	1	1	1	1	0	0	1	1	1	0	1	0	2	0
962	1	0	2	0	0	1	1	1	2	2	0	1	2	0	0	0	0	2	1	1	1	0	0	0	0	0	0	2	1	1	1	0	0	0	0	2	1	0	0	1	0	1	0	0	1	1	0	2	0
963	0	0	0	0	0	0	2	2	0	0	1	1	2	0	0	0	0	1	1	2	2	0	1	0	0	0	0	0	1	2	0	0	1	0	0	2	2	1	1	0	1	0	0	0	0	0	0	2	0
964	1	0	2	0	0	2	2	2	0	0	0	0	0	0	0	0	0	0	2	2	2	0	0	0	0	0	0	1	2	2	0	1	1	2	1	1	0	0	0	0	0	0	0	0	1	0	0	2	0
965	1	0	0	0	0	0	2	2	0	0	1	0	0	0	0	0	0	0	1	1	1	0	1	1	1	1	0	2	2	2	0	1	1	0	0	2	2	0	0	2	0	1	1	0	1	1	0	1	1
966	1	0	2	0	0	1	1	1	1	1	0	1	1	0	0	0	0	0	2	2	2	1	0	0	0	1	1	2	2	2	1	1	1	1	1	1	2	1	0	1	0	1	1	0	2	2	0	2	0
967	0	0	2	0	0	2	2	2	1	1	1	0	0	0	0	0	0	0	1	1	1	0	1	1	1	2	0	2	2	2	1	2	1	1	1	1	2	0	0	1	1	0	0	0	1	1	0	1	1
968	0	0	2	0	0	2	0	1	1	1	0	0	0	0	0	0	1	0	2	1	2	0	1	0	0	0	0	2	2	2	0	1	1	0	0	1	1	1	1	0	1	0	0	0	0	1	0	0	0
969	1	0	2	0	0	2	1	1	2	2	0	1	1	0	0	0	0	0	1	1	1	0	1	0	0	0	0	2	1	1	0	0	1	1	0	2	1	1	0	0	0	1	0	0	0	1	0	2	0
970	0	0	1	0	0	1	1	1	2	2	0	0	1	0	0	0	1	1	1	1	1	0	1	0	0	0	0	2	2	2	0	1	1	0	0	1	2	0	0	0	0	1	0	0	0	1	0	1	0
971	1	0	2	0	0	2	1	1	1	2	0	1	1	0	0	0	0	0	2	1	2	0	1	0	0	0	0	1	1	1	1	1	0	1	1	1	1	0	0	1	0	0	0	0	0	1	0	2	0
972	1	0	1	0	0	2	2	2	1	1	0	1	1	0	0	0	0	1	1	1	2	0	0	0	0	1	0	2	1	1	0	0	0	0	0	2	2	0	0	0	0	1	1	0	1	0	0	1	0
973	0	0	1	0	0	0	2	2	0	1	0	0	0	0	0	0	0	1	1	1	1	0	1	0	0	1	0	1	2	2	0	1	1	0	0	2	1	0	0	1	0	0	0	0	0	0	0	1	0
974	1	0	2	0	0	2	2	2	0	1	0	0	0	0	0	0	0	0	1	1	0	0	0	0	0	0	0	0	2	2	0	1	1	0	0	2	2	1	0	0	0	0	0	1	2	1	0	1	1
975	1	0	1	0	0	0	0	1	1	1	0	0	1	0	0	0	0	1	1	2	2	0	0	0	0	2	0	2	2	2	0	1	1	1	2	2	2	1	0	1	0	0	0	0	0	1	0	0	1
976	1	0	1	0	0	1	2	2	0	0	1	0	2	1	1	1	0	1	2	2	2	1	0	0	0	0	0	2	2	2	1	0	0	0	1	2	1	0	0	1	0	0	0	0	0	1	0	1	1
977	1	1	2	0	0	2	1	1	1	1	0	0	0	0	0	0	0	1	2	2	2	0	0	0	0	0	0	1	2	2	0	1	0	1	0	1	1	0	0	0	0	0	0	0	0	1	0	0	0
978	1	0	0	0	0	1	1	2	0	0	0	0	0	0	0	0	0	0	2	2	2	0	0	0	0	0	0	2	2	2	0	1	1	0	0	1	2	1	0	0	0	0	0	0	0	1	0	2	0
979	1	0	1	0	0	1	2	2	0	1	1	1	1	0	0	1	0	0	1	1	1	0	0	0	0	0	0	2	1	1	1	2	1	0	0	2	1	1	0	0	0	2	2	0	1	1	0	2	0
980	1	0	1	0	0	2	1	1	1	2	0	0	0	0	0	0	0	1	2	2	2	0	1	0	0	0	0	2	2	2	1	1	2	0	0	2	1	0	0	1	0	0	0	0	0	2	0	0	0
981	1	1	1	0	0	1	2	2	0	1	0	0	1	0	0	0	0	1	1	1	1	0	0	0	0	0	0	2	1	2	1	1	1	0	0	2	1	0	0	2	0	1	1	0	1	0	0	1	0
982	0	0	2	0	0	1	2	2	0	0	1	0	0	0	0	0	1	2	2	2	1	0	0	0	0	0	0	1	2	2	0	2	1	1	0	1	2	0	0	2	0	0	0	0	1	0	0	0	2
983	0	0	0	0	0	0	2	2	0	1	0	1	1	0	0	0	0	1	1	1	1	0	0	0	0	0	0	1	2	2	0	1	2	0	0	2	1	1	0	0	0	0	0	0	0	1	0	1	0
984	1	0	1	0	0	1	1	1	0	1	0	0	0	0	0	0	0	0	0	0	2	0	2	0	0	1	0	1	2	2	1	1	0	1	2	2	2	0	0	2	1	1	1	0	1	0	0	0	2
985	1	0	2	0	0	2	1	1	1	1	1	1	2	1	1	1	0	0	1	1	0	0	2	1	1	1	0	2	2	2	0	1	1	0	0	2	1	1	0	0	0	1	1	0	1	0	0	2	0
986	1	0	2	0	0	2	0	1	1	1	0	0	0	0	0	0	0	1	1	1	1	0	0	0	0	0	0	1	2	2	0	1	1	0	0	1	0	0	0	1	0	0	0	1	0	0	0	1	0
987	1	0	2	0	0	1	2	2	0	0	2	0	1	0	0	0	0	1	2	2	1	0	1	1	1	1	0	2	1	1	0	2	2	0	0	1	2	1	0	0	0	0	0	0	0	0	0	2	0
988	1	0	2	0	0	1	1	2	0	0	1	2	2	0	0	0	0	1	2	2	2	1	0	0	0	0	0	1	2	2	1	1	1	1	1	2	1	0	0	1	0	0	0	0	2	2	0	1	1
989	1	0	1	0	0	1	1	2	1	1	0	0	0	0	0	0	0	1	1	1	2	0	1	1	1	1	0	2	2	2	0	2	1	0	0	1	2	0	0	1	0	0	0	0	0	0	0	1	0
990	1	0	2	0	0	2	0	0	2	2	0	0	0	0	0	0	0	1	2	2	2	0	1	1	1	1	1	2	2	2	1	1	0	2	1	1	1	0	0	1	0	1	0	0	0	1	0	2	0
991	0	1	2	0	0	1	1	1	1	2	0	0	0	0	0	0	1	2	1	1	1	1	0	0	0	0	0	2	1	1	1	2	1	1	0	1	2	0	1	0	0	1	1	0	1	0	0	2	0
992	0	0	2	0	0	1	2	2	0	0	1	1	2	0	0	0	0	1	1	2	2	0	0	0	0	0	0	1	2	2	1	1	1	1	1	2	1	0	0	1	1	0	0	0	0	0	0	0	1
993	1	0	1	0	0	0	2	2	1	1	1	0	0	0	0	0	1	1	0	0	1	0	0	0	0	0	0	2	2	2	1	0	1	0	0	2	1	0	0	1	0	0	0	0	0	1	0	2	0
994	1	0	2	0	0	1	2	2	0	0	1	0	0	0	0	0	0	0	2	1	2	0	2	0	0	1	0	2	2	2	0	1	1	0	0	2	0	0	0	1	0	1	0	0	0	1	0	1	1
995	1	0	2	0	0	2	0	1	1	1	1	1	0	0	0	0	1	0	2	1	2	0	0	0	0	0	0	0	1	2	0	0	0	0	1	2	1	0	0	1	0	0	0	0	1	0	0	2	0
996	1	0	2	0	0	1	2	2	1	1	1	2	2	1	1	1	0	1	1	2	2	0	0	0	0	1	0	2	2	2	1	0	0	0	0	1	1	0	0	2	0	0	0	0	0	0	0	2	0
997	1	0	1	0	0	1	2	2	1	1	0	0	0	0	0	0	0	0	2	2	2	0	0	0	0	0	0	1	2	2	0	2	1	0	0	2	1	0	0	0	0	1	0	0	0	1	0	0	0
998	1	0	0	0	0	0	2	2	0	0	1	0	0	0	0	0	0	1	2	2	2	0	0	0	0	0	0	2	1	1	1	2	2	0	0	1	2	1	1	0	1	0	0	0	1	0	0	2	0
999	0	0	1	0	0	1	0	1	1	1	0	0	1	0	0	0	0	0	2	1	2	0	1	0	0	1	0	2	2	2	0	1	1	0	0	2	1	1	0	0	0	0	0	0	0	2	0	2	0
1000	0	0	1	0	0	2	0	0	1	1	0	0	0	0	0	0	0	0	1	1	2	0	0	0	0	0	0	1	2	2	0	1	1	0	1	1	1	1	0	0	0	1	0	0	1	2	0	1	0
[truncated: 252 more columns]
