# Supplementary material for: KNN-MDR: a learning approach for improving interactions mapping performances in genome wide association studies
Source: BMC Bioinformatics. 2017 Mar 21;18:184. doi: 10.1186/s12859-017-1599-7 (PMC5361736; doi:10.1186/s12859-017-1599-7)
Supplement: Supplementary file 6 — The data set(s) supporting the results of Table 4. (ZIP 7095 kb) [file 12859_2017_1599_MOESM6_ESM.zip › 100 simulations/S93/mkallsimul.dat]

1	1	0	1	0	0	0	0	0	1	1	0	1	1	1	0	0	1	1	2	0	0	0	2	2	0	2	2	2	2	2	0	1	1	2	1	1	0	0	0	2	0	1	1	0	1	1	0	1	0
2	0	1	1	0	1	1	1	0	1	1	1	0	0	0	0	0	1	1	1	0	0	1	1	1	1	1	1	1	2	2	0	1	1	1	0	1	1	1	0	1	0	0	0	0	0	2	0	1	1
3	1	0	0	0	0	2	1	1	1	2	0	1	1	1	0	0	1	1	2	1	0	1	1	2	0	0	0	1	1	0	0	1	1	2	0	2	2	0	1	2	2	0	0	0	1	1	0	2	0
4	1	0	0	0	0	2	1	1	0	1	0	0	1	0	0	0	2	2	2	1	0	0	2	2	0	1	2	2	2	2	0	2	2	2	0	2	1	0	0	2	0	1	0	0	1	0	0	1	0
5	1	0	0	0	0	1	1	0	1	1	0	0	0	0	0	0	2	2	2	0	0	1	2	2	0	0	2	2	2	1	1	2	2	0	0	0	2	0	1	1	0	0	1	0	1	0	0	1	0
6	0	0	0	0	0	1	1	1	1	2	0	0	0	0	0	0	0	0	0	1	1	0	2	2	0	2	1	2	2	1	2	1	1	1	0	2	0	0	0	2	0	0	0	0	0	2	0	1	0
7	0	0	0	0	0	2	0	0	2	2	0	1	2	1	0	0	0	0	2	1	1	0	2	2	0	2	1	1	2	2	1	2	2	0	0	1	1	1	0	1	0	0	0	0	0	0	0	1	0
8	1	0	0	0	0	2	0	0	2	2	0	0	1	0	0	0	2	1	1	0	0	0	1	1	0	1	1	2	2	2	0	1	1	2	1	2	1	0	0	1	0	0	0	1	0	0	0	1	1
9	1	0	1	0	0	1	2	0	1	1	1	1	1	1	0	0	1	1	1	1	1	0	2	2	0	0	1	2	2	2	0	1	1	2	0	2	0	0	0	1	0	0	1	1	1	0	0	0	2
10	0	1	0	0	0	1	1	0	0	0	1	0	1	1	0	1	1	0	1	0	0	0	2	2	0	1	0	2	1	1	0	1	0	2	2	2	2	0	1	0	0	0	0	1	0	1	0	1	0
11	1	0	0	0	0	0	0	0	2	2	0	0	1	0	0	1	1	1	1	0	0	0	0	0	0	0	1	1	2	2	0	0	0	2	1	2	1	0	0	1	0	0	0	0	0	1	0	1	0
12	1	0	0	0	0	0	2	0	0	0	1	1	1	1	0	0	2	1	2	0	0	0	2	2	0	1	2	2	2	2	0	1	1	2	1	2	1	0	1	1	0	2	2	0	2	1	0	2	0
13	0	0	0	0	0	2	1	1	1	2	0	0	0	0	0	0	1	0	0	1	1	0	2	2	0	0	1	2	2	1	1	2	2	0	0	0	2	0	0	0	0	0	1	0	1	0	0	2	0
14	0	0	0	0	0	1	2	1	0	1	1	0	2	1	0	0	1	0	1	1	0	1	1	2	0	0	2	2	2	2	2	1	1	2	2	2	0	0	0	2	0	1	1	0	1	0	0	1	0
15	0	1	0	0	0	1	1	1	1	2	0	0	2	1	0	1	0	0	2	1	1	0	2	2	0	1	1	1	2	2	1	2	1	0	0	1	2	0	0	1	0	1	0	0	0	1	0	1	1
16	0	0	1	0	0	2	2	1	0	1	0	1	1	1	0	0	2	2	1	1	1	0	1	2	0	1	2	2	2	2	1	1	1	2	0	2	1	0	0	1	0	0	1	0	1	0	0	1	0
17	1	0	1	0	0	1	2	1	0	1	1	0	0	0	0	1	0	0	1	0	0	1	1	1	1	1	1	1	2	2	0	0	0	2	1	2	2	0	2	0	1	0	0	1	0	0	0	1	1
18	1	0	0	0	0	0	1	0	0	0	0	0	0	0	0	0	1	1	1	0	1	0	2	2	0	1	1	2	2	2	1	2	2	0	0	1	2	0	2	0	0	0	0	0	0	0	0	0	0
19	0	0	0	0	0	2	1	1	1	2	0	0	0	0	0	0	0	0	1	1	1	0	1	1	0	1	2	2	2	2	0	2	1	2	0	2	2	1	1	0	0	0	1	0	1	0	0	1	1
20	0	0	0	0	0	1	0	0	2	2	0	0	0	0	0	0	0	0	1	0	0	0	2	2	0	1	1	1	2	2	0	2	2	0	0	1	1	0	1	2	1	1	0	0	1	1	0	0	0
21	0	0	0	0	0	2	1	0	0	0	0	0	0	0	0	0	0	0	1	1	1	1	0	0	1	1	1	1	2	2	0	1	0	2	2	2	2	0	1	0	0	0	1	0	0	0	0	2	0
22	1	0	0	0	0	2	2	1	0	1	0	0	0	0	0	0	0	0	1	1	1	1	1	1	0	0	2	2	2	2	1	1	1	1	0	1	2	0	1	2	2	0	1	0	1	1	0	2	0
23	0	1	0	0	0	2	0	0	2	2	0	1	1	1	0	0	2	0	2	1	0	0	2	2	0	1	2	2	2	2	0	1	1	1	0	2	2	0	2	1	1	0	0	0	0	0	0	1	0
24	1	0	0	0	0	1	1	0	0	0	0	0	0	0	0	0	1	1	0	1	0	0	1	1	1	0	1	1	2	2	1	0	1	0	0	2	0	0	0	2	0	0	0	1	0	0	0	2	0
25	0	1	0	0	0	1	0	0	2	2	0	0	1	1	0	0	0	0	0	2	0	1	0	0	1	0	1	2	2	2	0	1	1	1	0	1	1	0	0	1	0	0	0	0	0	0	0	2	0
26	1	1	0	0	0	1	0	0	1	1	0	0	0	0	0	0	1	1	1	0	0	0	2	2	0	1	1	2	1	1	0	1	1	1	0	1	1	0	0	2	0	1	1	0	1	1	0	1	0
27	1	0	0	0	0	0	2	1	0	1	0	0	2	0	0	0	1	1	1	0	0	0	2	2	0	2	1	2	1	2	1	0	0	2	1	2	2	0	1	2	2	1	1	0	1	1	0	2	0
28	1	0	1	0	0	2	0	0	1	1	0	1	1	0	1	1	2	2	2	1	1	1	2	2	0	0	2	2	2	2	0	1	1	1	0	2	0	1	0	1	0	0	1	0	0	0	0	2	0
29	1	0	0	0	0	0	1	0	1	1	0	0	0	0	0	0	2	1	1	0	0	0	2	2	0	1	1	1	1	1	0	1	1	2	0	2	1	0	0	2	0	0	0	0	0	0	0	0	0
30	1	1	0	0	0	1	2	1	0	1	0	0	0	0	0	0	2	2	2	0	0	0	2	2	0	1	2	2	2	2	0	2	2	0	0	1	2	0	0	1	0	0	0	1	0	0	0	2	0
31	1	0	0	0	0	1	1	1	1	2	0	0	1	1	0	1	2	2	1	0	0	0	2	2	0	2	1	1	2	2	0	2	2	1	0	2	2	0	1	1	0	0	0	0	0	0	0	2	0
32	0	0	0	0	0	2	1	0	0	0	0	0	0	0	0	0	0	1	1	0	0	0	2	2	0	2	1	2	2	2	1	1	0	2	0	2	1	0	0	1	0	0	0	0	0	0	0	0	0
33	1	1	0	0	0	1	2	1	0	1	0	1	1	1	0	0	1	1	1	0	0	0	2	2	0	1	2	2	2	2	0	1	1	2	2	2	2	1	1	0	0	0	2	0	0	2	0	1	1
34	1	0	0	0	0	1	1	0	2	2	0	1	2	2	0	0	2	0	1	0	0	0	2	2	0	1	2	2	2	2	1	1	1	2	0	2	1	0	2	0	0	0	0	0	0	0	0	2	0
35	1	0	0	0	0	1	1	0	0	0	2	0	0	0	0	1	2	2	1	1	1	1	1	1	1	1	2	2	2	2	1	0	0	2	1	2	1	0	1	2	1	1	1	0	1	0	0	1	1
36	0	0	0	0	0	1	1	0	0	0	0	1	1	1	0	0	0	0	0	1	1	0	2	2	0	2	1	1	2	2	0	1	1	2	1	2	2	0	1	1	0	0	0	0	0	1	1	2	0
37	0	0	1	0	0	2	1	0	1	1	1	0	1	1	0	0	0	0	2	1	1	0	2	2	0	0	2	2	2	1	0	0	0	2	0	2	2	0	2	1	1	0	0	0	0	0	0	2	0
38	0	0	0	0	0	2	0	0	1	1	0	1	2	1	0	0	1	0	2	1	1	1	2	2	0	0	2	2	2	2	0	2	1	2	0	2	1	0	0	2	0	0	2	0	0	0	0	1	1
39	0	0	0	0	0	1	1	1	1	2	0	0	0	0	0	0	1	1	1	1	0	0	2	2	0	1	1	2	2	2	1	1	1	2	0	2	1	0	1	1	0	0	0	1	0	0	0	1	1
40	1	0	0	0	0	1	0	0	2	2	0	0	0	0	0	0	0	0	2	0	0	0	1	2	0	1	1	1	2	2	1	1	1	0	0	1	0	0	1	1	0	1	1	0	1	0	0	1	0
41	1	0	1	0	0	2	1	0	0	0	1	1	1	1	0	0	2	1	2	0	0	0	1	1	0	1	1	1	2	2	0	1	1	1	0	2	0	0	0	2	0	0	0	0	0	0	0	2	0
42	0	0	0	0	0	1	2	0	0	0	0	0	0	0	0	0	1	1	0	0	0	0	2	2	0	2	0	1	1	1	0	2	1	1	1	2	1	0	1	2	1	0	0	0	0	0	0	2	0
43	1	0	0	0	0	1	1	0	1	1	0	1	1	1	0	0	1	1	1	1	1	0	2	2	0	0	2	2	2	2	1	2	2	1	0	1	2	0	1	1	0	0	0	0	0	1	0	1	0
44	1	0	0	0	0	1	0	0	2	2	0	0	0	0	0	0	1	1	2	0	0	0	2	2	0	1	2	2	2	2	0	2	2	2	1	2	2	0	2	0	0	0	0	0	0	0	0	1	1
45	0	0	0	0	0	1	1	0	1	1	1	1	1	1	0	0	2	2	1	1	1	0	2	2	0	1	2	2	1	1	1	1	1	1	0	1	0	0	0	2	0	1	1	0	0	0	0	1	0
46	1	0	0	0	0	2	1	0	2	2	0	0	0	0	0	0	1	0	0	1	1	0	1	1	0	1	2	2	2	1	0	0	2	0	0	2	1	2	0	1	1	1	1	0	1	0	0	1	0
47	1	0	0	0	0	1	2	0	2	2	0	0	0	0	0	0	1	0	2	0	0	0	1	1	0	1	1	1	2	2	0	1	1	1	0	1	1	0	0	2	0	0	0	0	0	0	0	1	0
48	1	0	0	0	0	2	2	0	0	0	1	0	0	0	0	1	1	1	1	0	0	0	2	2	0	1	1	2	2	2	1	2	2	1	1	2	0	0	0	2	0	1	1	0	1	0	0	0	2
49	0	0	0	0	0	1	1	0	1	1	0	0	0	0	0	0	2	0	1	0	0	0	2	2	0	0	0	1	2	2	0	1	2	1	0	2	1	0	0	0	0	2	2	0	2	1	0	1	1
50	0	0	0	0	0	0	1	0	1	1	1	0	0	0	0	0	1	2	1	1	1	0	2	2	0	2	2	2	2	2	2	1	1	2	0	2	1	0	0	2	0	0	0	0	2	1	0	0	2
51	0	1	0	0	0	1	1	0	0	0	1	0	0	0	0	0	0	0	0	1	1	1	1	2	0	0	2	2	1	1	1	2	2	0	0	0	2	0	2	0	1	0	0	0	0	0	0	1	1
52	0	0	0	0	0	0	1	0	1	1	1	0	1	0	0	0	1	0	1	1	0	0	1	1	0	0	2	2	2	1	0	2	2	1	1	1	1	0	0	2	0	1	1	0	1	0	0	2	0
53	0	0	0	0	0	1	1	2	0	2	0	0	1	0	0	0	1	1	0	1	1	0	1	1	0	2	0	0	1	2	0	2	2	0	0	0	0	0	0	2	0	1	1	0	1	0	0	1	0
54	0	0	0	0	0	1	2	0	1	1	1	1	2	2	0	0	2	0	1	1	1	1	1	1	1	1	1	2	2	2	0	0	0	2	0	2	1	0	0	2	0	1	1	0	1	1	0	1	0
55	1	0	0	0	0	2	0	0	2	2	0	0	0	0	0	0	0	0	0	1	1	0	2	2	0	1	2	2	2	2	2	2	2	0	0	1	1	0	1	1	0	1	0	0	1	0	0	0	1
56	1	0	0	0	0	1	0	0	1	1	1	1	1	1	0	0	2	1	0	2	1	0	2	2	0	0	1	1	2	2	1	1	1	2	0	2	2	0	1	2	2	0	1	0	0	0	0	1	1
57	1	0	0	0	0	1	2	0	0	0	1	0	0	0	0	0	1	0	1	1	1	1	1	2	0	1	1	1	2	2	1	1	1	1	0	1	0	0	0	1	0	0	0	0	0	0	0	1	0
58	1	0	0	0	0	1	1	1	1	2	0	0	0	0	0	0	2	1	2	0	0	1	1	1	1	2	1	2	1	1	0	2	1	0	0	1	2	0	1	1	0	1	0	0	1	0	0	0	0
59	1	0	0	0	0	1	1	0	0	0	1	0	1	0	0	0	0	0	0	1	1	1	2	2	0	1	2	2	2	2	1	1	2	1	0	2	0	0	0	2	0	1	1	0	0	0	1	1	0
60	0	0	0	0	0	0	0	0	2	2	0	0	1	0	0	0	2	1	2	0	0	0	2	2	0	0	0	2	1	1	0	1	1	2	1	2	1	0	1	1	0	0	0	0	0	0	0	2	0
61	1	0	0	0	0	1	1	0	0	0	1	0	1	1	0	0	1	1	1	1	0	0	1	1	0	2	1	1	2	2	0	0	0	1	0	2	2	0	1	1	0	0	1	0	0	1	0	2	0
62	1	1	0	0	0	2	2	0	0	0	0	0	0	0	0	0	1	0	2	0	0	0	2	2	0	1	2	2	2	2	0	2	1	0	0	1	1	0	1	1	0	0	0	0	0	1	1	1	0
63	0	0	0	0	0	2	1	1	0	1	0	0	1	1	0	0	1	0	1	1	0	0	2	2	0	1	2	2	2	2	0	1	1	2	1	2	0	0	1	1	0	0	1	0	1	1	0	2	0
64	0	0	0	0	0	1	2	1	0	1	1	0	1	1	0	0	0	0	1	1	1	1	2	2	0	0	2	0	1	1	0	1	1	1	0	1	1	0	0	1	0	1	1	0	1	0	0	0	0
65	1	0	0	0	0	1	2	0	1	1	1	1	1	1	0	0	0	0	0	1	1	0	2	2	0	1	1	2	2	2	0	1	1	0	0	1	2	0	2	1	0	0	0	0	0	0	0	1	1
66	1	0	1	0	0	1	1	1	1	2	0	0	0	0	0	1	2	2	1	1	1	0	2	2	0	1	0	2	1	1	0	0	1	1	0	2	1	0	0	0	0	0	0	0	0	0	0	2	0
67	1	0	0	0	0	0	1	0	0	0	0	0	1	0	0	0	1	1	1	0	0	0	2	2	0	1	1	2	1	1	1	1	1	2	1	1	1	0	0	1	0	0	0	0	0	0	0	1	1
68	1	0	1	0	1	1	1	1	1	2	0	0	0	0	0	0	2	1	2	0	0	2	1	1	1	1	2	2	2	2	0	2	1	1	1	1	1	0	1	2	1	0	1	0	1	2	0	1	1
69	0	0	0	0	0	2	0	0	2	2	0	1	0	0	0	0	1	0	0	1	1	0	1	1	0	2	2	2	1	1	0	2	2	0	0	1	2	0	2	0	0	0	0	0	0	1	0	1	1
70	1	0	0	0	0	0	1	0	0	0	0	0	1	0	0	0	0	0	0	1	0	0	1	1	0	0	2	2	2	2	0	2	1	2	0	1	0	0	0	2	0	0	1	0	1	1	0	2	0
71	0	0	0	0	0	0	1	0	2	2	0	1	2	2	0	1	1	1	0	0	0	1	1	1	1	2	0	2	0	0	0	2	1	0	0	2	1	0	0	2	0	2	2	0	1	1	0	1	1
72	1	0	0	0	0	1	2	0	0	0	0	0	1	0	0	0	1	1	1	1	0	1	2	2	0	0	1	2	2	2	0	1	0	2	2	2	2	1	1	1	1	0	0	0	0	1	0	1	0
73	0	0	0	0	0	2	0	0	2	2	0	2	1	1	0	0	1	1	0	1	1	0	2	2	0	0	2	2	2	2	1	0	0	2	0	1	2	0	1	0	0	0	0	0	0	0	0	2	0
74	1	0	0	0	0	2	2	0	1	1	0	0	0	0	0	0	0	0	2	1	1	1	1	1	1	2	2	2	1	1	1	0	0	2	0	2	2	1	0	0	0	0	1	0	0	0	0	2	0
75	0	0	0	0	0	1	1	0	1	1	1	1	1	1	0	0	1	1	1	1	0	0	1	1	0	1	1	2	1	1	1	2	2	2	1	2	1	0	2	0	0	1	1	0	1	1	0	0	0
76	1	0	0	0	0	0	1	0	2	2	0	0	0	0	0	0	2	1	1	0	0	1	0	1	1	1	2	2	2	2	1	2	1	1	1	1	1	0	0	2	0	0	0	0	0	0	0	0	0
77	1	0	0	0	0	1	1	1	0	1	0	1	1	2	0	0	2	2	1	1	1	0	2	2	0	1	2	2	2	2	0	1	1	2	0	2	1	0	1	1	0	0	0	0	1	0	0	1	0
78	0	0	0	0	0	1	2	1	0	1	1	0	1	1	0	0	1	1	1	1	0	1	2	2	0	0	1	1	1	1	0	1	1	1	1	1	2	0	1	0	0	1	1	0	1	1	0	2	0
79	0	1	0	0	0	1	1	1	1	2	0	0	0	0	0	0	1	1	0	1	1	0	1	1	0	1	2	2	2	1	0	2	2	1	1	2	1	0	1	1	0	0	1	0	0	0	0	2	0
80	1	0	0	0	0	2	1	1	0	1	0	0	1	0	0	0	0	0	1	1	1	1	2	2	0	1	1	2	2	1	1	1	2	1	0	2	2	0	1	2	1	1	1	0	0	0	0	1	0
81	1	0	0	0	0	2	0	0	2	2	0	1	1	1	0	0	0	0	2	1	1	1	2	2	0	0	2	2	2	1	0	1	1	0	0	1	1	0	0	1	0	0	0	2	0	0	0	1	0
82	0	0	0	0	0	0	2	0	0	0	1	1	1	1	0	0	1	1	1	1	1	0	1	1	0	1	1	2	1	1	1	2	1	0	0	1	1	0	1	1	0	2	2	0	2	1	0	1	0
83	0	0	0	0	0	1	2	0	0	0	0	0	1	0	0	0	2	0	2	1	0	0	2	2	0	1	2	2	2	2	1	1	1	2	0	2	0	0	1	1	0	0	0	1	0	1	0	1	0
84	1	0	0	0	0	2	2	0	0	0	0	2	2	2	0	0	1	0	1	1	1	0	2	2	0	0	1	1	2	2	0	1	1	1	0	1	1	0	0	1	0	0	0	0	0	0	0	0	0
85	0	0	0	0	0	2	0	0	1	1	1	0	0	0	0	0	1	1	1	1	0	0	2	2	0	1	2	2	2	2	1	0	0	2	1	2	2	0	1	1	0	0	2	0	0	0	0	0	0
86	0	0	0	0	0	1	1	0	1	1	0	2	2	1	1	1	2	1	2	0	0	1	2	2	0	0	2	2	2	2	0	1	1	2	1	2	2	0	0	2	1	0	1	0	1	1	0	0	0
87	1	0	0	0	0	0	1	0	0	0	1	1	1	1	0	0	2	0	1	0	0	0	2	2	0	1	2	2	2	2	0	1	1	1	0	2	0	0	0	1	0	0	0	0	0	0	0	2	0
88	1	0	0	0	0	1	2	0	1	1	0	0	0	0	0	0	1	1	0	2	1	0	2	2	0	0	1	1	2	2	1	2	1	1	0	2	1	0	0	2	0	1	0	0	1	1	0	2	0
89	0	0	0	0	0	2	2	0	0	0	1	0	1	0	0	0	1	1	1	1	0	0	1	1	0	1	1	2	1	1	0	1	1	0	0	0	1	0	0	1	0	1	1	0	1	0	0	1	1
90	1	0	0	0	0	0	1	0	2	2	0	0	0	0	0	0	1	1	1	1	1	0	1	2	0	1	2	2	2	2	0	2	2	1	0	2	1	0	1	2	1	1	1	0	2	0	0	0	0
91	0	0	0	0	0	2	2	1	0	1	1	0	1	0	0	0	2	0	2	0	0	1	2	2	0	1	1	1	2	2	1	1	1	1	0	2	1	0	0	2	0	0	1	0	1	0	0	1	0
92	0	0	0	0	0	1	0	0	2	2	0	0	2	1	0	0	2	0	0	1	1	0	2	2	0	1	2	2	2	1	0	2	2	2	1	2	1	0	0	2	0	0	1	0	1	1	0	1	0
93	0	0	0	0	0	1	0	0	2	2	0	0	0	0	0	0	1	0	1	0	0	1	2	2	0	0	1	1	2	2	0	2	2	0	0	1	2	0	1	2	1	0	0	0	0	0	0	1	1
94	0	0	0	0	0	0	0	0	2	2	0	1	0	0	0	0	1	0	1	1	1	1	2	2	0	1	1	2	2	2	1	0	1	2	0	2	1	1	0	1	0	0	0	1	0	0	0	1	0
95	0	0	0	0	0	2	1	0	1	1	0	2	2	2	0	0	1	1	0	1	1	0	2	2	0	1	1	1	1	1	1	1	2	1	0	2	1	0	0	2	0	2	2	0	2	1	0	1	0
96	0	0	0	0	0	0	1	1	1	2	0	0	0	0	0	0	2	2	0	2	0	0	2	2	0	1	2	2	1	1	1	1	1	1	1	2	2	0	2	0	0	1	1	0	1	1	1	2	0
97	0	0	0	0	0	1	2	0	1	1	0	0	0	0	0	0	1	1	0	1	1	0	1	1	1	1	1	1	2	2	0	0	0	2	1	1	0	0	0	1	0	0	0	0	0	1	0	1	1
98	0	0	0	0	0	1	2	0	0	0	1	1	1	1	0	0	1	1	0	1	0	1	1	1	1	1	1	2	1	1	0	1	2	1	0	2	1	0	1	2	1	0	2	0	1	0	0	1	0
99	1	0	0	0	0	1	0	0	2	2	0	0	1	0	0	0	2	2	2	0	0	1	2	2	0	2	2	2	2	2	0	0	0	2	1	2	2	0	1	0	0	1	1	0	1	0	0	2	0
100	1	0	0	0	0	2	1	0	1	1	0	0	1	0	0	0	0	1	2	0	0	0	2	2	0	1	2	2	2	2	1	1	1	1	0	2	2	0	1	1	0	2	2	0	2	1	0	1	1
101	1	0	0	0	0	1	1	0	2	2	0	1	1	1	0	0	2	1	2	0	0	0	1	1	0	1	0	1	1	1	0	1	1	1	0	2	0	0	0	2	0	1	1	0	0	0	0	1	0
102	1	0	0	0	0	1	1	0	1	1	0	0	2	1	0	1	1	1	1	1	0	0	1	1	1	1	2	2	2	2	0	1	0	2	0	1	2	0	1	1	0	0	1	0	0	2	0	2	0
103	0	0	1	1	1	2	1	0	0	0	1	0	0	0	0	0	1	0	1	1	1	1	2	2	0	0	2	2	2	2	1	1	0	2	2	2	1	1	0	0	0	0	0	0	0	0	0	1	0
104	1	0	0	0	0	1	1	0	1	1	0	1	2	1	0	0	1	0	2	0	0	0	2	2	0	1	0	2	1	2	1	1	0	2	0	1	1	0	1	2	1	0	1	0	1	2	0	2	0
105	0	1	0	0	0	1	2	0	0	0	0	1	1	1	0	0	1	0	0	1	1	1	2	2	0	0	0	0	2	1	0	0	0	2	0	2	1	0	0	1	0	1	1	0	1	0	0	2	0
106	1	0	0	0	0	0	1	0	1	1	0	1	1	1	0	0	0	0	1	1	1	0	2	2	0	1	1	2	2	2	1	0	1	1	0	2	1	0	0	2	0	0	0	0	0	0	0	1	0
107	0	0	0	0	0	1	1	1	1	2	0	2	2	2	0	0	0	0	1	1	1	0	2	2	0	1	2	2	2	2	0	1	1	0	0	2	0	0	0	2	0	0	1	0	0	0	0	1	0
108	0	0	1	0	0	1	1	0	1	1	0	0	0	0	0	0	2	2	1	0	0	0	2	2	0	1	1	2	1	1	0	1	1	2	1	1	1	2	0	1	1	0	2	0	0	0	0	2	0
109	1	0	0	0	0	0	1	0	0	0	1	0	1	1	0	0	0	0	0	1	0	0	2	2	0	1	2	2	2	2	0	1	0	2	1	2	1	0	1	1	0	0	1	0	1	2	0	2	0
110	1	0	0	0	0	2	2	1	0	1	0	1	1	1	0	0	0	1	1	0	0	0	2	2	0	0	2	2	2	2	1	0	0	2	0	2	2	0	1	1	0	1	1	0	2	2	0	1	0
111	1	0	0	0	0	2	2	1	0	1	1	0	0	0	0	0	1	1	1	1	1	0	1	2	0	0	2	2	2	1	0	1	1	2	0	2	1	0	1	1	0	0	1	0	1	1	0	2	0
112	0	0	0	0	0	0	0	0	0	0	1	0	0	0	0	0	1	0	1	1	0	1	0	0	1	0	2	2	2	2	1	2	1	1	1	2	2	0	0	0	0	1	1	0	1	2	0	2	0
113	0	1	0	0	0	1	1	0	0	0	0	0	1	0	0	0	1	0	1	0	0	0	2	2	0	1	2	2	2	2	1	1	1	2	1	1	1	0	0	1	0	0	2	0	1	0	0	2	0
114	0	1	1	0	0	2	1	0	1	1	0	0	0	0	0	0	1	0	1	1	1	1	2	2	0	0	1	2	1	1	1	1	1	1	1	1	0	0	0	1	0	0	2	0	1	0	1	2	0
115	1	0	0	0	0	1	1	0	0	0	0	0	0	0	0	0	1	0	0	1	1	1	2	2	0	0	1	2	2	2	1	2	2	0	0	0	1	0	0	2	0	1	2	0	0	0	0	1	0
116	0	0	0	0	0	1	2	0	0	0	1	0	0	0	0	0	1	0	1	0	0	0	1	1	1	0	1	2	2	2	1	1	1	1	0	1	2	1	1	0	0	0	0	2	0	2	0	1	0
117	0	0	1	0	0	2	1	0	1	1	0	0	0	0	0	0	0	0	0	1	1	1	1	1	1	1	2	2	2	2	2	1	1	1	0	2	1	1	0	0	0	0	1	0	1	1	0	2	0
118	1	0	0	0	0	1	1	0	1	1	1	0	2	2	0	0	1	1	1	0	0	1	1	1	1	2	2	2	2	2	0	0	1	1	0	2	1	0	0	2	0	0	0	0	0	0	0	2	0
119	0	0	1	0	0	2	2	0	2	2	0	0	1	0	0	0	1	0	2	0	0	1	1	1	1	2	2	2	2	2	1	1	1	1	0	2	1	0	1	1	0	0	1	0	1	2	0	2	0
120	0	0	0	0	0	2	0	0	2	2	0	2	2	2	0	0	1	1	0	1	1	0	1	1	0	0	1	2	2	2	1	1	1	1	1	1	1	0	0	1	0	1	1	0	2	0	0	2	0
121	1	0	0	0	0	1	1	0	0	0	1	0	0	0	0	0	2	0	2	1	1	0	2	2	0	0	2	2	2	2	1	0	1	0	0	2	1	0	1	2	1	0	0	0	0	0	0	0	1
122	0	0	0	0	0	0	2	1	0	1	1	1	2	1	0	0	0	1	2	0	0	1	1	2	0	0	0	2	1	1	0	1	1	1	0	1	1	1	0	0	0	0	0	1	0	0	0	2	0
123	1	0	0	0	0	1	2	1	0	1	0	0	1	1	0	1	2	2	2	1	0	0	1	1	0	1	2	2	2	2	1	1	1	0	0	0	1	0	1	1	0	0	0	0	0	1	0	1	0
124	0	0	0	0	0	2	1	0	1	1	1	0	0	0	0	0	2	0	1	0	0	0	1	1	0	0	2	0	1	1	0	0	0	2	1	2	1	1	1	0	0	1	0	0	2	0	0	2	0
125	1	0	0	0	0	1	1	0	1	1	1	1	1	1	0	0	2	1	0	1	1	2	0	1	1	1	2	2	2	2	0	2	2	1	0	2	2	0	1	1	0	0	0	0	0	2	0	2	0
126	1	0	0	0	0	2	1	0	0	0	0	2	2	2	0	0	0	0	2	0	0	0	2	2	0	1	0	1	1	0	0	2	2	1	1	1	0	0	0	2	0	1	1	0	1	1	0	0	1
127	1	0	0	0	0	2	1	1	0	1	0	0	0	0	0	0	1	0	2	1	1	0	2	2	0	1	1	1	2	2	0	2	2	2	0	2	2	0	2	0	1	0	0	0	1	0	0	1	0
128	0	0	0	0	0	0	2	1	0	1	1	1	1	0	1	1	1	1	0	0	0	1	1	2	0	1	2	2	1	2	0	1	1	2	1	1	1	1	0	1	1	0	0	0	0	0	0	1	0
129	1	0	0	0	0	1	0	0	1	1	1	1	1	2	0	0	2	0	1	0	0	1	2	2	0	0	1	1	2	2	0	1	2	1	0	2	0	0	0	2	0	0	2	0	0	0	0	2	0
130	0	0	0	0	0	2	1	0	0	0	0	0	1	0	0	0	2	2	1	1	1	0	2	2	0	1	1	1	2	2	0	1	1	2	1	2	2	0	1	2	1	0	1	0	0	2	0	0	0
131	0	1	0	0	0	1	2	0	0	0	0	0	0	0	0	0	2	1	2	1	1	1	2	2	0	0	2	2	2	2	0	1	1	2	1	1	1	1	0	1	0	0	0	1	0	0	0	0	0
132	1	0	0	0	0	2	2	1	0	1	0	1	1	1	0	0	1	1	1	1	1	0	1	1	0	1	1	1	2	2	0	2	2	1	0	1	1	0	0	2	0	0	1	0	0	1	0	0	0
133	0	0	0	0	0	1	1	0	1	1	0	0	0	0	0	0	1	1	1	0	0	0	1	1	0	2	1	1	2	2	1	1	0	2	1	2	2	0	2	0	0	1	1	0	1	0	0	2	0
134	1	0	0	0	0	0	1	0	1	1	0	0	0	0	0	0	0	1	0	1	1	2	2	2	0	0	1	1	2	2	0	2	1	2	2	2	1	0	0	1	0	1	0	0	2	1	0	2	0
135	1	1	0	0	0	1	1	0	1	1	0	1	1	0	1	1	0	0	0	0	0	0	2	2	0	1	1	1	2	2	0	0	0	2	0	2	1	0	1	1	0	1	1	0	1	0	0	0	1
136	1	0	0	0	0	1	1	0	0	0	0	1	1	1	0	0	2	2	2	0	0	0	2	2	0	0	1	1	1	1	0	1	1	0	0	2	2	0	1	1	0	0	0	0	0	1	0	0	0
137	1	0	0	0	0	1	2	0	0	0	1	1	1	1	0	0	1	0	1	1	1	0	2	2	0	1	2	2	2	1	0	1	0	2	2	2	1	0	0	1	0	1	1	0	1	0	0	0	1
138	1	0	1	1	1	1	0	0	1	1	0	0	1	0	1	1	1	1	1	1	1	0	2	2	0	2	2	2	2	2	1	0	1	1	0	2	0	0	1	1	0	1	1	0	1	2	0	1	0
139	1	0	0	0	0	1	1	0	1	1	0	0	0	0	0	0	2	1	1	0	0	1	2	2	0	0	2	2	2	2	2	2	1	1	0	2	0	0	0	1	0	1	1	0	2	1	0	0	0
140	1	0	0	0	0	2	1	0	1	1	0	0	0	0	0	0	1	0	0	1	1	0	2	2	0	1	0	1	1	1	0	1	1	2	1	1	1	0	2	0	0	0	0	1	0	0	0	1	1
141	1	1	0	0	0	2	0	0	1	1	0	0	2	1	0	1	1	0	1	1	1	1	0	0	1	0	2	2	2	2	1	2	2	1	1	1	1	0	0	1	0	0	0	1	0	0	0	2	0
142	0	0	1	0	0	1	1	0	0	0	1	1	1	1	0	0	1	1	1	0	1	0	2	2	0	1	2	2	2	2	0	0	0	2	1	2	1	1	1	0	0	0	0	1	0	1	1	2	0
143	0	0	1	1	1	1	1	0	0	0	1	0	0	0	0	1	0	0	2	0	0	1	2	2	0	0	1	2	2	2	0	1	0	1	1	1	1	0	0	1	0	1	1	1	0	0	0	1	1
144	1	0	0	0	0	1	2	0	0	0	1	0	2	1	0	1	0	0	1	1	1	1	0	1	0	0	2	2	2	1	0	1	1	1	0	2	0	0	0	1	0	0	1	0	2	1	0	1	0
145	1	0	0	0	0	2	2	0	0	0	2	0	0	0	0	0	1	1	1	1	1	1	2	2	0	0	2	2	1	1	0	1	1	1	0	2	1	0	0	2	0	0	0	0	0	0	0	2	0
146	0	0	0	0	0	1	1	1	1	2	0	0	0	0	0	0	2	0	2	1	1	1	1	2	0	0	1	2	0	0	0	0	0	1	1	2	1	0	0	2	0	1	1	0	0	0	0	0	0
147	1	0	0	0	0	1	1	0	2	2	0	1	2	2	0	0	2	0	2	0	0	0	2	2	0	0	1	2	2	2	0	2	2	0	0	2	0	0	0	2	0	0	0	1	0	0	0	1	0
148	1	0	0	0	0	1	1	1	1	2	0	1	0	0	0	0	1	0	2	1	1	0	2	2	0	2	2	2	2	2	1	1	1	1	1	1	2	0	2	0	0	0	0	0	0	0	0	2	0
149	1	0	0	0	0	2	1	1	1	2	0	1	1	1	0	0	1	0	2	0	0	1	2	2	0	0	1	2	1	1	0	2	1	2	1	2	1	0	0	0	0	0	0	0	0	0	0	2	0
150	0	0	1	0	0	1	1	0	1	1	1	1	1	1	0	0	2	1	2	0	0	0	2	2	0	1	2	2	2	2	0	1	1	2	0	2	2	0	1	1	0	0	0	0	2	0	0	1	0
151	1	0	0	0	0	2	1	0	1	1	0	0	0	0	0	0	2	1	1	1	0	0	0	2	0	1	2	2	2	2	1	0	0	2	0	2	1	0	1	1	1	0	1	0	1	0	0	2	0
152	0	0	0	0	0	0	1	0	1	1	1	0	0	0	0	0	0	0	1	1	1	0	1	1	0	2	2	2	2	2	0	2	1	0	0	1	2	0	0	1	0	2	2	0	2	1	0	1	0
153	0	0	0	0	0	2	1	0	0	0	1	0	1	0	0	0	1	0	1	2	1	0	1	1	0	0	1	1	2	2	0	1	1	1	0	2	1	0	0	2	0	0	0	0	0	1	0	1	0
154	1	0	0	0	0	0	2	1	0	1	0	0	0	0	0	0	0	1	1	0	0	0	2	2	0	1	2	2	2	2	0	1	2	0	0	2	1	0	1	1	0	0	1	0	0	2	0	1	1
155	1	1	0	0	0	1	2	0	1	1	0	0	0	0	0	0	1	1	1	1	1	0	2	2	0	1	2	2	1	1	1	2	1	1	0	2	1	1	0	1	0	0	1	0	1	0	0	2	0
156	0	0	0	0	0	0	1	0	0	0	0	0	0	0	0	0	2	1	2	0	0	0	2	2	0	1	2	2	2	2	0	2	2	2	1	2	0	0	0	1	0	1	1	0	0	2	0	2	0
157	1	0	0	0	0	1	1	0	1	1	0	1	2	1	0	0	1	0	0	1	1	1	0	1	0	0	2	2	2	2	0	2	1	0	0	1	2	0	2	1	1	0	0	0	0	1	0	2	0
158	0	0	1	0	0	1	1	0	1	1	0	1	1	1	0	0	2	0	1	0	0	0	1	1	0	0	0	1	2	2	1	1	1	1	1	2	0	0	0	2	0	0	1	0	0	0	0	0	0
159	1	0	0	0	0	0	2	0	0	0	2	1	2	1	0	0	2	2	2	0	0	0	2	2	0	2	2	2	2	2	2	2	1	1	1	2	1	1	0	0	0	0	0	1	0	0	0	1	0
160	1	0	0	0	0	1	2	1	0	1	0	1	2	2	0	1	1	1	0	1	1	1	2	2	0	1	1	1	1	1	1	2	2	1	0	2	2	0	1	0	0	0	0	2	0	0	0	1	0
161	0	0	0	0	0	1	0	0	2	2	0	1	1	1	0	0	1	1	1	0	0	0	2	2	0	1	2	2	2	2	2	1	2	1	0	2	2	0	2	0	1	0	0	0	0	0	0	2	0
162	1	1	1	0	0	2	0	0	1	1	0	0	0	0	0	0	0	0	1	1	1	1	2	2	0	2	2	2	2	2	1	2	2	2	1	2	2	1	0	0	0	1	0	0	0	1	0	2	0
163	0	0	0	0	0	1	1	0	2	2	0	0	0	0	0	0	1	1	2	0	0	0	2	2	0	0	2	2	2	2	1	2	1	0	0	1	2	0	2	0	1	0	0	0	0	0	0	2	0
164	0	0	0	0	0	1	1	1	1	2	0	0	0	0	0	0	0	0	1	1	1	2	1	1	1	1	1	2	1	1	1	1	1	1	0	2	2	0	1	1	0	1	0	0	2	1	0	1	0
165	1	0	0	0	0	1	2	0	0	0	2	1	1	1	0	0	2	1	0	2	1	0	2	2	0	0	2	2	2	2	1	1	1	2	2	2	1	0	1	1	0	0	1	0	1	0	0	1	1
166	1	0	0	0	0	0	2	1	0	1	0	0	0	0	0	0	0	0	0	1	1	0	2	2	0	1	2	0	1	1	0	1	2	1	0	2	1	0	0	2	1	0	1	0	1	1	0	1	0
167	1	0	0	0	0	1	2	0	0	0	1	0	0	0	0	0	2	0	2	0	0	1	2	2	0	2	0	1	1	1	0	2	2	0	0	2	2	0	2	0	1	1	1	0	1	0	0	0	1
168	0	0	0	0	0	1	1	0	1	1	1	1	1	1	0	0	2	2	1	1	1	0	2	2	0	1	1	1	1	1	0	1	1	0	0	1	2	0	2	0	1	0	1	0	1	0	0	1	0
169	0	0	0	0	0	0	0	0	1	1	0	1	2	1	0	0	2	1	1	0	0	0	2	2	0	2	1	2	2	2	1	1	1	1	0	1	2	0	0	1	0	0	0	0	0	0	0	0	1
170	1	0	1	0	0	1	1	0	1	1	0	1	1	1	0	0	0	0	1	0	0	0	2	2	0	1	2	2	2	2	0	2	1	0	0	1	1	1	0	1	0	0	0	0	0	0	0	1	0
171	1	0	0	0	0	1	1	1	1	2	1	0	0	0	0	0	1	1	0	1	0	0	1	1	0	1	2	2	2	1	0	1	1	2	1	2	1	0	0	2	0	0	1	0	0	0	0	1	1
172	0	0	0	0	0	1	1	1	1	2	1	1	1	1	0	0	1	0	1	1	1	0	2	2	0	1	1	2	2	1	1	1	1	1	0	2	1	0	1	2	1	0	2	0	0	2	0	1	0
173	1	0	1	0	0	1	0	0	1	1	0	0	0	0	0	0	2	0	2	0	0	0	2	2	0	1	2	2	2	2	2	1	1	1	1	1	1	0	1	1	0	1	1	0	1	0	0	1	1
174	1	0	0	0	0	2	1	1	1	2	0	1	2	1	0	0	1	1	0	1	1	1	0	1	0	1	1	0	2	2	0	1	1	2	0	2	1	0	1	1	0	1	1	0	1	2	0	2	0
175	1	0	0	0	0	1	2	1	0	1	0	0	1	1	0	0	0	0	0	1	0	0	2	2	0	2	1	2	1	0	0	0	0	2	0	2	0	0	0	2	0	0	0	0	0	0	0	2	0
176	1	0	0	0	0	2	1	0	0	0	2	0	0	0	0	0	1	1	0	2	2	0	1	1	0	2	2	2	2	2	1	0	0	1	0	1	0	0	0	2	0	0	0	0	1	1	0	2	0
177	1	0	0	0	0	1	1	0	1	1	0	1	1	1	0	0	1	0	1	0	0	0	2	2	0	2	0	1	2	2	0	1	1	1	0	2	1	0	0	2	0	0	1	0	0	0	0	0	0
178	0	0	0	0	0	1	2	1	0	2	0	0	0	0	0	0	0	0	0	1	0	0	1	2	0	1	1	1	2	2	1	0	1	2	0	2	1	0	1	1	0	0	0	1	0	0	0	2	0
179	1	0	0	0	0	2	1	0	1	1	1	0	0	0	0	0	1	0	1	1	1	0	1	1	0	1	2	2	1	1	0	1	2	1	0	2	2	0	2	1	1	1	1	0	2	1	0	2	0
180	0	0	2	0	1	0	1	0	1	1	2	0	1	0	0	0	0	0	1	0	0	0	2	2	0	1	0	2	1	1	0	2	1	0	0	1	0	0	0	1	0	0	0	0	1	1	0	1	0
181	1	0	0	0	0	2	1	0	2	2	0	0	0	0	0	0	2	1	1	1	0	0	1	1	0	1	1	1	1	2	0	1	1	1	0	2	1	0	0	1	0	0	0	0	0	0	0	1	1
182	0	0	0	0	0	1	2	1	0	1	0	0	0	0	0	0	1	0	1	0	0	0	2	2	0	0	2	2	2	2	0	0	1	0	0	2	2	1	1	1	1	0	0	0	1	1	0	2	0
183	1	0	0	0	0	2	1	0	1	1	0	0	0	0	0	0	2	2	2	1	0	0	2	2	0	1	2	2	2	2	1	0	0	2	0	2	1	0	1	2	1	0	0	0	0	0	0	1	0
184	1	0	0	0	0	0	1	0	1	1	0	1	2	1	0	0	2	2	1	1	1	1	2	2	0	1	2	2	2	2	1	2	2	1	1	1	2	0	0	1	0	1	1	0	1	0	0	1	0
185	1	0	0	0	0	1	2	0	0	0	1	1	1	0	1	1	1	1	2	1	0	0	2	2	0	1	1	1	2	2	0	0	0	1	1	2	2	0	1	1	0	0	0	0	1	1	0	2	0
186	1	0	0	0	0	1	1	0	2	2	0	1	1	1	0	0	2	1	0	1	1	1	2	2	0	0	0	1	1	1	0	1	1	1	0	2	1	0	0	2	0	0	0	0	0	0	0	2	0
187	1	1	0	0	0	2	1	0	1	1	0	0	0	0	0	0	1	1	1	1	0	1	2	2	0	1	2	2	2	2	2	1	1	0	0	1	1	1	0	1	0	1	0	0	1	0	0	1	1
188	1	0	0	0	0	1	0	0	0	0	0	0	2	1	0	1	0	0	1	0	0	0	2	2	0	1	0	0	1	2	0	2	2	0	0	1	0	0	1	1	0	0	1	0	1	0	0	2	0
189	1	0	0	0	0	1	0	0	1	1	0	1	2	2	0	0	2	1	1	0	0	1	2	2	0	1	2	1	2	2	0	1	0	2	2	2	1	0	0	2	0	1	1	0	0	0	0	1	1
190	1	0	0	0	0	2	1	1	1	2	0	0	0	0	0	0	1	1	0	1	1	0	2	2	0	1	2	2	1	1	1	2	2	1	1	1	2	0	1	1	0	1	1	0	0	0	0	1	1
191	1	0	0	0	0	1	1	0	1	1	0	0	0	0	0	1	0	0	0	2	0	0	2	2	0	1	1	1	2	2	1	1	1	0	0	1	2	0	1	1	1	0	2	0	0	0	0	2	0
192	1	0	0	0	0	1	1	0	0	0	0	0	0	0	0	0	0	0	0	1	1	0	2	2	0	2	2	2	2	2	1	1	1	1	0	2	1	0	0	1	0	0	0	0	1	1	0	2	0
193	1	0	0	0	0	1	1	0	0	0	0	1	1	1	0	0	1	0	1	0	0	0	2	2	0	1	1	2	1	1	1	2	1	0	0	2	1	0	0	1	0	0	1	0	1	1	0	2	0
194	1	0	0	0	0	1	1	0	1	1	2	0	1	0	0	0	2	1	1	1	1	0	2	2	0	0	0	2	1	2	1	1	0	1	1	1	1	1	0	0	0	0	0	0	0	2	0	1	0
195	0	0	0	0	0	0	2	0	0	0	0	0	0	0	0	0	2	2	1	0	0	0	1	1	0	2	1	2	2	2	1	1	0	2	1	2	1	0	0	1	0	0	0	0	0	1	0	2	0
196	0	0	1	0	0	2	1	0	2	2	0	1	1	1	0	0	2	0	1	1	1	0	0	0	0	1	0	1	1	1	0	1	2	1	0	2	1	0	1	1	0	0	1	0	1	1	0	0	0
197	1	0	0	0	0	1	1	0	1	1	0	0	0	0	0	0	2	2	2	1	1	0	1	1	0	1	2	2	2	2	1	2	1	0	0	2	1	0	0	2	0	0	2	0	0	0	0	1	1
198	1	0	0	0	0	1	2	1	0	1	0	1	1	0	1	1	0	0	1	1	0	0	1	1	0	0	2	2	2	2	0	1	2	1	0	1	1	0	1	1	0	1	1	0	1	1	0	1	0
199	0	0	0	0	0	2	0	0	2	2	0	0	0	0	0	0	2	1	2	0	0	0	2	2	0	2	2	2	2	2	0	2	1	0	0	1	2	0	1	0	0	0	1	0	0	2	0	0	1
200	0	0	0	0	0	1	1	0	1	1	0	0	0	0	0	0	2	1	1	0	0	0	1	1	0	0	2	2	2	2	0	2	1	0	0	1	1	0	1	1	0	0	0	0	0	0	0	0	0
201	0	0	0	0	0	1	1	1	1	2	0	2	2	2	0	0	0	0	1	1	1	0	2	2	0	1	1	2	2	1	1	0	0	2	0	2	1	0	0	2	0	0	0	0	0	0	0	2	0
202	1	0	0	0	0	1	1	1	1	2	0	1	2	2	0	0	1	1	1	1	1	1	2	2	0	0	1	2	1	1	0	1	1	1	0	1	1	0	0	2	0	0	0	1	0	0	0	2	0
203	0	0	1	0	0	1	1	1	0	1	0	0	0	0	0	0	2	1	1	1	1	0	2	2	0	0	1	0	2	2	0	1	1	1	0	2	1	0	0	1	0	0	0	1	0	0	0	2	0
204	1	0	0	0	0	0	1	0	2	2	0	1	1	1	0	0	1	1	1	1	1	1	2	2	0	2	1	2	2	2	0	2	2	1	1	1	1	0	0	2	0	0	0	1	0	0	0	1	0
205	1	0	0	0	0	1	2	1	0	1	0	0	1	0	0	0	1	1	2	0	0	0	2	2	0	0	1	1	1	1	1	1	1	2	2	2	1	0	1	1	0	0	0	0	0	0	0	1	0
206	1	0	0	0	0	2	0	0	1	1	0	1	2	2	0	0	1	0	2	0	0	1	2	2	0	0	1	2	2	1	1	1	0	2	2	2	2	1	0	1	0	0	0	1	0	0	0	0	0
207	1	0	0	0	0	1	0	0	1	1	1	0	0	0	0	0	1	0	1	1	0	0	2	2	0	2	2	2	2	1	0	2	1	1	0	2	2	0	2	1	1	0	1	0	1	0	0	1	0
208	0	0	0	0	0	2	1	0	1	1	2	0	1	0	0	0	0	0	2	1	1	1	0	1	1	1	1	1	2	2	0	1	1	0	0	0	1	0	0	2	0	1	1	0	1	1	0	2	0
209	0	0	0	0	0	1	1	0	1	1	1	0	0	0	0	0	0	0	0	1	1	0	2	2	0	1	1	1	1	1	0	1	1	1	0	2	0	0	0	1	0	0	0	0	0	0	0	2	0
210	1	0	0	0	0	2	1	0	1	1	1	0	0	0	0	0	1	1	1	0	0	0	2	2	0	2	1	1	2	2	1	0	0	2	0	2	2	0	2	1	0	0	1	1	2	0	0	2	0
211	1	0	0	0	0	0	1	0	1	1	2	1	1	1	0	0	1	1	1	0	0	1	2	2	0	0	1	2	1	1	1	2	1	2	2	2	1	0	1	1	0	0	0	1	0	0	0	2	0
212	0	0	0	0	0	1	1	0	1	1	0	1	1	1	0	0	1	0	1	0	0	1	1	1	1	0	1	1	2	2	1	2	1	0	0	1	1	0	2	0	0	0	1	0	1	0	0	0	0
213	1	0	0	0	0	0	1	1	0	1	0	0	0	0	0	0	1	0	1	1	1	0	1	2	0	1	2	1	2	2	0	2	2	0	0	2	1	1	1	0	0	1	1	0	1	0	0	0	1
214	1	0	0	0	0	1	2	1	0	1	1	0	0	0	0	0	1	0	1	2	1	1	1	1	1	1	1	1	1	1	1	1	1	2	2	2	0	0	0	1	0	1	1	1	0	0	0	0	0
215	1	0	0	0	0	0	0	0	1	1	1	0	1	0	0	0	0	0	2	0	0	0	0	0	0	1	2	2	1	1	1	2	2	0	0	1	0	0	0	2	0	0	0	0	0	0	0	0	0
216	0	0	0	0	0	1	1	0	1	1	0	0	0	0	0	0	1	1	1	1	0	0	1	1	0	1	2	2	1	1	1	1	1	2	1	2	0	0	0	2	0	1	1	0	1	0	0	1	1
217	0	0	0	0	0	2	2	1	0	1	1	0	0	0	0	0	2	0	2	0	0	0	2	2	0	1	1	2	2	2	0	0	0	2	0	1	2	0	1	1	0	1	1	0	1	2	0	0	0
218	0	0	0	0	0	0	1	0	1	1	1	1	1	1	0	0	0	0	0	1	1	0	2	2	0	1	1	1	1	1	1	1	1	2	0	2	2	0	1	1	0	1	1	0	1	1	0	1	0
219	0	0	0	0	0	2	1	0	1	1	1	1	1	1	0	0	1	1	1	1	1	1	1	1	1	0	2	2	2	2	1	2	1	1	0	2	2	0	1	0	0	1	1	0	1	1	0	1	0
220	0	1	0	0	0	2	1	1	0	1	0	0	0	0	0	0	0	0	1	1	1	1	2	2	0	0	1	1	1	1	1	0	0	2	1	2	2	0	1	1	1	1	1	0	1	0	0	2	0
221	1	0	0	0	0	0	2	0	0	0	1	1	0	0	0	0	0	0	2	0	0	0	1	1	0	1	0	2	2	2	1	1	1	2	1	2	1	0	1	1	0	0	0	0	0	0	0	2	0
222	0	1	0	0	0	1	1	0	1	1	0	0	0	0	0	0	0	0	1	2	1	0	2	2	0	1	2	2	2	2	0	1	0	1	1	1	2	0	1	2	1	0	2	0	1	1	0	2	0
223	0	1	0	0	0	1	1	0	1	1	0	0	1	0	0	0	0	0	2	0	0	0	1	2	0	1	1	2	2	2	0	1	1	1	0	2	2	0	1	1	0	1	1	0	2	1	0	1	0
224	1	0	0	0	0	2	2	0	1	1	0	0	0	0	0	0	2	1	1	0	0	0	1	2	0	1	2	2	2	2	0	2	2	0	0	1	2	0	0	1	0	1	1	0	0	0	0	2	0
225	1	0	0	0	0	0	1	0	0	0	0	1	1	1	0	0	1	2	2	0	0	1	2	2	0	0	2	2	2	2	1	1	0	2	2	2	1	0	0	1	0	0	0	0	2	1	0	0	1
226	0	0	0	0	0	2	0	0	2	2	0	0	0	0	0	0	1	1	2	0	0	0	2	2	0	0	1	1	2	2	1	2	2	0	0	0	1	0	0	2	0	0	0	1	0	0	0	1	0
227	1	0	1	0	1	1	0	0	1	1	1	0	0	0	0	0	0	0	2	0	0	0	1	1	0	1	1	1	2	2	0	1	2	1	0	2	2	0	1	1	0	0	1	0	1	0	0	2	0
228	1	0	0	0	0	1	1	1	0	1	0	0	0	0	0	0	2	2	1	1	0	0	2	2	0	0	1	2	2	1	1	1	2	1	0	2	2	0	2	0	0	0	0	0	0	0	0	0	0
229	1	0	0	0	0	1	1	1	0	1	0	0	1	0	0	0	2	2	1	1	1	0	2	2	0	1	2	2	2	2	0	1	0	2	1	2	2	1	1	0	0	0	1	0	1	1	0	2	0
230	1	0	0	0	0	1	2	0	0	0	2	0	1	0	0	1	2	1	2	0	0	1	0	1	1	1	1	2	2	1	1	1	1	2	1	2	1	1	0	1	0	0	0	0	0	0	0	2	0
231	1	0	0	0	0	1	1	1	1	2	0	1	2	1	0	0	1	0	2	0	0	1	2	2	0	0	1	1	2	2	1	2	2	0	0	0	1	0	0	1	0	0	1	1	1	0	0	2	0
232	0	0	1	0	0	1	1	0	1	1	1	1	2	1	0	0	2	1	2	0	0	0	1	1	1	0	1	1	2	2	0	0	1	2	0	2	2	0	1	2	1	0	0	0	1	1	0	0	0
233	0	0	0	0	0	0	2	0	0	0	0	0	1	1	0	1	0	0	2	1	1	0	1	1	1	1	1	1	2	2	0	1	1	2	2	2	2	0	2	1	1	0	0	0	0	0	0	1	0
234	0	0	1	0	0	2	0	0	1	1	0	1	1	1	0	0	1	1	1	1	0	1	2	2	0	0	1	2	2	1	0	1	1	1	0	2	2	0	1	1	0	0	0	0	0	0	0	2	0
235	0	0	0	0	0	1	0	0	1	1	0	0	0	0	0	0	1	1	2	0	0	0	2	2	0	1	1	1	2	2	0	1	1	0	0	1	1	0	0	2	0	1	0	0	1	0	0	0	0
236	0	0	0	0	0	1	0	0	1	1	0	1	1	1	0	0	0	0	1	1	1	0	1	2	0	1	2	2	2	1	0	1	1	2	1	2	1	0	0	2	0	0	0	0	0	0	0	2	0
237	0	0	1	0	0	2	2	1	0	1	1	1	1	0	1	1	2	1	1	1	1	0	2	2	0	1	2	2	2	2	1	0	0	2	1	2	1	1	0	1	0	1	0	0	0	1	0	1	0
238	0	0	0	0	0	2	1	0	1	1	0	0	0	0	0	0	0	0	1	0	0	0	2	2	0	1	1	2	1	2	1	1	1	0	0	1	1	0	0	2	0	0	0	0	0	0	0	1	0
239	1	0	0	0	0	2	1	0	1	1	1	0	0	0	0	0	0	0	1	0	0	0	1	2	0	1	2	2	2	2	1	1	1	0	0	1	2	1	0	0	0	1	1	0	1	0	0	1	1
240	0	0	0	0	0	2	2	0	0	0	0	1	1	1	0	0	1	0	1	0	0	2	2	2	0	0	2	2	2	2	1	1	1	1	1	2	1	0	1	1	0	0	0	0	0	0	0	0	1
241	0	0	0	0	0	1	0	0	1	1	0	2	2	2	0	0	1	0	0	1	1	1	2	2	0	1	2	2	2	2	1	1	1	1	0	1	1	0	1	1	0	1	1	0	1	0	1	1	0
242	1	0	1	0	0	2	1	0	1	1	1	1	1	1	0	0	2	2	1	0	0	0	2	2	0	1	1	0	2	2	0	0	1	0	0	2	2	0	1	0	0	1	1	0	1	0	0	1	1
243	0	0	0	0	0	1	2	0	1	1	0	0	2	0	1	1	2	1	2	0	0	1	0	1	1	1	1	2	1	2	1	0	0	2	1	2	1	0	2	0	1	0	1	0	1	0	0	2	0
244	1	0	0	0	0	2	1	1	1	2	0	0	0	0	0	0	0	0	0	1	1	0	2	2	0	0	2	2	2	2	1	1	1	2	0	2	0	0	0	2	0	0	0	0	0	0	0	0	0
245	0	0	0	0	0	0	1	0	1	1	0	1	0	0	0	0	1	1	1	0	0	0	2	2	0	0	1	1	1	1	0	0	0	2	0	2	2	0	2	0	0	0	0	0	0	0	0	2	0
246	0	0	1	0	0	2	2	0	0	0	1	0	1	1	0	1	0	0	1	1	1	0	2	2	0	1	1	1	1	1	0	2	1	0	0	1	1	0	0	1	0	0	0	0	0	0	0	1	0
247	0	0	0	0	0	1	0	0	1	1	0	0	0	0	0	0	0	0	0	1	1	0	1	1	0	1	2	2	2	2	0	2	2	0	0	1	2	1	1	0	0	1	1	0	0	0	0	2	0
248	1	0	0	0	0	0	0	0	0	0	1	0	0	0	0	0	0	0	0	1	0	1	1	2	0	1	1	2	2	2	0	2	2	0	0	1	2	0	2	0	0	0	0	0	0	0	1	1	0
249	0	0	0	0	0	1	1	0	2	2	0	1	1	1	0	0	1	1	2	0	0	0	2	2	0	1	2	2	2	2	1	1	0	2	2	2	1	0	1	2	1	1	0	0	0	0	0	0	0
250	0	0	0	0	0	1	1	0	1	1	1	0	0	0	0	0	1	1	1	1	0	1	1	1	1	0	1	1	2	2	0	1	1	2	1	2	0	0	0	2	0	0	0	0	0	0	0	2	0
251	1	1	1	0	1	1	1	1	0	1	0	1	1	0	1	1	2	1	2	0	0	0	2	2	0	1	1	2	2	1	0	0	1	1	0	2	0	0	0	2	0	0	2	0	1	1	0	1	1
252	1	0	0	0	0	0	2	1	0	1	0	1	1	1	0	0	0	0	2	1	1	0	2	2	0	1	2	2	2	2	0	1	1	1	1	2	2	0	1	1	0	1	0	0	1	0	0	1	0
253	1	0	0	0	0	2	2	0	1	1	0	1	1	1	0	0	1	2	1	1	1	0	2	2	0	1	2	2	2	1	0	0	1	1	0	2	2	0	1	1	0	0	0	0	0	0	0	1	1
254	1	0	0	0	0	0	1	0	1	1	1	0	1	1	0	1	1	0	2	1	1	0	2	2	0	1	1	2	2	2	1	1	1	2	0	2	0	0	0	1	0	0	0	0	0	1	0	0	0
255	0	0	0	0	0	1	1	1	1	2	0	0	1	0	0	0	1	0	1	0	0	0	1	1	0	1	0	2	2	2	1	1	1	1	0	1	1	0	0	2	0	1	1	0	1	1	0	0	0
256	1	0	0	0	0	2	0	0	2	2	0	0	1	0	0	0	2	1	1	0	0	1	2	2	0	1	2	2	2	2	0	0	1	1	0	2	1	0	0	1	0	1	1	0	1	1	0	1	0
257	0	0	0	0	0	1	0	0	2	2	0	1	2	2	0	0	1	0	2	0	0	0	2	2	0	1	2	1	2	2	1	1	1	2	0	2	1	0	2	0	0	0	0	0	0	0	0	1	0
258	1	0	0	0	0	1	1	0	1	1	1	0	0	0	0	0	0	0	2	0	0	1	2	2	0	1	2	2	2	2	0	1	1	1	0	2	2	0	1	1	1	0	0	0	1	0	0	1	1
259	1	1	1	0	1	1	1	1	0	1	0	0	0	0	0	0	2	2	2	0	0	0	1	1	0	1	1	1	2	2	0	0	0	1	1	2	1	0	0	2	0	0	1	0	1	0	0	1	0
260	0	0	1	1	1	1	2	1	0	1	0	1	2	0	1	1	2	1	2	0	0	0	2	2	0	1	2	2	2	2	1	1	1	2	0	2	1	0	0	1	0	0	1	0	1	0	0	1	1
261	1	0	0	0	0	1	1	0	1	1	0	1	2	1	0	0	0	1	0	1	1	1	1	1	1	1	2	2	2	2	0	1	2	2	1	2	1	0	1	1	0	0	0	0	1	1	0	0	2
262	0	0	0	0	0	2	2	1	0	1	0	0	0	0	0	0	1	1	0	2	2	0	2	2	0	1	1	1	2	2	0	2	1	1	1	2	1	0	1	1	0	1	0	0	2	0	0	0	1
263	1	0	0	0	0	1	2	1	0	2	0	0	0	0	0	0	1	2	2	0	0	1	1	1	1	1	1	1	1	1	0	2	2	0	0	0	1	1	1	0	0	0	1	0	0	1	0	0	0
264	1	0	0	0	0	0	2	0	0	0	0	0	0	0	0	0	1	0	1	1	1	1	0	1	1	0	2	2	2	2	1	2	2	0	0	0	2	0	0	2	1	0	0	0	0	1	0	1	0
265	1	0	0	0	0	1	0	0	0	0	0	0	2	1	0	0	1	1	1	0	0	1	2	2	0	2	1	0	2	2	0	0	0	2	1	2	1	1	0	0	0	0	0	0	0	1	0	2	0
266	1	0	1	1	1	1	1	0	1	1	0	0	1	1	0	0	0	0	2	1	1	1	2	2	0	0	1	1	2	2	0	1	1	2	2	2	1	0	1	1	0	1	1	0	2	0	0	1	0
267	1	0	0	0	0	2	2	0	0	0	1	0	1	0	0	0	2	1	1	1	0	0	2	2	0	2	2	2	2	1	0	1	1	1	0	2	1	0	0	2	0	0	0	0	0	0	0	2	0
268	1	0	2	0	1	0	0	0	1	1	0	0	1	1	0	0	0	0	1	0	0	1	1	1	1	2	1	2	1	1	1	1	0	2	1	2	1	2	0	1	1	1	0	0	1	1	0	1	1
269	0	1	0	0	0	2	1	0	1	1	0	1	1	1	0	0	2	2	1	1	1	0	1	1	0	2	1	1	1	1	0	1	1	1	0	1	2	0	2	1	1	1	0	0	0	0	0	2	0
270	1	0	0	0	0	0	1	0	1	1	0	1	1	1	0	0	0	0	1	1	1	0	1	1	0	1	2	0	1	1	0	2	2	1	0	2	2	0	1	1	0	0	0	0	0	0	0	0	0
271	1	0	0	0	0	1	2	1	0	1	0	0	0	0	0	0	0	0	2	1	1	0	2	2	0	1	1	1	2	2	0	1	1	0	0	1	2	0	1	0	0	1	1	0	1	0	0	0	0
272	0	0	0	0	0	2	1	0	0	0	0	1	1	1	0	0	1	1	2	0	0	0	2	2	0	0	1	2	2	2	1	0	0	2	1	2	1	0	0	2	1	1	1	0	1	0	0	1	0
273	0	0	0	0	0	1	1	1	1	2	0	0	0	0	0	0	1	1	1	1	0	1	2	2	0	0	1	0	2	2	0	1	1	2	1	2	1	0	1	1	0	0	1	0	1	0	0	1	0
274	1	0	0	0	0	1	2	1	0	1	0	2	1	1	0	0	1	2	2	0	0	0	2	2	0	2	1	2	1	1	0	2	2	0	0	0	2	0	2	0	0	0	0	0	0	0	0	1	1
275	1	1	0	0	0	1	1	0	2	2	0	2	2	2	0	0	2	1	2	1	1	0	2	2	0	1	1	1	2	1	1	1	1	1	1	1	1	0	0	1	0	1	1	0	0	2	0	2	0
276	0	0	0	0	0	2	1	0	1	1	1	0	1	0	0	0	1	1	1	1	1	1	0	0	1	0	2	2	2	2	1	2	2	1	0	1	2	0	2	0	0	0	0	0	0	0	0	2	0
277	0	0	0	0	0	1	1	1	1	2	0	0	2	0	0	0	1	1	1	0	0	0	1	2	0	1	1	1	2	2	0	1	0	2	2	2	2	0	1	1	0	0	0	1	1	0	0	2	0
278	1	0	0	0	0	2	1	1	1	1	0	0	1	0	0	0	2	1	2	0	0	0	2	2	0	1	1	1	2	2	0	0	1	2	0	2	1	0	2	0	0	0	0	0	0	1	0	0	0
279	1	0	0	0	0	0	2	0	0	0	1	0	0	0	0	0	2	1	2	0	0	0	2	2	0	2	1	2	2	2	1	0	1	1	0	2	0	0	0	2	0	0	0	0	1	1	0	0	0
280	1	0	0	0	0	2	1	1	1	2	0	0	0	0	0	1	1	1	1	1	0	2	1	1	1	1	1	2	2	2	1	1	1	1	0	1	1	0	1	2	1	1	1	0	1	0	0	1	0
281	1	0	1	0	0	0	0	0	1	1	0	0	2	0	0	0	2	2	1	0	0	0	2	2	0	1	2	2	2	2	1	1	1	1	1	2	0	0	0	2	0	0	0	1	0	1	0	2	0
282	1	0	0	0	0	1	0	0	2	2	0	1	1	1	0	0	1	1	1	1	0	0	2	2	0	2	1	1	2	2	1	0	0	2	0	2	2	0	2	0	0	1	0	0	0	0	0	2	0
283	0	0	0	0	0	2	1	0	1	1	0	1	1	1	0	0	1	1	1	0	1	0	2	2	0	0	2	2	2	2	0	1	2	1	0	2	2	0	0	1	0	0	0	1	0	1	0	1	0
284	1	0	0	0	0	1	0	0	1	1	1	0	1	0	0	1	1	0	1	0	0	1	2	2	0	1	2	2	1	1	0	1	2	1	0	2	1	0	0	1	0	0	0	1	0	0	0	0	2
285	0	0	0	0	0	0	2	0	0	0	2	0	1	1	0	0	1	0	1	1	0	0	1	1	0	1	1	1	2	2	0	1	1	0	0	2	0	0	1	1	0	0	1	0	1	0	0	1	0
286	0	1	1	0	0	2	1	1	1	2	0	1	2	1	0	0	1	0	2	0	0	0	2	2	0	0	0	1	1	1	0	2	1	0	0	2	2	0	0	1	0	0	0	0	0	2	0	0	2
287	1	0	0	0	0	1	2	0	0	0	0	0	0	0	0	0	1	1	1	0	0	1	2	2	0	1	2	1	2	2	0	1	0	2	0	2	1	0	1	1	0	0	0	0	1	1	0	1	0
288	0	1	0	0	0	1	1	0	0	0	1	0	1	1	0	0	2	0	1	0	0	1	1	1	1	1	1	2	1	1	0	1	1	2	0	2	1	0	0	1	0	1	1	0	2	1	0	2	0
289	0	0	0	0	0	0	2	0	1	1	1	0	0	0	0	0	1	0	2	0	0	0	2	2	0	1	2	2	2	1	0	1	1	1	0	1	0	0	0	2	0	1	1	0	2	0	0	0	0
290	1	0	0	0	0	2	1	0	0	0	1	0	1	1	0	1	0	0	1	1	0	1	2	2	0	1	1	2	1	1	1	1	1	1	1	2	2	0	2	0	1	1	1	0	1	1	0	1	0
291	0	0	0	0	0	1	1	0	1	1	0	1	2	1	0	0	1	2	2	0	0	1	2	2	0	2	2	2	2	2	2	1	0	2	0	2	2	0	1	1	0	0	1	0	1	0	0	1	1
292	1	0	0	0	0	0	2	1	0	1	0	2	2	2	0	0	0	0	0	1	0	0	2	2	0	2	1	2	2	2	1	1	1	1	0	1	2	0	2	1	1	0	0	0	0	0	0	1	1
293	1	0	0	0	0	0	0	0	2	2	0	0	1	0	0	0	1	0	0	1	1	0	1	1	0	0	0	0	2	1	0	1	0	2	2	2	1	0	1	2	1	0	1	0	1	0	0	0	0
294	1	0	0	0	0	2	0	0	0	0	0	0	0	0	0	0	1	1	1	0	0	0	1	1	1	1	2	2	2	2	0	1	0	2	2	2	1	0	1	1	0	0	0	0	0	0	0	1	1
295	0	0	0	0	0	2	1	0	0	0	0	0	0	0	0	0	1	1	1	0	0	0	0	2	0	1	2	2	2	2	1	2	2	0	0	0	0	0	0	2	0	0	2	0	0	2	0	1	0
296	1	0	1	0	1	1	1	0	2	2	0	0	0	0	0	0	2	2	2	0	0	0	2	2	0	0	1	2	1	1	0	1	1	1	0	2	2	0	2	1	0	0	1	0	1	1	0	0	0
297	0	0	0	0	0	2	2	0	0	0	1	0	1	1	0	0	1	1	1	1	0	1	2	2	0	1	1	2	2	2	1	2	2	1	1	2	2	0	1	1	0	1	1	1	1	2	0	1	0
298	0	0	0	0	0	0	1	0	1	1	0	0	0	0	0	0	2	0	2	1	0	0	2	2	0	0	0	0	2	1	0	1	1	1	0	1	0	0	1	1	0	0	1	1	2	0	0	2	0
299	0	0	0	0	0	2	1	0	0	0	2	0	1	1	0	0	2	0	1	0	0	0	2	2	0	1	1	1	2	2	1	2	2	0	0	1	0	0	1	1	0	1	1	0	1	0	0	0	1
300	0	1	0	0	0	1	2	0	1	1	1	0	0	0	0	0	1	1	1	0	0	2	2	2	0	0	2	2	2	2	1	1	1	2	1	2	1	0	1	1	0	1	1	0	2	2	0	1	0
301	1	0	0	0	0	2	1	1	0	1	0	0	0	0	0	0	1	1	2	1	1	0	2	2	0	0	2	2	2	1	0	2	2	1	1	1	2	0	1	1	0	0	1	0	1	0	0	1	0
302	0	0	1	0	0	1	0	0	0	0	0	1	1	1	0	0	1	1	1	1	1	0	1	1	0	1	1	2	2	1	1	1	1	2	0	2	0	0	1	1	0	0	1	0	0	1	0	1	0
303	0	0	1	1	1	1	1	0	1	1	0	1	1	1	0	0	2	0	2	0	0	0	1	1	0	0	2	2	2	2	1	1	1	1	0	1	1	0	1	1	1	1	0	0	1	0	0	0	0
304	1	0	0	0	0	1	0	0	2	2	0	1	1	1	0	0	1	1	1	0	0	0	2	2	0	1	1	1	2	2	1	2	1	2	0	2	1	0	1	1	0	0	1	0	0	1	0	2	0
305	1	0	0	0	0	1	2	1	0	1	1	0	0	0	0	0	0	0	1	1	0	0	2	2	0	1	2	2	2	1	0	1	0	2	2	2	1	0	1	1	0	0	0	0	0	0	0	1	1
306	0	0	0	0	0	0	1	1	1	2	0	0	1	1	0	0	1	0	1	0	0	0	2	2	0	1	1	1	2	2	0	0	1	1	0	2	1	0	1	1	0	0	1	0	0	0	0	1	0
307	1	0	0	0	0	2	1	1	1	2	0	0	0	0	0	0	0	0	2	1	1	0	2	2	0	2	1	1	1	1	0	1	1	2	0	2	1	0	0	0	0	1	1	0	1	1	0	1	1
308	1	0	0	0	0	1	0	0	1	1	0	0	0	0	0	1	1	1	1	1	0	0	2	2	0	0	2	2	2	2	0	1	1	1	0	1	2	0	1	0	0	0	0	0	0	0	0	0	0
309	0	0	0	0	0	2	1	0	1	1	0	0	0	0	0	0	1	0	1	1	1	1	2	2	0	0	1	2	1	1	0	2	1	2	0	2	1	0	0	1	0	1	1	0	1	1	0	1	0
310	0	0	0	0	0	1	0	0	0	0	0	1	1	2	0	0	1	1	1	1	0	0	2	2	0	0	1	1	2	2	0	1	2	1	0	1	1	0	2	0	0	1	0	0	0	0	0	2	0
311	0	0	0	0	0	1	0	0	1	1	0	0	0	0	0	0	1	1	1	1	1	0	0	0	0	1	2	2	2	2	1	2	1	0	0	1	1	0	0	0	0	2	1	0	1	0	0	2	0
312	1	0	0	0	0	1	1	1	1	2	0	0	2	1	0	1	0	0	0	1	1	1	1	1	1	1	0	1	1	0	0	1	1	1	0	2	2	0	0	1	0	1	1	0	1	1	0	1	1
313	0	0	0	0	0	0	1	0	0	0	1	0	0	0	0	0	1	1	1	0	0	0	1	1	0	1	1	0	2	2	0	1	2	1	0	2	2	0	1	0	0	0	0	1	0	1	0	1	0
314	0	0	0	0	0	1	0	0	1	1	0	0	1	0	0	0	1	0	1	0	0	1	1	1	1	1	1	2	2	2	0	0	0	2	0	2	2	0	2	0	1	0	0	0	0	0	0	1	0
315	1	0	0	0	0	2	0	0	0	0	1	0	1	1	0	0	1	1	2	1	1	0	2	2	0	2	1	2	1	2	1	0	0	2	0	2	1	1	0	0	0	1	1	0	1	1	0	1	0
316	1	0	1	0	0	2	1	1	1	2	1	1	1	1	0	0	0	0	1	0	0	0	1	1	0	1	1	1	2	2	0	2	2	1	0	2	1	0	2	0	0	1	1	0	1	0	0	2	0
317	1	0	0	0	0	0	1	0	1	1	0	0	0	0	0	0	1	0	1	1	0	0	2	2	0	1	2	2	2	2	1	2	1	2	0	1	2	0	0	2	1	0	0	0	1	1	0	2	0
318	0	0	0	0	0	1	2	0	0	0	1	0	0	0	0	0	1	0	1	1	1	0	2	2	0	1	2	2	2	2	0	1	2	1	0	2	0	0	0	1	0	0	0	0	1	1	0	2	0
319	0	0	0	0	0	1	1	0	0	0	0	0	1	0	0	0	1	1	1	1	1	0	1	1	0	2	2	2	2	2	2	0	0	1	0	2	0	0	0	1	0	0	0	0	0	0	0	1	0
320	0	0	0	0	0	0	2	0	1	1	0	0	2	1	0	1	1	1	1	0	0	0	2	2	0	0	1	2	0	0	0	0	1	1	0	2	1	0	0	2	1	0	0	0	1	1	0	1	0
321	1	0	0	0	0	2	2	0	1	1	0	0	0	0	0	0	1	0	1	1	0	0	2	2	0	0	2	2	2	2	1	1	0	2	0	2	1	0	1	1	0	0	1	1	2	0	0	0	0
322	1	1	0	0	0	1	0	0	0	0	0	0	0	0	0	0	1	0	1	0	0	0	2	2	0	0	1	1	2	2	1	1	1	1	1	1	1	0	1	1	0	1	1	0	1	0	0	0	1
323	1	0	0	0	0	0	1	0	0	0	1	2	2	1	1	1	2	1	2	1	1	1	2	2	0	0	1	0	2	2	0	0	0	2	1	2	2	1	0	1	0	1	1	0	0	0	0	0	1
324	0	0	0	0	0	1	2	0	0	0	2	0	0	0	0	0	0	0	2	1	1	0	2	2	0	1	2	2	1	1	1	1	1	2	1	2	1	0	0	2	0	1	1	0	1	1	0	1	0
325	0	0	0	0	0	2	1	1	1	2	0	0	0	0	0	0	2	1	2	1	1	2	0	1	1	1	2	2	2	2	0	2	2	0	0	2	0	0	1	0	0	0	0	0	1	1	0	0	1
326	0	0	0	0	0	1	2	1	0	2	0	1	1	1	0	0	1	0	1	0	0	1	1	1	1	2	2	2	2	1	0	0	0	2	1	2	0	0	1	1	0	0	0	0	0	0	0	2	0
327	1	0	0	0	0	1	0	0	2	2	0	0	0	0	0	0	2	1	1	0	0	1	1	1	1	1	2	2	2	2	1	1	2	2	1	2	0	0	0	2	0	1	0	0	1	0	0	0	1
328	0	0	0	0	0	0	1	0	1	1	1	1	1	1	0	0	1	0	1	1	1	0	2	2	0	1	1	1	1	1	1	1	0	1	0	1	1	0	0	1	0	1	0	0	1	1	0	2	0
329	0	1	0	0	0	1	0	0	2	2	0	1	1	1	0	0	2	0	0	1	1	0	1	1	0	0	2	2	2	1	1	0	0	2	1	2	1	0	0	1	0	1	0	0	1	0	0	2	0
330	1	0	0	0	0	2	1	0	0	0	0	0	0	0	0	0	2	0	2	0	0	1	0	1	0	1	2	2	2	2	0	1	1	1	1	1	1	0	1	1	0	1	1	0	1	0	0	1	0
331	1	0	0	0	0	1	2	0	0	0	2	0	0	0	0	0	2	2	1	1	1	0	1	1	0	1	1	1	2	2	0	2	2	0	0	0	0	0	1	0	0	0	0	0	1	1	0	1	1
332	0	0	0	0	0	1	2	0	0	0	1	0	1	1	0	1	1	1	0	2	1	0	1	1	0	2	2	1	2	2	0	1	2	0	0	2	1	0	0	1	0	0	2	0	1	1	1	1	0
333	1	0	1	0	0	0	2	1	0	1	0	0	0	0	0	0	1	1	1	1	0	0	1	2	0	1	1	1	2	2	0	0	1	0	0	2	0	0	1	1	0	0	2	0	1	0	0	1	0
334	0	1	0	0	0	1	1	0	0	0	1	1	1	1	0	0	2	1	1	0	0	0	1	1	0	1	1	1	1	1	0	2	2	1	0	2	1	0	1	1	0	0	1	0	0	1	0	2	0
335	1	0	0	0	0	2	0	0	2	2	0	0	1	0	0	0	1	1	0	1	1	1	2	2	0	0	2	2	2	2	1	0	1	1	0	2	1	0	0	2	0	1	1	0	2	1	0	2	0
336	0	0	0	0	0	1	2	0	0	0	1	1	2	1	0	0	2	0	2	0	0	0	2	2	0	1	2	2	2	2	1	2	2	0	0	0	2	0	1	1	0	0	0	0	0	2	0	1	0
337	0	0	0	0	0	0	1	1	1	2	0	0	0	0	0	0	2	0	1	1	1	0	2	2	0	1	2	2	2	2	1	1	1	1	0	2	2	0	1	2	2	1	1	1	1	2	0	2	0
338	1	0	0	0	0	0	1	0	1	1	0	0	0	0	0	0	1	0	2	0	0	1	2	2	0	1	0	2	2	2	1	1	1	1	0	1	0	0	0	1	0	1	1	0	0	0	0	1	0
339	1	0	0	0	0	0	2	1	0	2	0	0	0	0	0	0	1	1	2	1	1	0	2	2	0	0	2	2	2	2	1	1	1	1	0	1	1	0	1	1	0	0	0	0	0	0	0	2	0
340	0	0	0	0	0	0	0	0	1	1	1	1	1	1	0	0	1	0	0	1	1	1	2	2	0	0	0	1	2	2	0	1	1	0	0	2	0	0	0	2	0	0	1	0	0	0	0	2	0
341	0	0	0	0	0	1	2	1	0	1	1	0	0	0	0	0	0	0	2	1	1	0	2	2	0	1	2	2	2	2	0	1	1	1	0	2	0	0	1	2	1	0	0	0	1	1	0	2	0
342	0	0	0	0	0	2	2	0	1	1	0	0	1	0	0	0	2	1	1	1	1	0	2	2	0	1	1	1	2	2	0	1	1	1	0	2	0	0	0	2	0	0	1	0	1	1	0	1	0
343	1	0	0	0	0	0	1	0	1	1	1	0	0	0	0	0	1	1	2	0	0	0	2	2	0	2	1	2	2	1	1	1	1	1	0	2	1	0	0	2	0	0	0	0	0	0	0	2	0
344	0	0	1	0	0	1	1	0	2	2	0	1	1	1	0	0	0	0	0	1	0	1	1	1	1	1	2	2	2	2	0	1	1	1	0	2	1	0	0	2	0	2	1	0	1	0	0	0	1
345	0	0	0	0	0	1	2	0	0	0	2	1	1	1	0	0	1	1	0	0	0	0	0	1	0	0	2	2	2	2	1	0	0	2	0	2	2	0	0	0	0	1	1	0	1	0	0	2	0
346	0	0	0	0	0	1	0	0	1	1	0	0	0	0	0	1	2	1	1	0	0	1	1	1	1	0	1	1	1	1	1	1	1	2	1	2	2	0	1	0	0	0	0	0	0	0	0	1	0
347	0	1	1	0	1	1	2	0	0	0	2	1	1	1	0	0	1	0	1	1	0	0	1	1	0	2	2	2	2	2	1	2	1	1	0	2	2	1	1	0	0	0	2	0	0	0	0	2	0
348	1	0	0	0	0	1	2	0	0	0	1	1	1	2	0	0	2	1	2	1	1	0	0	2	0	1	0	1	1	1	0	2	2	2	1	2	1	0	0	1	0	1	0	0	1	0	0	2	0
349	1	0	0	0	0	2	1	0	1	1	0	1	1	1	0	0	1	1	0	1	1	0	2	2	0	0	2	2	2	2	1	2	2	0	0	0	1	0	0	2	0	0	0	0	0	0	0	2	0
350	0	0	0	0	0	1	0	0	1	1	1	1	1	1	0	0	2	2	2	1	0	0	2	2	0	1	1	1	2	2	0	0	1	1	0	2	2	0	2	0	0	2	2	0	2	1	0	1	1
351	1	0	0	0	0	1	1	1	1	2	0	1	2	2	0	1	1	0	2	1	1	1	2	2	0	0	2	2	2	2	0	2	1	2	1	2	1	0	0	2	0	0	0	0	0	0	0	1	0
352	1	0	0	0	0	1	1	0	1	1	0	0	0	0	0	0	0	0	1	0	0	0	1	1	0	1	1	1	2	2	0	0	0	2	0	2	2	0	1	0	0	0	2	0	1	0	0	2	0
353	0	0	0	0	0	2	1	0	1	1	1	0	0	0	0	0	2	1	2	0	0	1	2	2	0	2	1	1	2	2	0	2	2	0	0	0	2	0	1	1	1	2	2	0	1	1	0	2	0
354	0	1	0	0	0	2	1	0	1	1	0	0	0	0	0	0	2	0	1	1	1	0	2	2	0	2	1	1	2	2	1	1	1	1	0	2	2	1	0	0	0	0	0	0	1	0	0	1	1
355	0	0	0	0	0	2	2	0	0	0	0	0	1	1	0	0	0	0	1	1	1	1	2	2	0	2	1	1	2	2	0	1	2	1	0	2	1	0	1	1	1	0	1	0	1	0	0	2	0
356	0	0	1	0	0	1	2	0	0	0	1	0	0	0	0	0	1	0	1	1	0	1	2	2	0	0	1	1	2	2	0	1	0	2	2	2	1	2	0	1	1	2	2	0	2	1	0	2	0
357	1	0	0	0	0	0	0	0	2	2	0	2	1	1	0	0	2	0	2	0	0	1	2	2	0	2	1	1	1	1	0	2	2	0	0	0	2	0	1	1	0	0	0	0	0	1	0	2	0
358	0	0	0	0	0	1	1	1	1	2	0	1	1	1	0	0	1	0	0	1	1	0	2	2	0	2	2	2	2	2	0	2	2	1	1	1	1	0	0	1	0	0	0	2	0	2	0	1	0
359	1	1	0	0	0	1	1	0	0	0	0	1	1	1	0	0	2	2	1	1	1	0	2	2	0	2	2	2	2	2	1	1	1	2	0	2	1	0	1	1	0	0	1	0	0	1	0	2	0
360	0	0	1	1	1	1	2	0	1	1	1	0	0	0	0	0	0	0	1	1	1	0	2	2	0	2	2	2	2	2	0	1	1	1	1	2	1	0	1	1	0	1	1	0	1	1	0	1	1
361	1	1	0	0	0	1	1	0	0	0	1	0	1	1	0	0	1	1	1	2	1	2	1	1	1	1	2	2	2	2	2	1	1	2	1	1	1	2	0	1	1	1	1	1	1	2	0	2	0
362	0	0	0	0	0	1	2	1	0	1	0	0	1	0	0	0	2	2	0	2	0	0	2	2	0	1	1	1	2	1	1	1	1	1	0	0	1	0	1	1	0	1	0	0	1	0	0	2	0
363	1	0	0	0	0	1	0	0	1	1	1	0	0	0	0	0	1	0	1	0	0	1	1	2	0	0	2	2	2	2	0	1	1	1	0	2	2	1	1	0	0	1	0	0	0	1	0	1	1
364	1	0	1	0	1	1	1	0	1	1	0	0	0	0	0	0	0	0	1	1	1	0	2	2	0	0	0	1	1	1	0	1	1	1	0	2	1	0	0	2	1	1	1	1	0	0	0	2	0
365	0	0	0	0	0	1	2	1	0	1	1	0	0	0	0	0	1	0	1	1	1	0	2	2	0	2	1	2	2	1	0	1	1	2	1	2	0	0	0	1	0	0	0	0	0	1	0	0	0
366	0	0	0	0	0	1	1	0	0	0	1	0	1	1	0	0	0	0	0	1	1	1	2	2	0	2	2	2	2	1	0	1	1	2	0	2	2	0	1	1	0	0	0	0	0	1	0	2	0
367	0	0	0	0	0	2	2	0	1	1	0	0	1	1	0	0	2	1	1	0	0	0	2	2	0	1	0	2	1	1	0	1	1	1	1	1	1	0	2	0	0	0	0	0	0	0	0	1	0
368	0	0	0	0	0	2	1	0	0	0	2	0	0	0	0	0	2	1	1	0	0	1	2	2	0	1	2	2	1	2	0	2	1	1	1	2	1	0	1	1	0	0	0	0	0	0	0	2	0
369	1	0	0	0	0	0	1	1	1	2	0	0	0	0	0	0	1	1	0	2	2	0	2	2	0	1	1	1	2	2	1	0	0	2	0	2	2	0	1	2	2	0	2	0	1	1	0	1	0
370	1	0	0	0	0	1	1	0	1	1	0	1	2	1	1	1	2	2	1	1	1	1	1	2	0	0	1	1	2	2	0	2	1	1	0	1	1	0	0	1	0	1	1	0	1	1	0	1	0
371	1	0	0	0	0	2	2	0	1	1	0	1	1	1	0	0	1	1	2	1	1	0	2	2	0	1	0	1	2	2	0	1	1	0	0	1	1	0	0	2	0	0	0	0	0	0	1	1	0
372	1	1	1	0	0	2	1	0	0	0	1	0	0	0	0	0	1	1	1	1	1	1	2	2	0	2	1	2	1	2	1	0	0	2	1	2	2	0	1	0	0	0	0	0	0	1	0	2	0
373	1	0	0	0	0	1	2	1	0	1	0	0	0	0	0	0	1	0	0	1	1	0	2	2	0	1	0	1	1	1	0	1	1	2	1	2	1	0	0	1	0	0	0	0	0	0	0	0	0
374	1	0	0	0	0	0	2	1	0	1	0	1	1	1	0	0	2	2	2	1	0	1	2	2	0	0	2	2	2	2	0	1	1	1	1	2	1	0	1	1	0	1	1	0	2	1	0	1	0
375	0	0	0	0	0	2	0	0	1	1	0	0	0	0	0	0	1	1	1	0	0	1	2	2	0	2	2	2	2	2	0	2	1	1	0	2	1	1	0	1	1	1	1	0	1	0	0	1	0
376	1	0	0	0	0	0	2	0	0	0	0	0	0	0	0	1	1	1	1	0	0	0	2	2	0	1	1	1	1	1	0	2	2	1	0	1	2	0	0	1	0	0	0	0	0	0	0	0	0
377	1	0	0	0	0	1	1	2	0	2	0	0	0	0	0	0	1	1	1	1	0	0	2	2	0	0	1	1	2	2	1	0	0	2	0	2	2	0	1	1	0	1	1	0	1	1	0	0	1
378	1	0	0	0	0	1	2	0	0	0	2	0	2	1	0	1	0	0	1	1	1	0	2	2	0	1	1	1	2	2	0	1	1	1	0	2	1	0	0	2	1	2	2	0	2	1	0	2	0
379	1	0	0	0	0	1	0	0	2	2	0	0	0	0	0	0	1	0	1	2	1	1	0	1	0	0	0	1	1	0	0	0	0	1	1	2	0	0	0	2	0	0	1	0	1	0	0	2	0
380	1	0	0	0	0	1	2	0	0	0	0	0	0	0	0	0	1	0	2	1	1	0	2	2	0	2	1	2	2	1	0	0	0	1	0	2	2	0	0	0	0	1	0	0	1	0	0	1	1
381	1	0	0	0	0	0	0	0	0	0	0	0	0	0	0	0	2	2	1	1	1	2	0	1	1	1	2	2	2	1	0	1	1	2	1	2	1	0	1	1	0	0	0	0	0	0	0	2	0
382	0	0	0	0	0	2	1	0	0	0	0	0	0	0	0	0	1	1	0	0	0	0	2	2	0	0	2	2	2	2	1	2	1	1	0	2	1	0	1	1	1	0	0	1	0	0	0	2	0
383	0	0	1	1	1	1	1	0	1	1	0	0	0	0	0	0	0	1	2	0	0	0	2	2	0	2	2	2	2	2	0	2	1	0	0	1	2	0	2	0	1	1	1	0	1	1	0	1	0
384	1	0	0	0	0	2	1	0	1	1	1	0	0	0	0	0	2	1	0	1	1	0	1	1	0	1	2	2	2	2	0	1	1	2	1	2	0	0	0	2	0	0	1	1	0	1	0	1	0
385	1	0	0	0	0	0	1	0	1	1	1	1	1	1	0	0	2	1	1	0	0	0	2	2	0	1	1	1	2	1	1	2	1	0	0	1	1	0	0	2	0	0	1	1	1	0	0	0	0
386	1	0	1	0	0	2	1	0	2	2	0	1	1	0	1	1	1	0	1	1	1	0	2	2	0	0	2	2	2	2	0	2	2	1	0	1	2	1	0	0	0	1	0	0	0	0	0	0	0
387	1	0	0	0	0	0	1	1	1	2	1	0	2	1	0	0	2	0	2	1	1	0	2	2	0	1	1	2	2	2	1	0	0	2	0	2	1	0	0	1	0	0	1	0	1	0	0	1	1
388	1	0	0	0	0	2	1	0	0	0	1	0	0	0	0	0	0	0	1	0	0	0	1	1	0	2	2	2	2	2	0	1	1	1	0	1	2	0	1	0	0	1	1	0	1	0	0	1	0
389	0	0	0	0	0	1	0	0	1	1	0	0	1	1	0	0	2	1	1	1	1	0	2	2	0	0	2	2	2	1	1	1	1	0	0	1	1	0	1	1	0	1	1	0	0	0	0	1	0
390	1	0	0	0	0	1	1	0	1	1	0	0	0	0	0	0	1	1	0	2	2	0	1	2	0	1	1	1	1	1	1	1	1	0	0	1	2	0	1	0	0	2	2	0	1	1	0	2	0
391	1	0	0	0	0	1	1	0	1	1	0	1	1	1	0	0	1	1	0	1	0	0	1	1	0	2	2	2	2	2	2	1	0	2	0	1	1	1	0	0	0	1	1	0	1	0	0	2	0
392	1	0	0	0	0	2	1	0	0	0	0	1	0	0	0	0	2	0	0	1	1	0	2	2	0	1	1	2	0	0	0	0	0	2	1	2	2	0	2	0	0	0	0	0	1	1	0	2	0
393	1	0	0	0	0	1	2	1	0	1	0	2	2	2	0	0	2	0	2	0	0	0	2	2	0	1	2	2	2	1	0	0	0	2	0	1	0	0	0	1	0	0	1	0	0	1	0	2	0
394	0	0	0	0	0	1	1	0	1	1	0	0	0	0	0	1	2	1	0	2	1	0	2	2	0	1	2	2	1	2	0	0	1	1	0	2	2	0	2	0	0	1	0	0	2	0	0	2	0
395	1	1	1	0	1	1	0	0	0	0	0	0	0	0	0	0	1	1	0	1	1	0	0	0	0	0	2	1	2	2	0	2	2	0	0	1	2	0	1	1	0	0	0	0	0	1	0	0	0
396	0	0	0	0	0	2	0	0	2	2	0	1	1	1	0	0	2	2	1	1	1	1	2	2	0	2	2	2	2	2	1	2	2	0	0	1	2	0	1	1	0	0	1	0	1	0	0	1	0
397	0	0	0	0	0	1	1	1	1	2	0	1	2	1	0	0	2	2	2	0	0	0	2	2	0	1	2	2	2	2	2	2	1	1	1	1	2	0	0	0	0	0	1	1	1	0	0	1	1
398	1	0	0	0	0	1	2	1	0	1	1	1	1	0	1	1	1	1	1	0	0	1	2	2	0	1	1	1	2	2	0	0	1	1	0	2	1	0	2	0	0	0	1	0	0	1	0	1	0
399	1	0	0	0	0	2	0	0	2	2	0	1	1	1	0	0	2	2	1	1	1	1	2	2	0	1	2	2	2	2	0	2	1	1	0	1	2	1	0	1	0	0	0	0	0	0	0	1	0
400	0	1	0	0	0	1	1	0	1	1	0	0	0	0	0	0	2	2	1	1	1	1	1	1	1	2	1	2	1	1	0	1	1	0	0	1	1	1	0	1	0	1	1	0	1	1	0	2	0
401	0	0	0	0	0	1	0	0	2	2	0	1	1	1	0	0	0	1	2	0	0	1	2	2	0	0	2	2	2	1	0	0	1	1	0	2	2	0	1	1	1	0	0	0	0	1	0	0	1
402	0	0	0	0	0	0	1	0	1	1	1	0	0	0	0	1	2	1	2	0	0	0	2	2	0	0	1	2	2	2	1	1	1	2	2	2	2	0	0	1	0	0	0	0	0	0	0	0	0
403	1	0	0	0	0	1	2	1	0	1	0	0	1	0	0	0	1	0	1	1	0	0	2	2	0	1	2	2	2	2	1	2	2	0	0	1	1	0	0	1	0	0	0	0	0	0	0	1	1
404	1	0	1	0	0	1	2	0	0	0	0	0	0	0	0	0	1	1	1	0	0	1	2	2	0	0	1	1	2	2	0	0	1	2	0	2	2	1	1	0	0	0	1	0	1	0	0	1	1
405	0	0	0	0	0	0	0	0	0	0	1	2	2	2	0	0	2	2	1	1	1	1	2	2	0	0	1	2	1	2	1	1	0	2	0	2	1	0	0	1	0	0	0	0	0	0	0	2	0
406	1	0	0	0	0	2	1	0	1	1	0	0	1	0	0	0	1	1	2	0	0	0	2	2	0	1	1	1	1	1	0	1	2	0	0	1	2	1	1	0	0	0	0	0	0	0	0	0	0
407	0	1	0	0	0	1	1	0	1	1	0	0	0	0	0	0	1	1	2	1	0	0	2	2	0	2	2	2	2	2	1	2	1	2	0	2	1	1	0	1	0	0	0	0	0	0	0	1	1
408	0	0	0	0	0	1	1	1	1	2	0	0	0	0	0	0	0	0	1	1	1	0	2	2	0	1	0	0	2	1	0	1	1	2	0	2	2	0	1	1	0	1	1	0	1	0	0	1	1
409	1	0	0	0	0	0	1	1	1	2	0	0	0	0	0	0	1	1	2	1	0	0	2	2	0	2	2	2	2	2	1	1	0	2	2	2	1	0	0	2	0	1	1	0	1	0	0	0	1
410	0	0	0	0	0	0	0	0	1	1	0	0	0	0	0	0	1	1	1	1	0	1	0	1	1	0	1	2	2	2	0	1	1	0	0	1	1	0	0	2	0	0	0	0	0	0	0	1	1
411	0	0	0	0	0	1	2	0	0	0	2	0	0	0	0	0	1	1	0	0	0	1	1	1	1	1	2	2	2	2	2	0	0	1	1	2	2	0	1	1	0	0	1	1	2	0	0	1	1
412	0	0	0	0	0	2	1	0	2	2	0	0	0	0	0	0	0	0	1	1	1	0	2	2	0	1	2	2	2	2	1	2	1	1	1	2	1	0	0	1	0	0	0	1	1	1	0	1	0
413	0	0	0	0	0	1	1	1	1	2	0	0	0	0	0	0	1	0	2	0	0	0	1	1	0	2	2	2	2	2	0	1	1	1	0	2	2	0	1	0	0	0	0	0	0	0	0	1	0
414	0	1	0	0	0	1	1	0	1	1	1	0	0	0	0	0	1	1	1	1	0	0	2	2	0	1	2	2	2	2	0	1	2	0	0	2	1	1	0	0	0	0	0	0	0	2	0	2	0
415	1	1	0	0	0	1	0	0	2	2	0	0	0	0	0	0	1	1	0	1	1	0	1	1	1	1	2	2	2	2	1	1	2	1	0	2	2	0	1	1	0	1	1	0	1	0	0	2	0
416	0	0	0	0	0	2	2	1	0	1	1	1	1	1	0	0	2	0	2	1	1	1	2	2	0	0	1	2	2	2	1	0	0	1	1	2	1	0	1	1	0	0	0	1	0	0	0	1	1
417	1	0	0	0	0	1	1	0	1	1	1	1	0	0	0	0	1	0	1	1	1	2	2	2	0	0	2	2	2	1	0	1	2	1	0	2	2	0	1	0	0	0	0	0	0	0	0	1	0
418	0	0	1	0	0	0	0	0	2	2	0	0	0	0	0	0	1	1	0	1	1	0	2	2	0	0	2	2	2	2	1	2	1	1	0	1	2	0	2	0	1	0	2	0	0	0	0	0	1
419	1	0	0	0	0	2	1	1	1	1	0	0	0	0	0	0	1	0	1	1	0	0	2	2	0	1	1	0	1	2	0	2	2	1	0	2	0	0	0	2	0	0	0	0	0	2	0	0	2
420	0	0	0	0	0	1	0	0	2	2	0	0	1	1	0	0	1	1	1	0	0	1	1	1	1	1	1	2	2	2	1	0	0	2	2	2	2	0	1	1	0	0	0	0	0	0	0	2	0
421	1	0	0	0	0	2	0	0	2	2	0	1	2	1	0	0	2	1	0	2	1	0	1	1	0	2	1	1	2	2	1	2	1	2	2	2	1	0	2	0	0	1	1	0	0	0	0	0	0
422	1	0	0	0	0	1	1	0	1	1	0	1	0	0	0	0	2	1	2	1	1	1	2	2	0	2	2	2	2	2	0	1	0	1	1	1	1	1	0	0	0	0	1	1	2	0	1	1	0
423	0	0	0	0	0	1	0	0	1	1	0	0	1	0	0	0	1	0	1	0	0	0	2	2	0	0	2	2	2	2	1	1	0	1	1	1	1	0	0	2	0	0	1	1	0	1	0	2	0
424	0	1	0	0	0	1	2	0	0	0	0	1	1	1	0	0	1	0	1	1	1	0	2	2	0	1	1	1	2	2	0	1	1	1	0	1	0	0	0	2	0	0	0	0	0	0	0	2	0
425	0	1	0	0	0	1	1	0	0	0	1	0	0	0	0	0	2	2	0	2	0	0	2	2	0	1	0	1	1	0	1	1	1	0	0	1	1	0	1	1	0	1	1	0	1	1	0	2	0
426	0	1	0	0	0	1	0	0	1	1	1	0	0	0	0	0	2	0	2	0	0	2	1	1	1	1	1	2	1	1	1	1	2	1	0	2	1	0	1	2	1	1	1	0	1	0	0	2	0
427	0	0	0	0	0	0	0	0	1	1	0	1	1	1	0	0	2	1	1	0	0	0	2	2	0	1	2	2	2	2	0	1	1	2	0	2	1	0	0	2	0	0	1	0	0	0	0	1	0
428	0	0	0	0	0	1	1	0	2	2	0	0	0	0	0	0	2	2	1	1	1	1	2	2	0	2	1	2	2	1	1	1	1	1	0	2	2	0	1	1	0	0	0	0	0	1	0	1	0
429	1	0	0	0	0	1	1	1	1	2	0	0	0	0	0	0	1	0	1	0	0	1	2	2	0	2	1	2	2	1	0	1	1	1	0	2	1	0	0	1	0	0	0	0	1	0	0	2	0
430	0	0	0	0	0	2	1	0	1	1	0	0	0	0	0	0	2	0	2	0	0	0	2	1	1	1	1	2	2	1	1	1	0	2	2	2	2	0	1	0	0	0	1	0	1	0	0	0	0
431	0	0	0	0	0	1	2	1	0	1	0	1	1	1	0	0	1	1	2	0	0	0	2	2	0	2	1	1	2	2	0	0	0	2	0	2	0	0	0	1	0	0	1	0	1	0	0	1	0
432	1	0	0	0	0	1	1	1	0	1	0	0	1	0	0	0	2	1	1	0	0	0	2	2	0	1	0	1	1	0	1	0	0	2	0	2	1	0	0	2	1	1	1	0	1	2	0	2	0
433	0	0	0	0	0	1	0	0	2	2	0	0	0	0	0	0	1	0	0	1	1	0	2	2	0	2	1	1	2	2	0	2	2	2	1	2	2	0	0	2	1	0	1	0	1	1	0	2	0
434	0	1	0	0	0	1	1	0	0	0	1	0	2	0	0	0	0	0	0	1	0	0	2	2	0	0	1	2	2	2	1	1	1	1	0	2	1	0	1	1	1	0	0	1	1	1	0	2	0
435	1	0	0	0	0	1	0	0	1	1	0	0	0	0	0	0	1	1	1	1	1	0	2	2	0	1	2	2	2	2	0	0	2	0	0	2	0	0	0	2	0	1	0	0	1	1	0	1	0
436	1	0	1	0	0	1	1	0	1	1	1	1	2	2	0	0	0	0	0	1	1	0	1	1	1	1	1	2	1	1	0	0	1	1	0	2	2	0	1	1	1	0	0	0	0	0	0	2	0
437	1	0	0	0	0	0	1	1	1	1	0	0	0	0	0	0	2	1	2	0	0	0	2	2	0	0	1	2	1	1	1	1	1	0	0	1	0	0	0	2	0	1	1	0	1	2	0	1	0
438	0	0	0	0	0	1	0	0	1	1	0	1	0	0	0	0	2	1	2	0	0	0	2	2	0	2	1	2	2	1	1	0	0	1	0	1	2	0	1	0	0	0	2	0	0	0	0	2	0
439	1	0	0	0	0	2	2	0	2	2	0	0	0	0	0	0	1	0	2	0	0	0	2	2	0	2	1	2	2	2	0	2	2	1	0	1	1	0	0	2	0	0	0	0	0	0	0	1	1
440	1	0	1	0	0	1	1	1	1	2	0	0	0	0	0	0	1	1	1	0	0	0	1	1	1	2	1	1	1	1	1	1	1	2	2	2	2	0	1	0	0	0	0	2	0	2	0	1	1
441	0	0	0	0	0	2	2	1	0	1	0	1	1	1	0	0	2	1	1	0	0	0	1	2	0	1	2	2	1	1	0	2	2	0	0	1	2	0	1	1	0	0	1	0	0	0	0	1	0
442	0	0	0	0	0	0	1	1	1	2	0	0	1	1	0	0	1	0	1	0	0	0	2	2	0	1	1	2	2	1	2	1	1	1	0	2	1	1	1	0	0	0	0	0	0	0	0	1	0
443	0	0	0	0	0	2	1	0	1	1	0	0	0	0	0	0	2	2	2	0	0	0	2	2	0	1	0	2	2	2	1	1	1	1	0	1	1	0	1	1	0	0	1	0	1	1	0	1	0
444	1	0	0	0	0	2	1	0	1	1	1	0	0	0	0	1	2	1	0	2	1	1	2	2	0	1	1	2	2	1	0	1	1	1	0	2	2	0	1	1	0	0	0	1	1	1	0	1	0
445	0	1	1	0	1	1	2	0	0	0	0	1	2	2	0	0	1	0	2	1	1	1	2	2	0	0	2	2	2	1	0	1	1	0	0	1	2	0	1	1	0	0	0	0	0	0	0	2	0
446	1	0	0	0	0	0	1	1	1	2	0	0	0	0	0	0	1	0	1	1	1	0	1	1	0	0	1	2	1	1	0	2	1	0	0	1	0	0	1	0	0	0	0	0	0	2	0	0	0
447	0	0	0	0	0	1	0	0	1	1	0	0	0	0	0	0	2	0	1	0	0	0	2	2	0	0	2	2	1	1	1	1	1	2	2	2	1	0	1	1	0	0	1	0	0	2	0	2	0
448	1	0	0	0	0	2	1	0	0	0	1	0	1	0	0	0	2	0	2	1	0	1	2	2	0	0	2	2	2	1	0	2	1	2	0	1	1	0	0	2	1	0	0	1	0	0	0	0	0
449	0	0	0	0	0	1	2	0	0	0	1	0	0	0	0	0	1	1	1	0	0	0	2	2	0	1	0	2	1	1	0	1	0	2	0	1	1	0	1	1	0	1	1	0	0	0	0	0	0
450	1	0	0	0	0	2	1	1	1	2	1	0	1	0	0	0	1	0	2	0	0	0	1	1	1	1	0	2	1	1	0	2	1	2	1	2	1	0	2	0	1	0	0	0	0	0	0	2	0
451	1	0	1	0	0	2	1	1	0	1	0	0	1	1	0	1	2	1	2	0	0	0	0	0	0	1	1	2	0	0	0	1	1	1	1	2	0	0	0	2	0	0	0	0	0	0	0	2	0
452	1	0	0	0	0	1	2	0	0	0	1	1	1	1	0	0	2	0	2	0	0	0	2	2	0	1	1	1	2	2	0	0	0	2	0	2	2	0	2	0	0	0	1	0	0	1	0	2	0
453	1	0	0	0	0	1	2	0	0	0	0	0	0	0	0	0	2	0	2	0	0	1	1	2	0	0	1	1	2	2	0	2	1	0	0	1	2	0	0	1	0	0	0	1	0	0	0	2	0
454	0	0	0	0	0	1	0	0	1	1	0	1	2	1	0	0	0	0	2	1	1	0	0	0	0	0	2	2	2	2	1	1	1	2	0	2	0	0	1	1	0	0	0	0	0	0	0	2	0
455	1	0	0	0	0	1	1	0	0	0	1	1	1	1	0	0	1	1	1	1	1	0	2	2	0	1	2	2	2	2	1	2	2	2	0	2	2	0	1	1	0	0	0	0	0	0	0	1	1
456	1	0	0	0	0	2	2	0	1	1	0	1	1	1	0	0	1	1	1	2	1	0	2	2	0	1	1	2	2	1	2	2	2	0	0	1	1	0	2	0	0	0	0	0	0	0	0	1	1
457	1	0	1	1	1	2	1	0	1	1	1	0	2	0	0	0	2	0	2	0	0	0	1	2	0	0	2	2	1	1	0	2	2	2	1	2	1	0	0	1	0	0	0	0	1	1	0	1	1
458	1	0	0	0	0	1	2	0	0	0	0	1	1	1	0	0	1	1	2	0	0	0	2	2	0	0	2	2	2	2	1	1	1	1	0	1	2	0	1	2	1	0	0	0	0	0	0	2	0
459	0	0	0	0	0	1	1	0	2	2	0	0	1	1	0	0	0	0	0	1	1	1	2	2	0	0	2	2	2	2	0	1	1	1	0	1	1	0	0	1	0	0	0	0	0	0	0	0	1
460	0	0	0	0	0	2	2	0	0	0	0	1	1	1	0	0	1	1	1	0	0	0	1	2	0	0	0	2	1	1	0	1	1	1	0	2	1	0	1	1	0	1	1	0	1	1	0	1	0
461	1	0	0	0	0	1	1	1	1	2	0	2	1	1	0	0	1	1	1	1	0	0	2	2	0	1	0	1	1	0	0	1	0	2	1	2	1	1	0	1	0	1	1	1	1	2	1	1	0
462	1	0	0	0	0	0	1	0	0	0	0	0	0	0	0	0	0	0	0	0	0	0	1	1	1	0	0	1	1	0	1	1	1	1	0	2	0	0	1	1	0	0	0	1	0	0	0	2	0
463	1	0	1	0	1	1	2	0	1	1	1	0	2	1	0	1	2	1	2	1	1	1	2	2	0	1	2	2	2	2	1	0	0	2	1	2	1	1	0	1	0	0	0	0	0	0	0	2	0
464	1	0	0	0	0	1	1	0	1	1	0	0	0	0	0	0	2	2	2	0	0	1	2	2	0	0	1	1	2	2	1	0	1	1	0	2	1	0	1	1	0	0	1	0	1	0	0	2	0
465	1	0	0	0	0	0	1	0	1	1	0	0	1	1	0	0	1	0	1	1	0	1	1	1	1	2	2	2	2	2	0	1	1	0	0	1	1	0	0	1	0	0	0	0	0	1	0	2	0
466	0	1	0	0	0	1	2	0	0	0	2	1	1	1	0	0	0	0	0	1	0	1	2	2	0	1	2	0	1	1	0	1	1	1	0	1	1	1	0	1	0	0	0	1	0	0	0	0	1
467	0	0	0	0	0	2	2	0	0	0	0	0	0	0	0	0	0	0	2	0	0	0	0	0	0	1	1	0	2	2	0	1	1	0	0	2	1	1	1	0	0	0	1	1	1	0	1	1	0
468	1	0	0	0	0	0	2	0	1	1	0	1	1	1	0	0	2	0	2	1	0	0	1	1	0	1	2	2	2	1	0	1	1	1	0	2	0	0	0	2	0	0	0	0	2	1	0	2	0
469	0	0	0	0	0	0	0	0	2	2	0	0	0	0	0	0	2	0	2	0	0	0	2	2	0	1	2	2	2	1	0	1	1	0	0	1	2	0	2	0	1	0	0	0	0	0	0	0	0
470	1	0	0	0	0	1	1	1	1	2	0	1	1	1	0	0	1	1	0	0	0	0	2	2	0	0	1	1	1	1	1	1	1	1	0	1	2	0	0	1	0	0	0	0	1	1	0	0	0
471	0	0	0	0	0	0	2	0	0	0	1	1	2	1	0	0	2	2	1	1	1	0	2	2	0	2	0	1	1	0	0	0	0	2	0	2	1	0	1	1	1	0	0	0	0	0	0	2	0
472	1	0	0	0	0	1	0	0	2	2	0	0	0	0	0	0	1	0	1	1	1	0	2	2	0	1	2	2	2	2	0	1	2	1	0	1	0	0	0	1	0	1	1	0	1	1	0	1	0
473	0	0	0	0	0	0	1	0	2	2	0	0	0	0	0	0	0	0	0	1	0	0	2	2	0	1	2	2	1	1	0	1	0	2	2	2	1	1	0	0	0	1	1	0	1	1	0	2	0
474	1	0	0	0	0	1	1	1	0	1	0	0	0	0	0	0	2	1	2	0	0	1	2	2	0	1	1	1	2	2	0	2	2	2	0	2	1	0	0	1	0	0	0	0	0	0	0	1	1
475	0	0	0	0	0	1	2	0	0	0	2	0	1	0	0	0	2	1	1	0	0	1	2	2	0	0	0	0	1	2	0	0	0	2	0	2	2	0	1	1	0	1	1	0	1	1	0	2	0
476	0	0	0	0	0	2	2	0	1	1	1	2	2	2	0	0	1	0	2	0	0	1	2	2	0	1	2	2	2	2	0	2	1	1	1	1	1	2	0	1	1	0	0	0	0	0	0	2	0
477	1	0	0	0	0	1	1	1	0	1	0	0	2	1	0	1	1	0	1	0	0	0	1	1	0	0	0	1	2	2	0	2	2	1	0	2	1	1	0	1	0	0	0	0	0	1	0	1	0
478	1	0	1	0	1	1	2	1	0	1	0	0	0	0	0	0	0	0	1	1	1	0	2	2	0	1	0	2	1	1	0	2	2	0	0	1	0	0	0	2	0	1	1	0	1	1	0	1	0
479	1	0	0	0	0	1	1	1	1	2	0	0	2	1	0	0	1	0	1	0	0	0	1	2	0	1	2	2	2	2	2	2	1	1	1	1	2	0	1	1	0	0	0	0	0	0	0	2	0
480	1	0	0	0	0	2	1	0	0	0	0	0	1	0	0	0	1	1	1	1	0	1	2	2	0	0	1	2	2	2	1	1	1	1	0	2	0	0	0	1	0	0	0	0	0	0	0	2	0
481	0	0	0	0	0	1	0	0	2	2	0	1	1	2	0	0	1	1	0	2	1	0	2	2	0	2	1	1	2	2	0	1	1	0	0	1	1	1	0	1	0	0	0	0	0	0	0	1	0
482	1	1	0	0	0	1	0	0	2	2	0	1	2	2	0	0	1	0	2	0	0	1	0	1	0	0	1	1	2	2	0	2	2	2	1	2	0	0	0	2	0	1	0	0	1	1	0	0	0
483	0	0	0	0	0	1	0	0	2	2	0	0	1	1	0	1	0	0	0	1	0	0	2	2	0	1	2	2	2	2	0	0	0	2	0	2	2	0	1	2	1	1	1	0	1	0	0	2	0
484	0	0	0	0	0	0	2	0	0	0	0	0	0	0	0	0	2	2	1	1	1	1	2	2	0	0	2	2	2	2	2	2	1	1	1	2	1	0	0	2	0	0	0	0	0	0	0	1	1
485	0	0	0	0	0	0	1	0	0	0	1	0	0	0	0	1	1	0	1	1	1	0	1	2	0	1	1	1	2	2	0	2	2	0	0	1	2	0	1	0	0	0	0	0	0	0	0	2	0
486	0	1	1	0	0	2	1	0	1	1	1	0	1	0	0	0	1	0	1	0	0	1	1	1	1	1	1	2	2	1	2	2	1	0	0	1	2	0	2	0	0	1	1	0	1	0	0	0	1
487	1	1	0	0	0	1	1	0	1	1	1	1	0	0	0	0	1	1	1	1	1	0	2	2	0	1	2	2	2	2	0	1	1	0	0	1	0	0	0	1	0	0	0	0	0	0	0	2	0
488	1	0	0	0	0	2	0	0	1	1	0	0	0	0	0	0	0	0	0	1	1	0	2	1	1	1	2	2	2	2	1	2	1	0	0	1	2	0	0	2	1	0	0	0	0	0	0	0	0
489	0	0	0	0	0	2	2	0	0	0	2	0	0	0	0	0	1	1	1	1	1	0	2	2	0	0	2	2	2	2	2	2	1	0	0	1	2	0	2	1	1	1	0	0	0	1	0	2	0
490	0	0	0	0	0	1	1	0	1	1	1	2	2	1	1	1	1	0	1	0	0	1	1	1	1	0	1	2	2	2	0	2	1	2	2	2	2	0	0	2	0	0	0	0	0	0	0	1	1
491	1	0	0	0	0	0	1	1	1	2	1	1	1	2	0	0	1	0	1	1	1	1	2	2	0	2	2	2	2	2	0	1	0	1	1	1	1	0	2	0	0	1	1	0	1	0	0	2	0
492	1	0	0	0	0	2	2	0	2	2	0	0	1	0	0	0	2	0	1	0	0	0	1	1	1	2	2	2	2	2	1	0	0	2	0	2	2	0	1	1	0	1	1	0	1	1	0	2	0
493	0	0	0	0	0	2	2	0	0	0	0	2	2	1	1	1	0	0	1	1	1	0	0	2	0	1	1	2	1	1	1	1	1	2	1	2	1	1	1	0	0	0	0	1	1	1	0	2	0
494	1	0	0	0	0	1	1	0	2	2	0	0	1	1	0	0	1	0	1	0	0	1	2	2	0	1	2	2	2	2	0	1	1	1	0	2	2	0	0	0	0	1	1	0	1	1	0	1	1
495	0	0	0	0	0	1	2	0	1	1	1	0	1	0	0	0	0	0	1	0	0	0	2	2	0	0	2	2	2	1	0	0	0	2	1	2	1	0	1	1	0	1	1	0	1	0	0	2	0
496	0	0	0	0	0	1	0	0	1	1	0	1	1	1	0	0	1	2	2	0	0	0	1	1	0	1	1	1	2	2	0	1	0	2	0	2	1	0	0	0	0	0	0	1	0	0	0	1	1
497	0	0	1	0	0	2	1	0	1	1	1	1	1	1	0	0	1	0	1	1	1	1	2	2	0	1	0	2	2	2	1	1	2	1	0	1	1	0	0	2	0	0	1	0	1	0	0	2	0
498	0	1	0	0	0	1	1	0	1	1	0	0	0	0	0	0	1	1	0	0	0	1	2	2	0	1	1	2	2	2	2	1	1	0	0	1	2	0	0	2	1	1	1	0	2	0	0	2	0
499	1	0	0	0	0	2	0	0	1	1	0	1	2	1	0	0	0	0	0	0	0	1	2	2	0	0	1	0	1	2	0	1	1	2	1	2	1	0	0	0	0	1	1	0	2	0	0	2	0
500	0	0	0	0	0	1	1	0	2	2	0	0	0	0	0	0	1	0	2	0	0	0	2	2	0	1	1	2	1	2	1	2	1	1	0	1	2	0	1	2	1	1	1	1	0	0	0	1	0
501	0	0	0	0	0	0	1	0	1	1	1	0	0	0	0	0	1	1	1	1	1	1	2	2	0	1	2	2	2	2	1	2	1	0	0	1	1	0	0	0	0	1	1	0	1	0	0	0	0
502	1	0	0	0	0	1	1	0	1	1	0	0	0	0	0	1	1	0	2	1	1	2	0	1	1	1	1	2	2	2	0	1	0	2	1	2	1	1	0	1	0	0	0	0	0	0	0	0	1
503	1	0	0	0	0	2	1	1	1	2	0	0	1	0	0	0	2	1	1	0	0	1	2	2	0	2	2	2	2	2	2	1	1	1	0	1	2	0	2	0	0	0	2	0	1	0	0	1	0
504	0	0	0	0	0	0	1	0	1	1	1	0	1	0	0	0	1	1	0	0	0	0	2	2	0	2	1	0	1	2	0	1	2	0	0	1	2	1	0	1	0	0	0	0	0	0	0	2	0
505	0	0	0	0	0	1	1	0	0	0	1	1	1	1	0	1	1	1	1	0	0	0	2	2	0	2	2	1	2	2	1	0	1	0	0	2	1	0	1	1	0	0	0	0	1	1	0	1	0
506	0	0	0	0	0	2	1	0	0	0	0	0	2	1	0	0	0	0	1	0	0	0	2	2	0	0	2	0	1	1	0	1	1	1	1	1	2	0	0	2	1	0	0	0	0	0	0	2	0
507	0	0	0	0	0	2	2	0	1	1	0	0	1	0	0	0	0	0	0	1	1	0	1	1	0	0	0	1	2	2	0	1	1	0	0	1	1	0	1	1	0	0	0	0	0	0	0	0	0
508	0	0	0	0	0	1	1	0	1	1	1	0	2	2	0	0	2	2	1	1	1	0	1	2	0	1	2	1	2	2	0	2	1	0	0	2	2	0	1	1	0	0	0	0	0	0	0	2	0
509	0	0	0	0	0	0	1	0	1	1	0	0	0	0	0	0	2	1	2	0	0	0	2	2	0	2	0	2	1	1	0	2	1	2	2	2	0	0	0	2	0	0	0	0	0	0	0	1	1
510	0	0	0	0	0	2	1	1	0	1	0	0	1	1	0	0	2	1	2	1	1	2	1	1	1	1	1	1	2	2	0	1	0	2	0	2	0	0	0	2	0	1	1	1	0	0	0	2	0
511	1	1	0	0	0	1	1	1	0	1	0	0	0	0	0	0	1	1	1	0	0	0	0	0	0	0	2	2	2	1	0	1	0	2	1	2	1	1	0	1	0	0	2	0	1	0	0	0	1
512	0	0	0	0	0	1	1	0	1	1	0	1	1	1	0	0	0	0	1	1	1	1	2	2	0	1	2	2	2	2	1	1	1	2	1	1	0	0	0	1	0	0	1	1	2	0	0	1	0
513	1	0	0	0	0	1	1	0	0	0	1	0	0	0	0	1	2	0	1	0	0	1	1	1	1	1	1	1	2	2	1	0	1	1	0	2	0	0	0	2	0	0	1	0	0	0	0	0	1
514	0	0	0	0	0	1	0	0	1	1	0	0	1	0	0	0	2	0	2	0	0	0	1	1	0	0	1	2	2	2	1	0	0	2	1	2	1	0	0	2	0	0	1	0	1	0	0	2	0
515	1	0	0	0	0	0	2	1	0	2	0	0	0	0	0	0	1	0	1	1	1	0	2	2	0	2	1	1	2	2	0	1	2	1	0	2	2	0	2	0	0	0	0	0	0	0	0	1	1
516	0	0	0	0	0	0	1	0	2	2	0	0	1	0	0	0	0	0	0	2	0	0	1	2	0	0	1	2	2	2	0	0	0	1	1	2	2	0	2	0	0	1	1	0	0	1	0	2	0
517	0	0	0	0	0	0	1	1	1	2	0	0	2	1	0	0	2	1	1	1	1	0	2	2	0	1	2	2	2	2	2	0	0	1	0	1	0	0	1	1	0	0	2	0	0	0	0	1	0
518	0	0	0	0	0	1	2	1	0	1	1	0	0	0	0	0	2	1	0	1	1	1	2	2	0	0	1	1	1	1	1	2	1	0	0	1	1	0	0	1	0	1	0	0	1	1	0	0	0
519	1	0	0	0	0	0	0	0	2	2	0	1	1	1	0	0	1	0	0	1	1	0	1	1	0	1	0	1	1	0	0	2	2	1	0	1	1	0	1	1	0	0	0	0	0	0	0	2	0
520	1	0	0	0	0	1	1	0	1	1	1	0	0	0	0	0	2	1	1	0	0	0	1	1	0	1	1	2	2	1	1	1	1	1	0	2	0	0	0	2	0	0	0	0	0	0	0	2	0
521	0	0	0	0	0	1	0	0	2	2	0	0	0	0	0	0	2	0	2	0	0	0	2	2	0	1	2	2	2	2	2	0	0	2	0	2	2	0	2	1	1	0	0	0	0	1	0	2	0
522	0	0	0	0	0	2	0	0	2	2	0	0	0	0	0	0	0	0	0	1	0	0	1	1	0	2	0	1	1	1	0	1	1	1	0	2	1	0	0	2	0	0	1	0	1	1	0	1	0
523	1	0	0	0	0	1	0	0	2	2	0	0	0	0	0	0	2	0	2	0	0	0	2	2	0	0	2	2	2	2	0	1	1	2	0	2	2	0	1	1	1	0	1	1	1	0	0	0	1
524	0	0	0	0	0	1	1	1	1	2	0	1	2	1	0	0	1	1	1	0	0	0	1	1	1	2	2	2	2	1	1	1	1	2	0	2	0	0	0	1	0	0	0	0	1	0	0	1	0
525	1	0	1	0	0	0	0	0	1	1	0	0	1	1	0	0	1	1	1	0	0	2	2	2	0	0	0	1	2	2	0	2	1	0	0	1	1	0	0	0	0	0	0	1	0	0	0	1	0
526	0	0	0	0	0	1	0	0	2	2	0	0	0	0	0	0	1	0	1	0	0	0	2	2	0	0	1	2	1	2	1	1	1	1	0	2	0	0	0	2	0	0	0	0	0	0	0	2	0
527	0	0	0	0	0	2	0	0	1	1	0	0	2	2	0	0	0	0	0	1	1	0	1	2	0	1	2	2	2	1	1	1	0	1	0	1	2	0	1	1	0	0	1	1	2	0	0	2	0
528	0	0	0	0	0	2	0	0	2	2	0	0	0	0	0	0	2	1	1	1	1	0	1	1	0	1	1	2	2	2	1	1	1	0	0	2	1	0	1	1	1	0	2	0	1	0	0	1	0
529	1	0	0	0	0	2	1	1	1	2	0	0	0	0	0	0	1	1	0	1	0	0	2	2	0	1	1	2	1	1	1	1	0	2	1	2	2	0	1	1	0	0	0	2	0	2	0	2	0
530	0	1	0	0	0	1	2	1	0	1	0	1	2	2	0	0	1	1	1	1	1	1	2	2	0	1	2	2	2	2	0	1	1	1	0	2	1	1	0	1	0	0	1	0	1	1	0	2	0
531	1	0	0	0	0	1	2	0	1	1	0	1	1	1	0	0	1	0	2	1	1	1	2	2	0	1	2	2	1	1	1	0	0	2	0	2	2	0	1	2	2	0	1	0	1	1	0	1	0
532	0	0	0	0	0	0	0	0	2	2	0	0	1	0	0	0	2	0	1	0	0	1	2	2	0	0	2	2	2	2	0	1	1	0	0	1	0	0	0	1	0	0	0	0	0	0	0	1	0
533	1	0	0	0	0	2	0	0	2	2	0	0	1	1	0	0	2	0	0	1	1	1	1	1	1	1	0	2	0	0	0	1	1	2	1	2	1	0	1	1	0	0	0	1	1	1	0	1	1
534	1	0	2	0	1	0	1	0	1	1	1	0	1	0	0	0	2	2	1	0	0	1	1	1	1	2	1	1	1	1	1	2	2	2	1	2	1	0	0	2	0	1	1	0	1	1	0	1	0
535	1	0	0	0	0	0	1	0	1	1	0	0	1	0	0	0	2	2	1	1	1	0	2	2	0	1	2	2	2	2	0	0	1	2	0	2	1	1	0	1	0	0	0	0	0	0	0	1	0
536	0	0	0	0	0	1	1	0	1	1	0	0	0	0	0	0	1	1	0	1	1	0	1	1	0	1	2	2	2	2	0	2	2	1	0	1	0	1	0	1	0	0	1	1	1	0	0	2	0
537	0	0	0	0	0	0	0	0	2	2	0	1	1	1	0	0	1	0	1	0	0	0	2	2	0	1	1	1	2	2	1	0	1	1	0	2	1	0	0	2	0	1	1	0	1	1	0	2	0
538	0	0	0	0	0	2	0	0	2	2	0	0	0	0	0	0	1	1	0	2	1	1	1	1	0	0	2	2	2	2	1	1	2	1	0	2	2	1	1	1	1	1	1	0	1	0	0	1	1
539	1	0	0	0	0	1	1	1	1	2	0	0	0	0	0	0	0	0	1	1	0	1	2	2	0	0	2	2	2	2	1	1	1	1	0	2	2	0	2	0	0	1	0	0	1	0	0	1	1
540	0	0	0	0	0	1	1	0	0	0	1	0	0	0	0	0	2	1	0	2	1	1	0	1	1	1	1	2	1	2	1	1	1	0	0	1	2	0	2	0	0	0	0	0	0	0	0	2	0
541	1	0	0	0	0	1	1	0	1	1	1	0	0	0	0	0	0	0	1	0	0	0	0	0	0	0	1	2	2	2	0	1	1	2	1	2	1	1	0	0	0	0	0	0	0	0	1	0	1
542	1	0	1	0	0	0	2	0	0	0	0	1	1	1	0	0	1	1	2	1	0	0	2	2	0	1	1	2	2	2	0	1	0	2	0	2	1	0	1	1	1	1	1	0	1	0	0	2	0
543	0	0	0	0	0	1	1	0	2	2	0	0	0	0	0	0	2	0	2	0	0	1	0	0	1	0	2	2	2	1	0	0	0	2	0	2	0	0	0	1	0	0	0	1	1	1	0	0	1
544	1	0	0	0	0	2	1	0	1	1	0	0	0	0	0	0	2	2	1	1	1	2	1	1	1	1	1	2	2	2	0	1	1	1	0	2	1	1	0	1	0	0	0	0	0	0	0	1	0
545	0	0	0	0	0	1	1	1	1	2	0	0	1	1	0	0	1	1	1	0	0	0	2	2	0	1	0	2	1	1	0	0	0	1	0	2	1	0	1	1	0	0	0	0	0	0	0	1	0
546	0	0	0	0	0	2	1	0	0	0	0	1	2	2	0	1	1	0	1	0	0	1	0	1	1	0	1	1	2	2	0	0	0	2	1	2	1	0	0	0	0	0	0	0	0	0	0	1	0
547	0	0	0	0	0	2	1	0	0	0	1	0	1	0	0	0	1	0	1	1	0	0	2	2	0	2	0	2	2	2	1	0	0	2	0	2	1	0	0	2	0	0	1	0	1	0	0	2	0
548	1	0	0	0	0	1	0	0	0	0	1	0	0	0	0	0	1	1	1	0	0	1	1	1	1	1	2	2	2	1	0	0	0	2	0	2	1	1	1	0	0	0	0	0	0	2	0	1	0
549	1	0	0	0	0	2	1	0	0	0	1	0	0	0	0	0	1	1	1	1	1	0	2	2	0	2	0	2	2	2	1	1	2	0	0	1	2	0	1	1	1	1	1	0	2	0	0	1	0
550	1	0	0	0	0	2	2	1	0	1	0	0	0	0	0	0	1	0	2	0	0	0	2	2	0	1	2	2	2	2	0	1	1	1	0	1	1	0	2	0	0	0	0	0	0	0	0	2	0
551	1	1	0	0	0	1	2	0	0	0	1	0	0	0	0	0	1	1	0	1	1	0	1	1	0	2	1	1	2	2	1	0	0	2	0	2	1	1	0	0	0	0	1	0	1	1	0	0	1
552	1	0	0	0	0	1	1	0	1	1	1	0	1	1	0	0	0	0	1	0	0	0	2	2	0	0	1	1	2	2	0	1	1	2	0	2	1	0	1	1	1	1	1	0	0	0	0	1	0
553	1	1	0	0	0	0	0	0	1	1	0	0	0	0	0	0	2	1	2	0	0	0	2	2	0	1	1	2	1	1	0	0	0	1	1	2	1	0	0	2	1	0	0	0	0	0	0	1	0
554	1	1	0	0	0	1	0	0	2	2	0	0	1	0	0	0	0	0	0	1	1	0	1	1	0	2	2	2	2	2	1	1	1	1	0	2	1	0	0	2	0	0	0	0	0	0	0	1	0
555	1	0	0	0	0	2	0	0	2	2	0	0	1	0	0	0	2	1	1	0	0	1	2	2	0	0	1	1	2	2	0	0	0	1	0	2	0	0	1	1	0	0	0	0	0	0	0	0	0
556	0	0	0	0	0	1	1	0	1	1	1	0	1	1	0	0	2	1	2	1	1	0	1	2	0	1	2	2	2	2	1	2	1	0	0	1	1	1	0	0	0	1	1	1	1	2	0	0	0
557	0	0	0	0	0	0	2	1	0	1	0	0	0	0	0	0	1	1	0	2	1	1	2	2	0	1	2	1	2	2	0	1	1	1	0	2	2	1	0	1	0	0	0	0	0	0	0	2	0
558	0	0	0	0	0	2	2	1	0	2	0	1	0	0	0	0	1	1	1	0	0	0	2	2	0	0	1	1	2	2	1	0	0	1	0	2	1	0	1	1	0	0	0	0	1	0	0	2	0
559	1	0	0	0	0	1	1	1	0	1	0	0	0	0	0	0	1	1	0	2	2	0	2	2	0	1	1	1	2	2	0	0	2	0	0	2	1	0	2	0	0	0	0	0	0	0	0	1	1
560	1	1	0	0	0	1	0	0	1	1	0	1	2	1	0	0	1	0	1	0	0	0	2	2	0	1	2	2	2	2	0	0	1	1	0	2	1	0	0	2	0	0	0	0	0	0	0	1	0
561	1	0	0	0	0	1	1	1	0	1	0	0	0	0	0	0	0	0	2	1	1	0	2	2	0	1	2	2	2	2	1	0	0	1	0	2	1	1	0	1	0	0	1	1	1	0	0	1	0
562	0	0	0	0	0	1	0	0	1	1	0	0	1	0	0	0	1	0	2	1	1	0	2	2	0	0	0	1	1	1	0	2	1	1	1	2	0	0	0	2	0	0	1	1	0	1	0	1	0
563	1	0	0	0	0	2	1	1	1	2	0	0	0	0	0	0	1	0	1	0	0	0	2	2	0	1	2	2	2	2	0	1	1	1	0	1	2	0	2	0	0	0	0	2	0	0	0	2	0
564	0	0	1	0	0	0	2	0	0	0	2	0	0	0	0	0	0	0	1	0	0	0	0	1	0	0	2	2	1	1	1	1	1	2	1	2	2	1	1	0	0	0	0	0	0	0	0	1	0
565	1	0	1	0	0	1	1	1	1	2	0	0	0	0	0	0	1	1	1	1	1	0	2	2	0	0	2	2	2	2	2	2	2	1	0	1	2	0	2	0	0	0	1	0	0	2	0	0	2
566	1	0	0	0	0	1	2	1	0	1	1	1	2	1	0	0	1	1	0	1	1	0	1	1	0	2	0	1	1	1	0	1	1	2	0	2	1	0	0	1	0	1	1	0	1	0	0	0	1
567	1	0	0	0	0	2	0	0	2	2	0	0	0	0	0	0	1	1	1	1	1	0	2	2	0	0	0	1	1	1	0	0	1	1	0	2	2	0	2	0	0	1	2	0	0	0	0	2	0
568	1	0	0	0	0	2	2	0	1	1	1	0	0	0	0	0	2	2	1	1	1	0	1	1	0	1	2	2	2	2	0	2	2	2	0	2	1	0	1	1	0	0	0	0	0	0	0	2	0
569	1	0	0	0	0	1	0	0	2	2	0	0	0	0	0	0	2	0	1	1	1	0	2	2	0	2	2	2	2	2	2	2	2	0	0	0	1	0	1	1	0	0	0	2	0	0	0	2	0
570	1	0	0	0	0	1	1	1	1	2	0	0	0	0	0	0	1	0	1	1	1	1	2	2	0	2	2	2	2	2	0	1	1	0	0	1	1	0	1	1	0	1	1	0	1	1	0	0	0
571	0	0	0	0	0	1	2	1	0	1	0	1	2	2	0	0	1	1	2	0	0	1	2	2	0	2	0	1	1	1	0	1	1	0	0	1	0	0	0	2	0	0	0	0	1	1	0	1	0
572	1	0	0	0	0	2	1	1	1	2	1	0	2	1	0	0	1	0	1	0	0	0	1	1	0	2	2	2	2	2	0	1	1	1	0	2	1	0	0	2	0	0	0	0	0	0	0	1	0
573	0	0	0	0	0	2	0	0	1	1	0	1	2	1	0	0	1	1	1	0	0	0	2	2	0	1	2	2	2	2	1	2	1	1	0	2	0	0	0	2	0	2	1	0	1	0	0	1	0
574	1	0	0	0	0	1	2	0	0	0	1	0	0	0	0	0	2	1	2	0	0	1	2	2	0	2	1	2	2	2	0	0	0	2	0	2	0	0	0	2	0	0	0	0	0	0	0	2	0
575	1	0	0	0	0	2	2	1	0	1	0	0	0	0	0	0	1	1	0	1	1	0	2	2	0	1	1	1	1	1	0	1	1	1	1	2	2	1	0	0	0	0	1	0	0	1	0	1	0
576	1	0	0	0	0	1	1	0	0	0	0	1	1	1	0	0	1	1	1	0	0	0	2	2	0	1	0	2	1	1	0	2	2	0	0	0	0	0	1	1	0	0	0	0	0	0	1	1	0
577	1	1	0	0	0	1	1	0	1	1	0	0	0	0	0	0	1	1	0	2	2	1	2	2	0	1	2	2	2	2	0	1	1	2	0	2	1	0	0	1	0	0	1	0	0	0	0	1	0
578	0	1	1	0	1	1	1	0	2	2	0	0	1	0	0	0	0	0	0	1	1	0	2	2	0	2	1	2	2	2	1	1	1	2	0	2	1	0	1	1	0	0	1	1	0	1	0	0	1
579	0	1	0	0	0	1	1	0	0	0	1	0	0	0	0	0	0	0	1	0	0	0	2	2	0	1	2	2	2	2	1	0	0	2	0	2	0	0	0	1	0	1	1	0	1	0	0	1	1
580	1	1	1	0	1	1	2	0	0	0	1	0	0	0	0	0	0	1	1	0	0	0	2	2	0	0	2	0	1	1	0	1	1	1	0	2	1	0	2	0	0	0	0	0	0	1	0	1	1
581	1	0	0	0	0	2	1	0	1	1	0	0	1	0	0	0	1	1	1	1	1	0	2	2	0	0	2	2	2	2	1	2	1	1	1	2	0	0	0	1	0	0	2	0	0	0	0	1	0
582	1	0	0	0	0	2	0	0	2	2	0	1	1	1	0	0	1	1	1	0	0	0	2	2	0	1	2	2	2	2	1	1	1	0	0	2	2	0	1	1	0	1	1	0	1	1	0	1	0
583	1	0	0	0	0	0	1	0	2	2	0	0	1	0	0	1	0	0	2	0	0	1	2	2	0	0	1	1	2	2	0	0	0	2	0	2	2	1	0	1	0	0	1	1	2	0	0	0	0
584	0	0	0	0	0	1	1	1	0	1	0	0	2	1	0	0	1	1	0	0	0	1	2	2	0	0	2	2	2	2	0	1	1	0	0	1	2	1	0	1	0	1	1	0	0	0	0	0	0
585	0	0	0	0	0	1	2	1	0	1	0	0	0	0	0	0	1	0	2	0	0	0	2	2	0	0	1	2	2	2	0	0	0	2	1	2	1	0	1	1	0	1	1	0	1	2	0	2	0
586	0	0	0	0	0	0	0	0	2	2	0	2	2	1	1	1	0	0	1	2	1	0	2	2	0	0	2	2	2	1	0	1	0	1	1	1	1	1	0	0	0	1	1	0	1	0	0	1	0
587	0	0	0	0	0	2	2	1	0	1	1	0	0	0	0	1	2	1	2	0	0	1	2	2	0	0	1	1	2	2	1	2	2	0	0	1	1	1	1	0	0	0	1	1	1	0	0	0	0
588	0	0	0	0	0	0	2	0	1	1	1	0	0	0	0	0	1	1	1	0	0	0	2	2	0	0	1	2	2	2	0	1	2	1	0	2	2	0	1	1	0	0	0	0	0	0	0	2	0
589	1	0	0	0	0	1	1	0	0	0	0	0	1	0	0	0	1	1	0	0	0	0	2	2	0	0	1	1	2	2	0	0	1	2	0	2	2	0	2	0	0	0	0	0	0	0	0	1	0
590	0	1	0	0	0	1	1	0	1	1	0	1	1	1	0	0	1	0	1	1	0	1	2	2	0	0	0	1	2	2	0	2	1	2	0	2	1	0	0	1	0	1	1	0	0	0	0	0	1
591	0	1	1	0	0	2	0	0	2	2	0	0	0	0	0	0	1	1	2	0	0	0	2	2	0	1	2	2	2	2	0	1	1	0	0	1	2	0	0	1	0	1	1	0	0	2	0	2	0
592	1	0	0	0	0	1	1	0	1	1	1	1	1	1	0	0	0	0	2	0	0	1	2	2	0	0	2	2	2	2	0	1	0	2	2	2	1	0	2	0	1	0	1	0	1	0	0	2	0
593	1	0	0	0	0	1	1	1	1	2	0	0	1	1	0	0	1	0	1	1	1	0	2	2	0	1	2	2	2	2	2	2	2	1	1	1	1	0	0	1	0	0	1	1	0	1	0	1	1
594	1	0	0	0	0	0	0	0	1	1	0	1	1	0	1	1	1	0	1	1	0	0	2	2	0	2	2	2	2	2	1	0	1	1	0	2	0	0	0	2	0	0	1	0	1	0	0	2	0
595	0	0	0	0	0	1	2	0	0	0	2	0	1	1	0	0	1	0	1	1	1	1	2	2	0	1	1	1	2	2	0	1	1	1	0	1	1	0	1	1	0	0	0	0	0	0	0	0	1
596	0	1	0	0	0	1	2	0	1	1	1	0	0	0	0	0	0	1	2	0	0	2	0	1	1	1	2	2	2	2	0	0	0	1	1	2	2	0	1	2	1	0	0	1	0	0	0	2	0
597	1	0	0	0	0	2	1	1	1	2	0	1	1	1	0	0	1	0	2	0	0	0	2	2	0	1	0	2	0	0	0	1	1	1	0	1	2	0	2	0	1	1	0	0	0	0	0	1	1
598	1	0	0	0	0	1	2	1	0	1	0	0	0	0	0	0	0	1	1	0	0	1	1	1	0	1	2	2	2	2	2	0	0	2	1	2	1	0	0	1	0	0	0	0	0	0	0	2	0
599	1	1	0	0	0	1	1	0	1	1	1	1	2	1	0	0	1	0	2	0	0	1	0	1	1	0	0	1	1	1	0	2	1	1	0	1	2	0	2	1	1	0	1	0	0	0	0	1	0
600	0	0	0	0	0	2	2	0	0	0	1	1	1	1	0	0	0	0	0	1	0	0	1	1	0	1	1	2	2	2	0	1	1	0	0	1	2	0	0	2	1	1	1	0	1	1	0	0	0
601	0	0	0	0	0	0	1	0	0	0	1	0	1	1	0	1	0	0	2	1	1	0	2	2	0	0	2	2	2	2	1	0	0	1	1	2	1	0	1	1	0	1	1	0	1	0	0	2	0
602	0	1	0	0	0	1	2	1	0	1	0	0	1	0	0	0	1	1	2	1	1	1	2	2	0	0	1	2	2	2	1	2	2	1	0	1	2	1	0	0	0	0	1	0	1	1	0	1	0
603	0	0	0	0	0	0	0	0	1	1	1	0	1	0	0	0	2	2	1	1	1	1	1	2	0	1	2	2	2	2	0	1	1	1	0	1	1	0	0	0	0	1	1	0	1	0	0	1	0
604	0	0	0	0	0	1	1	0	1	1	0	0	1	0	0	0	2	1	2	0	0	1	2	2	0	1	2	2	2	2	2	2	1	2	0	1	2	0	1	1	0	1	1	0	1	1	0	2	0
605	1	0	0	0	0	0	2	0	2	2	0	1	1	0	0	0	0	0	2	0	0	0	2	2	0	0	1	2	1	2	1	1	1	1	0	1	2	0	0	2	1	1	1	0	2	0	0	1	1
606	0	0	1	0	0	1	2	0	1	1	1	0	0	0	0	0	2	2	2	1	1	0	2	2	0	1	2	2	2	2	1	1	1	1	0	2	1	1	0	1	0	0	0	0	0	0	0	1	1
607	1	0	1	0	0	1	2	0	0	0	1	0	2	0	1	1	0	0	1	1	1	0	2	2	0	2	1	1	2	2	0	1	1	0	0	1	2	0	2	0	1	0	0	0	0	0	1	1	0
608	0	0	0	0	0	1	1	0	2	2	0	0	0	0	0	1	1	0	1	0	0	0	2	2	0	2	2	2	2	1	0	1	1	2	0	2	1	1	0	1	0	0	0	0	0	0	0	2	0
609	0	0	1	0	0	2	0	0	1	1	0	0	0	0	0	0	1	1	2	0	0	0	1	1	0	1	2	2	2	2	0	1	0	1	0	1	2	1	0	0	0	1	1	0	1	1	0	2	0
610	1	1	0	0	0	1	2	1	0	1	1	0	1	1	0	0	2	1	1	0	0	1	2	2	0	0	1	2	2	2	0	1	0	2	0	2	2	0	1	2	1	2	2	0	1	1	0	0	1
611	0	0	0	0	0	2	1	1	0	1	0	0	1	0	0	1	1	0	1	1	0	0	2	2	0	2	2	2	2	2	0	1	2	2	1	2	2	0	2	1	1	0	0	0	0	0	0	0	0
612	0	0	0	0	0	2	1	0	1	1	1	0	0	0	0	0	2	0	1	0	0	1	2	2	0	1	2	2	2	2	1	0	0	1	0	1	1	0	2	0	1	1	1	0	1	0	0	1	1
613	1	0	1	1	1	1	1	1	0	1	0	0	0	0	0	0	1	0	2	1	1	1	2	2	0	0	1	1	2	2	1	2	2	1	1	2	2	0	1	0	0	0	1	1	1	0	0	2	0
614	0	0	0	0	0	0	1	1	1	2	0	1	2	2	0	0	2	1	1	0	0	1	2	2	0	0	1	1	2	2	1	0	0	2	1	2	0	0	0	2	0	1	1	0	1	2	0	1	0
615	1	0	0	0	0	1	2	1	0	1	0	0	0	0	0	0	1	0	1	0	0	0	2	2	0	1	2	2	2	2	1	1	2	1	0	2	2	1	1	1	1	0	0	1	0	0	0	1	0
616	0	1	0	0	0	1	2	0	0	0	1	1	2	1	0	0	1	2	1	1	1	0	2	2	0	0	2	2	2	2	1	0	0	2	1	2	0	0	0	1	0	0	1	1	1	0	0	2	0
617	0	0	0	0	0	1	0	0	1	1	0	0	0	0	0	0	1	0	2	1	1	0	1	1	0	1	0	2	1	1	0	1	1	1	0	2	0	0	0	1	0	0	1	0	1	0	0	1	0
618	1	0	0	0	0	1	1	1	1	2	0	0	1	1	0	1	1	1	2	0	0	1	2	2	0	0	1	0	2	2	0	2	2	0	0	0	2	0	1	0	0	0	0	0	0	0	0	2	0
619	1	0	0	0	0	2	1	0	0	0	1	0	0	0	0	0	1	2	1	1	1	0	2	2	0	1	0	1	2	2	1	0	0	2	0	2	1	1	0	1	0	1	1	1	1	2	0	1	0
620	0	0	0	0	0	0	1	0	2	2	0	1	1	1	0	0	0	0	0	1	1	2	2	2	0	0	1	1	2	2	0	1	1	1	0	2	1	0	0	2	0	0	2	0	0	0	0	2	0
621	0	0	0	0	0	2	2	1	0	1	0	0	2	1	0	0	1	1	2	0	0	0	2	2	0	1	1	1	1	1	0	0	1	1	0	2	2	0	1	0	0	0	2	0	0	0	0	0	1
622	1	0	0	0	0	2	0	0	1	1	0	0	0	0	0	0	0	0	1	0	0	0	2	2	0	1	0	1	1	1	0	2	1	2	1	2	1	1	0	1	0	1	1	0	1	0	0	2	0
623	1	0	0	0	0	1	1	0	1	1	0	0	0	0	0	0	1	0	1	1	1	0	2	2	0	1	1	1	2	2	0	0	0	2	1	1	2	1	1	1	1	0	0	0	0	0	0	2	0
624	1	0	0	0	0	1	1	1	0	1	0	1	0	0	0	0	0	0	2	1	1	0	2	2	0	1	2	2	2	2	0	1	1	1	0	2	2	0	1	1	0	0	0	0	0	0	0	2	0
625	1	0	0	0	0	2	1	0	1	1	0	0	0	0	0	0	2	0	1	1	1	0	2	2	0	1	1	1	2	2	0	0	0	2	1	2	1	1	0	1	0	1	1	0	0	0	0	1	1
626	0	0	0	0	0	1	0	0	2	2	0	1	2	1	0	0	1	1	1	0	0	0	2	2	0	0	2	2	2	2	0	0	0	2	1	2	0	0	0	1	0	1	1	0	1	1	0	2	0
627	1	0	0	0	0	0	1	0	1	1	1	0	2	0	1	1	2	0	1	0	0	2	2	2	0	0	1	1	1	1	0	2	1	2	1	2	1	0	1	1	0	1	1	0	0	0	0	2	0
628	1	0	0	0	0	0	1	0	1	1	1	0	0	0	0	0	0	0	2	1	1	0	2	2	0	1	1	1	2	2	0	0	0	1	0	1	0	0	0	2	0	1	1	0	1	2	1	2	0
629	1	0	0	0	0	1	1	0	1	1	0	1	1	0	1	1	1	1	0	1	1	1	2	2	0	0	2	1	2	2	1	1	2	1	0	2	1	0	2	0	0	0	1	1	1	0	0	1	0
630	0	0	1	1	1	2	1	1	1	2	0	0	0	0	0	0	1	1	2	0	0	1	2	2	0	0	1	2	2	1	1	1	2	0	0	2	2	1	1	1	1	0	1	0	0	1	0	2	0
631	0	1	0	0	0	1	2	0	0	0	0	0	0	0	0	1	2	0	1	1	1	0	2	2	0	2	2	2	2	1	1	1	1	2	1	2	2	0	0	1	0	1	1	0	1	1	0	2	0
632	1	0	0	0	0	1	0	0	1	1	0	0	0	0	0	1	0	0	1	1	1	0	2	2	0	1	1	2	2	1	1	2	2	0	0	2	2	0	1	0	0	0	1	0	1	0	0	1	0
633	1	0	0	0	0	2	1	0	1	1	0	1	1	1	0	0	1	0	2	0	0	0	2	2	0	1	1	1	2	2	0	1	2	1	0	1	1	0	2	0	0	1	1	0	0	2	0	1	1
634	1	0	1	0	0	2	0	0	1	1	0	0	0	0	0	0	0	0	1	0	0	0	2	2	0	0	2	2	2	2	1	1	1	2	1	2	1	0	0	1	0	1	0	0	1	1	0	0	0
635	0	0	0	0	0	2	1	0	1	1	0	1	2	1	0	0	1	1	2	0	0	0	2	2	0	1	2	2	2	2	0	2	1	1	0	1	1	1	1	0	0	1	0	0	2	1	0	0	0
636	0	0	1	1	1	2	1	1	1	1	0	1	1	0	0	0	1	1	1	0	0	0	2	2	0	1	1	1	2	2	0	1	2	1	0	2	1	0	1	1	0	0	0	0	1	1	0	1	0
637	1	0	0	0	0	1	2	0	0	0	1	1	0	0	0	0	2	2	1	1	1	0	2	2	0	1	2	2	2	2	1	1	2	1	0	1	0	0	1	1	0	0	0	0	0	0	0	0	0
638	1	0	0	0	0	1	1	0	0	0	0	0	1	1	0	1	2	1	2	0	0	0	2	2	0	0	1	2	2	2	2	1	0	2	0	1	2	0	0	1	0	0	1	0	0	2	0	2	0
639	1	0	0	0	0	1	0	0	2	2	0	1	1	1	0	0	0	0	1	2	1	1	2	2	0	0	2	2	1	1	0	1	0	1	1	1	2	0	1	1	0	0	2	0	1	1	0	2	0
640	0	0	0	0	0	0	1	0	1	1	0	0	1	0	0	0	1	1	1	1	1	1	2	2	0	1	0	1	1	1	0	1	1	2	1	2	1	0	1	1	0	1	1	0	1	0	0	2	0
641	1	0	0	0	0	1	2	1	0	1	0	1	1	1	0	0	0	0	0	0	0	1	2	2	0	0	2	2	2	2	0	1	1	1	1	1	2	0	1	1	0	0	1	0	1	1	0	1	0
642	0	0	0	0	0	1	1	0	1	1	0	1	2	1	0	0	2	1	1	1	1	1	2	2	0	0	0	2	1	2	1	1	1	0	0	1	2	0	1	1	0	0	1	0	1	2	0	1	1
643	1	0	0	0	0	1	1	0	1	1	1	0	0	0	0	0	0	1	0	1	1	1	1	1	1	1	2	2	2	2	0	1	1	1	0	2	0	0	0	1	0	0	0	0	0	0	0	1	0
644	0	1	0	0	0	1	1	0	0	0	0	0	1	0	0	0	2	2	2	0	0	0	2	2	0	1	1	1	2	2	0	2	2	1	0	2	1	0	0	1	0	0	0	0	0	1	0	1	1
645	0	0	0	0	0	2	2	0	1	1	1	0	1	0	0	0	1	1	0	2	2	0	2	2	0	1	1	2	2	2	0	1	1	2	0	2	1	0	1	1	0	1	1	0	2	0	0	2	0
646	0	0	0	0	0	1	1	0	1	1	0	0	1	0	0	0	2	0	2	0	0	0	2	2	0	2	1	2	2	2	1	2	2	0	0	0	2	0	0	2	1	0	0	0	0	1	0	2	0
647	1	0	0	0	0	2	0	0	1	1	1	0	1	0	0	0	1	0	2	1	1	0	2	2	0	0	0	2	1	1	0	2	2	1	0	2	2	0	1	1	0	1	1	0	1	1	0	1	0
648	0	0	0	0	0	1	2	0	0	0	1	0	1	0	0	0	2	1	1	0	0	0	2	2	0	2	1	1	2	2	0	0	1	1	0	2	2	0	2	1	1	1	1	0	1	1	0	0	0
649	1	0	0	0	0	2	0	0	2	2	0	0	1	1	0	1	0	0	0	1	1	0	2	2	0	0	1	1	2	2	1	2	2	0	0	0	1	0	0	1	0	0	1	0	1	0	0	2	0
650	0	0	0	0	0	2	2	0	0	0	0	0	0	0	0	1	1	1	1	0	0	0	2	2	0	2	2	2	2	2	0	2	1	1	0	1	2	0	2	1	0	0	0	0	0	0	0	1	1
651	1	0	0	0	0	2	0	0	2	2	0	0	1	0	0	1	1	0	1	1	1	0	2	2	0	1	1	1	1	1	1	1	1	0	0	1	2	0	1	1	0	1	1	0	0	2	0	2	0
652	1	0	0	0	0	2	1	1	0	1	0	0	1	0	0	0	1	1	0	1	1	1	1	1	1	2	1	1	2	1	1	1	2	1	0	2	1	0	0	2	1	1	1	0	1	1	0	1	0
653	1	0	0	0	0	1	2	1	0	1	0	0	0	0	0	0	2	2	1	0	0	1	2	2	0	0	2	2	2	2	0	2	1	0	0	1	1	0	0	1	0	0	0	1	0	0	0	1	1
654	1	0	0	0	0	1	1	0	1	1	1	1	1	1	0	0	1	1	1	0	0	1	0	0	1	1	2	2	2	2	0	1	1	2	0	2	1	0	1	1	0	0	0	0	0	0	0	2	0
655	0	0	0	0	0	1	1	0	0	0	1	1	2	1	0	0	0	0	0	1	1	0	2	2	0	1	1	2	2	1	0	0	1	1	0	2	1	0	0	0	0	1	0	0	2	0	0	1	1
656	0	0	0	0	0	0	2	0	0	0	1	1	1	1	0	0	1	0	1	2	1	0	1	1	0	2	2	2	1	2	0	2	1	1	0	2	1	0	1	1	0	1	1	0	0	0	0	2	0
657	1	0	0	0	0	1	2	1	0	1	0	0	2	1	0	0	1	1	0	0	0	2	2	2	0	0	2	2	2	2	0	0	0	2	2	2	1	1	0	1	0	2	2	0	2	1	0	1	0
658	1	0	0	0	0	1	2	0	0	0	0	0	0	0	0	0	2	2	1	1	0	1	0	1	0	1	2	2	2	2	0	1	1	0	0	1	2	0	1	0	0	0	1	1	1	0	0	2	0
659	0	0	0	0	0	0	1	0	1	1	1	0	0	0	0	0	2	2	0	2	2	1	1	1	1	1	0	1	1	1	0	1	2	1	0	1	1	1	0	1	1	0	0	0	0	0	0	1	0
660	0	0	0	0	0	0	2	1	0	1	0	0	0	0	0	0	0	0	1	0	0	0	2	2	0	2	2	2	2	2	0	0	0	2	1	2	2	0	1	0	0	0	1	0	2	1	0	1	0
661	0	0	1	1	1	1	2	0	0	0	0	0	2	0	1	1	1	1	2	1	1	0	2	2	0	0	1	2	1	0	0	2	2	1	0	2	2	0	2	1	1	0	0	0	0	1	0	1	0
662	1	0	0	0	0	1	0	0	1	1	0	0	0	0	0	0	0	0	1	1	1	1	1	2	0	1	2	1	2	2	0	2	2	1	0	2	1	1	0	1	0	0	0	0	0	0	0	2	0
663	0	0	0	0	0	2	2	0	0	0	1	0	0	0	0	0	2	0	2	0	0	0	2	2	0	2	2	2	2	2	0	2	2	0	0	1	2	0	2	0	0	0	0	0	0	0	0	0	0
664	0	0	0	0	0	2	1	0	0	0	1	0	0	0	0	0	0	0	0	1	0	0	2	2	0	1	0	2	2	2	1	0	0	2	1	2	2	0	2	0	0	1	1	0	1	2	0	1	0
665	1	0	0	0	0	2	1	0	0	0	1	0	2	1	0	1	1	1	1	1	1	1	2	2	0	1	1	1	2	2	0	1	1	0	0	1	2	0	0	2	1	0	0	0	0	1	0	1	1
666	1	0	0	0	0	2	2	1	0	1	0	1	1	1	0	0	0	0	1	1	1	1	2	2	0	1	2	2	1	1	0	1	1	1	1	1	1	1	0	0	0	1	1	0	0	1	0	1	1
667	1	0	0	0	0	1	2	1	0	1	0	0	0	0	0	0	0	0	2	1	1	0	1	1	0	1	2	2	2	2	0	1	1	1	1	1	2	0	0	1	0	0	1	0	1	0	0	1	1
668	0	0	1	0	0	2	2	0	0	0	0	0	1	0	0	0	2	1	2	0	0	0	2	2	0	0	2	2	2	2	1	2	2	2	1	2	0	0	1	1	0	1	1	0	1	0	0	1	0
669	1	0	0	0	0	1	2	0	0	0	1	0	0	0	0	0	1	0	1	1	0	0	2	2	0	2	1	2	2	2	1	0	1	1	0	2	1	0	0	1	0	0	1	0	1	0	0	2	0
670	0	0	0	0	0	0	0	0	1	1	0	1	2	2	0	0	2	1	2	0	0	1	1	2	0	1	2	2	2	2	1	1	1	2	1	2	1	1	0	1	0	0	0	0	0	0	0	0	0
671	0	0	0	0	0	2	1	0	1	1	0	1	2	1	0	0	1	0	1	1	1	1	1	2	0	2	1	2	1	1	0	2	2	2	1	2	1	1	0	1	0	0	2	0	0	2	0	2	0
672	1	0	0	0	0	2	0	0	2	2	0	0	0	0	0	1	2	2	0	2	0	0	2	2	0	2	1	2	1	1	0	1	2	1	0	1	1	0	0	1	0	0	0	1	0	1	0	1	1
673	0	0	0	0	0	1	1	1	1	2	0	0	2	1	0	1	1	0	1	0	0	0	2	2	0	0	1	2	2	1	1	1	1	0	0	1	2	0	1	1	0	1	1	0	1	0	0	2	0
674	1	0	0	0	0	2	1	0	2	2	0	0	1	1	0	1	1	0	1	0	0	1	0	0	1	1	1	1	2	2	0	1	1	1	0	2	2	0	1	1	0	0	1	0	1	0	0	1	1
675	0	0	0	0	0	2	0	0	2	2	0	1	2	0	1	1	0	0	2	0	0	0	2	2	0	0	2	2	2	2	0	0	0	1	0	2	1	0	1	2	1	1	2	0	1	1	0	2	0
676	1	0	0	0	0	1	1	0	2	2	0	0	0	0	0	0	1	0	1	0	0	0	2	2	0	1	1	1	2	1	1	1	1	1	1	1	2	0	1	1	0	0	1	0	1	0	0	0	2
677	1	0	0	0	0	1	1	0	1	1	1	0	0	0	0	0	1	1	2	0	0	0	2	2	0	2	2	2	2	2	1	0	0	2	0	2	1	0	0	2	1	0	1	0	1	0	0	2	0
678	1	0	0	0	0	1	2	1	0	1	1	1	1	1	0	0	1	0	1	0	0	1	1	1	0	1	1	2	2	1	2	1	1	0	0	1	1	0	0	2	1	1	1	0	0	2	0	1	0
679	1	0	0	0	0	1	1	0	1	1	1	1	1	2	0	0	0	0	1	2	1	1	2	2	0	0	1	2	1	1	1	1	1	2	0	2	2	0	1	1	0	0	0	0	1	1	0	2	0
680	0	0	0	0	0	2	1	0	1	1	0	0	0	0	0	0	1	1	2	0	0	0	2	2	0	2	1	1	1	1	1	0	0	1	0	2	0	0	0	2	0	0	0	0	0	0	0	2	0
681	0	0	0	0	0	2	1	0	0	0	1	1	2	2	0	0	0	0	1	0	0	0	2	2	0	0	1	1	2	2	0	2	1	0	0	1	1	0	0	1	0	1	0	0	1	1	0	2	0
682	1	0	0	0	0	1	2	1	0	1	0	0	0	0	0	0	1	0	0	1	1	1	1	1	1	1	2	2	2	2	0	1	0	2	0	2	1	1	0	0	0	0	0	0	0	0	0	1	0
683	1	0	0	0	0	1	2	0	1	1	1	0	0	0	0	0	2	1	1	0	0	1	2	2	0	0	2	2	2	2	1	1	1	1	0	2	1	0	0	1	0	1	1	1	1	2	0	1	1
684	0	0	0	0	0	0	1	0	1	1	0	0	0	0	0	1	1	0	1	1	0	0	2	2	0	2	1	2	2	2	2	0	0	1	0	2	0	0	0	1	0	0	0	0	0	0	0	2	0
685	1	1	0	0	0	1	1	0	1	1	1	1	1	0	0	0	2	1	2	0	0	0	2	2	0	1	1	1	1	1	0	2	2	0	0	2	1	0	0	2	0	0	0	0	0	0	0	2	0
686	0	0	0	0	0	1	2	1	0	1	0	0	0	0	0	0	0	0	1	0	0	0	2	2	0	1	2	2	2	2	1	1	1	2	1	2	1	1	0	1	0	0	0	0	0	0	0	2	0
687	0	0	1	0	1	1	2	1	0	1	0	0	0	0	0	0	2	1	2	0	0	0	2	2	0	1	2	0	1	1	0	1	0	1	1	1	1	0	0	2	0	1	1	0	1	0	0	1	1
688	1	0	0	0	0	0	1	0	0	0	0	0	0	0	0	0	2	2	1	1	1	1	2	2	0	1	1	2	2	2	0	1	0	1	0	1	1	0	1	1	0	0	1	0	1	0	0	2	0
689	0	1	1	0	1	1	2	0	0	0	1	0	0	0	0	0	2	1	1	0	0	1	1	1	0	0	2	2	2	2	1	1	1	2	2	2	2	0	2	0	0	1	1	1	1	2	0	1	0
690	0	0	0	0	0	1	1	2	0	2	0	1	2	1	0	0	0	0	0	2	0	2	2	2	0	0	1	2	2	2	0	2	2	1	0	2	2	0	1	1	0	1	1	0	2	2	0	1	0
691	0	0	0	0	0	0	2	1	0	2	0	2	2	1	1	1	2	1	0	2	1	0	1	1	0	1	2	2	2	1	1	1	1	1	0	2	1	0	1	1	0	0	0	1	0	1	0	0	0
692	0	1	0	0	0	1	1	0	1	1	1	1	1	1	0	0	2	1	1	0	0	0	2	2	0	1	1	1	2	2	0	1	0	2	2	2	2	0	2	0	0	0	0	0	0	0	0	2	0
693	1	0	1	1	1	1	1	0	0	0	1	1	2	1	0	0	1	1	1	0	0	1	2	2	0	1	1	2	1	1	1	1	1	2	0	2	1	0	2	0	0	0	0	1	0	0	0	1	0
694	1	0	0	0	0	2	0	0	1	1	0	0	0	0	0	0	1	0	1	1	1	0	2	2	0	2	1	1	2	2	0	2	1	0	0	1	1	0	1	1	0	0	1	0	1	1	0	2	0
695	1	0	0	0	0	1	2	1	0	1	1	1	1	1	0	0	2	2	1	1	1	1	2	2	0	0	0	2	2	2	1	1	1	1	0	2	2	0	2	0	1	0	1	0	0	1	0	2	0
696	0	0	0	0	0	0	2	0	1	1	0	0	0	0	0	0	1	1	2	0	0	0	2	2	0	1	1	1	1	1	0	1	2	1	0	2	1	0	0	2	0	1	2	0	1	1	0	1	0
697	1	0	0	0	0	0	2	1	0	1	1	0	0	0	0	0	2	2	0	2	2	1	2	2	0	0	0	2	1	1	0	2	2	0	0	0	1	0	0	0	0	1	1	0	1	1	0	0	2
698	1	0	0	0	0	1	2	0	0	0	2	0	1	1	0	0	2	2	1	0	0	1	2	2	0	1	2	2	2	1	0	1	2	1	0	2	2	0	1	1	0	0	0	0	0	0	1	1	0
699	0	0	0	0	0	1	0	0	2	2	0	0	0	0	0	0	1	1	0	2	2	0	2	2	0	2	2	2	2	2	0	1	1	2	0	2	1	0	0	2	0	0	0	0	1	1	0	1	1
700	0	0	0	0	0	1	0	0	2	2	0	0	0	0	0	0	0	0	1	1	1	0	0	0	0	0	2	2	2	2	1	2	1	2	0	2	1	1	0	0	0	1	1	0	0	0	0	1	1
701	0	1	0	0	0	0	2	0	1	1	1	1	1	1	0	0	1	1	2	0	0	1	1	2	0	1	1	1	1	1	0	0	0	2	1	2	0	0	1	1	0	0	0	0	0	0	0	1	1
702	0	0	0	0	0	1	0	0	1	1	0	1	1	0	1	1	2	0	2	0	0	1	2	2	0	0	2	2	2	2	1	1	1	1	0	1	1	0	0	1	0	0	1	0	0	1	0	2	0
703	0	0	0	0	0	1	1	0	2	2	0	1	1	1	0	0	0	0	1	1	1	1	0	1	0	0	1	2	1	1	0	0	0	2	1	2	1	0	1	2	1	0	1	0	1	0	0	2	0
704	1	0	0	0	0	1	1	0	0	0	1	1	1	1	0	0	0	1	2	0	0	0	2	2	0	0	1	2	1	1	1	2	2	0	0	1	1	0	0	2	0	0	0	0	0	0	0	0	0
705	0	0	0	0	0	2	1	0	2	2	0	0	0	0	0	0	0	0	1	1	1	1	1	1	1	1	1	2	1	1	1	1	1	2	0	2	2	0	0	1	0	1	1	0	1	2	0	2	0
706	0	0	0	0	0	2	1	1	1	2	1	1	1	1	0	0	0	0	1	0	0	0	2	2	0	0	0	1	2	2	0	0	0	2	0	2	0	0	0	2	0	0	1	0	1	1	0	1	1
707	0	0	0	0	0	2	0	0	1	1	0	0	0	0	0	0	2	2	1	1	1	1	2	2	0	1	2	2	2	2	0	0	0	1	0	2	0	0	0	1	0	0	0	1	0	0	0	2	0
708	1	0	0	0	0	1	2	0	0	0	1	1	1	0	1	1	1	1	2	1	0	2	0	1	1	1	2	1	2	2	1	0	0	2	1	2	2	0	0	1	0	1	1	0	0	2	0	1	0
709	0	0	0	0	0	1	1	0	0	0	0	0	0	0	0	0	0	0	2	0	0	1	2	2	0	2	2	2	2	1	0	2	1	0	0	1	2	0	2	1	1	1	0	0	0	1	0	2	0
710	0	0	0	0	0	1	1	0	1	1	0	0	0	0	0	0	0	0	1	0	0	0	2	2	0	1	2	2	2	2	0	1	1	1	0	1	2	0	2	1	1	0	0	0	0	0	0	2	0
711	0	0	0	0	0	1	2	1	0	2	0	1	0	0	0	0	1	1	1	0	0	1	2	2	0	0	2	2	2	2	0	1	0	2	1	2	1	0	1	2	1	0	1	0	1	0	0	2	0
712	0	0	0	0	0	1	1	0	1	1	0	0	1	1	0	0	1	1	0	0	0	0	1	2	0	1	2	2	2	2	1	1	1	1	0	1	1	0	0	2	1	0	0	0	0	0	0	0	0
713	1	0	0	0	0	1	1	0	0	0	0	1	1	1	0	0	1	0	2	1	1	0	1	1	0	1	2	2	2	2	1	1	0	2	2	2	1	1	0	1	0	0	0	0	0	1	0	1	1
714	1	0	0	0	0	0	0	0	0	0	0	1	1	1	0	0	1	1	0	1	1	2	2	2	0	0	0	1	1	1	0	0	1	1	0	2	1	1	0	0	0	0	0	0	1	1	0	2	0
715	0	0	0	0	0	2	0	0	0	0	1	2	1	1	0	0	2	1	1	0	0	0	2	2	0	0	1	2	2	1	1	0	1	1	0	2	1	0	1	1	0	1	1	0	1	0	0	1	0
716	0	0	0	0	0	1	1	0	0	0	1	1	2	2	0	0	0	0	2	1	1	0	2	2	0	1	1	1	2	2	0	1	1	1	1	1	2	0	2	0	0	0	0	1	0	0	0	1	0
717	1	0	0	0	0	2	1	0	0	0	1	1	1	1	0	0	1	1	1	1	0	1	2	2	0	0	1	1	2	2	0	1	2	1	0	1	2	0	1	1	0	0	0	0	1	1	0	2	0
718	0	0	0	0	0	1	2	1	0	1	1	1	1	1	0	1	1	1	2	0	0	0	1	1	0	1	1	1	2	2	0	2	1	0	0	1	1	0	0	2	0	1	1	0	1	1	0	0	0
719	0	0	0	0	0	2	0	0	2	2	0	1	1	1	0	0	2	1	2	0	0	0	2	2	0	0	2	2	2	1	0	0	1	0	0	2	1	0	0	2	0	0	0	0	0	1	0	1	0
720	1	0	0	0	0	1	1	0	0	0	1	0	0	0	0	0	0	1	0	1	1	0	2	2	0	2	0	1	1	1	0	2	2	1	0	2	1	0	0	2	1	0	0	0	0	0	0	1	1
721	0	0	0	0	0	2	1	0	0	0	1	1	2	2	0	1	2	2	1	1	1	1	1	1	0	0	1	1	2	2	0	0	0	2	0	2	2	1	1	0	0	0	1	1	2	0	0	1	1
722	0	1	0	0	0	1	0	0	1	1	1	0	0	0	0	0	2	1	2	0	0	0	2	2	0	0	0	1	2	2	0	1	1	1	0	1	1	0	1	1	0	0	0	0	0	0	0	1	1
723	1	0	1	0	1	1	1	0	1	1	1	0	1	0	0	0	0	0	2	1	1	1	0	1	1	0	2	2	1	1	0	1	1	1	0	2	0	0	1	1	0	0	0	0	2	0	0	1	0
724	1	0	0	0	0	0	1	1	1	2	0	0	1	1	0	0	1	0	1	0	0	0	1	1	0	1	2	2	2	2	1	1	1	0	0	0	1	0	0	2	1	1	1	0	1	0	0	0	0
725	1	0	1	1	1	1	0	0	1	1	0	0	0	0	0	0	1	1	1	0	0	0	2	2	0	1	2	2	2	1	0	1	1	1	0	2	2	0	1	0	0	0	0	0	0	1	0	2	0
726	0	0	0	0	0	1	2	0	0	0	0	0	1	0	0	0	1	1	1	1	1	0	2	2	0	2	2	2	2	2	1	1	1	1	0	1	0	0	0	2	0	0	0	0	0	1	0	2	0
727	0	0	0	0	0	1	2	0	0	0	0	1	1	1	0	0	1	1	0	0	0	1	2	2	0	1	1	1	2	2	0	1	1	1	1	2	2	0	2	1	0	0	0	0	0	0	0	1	0
728	1	0	0	0	0	0	1	1	0	1	0	1	1	1	0	0	0	0	1	0	0	0	1	1	0	0	2	2	1	1	1	2	2	0	0	0	1	1	0	1	0	0	0	2	0	2	0	1	0
729	1	0	0	0	0	0	2	1	0	1	0	0	1	1	0	1	2	2	0	2	0	0	1	1	0	1	1	2	2	2	0	2	2	2	0	2	1	0	0	2	0	0	1	0	1	0	1	1	0
730	0	0	0	0	0	1	2	0	0	0	0	0	1	0	0	0	1	1	0	1	1	0	2	2	0	0	1	1	2	2	0	0	0	2	0	2	0	0	0	1	0	1	1	0	1	0	0	1	0
731	1	0	0	0	0	1	1	1	0	1	0	0	0	0	0	0	2	1	2	0	0	0	1	1	0	2	1	2	2	2	0	1	1	1	0	1	1	1	0	1	0	1	0	0	1	1	0	2	0
732	0	0	0	0	0	1	1	0	1	1	0	0	1	1	0	1	1	0	2	0	0	0	2	2	0	1	2	2	2	1	0	1	2	0	0	2	1	0	0	2	0	0	1	0	0	1	0	2	0
733	1	1	0	0	0	1	0	0	2	2	0	0	0	0	0	0	1	0	0	1	1	0	2	2	0	1	2	2	2	2	0	1	1	0	0	1	1	0	1	2	1	0	0	0	0	0	0	2	0
734	0	0	0	0	0	0	2	1	0	1	0	1	1	1	0	0	0	0	2	0	0	0	0	0	0	0	2	2	2	2	1	1	1	2	2	2	1	0	0	1	0	1	0	0	1	0	0	1	0
735	1	0	0	0	0	2	0	0	2	2	0	1	0	0	0	0	1	1	1	1	0	0	2	2	0	1	2	2	2	2	2	2	2	1	1	1	2	0	0	1	0	1	1	0	1	2	0	1	1
736	0	0	0	0	0	1	2	0	1	1	1	0	0	0	0	0	2	1	2	0	0	2	0	1	1	1	1	2	2	2	0	0	0	1	0	2	2	0	1	2	1	0	0	0	0	0	0	1	0
737	0	0	0	0	0	2	1	0	0	0	1	1	1	2	0	0	1	1	0	1	1	0	2	2	0	2	2	2	2	2	2	1	1	0	0	1	0	0	0	1	0	0	0	0	0	0	0	0	1
738	0	0	0	0	0	2	1	0	0	0	0	1	1	1	0	0	1	1	1	0	0	1	1	1	1	1	1	2	2	2	1	1	0	2	0	2	1	0	0	2	0	1	1	0	1	0	0	1	0
739	1	0	0	0	0	2	1	1	1	1	0	1	1	1	0	0	0	0	2	1	1	0	2	2	0	2	2	2	2	2	0	1	0	2	1	2	2	0	1	1	0	1	1	0	1	2	0	1	0
740	0	0	0	0	0	1	1	0	1	1	0	0	0	0	0	0	0	0	1	1	1	1	1	2	0	0	1	1	2	2	0	1	1	1	0	1	1	1	0	0	0	0	1	0	1	0	0	1	0
741	1	0	0	0	0	1	1	0	1	1	1	0	1	0	0	0	2	1	2	0	0	0	2	2	0	0	1	1	2	2	1	1	1	1	0	2	0	0	0	2	0	0	1	0	0	0	0	1	1
742	0	0	0	0	0	1	2	1	0	1	0	0	2	1	0	1	0	1	1	0	0	0	2	2	0	1	0	2	1	2	1	2	2	0	0	1	2	0	1	1	0	0	0	0	0	0	0	0	0
743	1	0	0	0	0	1	2	0	1	1	0	0	0	0	0	0	1	1	1	1	0	1	2	2	0	1	2	2	2	1	0	1	1	1	0	2	2	0	1	1	0	0	0	1	0	0	0	2	0
744	0	0	0	0	0	1	1	0	1	1	0	0	2	0	1	1	1	0	1	0	0	1	2	2	0	1	1	1	2	2	0	2	2	2	1	2	1	0	1	1	0	0	0	0	0	0	1	0	1
745	0	0	0	0	0	1	0	0	1	1	0	0	0	0	0	0	0	1	0	1	1	0	2	2	0	0	1	2	2	2	0	1	1	2	1	2	1	0	2	0	0	1	1	0	1	0	0	1	1
746	0	0	0	0	0	1	2	1	0	2	0	0	0	0	0	0	1	1	1	1	0	0	0	0	0	0	2	2	1	1	1	1	1	0	0	1	0	0	0	1	0	1	0	0	2	1	0	2	0
747	1	0	0	0	0	2	2	0	1	1	0	0	1	0	0	0	2	1	1	0	0	0	2	2	0	1	1	2	2	2	2	2	2	1	0	1	1	0	1	1	1	1	0	0	1	0	0	0	0
748	1	0	0	0	0	1	1	0	0	0	1	0	2	2	0	0	1	1	1	1	0	0	2	2	0	2	0	0	1	2	0	1	0	2	0	2	2	0	1	1	0	0	0	0	0	0	0	2	0
749	1	0	0	0	0	0	2	0	0	0	1	0	0	0	0	0	2	1	1	0	0	0	2	2	0	1	1	1	2	2	1	1	1	1	0	2	1	0	0	1	0	0	1	0	1	1	0	2	0
750	0	0	0	0	0	1	1	0	0	0	1	1	2	1	0	0	1	1	1	1	0	0	2	2	0	1	0	1	2	2	1	1	1	1	0	2	1	0	0	2	0	0	0	0	0	0	1	0	1
751	0	0	0	0	0	1	1	0	0	0	0	0	2	2	0	0	0	1	0	1	1	1	0	1	0	1	2	2	2	2	1	1	1	2	1	2	0	0	0	1	0	1	1	0	1	1	0	0	0
752	0	0	0	0	0	1	1	0	1	1	0	0	0	0	0	1	0	1	1	0	0	0	1	1	0	1	1	2	2	2	0	1	0	2	0	2	2	0	1	1	1	1	0	0	1	0	0	0	0
753	1	1	0	0	0	1	1	2	0	2	0	1	2	1	0	0	0	0	1	0	0	0	2	2	0	0	2	2	2	2	2	1	1	1	0	2	1	1	0	1	0	0	0	0	0	0	0	1	0
754	0	0	0	0	0	2	0	0	2	2	0	1	1	1	0	0	0	0	1	1	1	0	2	2	0	2	1	1	2	2	0	2	1	0	0	2	2	0	2	0	1	0	0	0	0	0	0	0	1
755	0	0	0	0	0	1	0	0	1	1	1	1	1	1	0	0	1	0	2	1	1	0	2	2	0	1	2	2	2	2	1	2	2	1	1	2	2	0	1	0	0	0	0	0	0	2	0	1	0
756	0	1	0	0	0	1	0	0	2	2	0	1	1	1	0	1	2	2	1	1	1	1	0	0	1	0	1	2	2	2	0	2	2	0	0	0	1	1	0	0	0	1	1	0	1	1	0	1	1
757	1	0	0	0	0	1	1	0	1	1	0	1	1	1	0	0	1	1	1	1	1	0	1	2	0	0	1	1	1	1	0	0	0	2	0	2	0	0	0	2	0	0	0	1	0	0	0	2	0
758	0	0	0	0	0	1	2	0	1	1	0	2	2	1	1	1	2	0	1	0	0	0	2	2	0	0	1	0	2	2	0	1	1	0	0	1	1	0	0	0	0	0	0	0	0	0	0	1	0
759	0	0	0	0	0	1	0	0	1	1	1	0	0	0	0	0	0	0	1	0	0	1	1	1	0	1	1	2	1	1	0	0	0	2	0	2	2	0	1	0	0	1	1	0	0	0	0	1	0
760	1	0	0	0	0	0	2	0	0	0	0	0	1	0	0	0	0	0	2	1	1	0	2	2	0	2	1	1	2	2	1	2	2	0	0	1	0	0	0	1	0	2	2	0	2	1	0	1	0
761	1	0	0	0	0	2	1	0	2	2	0	0	0	0	0	0	1	0	1	0	0	0	2	2	0	0	2	2	2	2	0	2	1	1	0	2	1	1	1	0	0	1	0	0	2	0	0	2	0
762	0	1	0	0	0	1	1	0	1	1	1	0	0	0	0	0	1	1	1	1	0	1	2	2	0	0	1	0	1	2	0	2	1	0	0	1	1	0	0	2	0	1	0	0	1	0	0	1	0
763	1	0	1	0	1	1	1	1	0	1	0	0	0	0	0	0	1	1	1	0	0	0	2	2	0	1	2	2	2	2	0	0	1	0	0	2	2	0	1	0	0	1	1	0	1	1	0	1	0
764	1	0	0	0	0	2	2	0	0	0	0	2	2	1	1	1	1	0	1	0	0	1	1	1	1	2	1	1	2	2	0	0	1	0	0	2	1	0	0	2	0	1	2	0	0	0	0	1	0
765	0	0	0	0	0	2	1	0	2	2	0	0	1	0	0	0	1	2	2	0	0	0	1	1	0	1	1	2	2	2	0	1	1	1	1	1	1	1	0	0	0	0	0	1	0	0	0	0	0
766	1	0	0	0	0	1	0	0	0	0	0	1	0	0	0	0	2	2	0	2	2	0	2	2	0	2	1	1	2	2	0	2	2	1	0	2	1	0	0	2	1	1	1	0	1	2	0	2	0
767	1	0	0	0	0	1	1	1	1	2	0	1	2	1	1	1	0	0	1	1	1	0	1	1	0	0	1	2	2	2	1	0	0	0	0	1	1	0	0	1	0	1	2	0	0	0	0	1	0
768	0	0	0	0	0	2	2	0	0	0	2	1	1	1	0	0	0	0	2	0	0	0	2	2	0	1	2	2	1	1	0	2	1	0	0	1	0	0	0	1	0	0	0	0	1	1	0	2	0
769	1	1	1	0	0	2	2	0	0	0	1	0	1	0	0	0	0	0	0	1	0	0	2	2	0	1	2	2	2	2	1	1	1	0	0	1	2	0	1	1	0	0	0	0	0	0	0	2	0
770	0	0	0	0	0	2	2	0	0	0	1	1	2	2	0	1	0	1	0	1	1	2	2	2	0	0	2	2	2	2	0	1	1	1	0	2	2	0	1	0	0	0	0	2	0	2	0	2	0
771	0	0	0	0	0	1	1	1	1	2	0	0	0	0	0	0	2	2	1	1	1	1	0	0	1	0	1	2	2	2	1	1	1	1	0	1	1	0	0	2	0	1	1	0	2	1	0	0	1
772	0	1	0	0	0	1	2	0	1	1	0	0	1	0	0	0	1	1	0	1	0	0	2	2	0	1	2	2	2	1	0	1	1	1	0	2	1	0	0	2	0	0	0	1	0	0	1	1	0
773	1	0	0	0	0	1	2	0	0	0	1	1	1	1	0	0	1	0	1	1	0	1	2	2	0	1	2	2	2	1	0	1	1	1	1	1	1	0	0	2	0	1	1	0	0	0	0	2	0
774	1	0	0	0	0	0	1	1	1	2	0	0	1	0	0	0	0	0	1	0	0	1	2	2	0	0	1	2	1	1	1	2	2	1	0	1	0	0	1	1	0	1	1	0	1	0	0	2	0
775	0	0	0	0	0	1	1	0	1	1	1	1	2	1	0	0	1	1	0	2	1	0	2	2	0	1	0	1	2	2	1	2	1	0	0	1	2	0	1	0	0	0	0	0	1	1	0	1	1
776	0	0	0	0	0	0	2	0	0	0	1	2	1	1	0	0	2	2	1	1	1	2	0	1	1	1	1	1	1	1	1	1	1	2	0	2	2	0	0	1	0	1	1	0	1	0	0	0	1
777	1	0	0	0	0	1	1	0	1	1	1	1	1	1	0	0	1	1	0	1	1	1	2	2	0	1	2	2	2	2	1	1	0	1	0	1	2	0	1	1	0	1	1	0	1	1	0	0	0
778	1	0	0	0	0	0	1	1	1	2	0	1	1	1	0	0	2	0	2	0	0	0	2	2	0	0	1	2	1	1	0	1	1	1	0	1	1	0	1	1	0	0	0	1	1	1	0	2	0
779	1	0	0	0	0	1	2	1	0	1	1	1	1	1	0	0	1	1	1	1	1	0	2	2	0	1	2	2	2	2	2	1	1	1	0	2	0	0	1	1	0	1	1	0	1	0	0	2	0
780	0	0	1	0	0	2	1	0	1	1	1	0	0	0	0	0	1	1	0	1	1	0	2	2	0	2	0	2	1	1	0	1	1	2	1	1	0	0	0	2	0	0	1	0	1	0	1	1	0
781	1	0	0	0	0	2	1	0	0	0	1	0	1	0	0	0	0	0	2	0	0	0	2	2	0	1	1	2	2	1	0	1	2	1	0	2	2	0	1	1	1	0	0	0	0	0	0	0	1
782	0	0	0	0	0	0	1	1	1	2	0	0	0	0	0	0	2	1	1	0	0	1	2	2	0	0	1	1	2	2	0	0	0	1	0	2	2	0	2	0	1	1	1	0	1	0	0	2	0
783	1	0	0	0	0	2	0	0	2	2	0	1	1	1	0	0	1	1	1	1	0	1	2	2	0	0	1	2	2	2	0	1	2	0	0	2	1	0	0	1	0	0	0	0	1	1	0	0	1
784	1	0	0	0	0	0	1	0	0	0	0	0	1	0	0	0	2	1	2	0	0	0	2	2	0	1	2	2	2	2	1	2	2	1	0	1	2	0	2	0	0	0	0	0	0	0	0	1	0
785	0	0	0	0	0	1	2	0	1	1	1	1	1	1	0	0	2	1	2	0	0	0	2	2	0	0	2	2	1	1	1	1	1	1	1	2	2	0	2	1	1	0	0	0	0	0	0	2	0
786	1	0	1	0	0	2	1	1	0	1	0	1	1	1	0	0	1	1	1	1	1	0	2	2	0	1	2	2	2	2	1	0	0	2	1	2	0	0	1	1	0	0	0	1	0	1	0	1	0
787	1	0	0	0	0	1	0	0	2	2	0	0	1	1	0	0	1	1	0	0	0	0	1	1	0	0	1	1	2	2	0	0	0	1	0	1	1	0	1	1	0	1	1	1	1	2	0	1	0
788	1	0	0	0	0	1	1	0	1	1	1	1	1	1	0	0	1	1	1	0	0	0	2	1	1	1	1	2	1	1	1	0	1	2	0	2	0	0	0	2	0	0	0	0	0	0	1	1	0
789	1	0	0	0	0	2	1	0	1	1	0	1	1	1	0	1	2	1	0	2	1	0	2	2	0	1	1	1	2	2	0	1	1	1	0	1	0	0	1	1	0	1	1	0	0	0	0	1	1
790	1	0	0	0	0	0	0	0	2	2	0	0	1	0	0	0	1	1	1	0	0	0	1	1	0	0	1	1	2	2	1	0	0	2	2	2	1	1	0	1	1	0	0	0	0	1	0	0	2
791	0	0	0	0	0	1	2	0	0	0	1	0	0	0	0	0	1	2	2	0	0	0	2	2	0	0	1	2	2	2	0	0	0	2	0	2	1	0	0	2	0	0	2	0	0	0	0	2	0
792	0	0	0	0	0	0	2	0	0	0	0	0	1	0	0	0	1	1	0	1	1	1	2	2	0	1	2	2	2	2	1	1	2	0	0	2	1	0	0	1	0	0	1	0	1	0	0	1	1
793	0	0	0	0	0	1	1	0	0	0	0	0	0	0	0	0	0	0	1	0	0	0	1	1	0	1	0	2	0	0	0	1	1	1	0	1	1	0	0	2	0	0	1	0	0	0	0	1	0
794	1	0	0	0	0	1	1	0	1	1	0	0	1	1	0	0	0	0	1	0	0	0	2	2	0	1	1	1	2	2	0	1	1	1	0	2	1	0	0	1	0	1	1	0	1	1	0	0	0
795	0	0	1	0	0	0	0	0	1	1	0	0	0	0	0	0	2	1	1	1	1	1	2	2	0	0	1	2	2	1	0	2	1	0	0	1	1	0	1	1	0	0	0	0	0	1	0	2	0
796	0	0	0	0	0	0	1	0	1	1	1	1	2	2	0	0	1	0	1	0	0	0	2	2	0	1	2	2	2	1	0	1	1	2	0	2	1	0	0	1	0	0	0	0	0	0	0	2	0
797	0	0	0	0	0	1	2	1	0	1	0	0	0	0	0	0	1	0	2	0	0	0	1	1	0	1	2	2	2	2	1	2	2	0	0	1	0	0	1	1	0	0	0	0	0	0	0	2	0
798	0	0	0	0	0	2	1	0	2	2	0	1	1	1	0	0	1	2	2	0	0	0	2	2	0	2	1	2	0	0	0	1	2	1	0	2	2	0	2	1	1	0	0	0	1	1	0	1	1
799	0	0	0	0	0	1	1	1	1	2	0	0	0	0	0	0	2	1	0	1	1	0	2	2	0	1	0	2	1	1	0	2	1	2	1	2	1	0	1	1	0	0	0	0	0	2	0	1	1
800	1	0	0	0	0	1	1	0	1	1	0	1	2	1	0	0	1	1	1	1	0	0	2	2	0	1	0	1	1	1	0	0	0	2	0	2	0	0	0	2	0	1	1	0	1	0	0	2	0
801	0	0	0	0	0	0	1	0	1	1	1	0	1	0	0	0	0	0	2	0	0	0	0	0	0	0	2	2	2	1	0	1	1	2	1	2	2	0	2	0	0	0	0	1	0	1	0	1	1
802	0	0	0	0	0	0	1	0	0	0	1	2	2	1	1	1	0	0	0	1	0	0	2	2	0	0	2	2	2	2	0	2	2	0	0	1	1	1	0	1	0	0	1	0	0	0	0	2	0
803	0	0	0	0	0	1	1	0	0	0	0	0	0	0	0	0	2	1	2	0	0	0	2	2	0	2	1	1	1	1	0	1	0	1	1	1	2	1	1	0	0	0	0	0	0	1	0	1	1
804	1	0	0	0	0	1	1	0	0	0	1	1	1	1	0	0	0	0	1	1	1	0	2	2	0	1	0	1	1	1	0	2	1	0	0	2	1	0	0	1	0	0	0	0	0	0	1	1	0
805	0	1	0	0	0	1	1	1	0	1	0	0	0	0	0	0	0	0	2	1	1	1	1	1	0	0	1	2	2	2	0	1	0	2	2	2	0	0	1	1	0	1	2	0	0	0	0	0	0
806	1	0	0	0	0	2	1	0	0	0	0	0	0	0	0	0	2	0	2	0	0	1	0	1	1	1	0	1	1	0	0	0	0	1	1	2	1	0	1	1	0	0	2	0	1	0	0	2	0
807	1	0	0	0	0	0	1	1	1	2	0	1	1	1	0	0	2	2	1	1	1	1	2	2	0	1	1	1	1	1	0	1	1	1	0	1	2	0	1	2	1	0	0	2	0	2	1	1	0
808	1	0	0	0	0	1	0	0	0	0	1	0	1	1	0	0	1	1	2	1	1	1	1	1	1	2	2	2	2	2	0	1	1	0	0	2	1	1	0	0	0	1	1	0	1	1	0	1	0
809	1	0	0	0	0	0	1	0	0	0	0	1	2	1	0	0	1	1	1	1	1	0	2	2	0	1	1	1	2	2	0	1	1	2	0	2	0	0	0	1	0	0	0	0	0	0	0	1	0
810	1	0	0	0	0	2	2	0	0	0	0	0	0	0	0	0	1	0	1	1	0	0	2	2	0	0	1	1	2	2	1	2	1	0	0	2	2	0	2	1	1	0	0	0	0	0	0	1	1
811	1	0	0	0	0	2	1	0	1	1	1	0	1	1	0	1	1	0	1	1	1	1	1	2	0	0	2	2	2	2	2	0	0	1	0	2	2	0	2	0	0	0	0	1	0	0	0	0	1
812	1	0	1	1	1	1	1	0	0	0	0	0	0	0	0	0	1	1	2	0	0	1	2	2	0	2	0	1	1	0	0	1	1	0	0	1	2	0	0	0	0	1	1	0	1	0	0	1	1
813	1	0	0	0	0	0	1	1	1	2	0	0	0	0	0	0	1	1	2	0	0	0	2	2	0	0	2	2	2	2	1	1	1	1	0	1	2	0	1	1	0	0	0	1	0	0	0	1	0
814	0	0	0	0	0	1	1	1	1	2	0	0	0	0	0	0	1	1	1	1	0	0	2	2	0	1	0	2	1	2	1	1	2	1	0	2	2	0	2	1	1	0	0	1	1	0	0	0	0
815	0	0	0	0	0	2	2	1	0	1	1	1	2	1	0	0	1	1	2	1	1	0	1	1	0	1	2	2	2	2	0	0	0	1	0	1	0	0	0	2	0	0	1	0	0	0	0	2	0
816	1	0	0	0	0	1	2	0	0	0	2	0	1	1	0	0	0	0	0	1	0	1	1	2	0	1	1	2	1	1	1	1	1	2	1	2	0	0	1	1	0	0	0	0	0	0	0	1	0
817	0	0	0	0	0	1	2	1	0	1	0	0	0	0	0	0	0	0	1	1	1	1	2	2	0	0	1	2	2	2	1	0	0	2	0	2	2	0	1	0	0	1	0	0	1	0	0	1	0
818	0	0	0	0	0	1	0	0	1	1	0	0	1	0	0	0	2	2	2	1	1	0	1	1	0	0	1	2	0	0	0	2	1	2	2	2	2	1	1	0	0	0	0	1	0	1	0	1	0
819	0	0	0	0	0	1	0	0	1	1	0	0	1	1	0	1	1	1	0	1	0	1	2	2	0	1	2	2	2	2	0	1	1	0	0	0	2	0	2	0	0	0	0	0	0	1	0	0	1
820	0	0	0	0	0	2	1	0	0	0	1	1	1	1	0	0	1	1	1	1	1	1	2	2	0	2	0	1	2	2	0	1	1	1	0	2	2	0	0	0	0	0	0	0	0	0	1	0	1
821	0	0	0	0	0	2	1	0	0	0	0	0	0	0	0	0	1	1	0	1	1	0	2	2	0	2	1	1	1	1	1	1	2	0	0	2	2	0	1	1	0	0	1	0	0	0	0	1	0
822	0	0	0	0	0	2	1	0	1	1	0	0	0	0	0	0	1	0	1	0	0	2	2	2	0	0	0	0	2	1	0	1	2	1	0	2	2	0	2	0	0	1	1	0	0	0	0	1	1
823	1	0	0	0	0	1	1	0	1	1	0	0	1	0	0	0	1	1	1	1	0	0	2	2	0	2	2	2	2	2	2	1	1	1	1	1	1	0	2	0	0	0	1	0	1	0	0	2	0
824	0	1	0	0	0	1	1	0	1	1	0	0	0	0	0	0	1	1	1	1	0	0	2	2	0	2	2	2	2	2	0	1	1	2	1	2	2	0	1	1	0	0	0	1	1	1	0	1	1
825	0	0	0	0	0	2	1	1	0	1	0	1	1	1	0	0	1	1	0	1	1	1	2	2	0	1	1	2	1	1	0	0	1	0	0	2	1	0	0	1	0	0	0	0	0	0	0	2	0
826	1	0	1	1	1	1	1	0	0	0	2	2	2	1	1	1	2	2	1	1	1	1	2	2	0	1	1	1	2	2	0	1	2	0	0	2	1	1	0	1	0	0	0	1	0	0	0	2	0
827	0	0	0	0	0	2	0	0	1	1	1	0	0	0	0	0	2	2	1	1	1	1	2	2	0	0	1	1	2	2	0	0	0	2	0	2	1	0	0	1	0	0	0	0	1	1	0	2	0
828	0	0	0	0	0	0	2	1	0	2	0	1	1	1	0	1	0	0	1	0	0	0	2	2	0	1	0	2	1	2	1	1	1	0	0	0	1	0	0	1	0	0	1	0	0	0	0	1	0
829	0	0	1	1	1	2	2	0	0	0	0	1	1	0	1	1	1	0	1	1	1	0	2	2	0	2	1	1	2	2	0	2	1	0	0	1	2	0	1	2	1	1	0	0	2	1	0	1	0
830	1	0	1	0	0	2	1	0	1	1	1	0	1	1	0	0	2	0	2	1	0	1	2	2	0	1	2	2	2	2	0	1	1	2	0	2	2	1	0	1	0	1	1	0	1	2	0	0	0
831	0	0	0	0	0	2	0	0	2	2	0	1	2	1	0	0	1	1	1	1	0	2	0	1	1	1	1	1	2	2	1	1	1	0	0	1	1	0	0	1	0	0	0	0	0	0	0	2	0
832	0	0	0	0	0	1	1	0	0	0	1	0	1	0	1	1	1	1	1	1	1	0	2	2	0	1	1	2	1	1	0	2	2	0	0	1	0	0	0	2	0	0	0	0	0	0	0	2	0
833	1	1	0	0	0	1	1	1	0	1	0	0	0	0	0	0	1	1	1	1	1	0	1	1	0	1	1	2	1	1	0	1	1	1	0	1	0	1	0	1	0	0	0	0	1	1	0	1	1
834	0	0	0	0	0	0	0	0	1	1	0	1	1	0	0	0	1	0	1	0	0	0	2	2	0	1	1	2	1	1	1	1	0	1	0	1	2	0	1	1	0	0	0	0	2	1	0	1	0
835	0	0	0	0	0	1	2	0	0	0	0	0	1	1	0	1	2	1	0	2	1	0	2	2	0	1	1	2	2	2	0	2	2	0	0	2	2	1	1	0	0	1	1	0	0	0	0	2	0
836	1	0	0	0	0	1	2	0	1	1	0	1	2	1	0	0	1	1	1	0	0	1	2	2	0	1	2	2	2	1	0	1	1	1	0	1	0	0	0	1	0	0	1	0	1	0	0	0	0
837	1	0	0	0	0	0	0	0	0	0	0	0	1	0	0	0	2	0	1	0	0	1	2	2	0	0	1	1	2	2	1	2	2	0	0	1	1	1	0	0	0	1	1	1	0	0	0	1	1
838	0	0	1	0	0	1	1	0	0	0	0	0	0	0	0	0	1	0	2	0	0	0	2	2	0	1	2	2	2	2	0	0	1	1	0	2	0	0	1	1	0	1	1	0	1	0	0	0	0
839	1	0	0	0	0	0	1	0	1	1	1	0	0	0	0	0	0	0	0	1	0	0	2	2	0	1	1	2	1	1	0	1	1	1	0	1	2	0	0	2	1	0	0	0	0	0	0	2	0
840	1	0	0	0	0	2	0	0	1	1	0	0	2	0	1	1	2	0	2	0	0	0	1	1	0	0	2	2	2	2	0	1	1	2	0	2	1	1	0	1	0	0	0	1	0	1	0	0	1
841	0	0	0	0	0	1	2	0	1	1	0	0	1	1	0	0	1	0	2	0	0	0	2	2	0	2	2	2	2	2	0	1	2	0	0	2	1	0	0	2	0	0	1	0	1	1	0	0	0
842	1	0	0	0	0	1	1	0	2	2	0	1	1	1	0	0	0	0	1	1	1	1	2	2	0	0	2	2	2	2	1	1	2	0	0	2	0	0	0	1	0	0	0	1	0	0	0	1	1
843	0	0	0	0	0	1	1	0	2	2	0	1	1	1	0	0	1	1	1	1	0	0	2	2	0	0	1	1	1	1	0	1	1	2	0	2	2	1	0	0	0	0	0	0	0	0	0	1	0
844	0	0	0	0	0	1	2	0	0	0	0	0	2	0	1	1	1	1	1	0	0	0	2	2	0	1	2	2	2	1	0	1	1	2	1	2	1	0	1	1	0	0	1	0	1	1	0	0	1
845	0	0	0	0	0	0	1	0	1	1	0	1	1	1	0	0	2	1	1	1	1	0	2	2	0	0	0	2	1	2	1	1	1	1	0	2	0	0	0	2	0	0	1	0	1	0	0	2	0
846	1	0	0	0	0	1	1	1	1	2	0	0	1	0	0	0	0	0	1	0	0	0	2	2	0	1	2	2	2	2	1	1	1	1	0	1	1	0	0	1	0	1	1	0	1	0	0	0	1
847	1	0	2	0	1	0	2	1	0	1	1	1	1	1	0	0	1	1	1	1	0	0	1	1	0	2	1	1	1	1	1	1	1	0	0	1	0	0	0	1	0	0	1	0	0	0	0	2	0
848	1	0	0	0	0	0	1	0	0	0	1	1	2	1	0	0	2	1	2	0	0	0	2	2	0	1	1	1	2	2	0	2	2	0	0	1	1	0	1	1	0	0	1	0	0	2	0	2	0
849	0	0	1	0	1	1	1	0	1	1	1	0	2	1	0	1	0	0	2	1	1	0	1	1	1	1	0	1	1	1	0	2	2	1	0	1	1	0	2	0	0	0	0	0	0	0	0	0	1
850	1	0	0	0	0	0	0	0	1	1	0	0	0	0	0	0	1	0	0	1	1	0	1	1	1	1	2	2	2	2	0	2	2	0	0	1	0	0	1	1	0	0	0	0	0	0	0	2	0
851	0	0	0	0	0	0	1	0	1	1	0	1	1	1	0	0	1	0	1	1	0	1	2	2	0	0	2	2	2	2	2	2	1	1	0	2	1	0	1	1	0	0	0	1	0	0	0	2	0
852	0	0	0	0	0	0	2	0	0	0	0	0	0	0	0	0	1	1	1	1	1	0	2	2	0	1	0	2	1	1	0	1	1	1	0	2	1	1	0	1	0	1	1	0	1	0	0	1	1
853	0	0	0	0	0	0	2	1	0	1	1	0	1	0	0	0	1	1	2	0	0	1	2	2	0	0	2	2	1	1	1	2	2	1	1	2	2	0	2	0	0	0	0	1	0	0	0	2	0
854	0	0	0	0	0	1	2	1	0	1	0	0	0	0	0	0	1	0	2	1	1	1	0	0	1	0	0	2	1	1	0	2	2	0	0	1	1	0	1	1	0	1	1	0	1	0	0	2	0
855	1	0	0	0	0	1	2	0	1	1	0	0	1	1	0	0	2	1	1	0	0	0	2	2	0	1	2	2	1	2	0	2	2	1	1	1	0	0	0	1	0	0	0	0	1	1	0	1	1
856	1	0	0	0	0	1	1	1	1	2	0	0	0	0	0	1	1	0	1	1	1	0	2	2	0	1	1	2	2	2	1	1	0	2	0	1	2	0	2	0	0	0	0	0	1	1	0	1	0
857	1	0	0	0	0	2	0	0	2	2	0	0	1	1	0	0	1	2	1	1	1	0	2	2	0	0	1	2	1	1	0	2	2	1	0	1	2	0	1	1	1	0	1	0	0	0	0	2	0
858	1	0	1	0	1	1	1	1	0	1	0	1	1	1	0	0	0	0	1	1	1	1	2	2	0	2	2	2	2	2	0	2	2	1	1	1	1	0	0	2	0	0	1	0	1	0	0	2	0
859	0	0	0	0	0	1	0	0	2	2	0	1	2	2	0	0	1	1	1	0	0	0	2	2	0	2	2	2	2	2	0	0	0	2	1	2	2	1	1	1	1	0	0	1	0	0	0	2	0
860	0	0	0	0	0	0	2	0	0	0	1	0	2	0	0	0	1	1	1	1	1	1	2	2	0	1	1	1	1	1	0	1	1	1	0	2	2	0	1	2	1	0	0	0	0	0	0	0	0
861	0	0	0	0	0	2	1	0	1	1	1	0	0	0	0	0	2	0	2	0	0	0	2	2	0	0	1	1	2	2	1	1	1	1	0	2	1	0	0	0	0	1	1	0	1	0	0	1	0
862	1	0	0	0	0	1	0	0	1	1	0	1	1	1	0	0	1	1	0	0	0	0	1	2	0	1	1	2	2	2	0	1	1	1	1	1	0	0	0	2	0	1	1	0	1	1	0	2	0
863	0	0	0	0	0	0	1	1	0	1	0	0	0	0	0	0	1	1	1	1	1	0	2	2	0	1	2	2	2	2	0	2	2	0	0	1	0	0	0	1	0	0	2	0	1	1	0	1	0
864	0	0	0	0	0	2	1	0	0	0	1	1	2	1	1	1	2	0	1	1	1	0	1	1	0	0	1	1	2	2	0	2	1	2	0	2	1	0	0	2	0	0	1	0	1	1	0	2	0
865	1	0	0	0	0	0	1	0	2	2	0	0	0	0	0	0	1	1	2	0	0	0	2	2	0	1	1	1	2	2	0	0	0	2	0	2	2	0	0	1	0	0	2	0	1	1	0	0	0
866	0	0	0	0	0	2	1	1	0	1	0	1	1	1	0	0	0	0	0	1	0	1	2	2	0	1	1	1	2	2	0	1	1	0	0	2	1	0	1	1	0	0	0	0	0	0	0	2	0
867	1	0	0	0	0	2	1	0	0	0	0	0	1	1	0	1	2	1	1	0	0	0	2	2	0	0	1	1	2	1	1	1	1	1	0	2	0	0	1	1	0	1	2	0	0	0	0	2	0
868	0	0	0	0	0	1	2	1	0	1	1	0	0	0	0	1	1	1	0	0	0	0	2	2	0	1	2	2	2	2	0	2	2	0	0	1	1	0	0	2	0	1	0	0	1	0	0	2	0
869	1	0	1	0	0	1	1	0	1	1	0	0	0	0	0	0	0	0	1	1	1	0	2	2	0	2	1	1	2	2	1	1	1	0	0	2	1	0	1	1	0	0	2	0	1	0	0	1	0
870	1	1	0	0	0	2	0	0	1	1	0	0	0	0	0	0	2	2	1	1	1	0	2	2	0	2	2	2	2	1	0	1	1	2	0	2	0	0	1	1	1	1	1	0	1	1	0	0	0
871	1	1	0	0	0	1	1	0	1	1	0	1	2	1	0	0	1	0	1	0	0	0	2	2	0	2	1	2	2	2	1	2	1	1	1	2	2	0	1	1	0	1	1	0	1	0	0	2	0
872	0	0	0	0	0	2	2	1	0	1	0	1	2	1	0	0	2	0	1	1	1	1	2	2	0	2	1	1	2	2	0	0	1	1	0	2	2	0	1	2	1	0	0	0	0	0	0	1	0
873	1	0	0	0	0	0	1	0	0	0	0	1	1	1	0	0	1	1	1	0	0	0	2	2	0	1	1	2	2	2	2	1	1	2	0	2	1	1	0	1	0	0	0	0	0	0	0	1	0
874	1	0	0	0	0	1	1	1	0	1	0	0	0	0	0	0	1	1	0	0	0	1	2	2	0	2	2	2	2	2	1	0	0	1	1	2	1	1	0	1	0	0	1	0	1	1	0	2	0
875	0	0	0	0	0	1	2	0	0	0	0	0	0	0	0	0	1	1	2	1	0	0	1	1	0	1	2	2	2	2	0	2	1	0	0	1	2	0	0	0	0	0	2	0	1	1	0	2	0
876	0	0	0	0	0	1	2	0	0	0	0	1	2	1	1	1	2	2	0	2	2	0	1	1	0	1	1	2	2	2	1	2	1	1	0	2	1	0	1	1	0	0	1	0	0	0	0	1	0
877	1	0	0	0	0	1	1	1	0	1	0	1	1	1	0	0	2	1	1	0	0	1	2	2	0	1	1	2	1	1	0	1	1	0	0	1	0	0	0	2	0	0	0	0	0	0	0	2	0
878	0	0	0	0	0	1	2	0	0	0	0	0	1	0	0	0	1	1	1	1	0	0	2	2	0	2	0	1	1	1	0	1	0	2	2	2	1	0	0	1	0	0	0	1	0	0	0	1	0
879	1	0	1	0	0	1	1	1	1	2	0	1	2	1	0	0	2	1	2	0	0	0	1	1	0	0	2	2	2	1	0	1	1	1	0	2	1	0	0	2	0	0	1	0	0	1	0	1	0
880	0	0	2	0	1	0	1	1	1	2	0	0	0	0	0	0	1	1	1	0	0	1	1	2	0	2	2	2	2	2	1	0	0	1	1	2	1	0	1	1	0	0	1	0	1	0	0	2	0
881	0	0	0	0	0	2	1	1	1	2	0	0	0	0	0	0	2	0	2	0	0	1	2	2	0	1	1	2	2	2	0	1	2	1	0	2	1	0	1	1	0	0	0	0	0	0	0	0	0
882	0	0	0	0	0	2	2	1	0	1	0	0	0	0	0	0	2	2	2	1	1	0	2	2	0	1	1	2	1	0	0	1	1	1	0	2	0	0	1	1	0	0	0	1	0	0	0	1	0
883	1	0	0	0	0	1	2	0	0	0	0	0	0	0	0	0	0	0	1	0	0	1	2	2	0	2	2	2	2	2	1	2	1	1	0	1	0	0	0	2	0	0	0	0	0	0	0	2	0
884	1	0	0	0	0	1	1	0	1	1	0	0	0	0	0	0	1	0	2	1	1	0	0	0	0	0	1	1	2	2	0	1	0	2	1	2	2	1	0	0	0	1	0	0	1	0	0	1	1
885	1	0	0	0	0	2	2	1	0	1	1	0	0	0	0	0	1	1	1	0	0	0	1	1	0	1	2	2	1	1	1	1	1	2	1	2	1	1	0	1	0	2	2	0	1	1	0	1	1
886	1	0	0	0	0	1	2	0	1	1	0	0	0	0	0	0	2	2	2	1	1	1	2	2	0	1	0	1	2	2	1	2	1	0	0	1	1	0	0	2	0	0	0	1	0	1	0	1	0
887	1	0	0	0	0	0	1	0	0	0	1	0	0	0	0	0	2	2	1	1	1	0	2	2	0	1	2	2	2	2	0	2	2	0	0	0	1	0	0	2	0	1	1	0	1	1	0	2	0
888	0	1	0	0	0	1	1	0	2	2	0	0	0	0	0	0	0	0	1	0	0	0	2	2	0	2	2	2	2	2	2	1	1	1	0	1	1	0	1	1	0	0	1	1	2	0	0	1	0
889	1	0	0	0	0	1	1	0	0	0	1	0	1	0	0	0	2	2	1	1	1	0	1	1	0	1	0	2	2	2	1	0	1	1	0	2	0	0	0	1	0	0	0	0	1	0	0	1	0
890	0	0	0	0	0	0	2	0	0	0	0	0	0	0	0	0	0	0	0	1	1	0	2	2	0	1	2	2	2	2	0	2	1	0	0	1	2	0	2	0	0	0	0	0	1	1	0	2	0
891	1	0	0	0	0	0	2	0	1	1	1	0	0	0	0	0	1	1	1	1	0	1	0	1	1	0	2	2	2	1	0	1	0	2	2	2	1	0	0	1	0	1	1	0	1	0	0	0	1
892	1	0	0	0	0	1	2	0	2	2	0	0	2	0	0	0	0	1	2	0	0	0	1	1	0	1	2	2	2	2	2	1	2	1	0	1	1	1	0	0	0	1	0	0	2	1	0	1	0
893	1	0	1	0	0	1	1	0	1	1	2	0	0	0	0	0	1	0	1	1	0	0	2	2	0	2	2	2	2	2	2	2	2	0	0	1	2	0	1	0	0	0	1	1	1	0	0	1	0
894	0	0	1	0	0	1	2	0	1	1	1	0	0	0	0	0	0	0	1	1	1	0	1	1	1	0	0	1	2	2	1	1	1	1	0	2	2	0	0	2	0	0	1	0	1	0	0	2	0
895	1	0	0	0	0	1	2	0	0	0	2	0	0	0	0	0	1	0	2	1	1	1	1	1	0	1	1	2	2	1	1	0	0	2	1	2	1	0	0	1	0	0	1	0	1	1	0	0	0
896	0	0	0	0	0	0	1	0	1	1	0	2	2	1	1	1	0	1	2	0	0	0	2	2	0	0	2	2	2	2	2	2	2	2	1	2	2	0	1	1	1	0	0	1	0	1	0	0	0
897	1	0	0	0	0	1	1	0	1	1	0	0	0	0	0	0	1	0	1	1	0	1	1	2	0	2	0	0	1	2	0	1	2	1	0	2	1	0	0	0	0	0	0	0	0	0	0	2	0
898	1	0	0	0	0	2	0	0	2	2	0	1	1	1	0	0	1	1	1	2	1	0	1	1	0	0	0	1	1	1	0	0	0	2	1	2	2	0	1	1	1	0	1	0	1	1	0	0	0
899	0	0	0	0	0	2	0	0	1	1	0	2	1	1	0	0	0	1	2	0	0	1	1	1	1	1	2	2	2	2	0	1	1	1	1	1	0	0	0	1	0	0	2	0	1	1	0	1	1
900	0	0	0	0	0	1	2	0	0	0	0	1	1	1	0	0	1	1	0	1	1	0	2	2	0	1	1	1	2	2	1	1	2	0	0	2	0	0	0	1	0	1	1	0	1	1	0	1	1
901	1	0	1	1	1	1	1	1	1	2	0	2	2	2	0	0	2	1	2	0	0	0	1	1	0	2	0	1	1	1	0	1	2	1	0	2	2	0	0	0	0	0	0	0	1	1	0	2	0
902	0	0	0	0	0	2	0	0	1	1	0	0	0	0	0	0	1	1	1	0	1	1	2	2	0	0	0	2	1	1	0	2	2	1	0	1	1	0	2	0	0	0	0	0	0	0	0	2	0
903	0	0	0	0	0	1	1	1	1	2	0	0	0	0	0	0	2	1	1	0	0	0	2	2	0	0	1	1	2	2	0	0	1	1	0	2	2	0	2	0	0	0	0	1	0	0	0	1	0
904	1	0	0	0	0	1	0	0	2	2	0	1	1	1	0	0	1	1	1	0	0	0	2	2	0	0	1	2	2	1	1	1	0	1	1	1	1	1	0	1	0	1	1	0	1	0	0	1	1
905	0	0	0	0	0	0	1	0	1	1	0	0	0	0	0	0	0	0	0	1	0	0	2	2	0	1	2	2	2	2	0	0	0	2	0	2	2	0	1	1	1	1	1	0	1	0	0	1	0
906	1	0	0	0	0	1	1	0	1	1	0	1	2	2	0	0	2	2	1	1	1	1	2	2	0	1	1	1	2	1	1	1	1	1	0	2	1	0	1	1	0	1	1	0	1	2	0	1	0
907	0	0	0	0	0	1	0	0	1	1	0	1	1	1	0	0	1	1	1	1	1	0	2	2	0	1	1	2	2	2	0	2	2	0	0	1	1	2	0	1	1	1	1	0	1	1	0	2	0
908	0	0	0	0	0	1	1	0	1	1	0	0	0	0	0	0	1	0	2	0	0	1	2	2	0	1	1	2	2	2	1	1	0	1	0	1	1	0	0	2	0	1	1	0	1	1	0	0	0
909	0	0	0	0	0	0	1	1	1	1	0	0	2	2	0	0	2	1	2	0	0	0	2	2	0	1	1	1	2	2	1	1	2	0	0	1	1	0	1	2	1	1	1	0	0	0	0	1	0
910	0	0	0	0	0	2	1	0	0	0	1	0	0	0	0	0	1	0	1	0	0	1	2	2	0	1	0	2	1	1	0	1	2	1	0	2	1	0	1	1	0	0	1	0	0	2	0	2	0
911	0	0	0	0	0	2	1	0	1	1	1	1	1	1	0	0	1	1	0	1	1	1	2	2	0	1	2	1	2	2	0	2	1	1	1	2	2	0	1	1	0	0	0	0	0	0	1	1	0
912	0	0	0	0	0	2	0	0	1	1	0	0	0	0	0	0	1	1	0	2	1	0	2	2	0	1	2	2	2	2	0	2	1	0	0	1	0	0	1	1	0	0	0	1	1	1	0	2	0
913	0	0	0	0	0	1	0	0	2	2	0	1	2	2	0	0	2	2	1	1	1	0	0	0	0	0	2	2	2	1	1	0	0	2	1	2	0	0	0	2	0	0	0	0	0	0	0	1	0
914	0	0	0	0	0	2	1	1	1	2	0	0	1	0	0	0	2	2	0	2	0	1	2	2	0	0	2	2	2	2	0	1	2	0	0	2	2	0	2	0	0	0	0	0	0	1	0	2	0
915	1	0	0	0	0	1	2	1	0	1	1	0	0	0	0	0	0	0	2	1	1	0	2	2	0	2	1	2	1	1	1	1	1	2	0	2	2	0	1	1	0	0	0	0	0	0	0	1	0
916	0	0	0	0	0	1	1	0	1	1	1	0	1	1	0	0	1	0	2	1	1	0	2	2	0	1	1	1	2	2	0	0	0	2	1	1	1	0	1	1	0	1	1	0	1	1	0	0	0
917	1	0	0	0	0	0	2	0	1	1	1	0	2	0	0	0	1	1	0	0	0	1	2	2	0	1	2	2	2	2	0	2	1	1	0	1	1	0	1	1	0	1	1	0	0	1	0	2	0
918	1	0	0	0	0	1	0	0	2	2	0	0	0	0	0	0	0	0	2	1	1	1	1	1	1	1	0	1	2	2	0	0	0	1	1	2	2	0	1	1	0	0	0	0	0	0	0	0	0
919	0	0	0	0	0	0	1	1	1	2	0	1	2	2	0	0	1	1	0	2	1	2	1	1	1	1	1	1	2	2	0	1	1	1	0	2	2	1	0	1	0	0	0	1	0	0	0	1	1
920	1	1	0	0	0	1	2	1	0	1	1	1	2	1	0	0	1	0	0	1	1	0	2	2	0	2	2	2	2	2	0	0	0	2	0	2	2	0	2	0	0	0	0	0	1	1	0	2	0
921	1	0	0	0	0	0	0	0	1	1	1	0	0	0	0	0	2	2	1	1	1	1	2	2	0	0	2	2	2	2	2	0	1	1	0	2	1	0	0	2	0	0	0	0	1	1	0	1	1
922	0	0	1	0	0	1	1	0	0	0	1	2	1	1	0	0	2	2	1	1	1	2	0	1	1	1	1	1	2	2	0	1	0	2	1	2	1	0	0	0	0	0	0	0	0	0	0	1	0
923	0	0	0	0	0	1	2	0	0	0	0	0	1	0	0	0	1	1	1	1	0	2	0	1	1	1	2	2	2	1	0	0	1	1	0	2	0	0	0	1	0	0	1	0	1	0	0	1	0
924	0	0	0	0	0	0	1	0	1	1	1	0	1	1	0	1	1	1	1	1	1	0	0	0	0	1	1	1	2	2	0	1	0	2	0	1	0	0	1	0	0	0	2	0	0	2	0	0	2
925	1	0	0	0	0	1	0	0	2	2	0	0	0	0	0	1	2	0	1	0	0	0	2	2	0	1	0	2	1	1	0	1	2	1	0	2	1	1	0	1	0	0	0	1	0	0	0	1	0
926	1	0	0	0	0	1	1	1	1	2	0	0	0	0	0	0	1	1	1	1	0	0	2	2	0	0	2	2	2	2	0	1	1	2	0	2	0	0	0	2	0	0	0	0	0	0	0	1	1
927	0	0	0	0	0	0	1	0	1	1	0	0	1	0	0	0	0	0	2	0	0	0	1	1	0	1	2	2	2	2	1	1	1	0	0	1	2	0	1	1	0	0	1	0	1	1	0	2	0
928	0	0	0	0	0	2	2	0	1	1	0	0	1	0	0	0	0	1	2	0	0	0	2	2	0	1	1	1	2	2	0	0	0	2	1	2	2	0	1	2	1	0	0	0	0	0	0	2	0
929	1	0	0	0	0	0	1	0	1	1	1	0	0	0	0	0	1	0	1	0	0	0	2	2	0	2	0	2	1	1	0	0	0	2	0	2	1	0	0	2	1	1	1	0	0	2	0	2	0
930	0	0	0	0	0	0	0	0	2	2	0	0	1	0	0	0	1	1	2	0	0	0	2	2	0	2	2	2	2	2	0	2	1	0	0	1	1	1	0	0	0	0	0	1	0	0	0	2	0
931	1	0	0	0	0	0	0	0	2	2	0	1	2	2	0	0	0	0	2	1	1	0	2	2	0	0	0	2	1	1	0	1	1	1	0	2	2	0	2	0	1	0	0	0	0	0	0	1	1
932	0	0	0	0	0	0	2	0	0	0	2	0	0	0	0	0	1	1	0	2	2	1	1	1	1	1	2	2	2	2	1	1	1	1	0	1	1	0	0	2	0	1	1	0	1	0	0	2	0
933	1	0	1	1	1	1	2	1	0	1	0	0	1	0	0	0	1	1	1	0	0	0	2	2	0	1	0	1	2	2	0	2	2	0	0	1	1	0	0	2	0	0	2	0	0	2	0	0	0
934	0	0	0	0	0	1	1	0	1	1	0	0	1	0	1	1	1	1	1	1	0	0	2	2	0	1	0	1	2	2	0	1	1	1	0	2	1	0	0	1	0	1	1	0	0	2	0	1	0
935	0	0	0	0	0	0	2	0	0	0	2	1	1	2	0	0	0	0	1	1	0	1	1	2	0	2	2	2	2	2	1	1	1	2	0	2	0	0	0	2	0	0	2	0	0	2	0	1	0
936	1	0	0	0	0	1	1	0	1	1	1	0	0	0	0	0	2	2	1	1	1	1	0	1	0	1	0	1	1	0	0	2	2	0	0	1	1	0	0	1	0	0	2	0	1	0	0	1	0
937	1	1	0	0	0	1	1	0	0	0	1	1	1	1	0	0	1	1	0	0	0	1	2	2	0	0	2	2	2	1	0	1	1	2	0	2	1	0	1	1	0	1	0	0	0	0	0	1	0
938	1	0	0	0	0	0	2	0	0	0	2	0	0	0	0	0	1	0	1	0	0	0	2	2	0	2	2	1	2	2	1	1	2	1	0	2	1	0	1	1	0	1	1	0	1	1	0	1	0
939	0	0	0	0	0	1	1	1	1	2	0	0	0	0	0	0	1	0	2	1	1	1	2	2	0	0	2	2	2	2	1	1	0	1	0	1	1	0	0	1	0	0	0	0	0	0	0	0	0
940	0	1	1	0	0	2	2	0	1	1	0	1	2	2	0	0	1	0	2	1	1	0	2	2	0	1	2	2	2	1	0	1	1	2	2	2	1	0	2	0	0	1	0	0	1	1	0	2	0
941	1	0	1	0	0	0	1	0	0	0	1	1	2	2	0	0	0	0	2	1	1	0	2	2	0	2	1	2	1	1	0	1	0	2	1	2	1	0	0	2	0	0	1	0	1	0	0	2	0
942	1	0	1	0	0	0	2	1	0	1	0	1	1	1	0	0	1	0	2	0	0	1	2	2	0	0	2	2	2	2	2	0	0	1	0	1	1	0	2	0	0	1	1	0	0	2	0	2	0
943	0	0	1	0	0	1	0	0	1	1	1	0	0	0	0	0	1	0	1	1	1	0	1	1	0	1	2	2	2	2	0	2	1	0	0	1	1	0	0	1	0	0	0	0	1	1	0	2	0
944	0	0	1	0	0	2	1	0	1	1	1	1	1	1	0	0	0	0	2	0	0	1	1	2	0	2	1	2	1	1	1	1	0	2	1	2	1	0	0	1	0	0	1	0	0	1	0	1	0
945	0	0	0	0	0	1	1	1	1	2	0	1	1	1	0	0	0	0	0	1	1	0	1	1	0	2	1	2	1	1	1	1	1	0	0	1	2	0	1	0	0	0	0	0	0	0	0	0	0
946	0	0	0	0	0	1	2	0	0	0	1	0	0	0	0	1	0	0	2	0	0	0	1	1	1	0	2	2	2	2	0	0	0	1	0	2	2	0	0	1	0	0	1	1	1	0	1	1	0
947	0	0	0	0	0	0	2	1	0	1	1	0	1	0	0	0	2	0	2	0	0	0	2	2	0	0	1	1	2	2	1	1	1	2	0	2	1	0	0	2	0	1	1	0	1	0	0	0	1
948	1	0	0	0	0	0	0	0	1	1	1	0	1	0	0	0	2	0	2	0	0	1	1	2	0	0	2	2	2	2	0	1	2	2	1	2	2	0	1	0	0	1	0	0	2	1	0	1	0
949	1	0	0	0	0	2	2	0	0	0	0	1	1	1	0	0	2	1	2	0	0	0	2	2	0	0	1	1	2	2	0	1	1	1	1	2	2	0	2	1	1	0	0	1	0	0	0	0	0
950	1	0	1	1	1	2	2	0	1	1	0	0	1	0	0	0	1	1	1	1	0	1	2	2	0	1	1	2	2	1	0	1	1	1	1	2	1	0	0	1	0	0	0	0	0	0	0	1	1
951	1	0	0	0	0	1	1	1	1	2	0	0	0	0	0	0	2	0	1	0	0	0	2	2	0	0	1	1	2	2	1	2	2	0	0	0	1	0	0	2	0	0	0	1	1	0	0	1	0
952	1	0	0	0	0	1	0	0	2	2	0	0	0	0	0	0	2	1	1	0	0	0	2	2	0	2	2	2	1	1	0	1	0	2	1	2	2	0	1	1	1	0	1	0	1	0	0	1	0
953	1	0	0	0	0	1	1	2	0	2	0	1	2	2	0	0	1	1	1	1	0	0	2	2	0	2	2	2	2	2	1	1	0	2	2	2	1	0	1	1	0	1	1	0	1	1	1	1	0
954	1	0	0	0	0	0	0	0	1	1	0	0	1	0	0	0	0	0	0	1	0	0	2	2	0	2	2	2	2	2	1	1	1	0	0	0	2	0	1	2	2	1	1	0	1	1	0	2	0
955	1	0	0	0	0	0	2	0	1	1	0	0	1	0	0	0	1	1	2	0	0	0	0	2	0	1	2	2	2	2	0	1	1	2	1	2	2	0	2	0	1	0	1	0	1	0	0	2	0
956	1	0	0	0	0	2	1	1	1	2	0	0	1	0	0	0	1	1	1	1	0	0	1	1	0	1	2	2	2	2	0	0	0	2	0	2	2	0	0	1	0	0	0	0	0	0	0	0	2
957	0	0	0	0	0	1	2	1	0	1	1	1	1	1	0	0	0	0	2	1	1	0	2	2	0	2	0	1	2	2	0	1	0	2	2	2	1	1	0	1	0	1	1	0	0	0	0	2	0
958	1	0	1	0	0	1	0	0	0	0	1	0	1	0	0	0	1	1	1	0	0	0	1	1	0	0	2	2	2	2	0	1	2	1	0	2	0	0	1	2	1	0	0	0	0	0	0	2	0
959	0	0	0	0	0	2	0	0	1	1	0	0	0	0	0	0	0	0	0	1	0	0	2	2	0	0	1	2	1	1	1	0	0	1	0	2	2	0	1	1	1	0	1	1	1	0	0	1	0
960	0	1	0	0	0	2	2	0	1	1	0	0	1	1	0	0	1	0	2	0	0	0	2	2	0	1	1	2	1	1	1	2	2	2	0	2	1	0	0	2	0	0	1	0	1	1	0	2	0
961	0	1	0	0	0	1	1	1	0	1	0	0	0	0	0	0	1	0	2	1	1	0	2	2	0	0	1	1	2	2	0	1	1	0	0	2	2	0	1	1	0	0	1	0	0	0	0	2	0
962	0	0	0	0	0	1	2	0	1	1	1	0	0	0	0	0	2	1	1	1	0	1	2	2	0	0	2	2	2	2	0	1	1	1	0	2	1	1	0	1	1	0	0	0	0	0	0	1	1
963	0	0	0	0	0	0	0	0	1	1	1	1	1	0	1	1	2	1	2	0	0	1	2	2	0	0	2	2	1	1	0	2	1	0	0	1	2	0	1	1	1	0	2	0	1	0	0	2	0
964	0	1	1	0	1	1	2	0	0	0	2	0	2	1	0	1	0	0	2	0	0	1	2	2	0	0	2	2	2	2	0	1	1	1	0	2	2	0	1	1	1	1	1	0	1	1	0	1	0
965	0	0	0	0	0	1	2	0	2	2	0	1	2	2	0	0	0	0	1	1	1	0	2	2	0	2	1	1	1	1	1	0	0	1	0	1	1	0	0	2	0	1	1	0	1	0	0	1	1
966	0	0	0	0	0	2	2	0	0	0	0	0	0	0	0	0	0	0	1	1	1	0	2	2	0	0	2	2	2	2	1	1	1	2	0	2	1	0	1	1	0	1	0	0	1	0	0	1	0
967	1	1	0	0	0	1	1	0	0	0	1	0	2	2	0	0	1	1	2	0	0	0	2	2	0	1	2	2	2	2	2	0	0	2	1	2	2	1	1	0	0	0	1	0	0	0	0	2	0
968	0	0	0	0	0	0	1	0	1	1	1	0	0	0	0	0	0	0	2	0	0	0	0	2	0	1	2	1	2	2	1	2	2	0	0	1	1	0	0	2	1	1	0	0	0	1	0	2	0
969	0	0	0	0	0	0	0	0	1	1	0	0	0	0	0	0	1	1	2	0	0	0	2	2	0	0	2	2	2	2	0	1	2	0	0	2	2	0	1	1	1	1	1	0	1	1	0	1	0
970	1	0	0	0	0	2	1	0	1	1	0	1	2	2	0	0	1	1	2	0	0	1	0	1	0	1	2	1	2	2	1	1	2	1	0	2	1	0	0	2	0	0	0	0	0	0	0	1	0
971	0	0	0	0	0	0	1	0	0	0	1	1	2	2	0	0	1	0	2	0	0	1	0	1	1	1	1	1	2	2	0	1	2	2	1	2	1	0	0	1	0	1	1	0	1	0	0	2	0
972	0	0	0	0	0	0	1	2	0	2	0	1	1	0	0	0	1	1	1	0	0	1	0	1	1	1	0	1	1	1	0	2	1	1	0	1	2	0	1	0	0	0	0	0	0	0	0	2	0
973	1	0	0	0	0	0	1	0	1	1	1	0	2	1	0	0	0	0	2	1	1	0	1	1	0	1	1	2	2	2	0	1	1	1	0	2	1	0	1	2	1	0	1	1	2	0	0	1	0
974	0	0	0	0	0	1	1	0	1	1	0	0	0	0	0	0	1	1	1	1	0	0	2	2	0	0	1	1	1	1	0	1	1	1	0	2	2	0	1	1	1	1	1	0	1	1	0	2	0
975	1	0	1	0	0	1	1	0	1	1	0	1	2	1	0	0	2	1	1	0	0	0	2	2	0	2	2	2	2	2	0	2	2	0	0	1	0	0	0	1	0	1	1	0	1	0	0	1	0
976	0	0	0	0	0	1	2	0	0	0	1	0	1	0	0	0	2	1	2	0	0	1	2	2	0	1	1	2	2	1	1	0	0	1	0	2	1	0	0	2	0	0	0	0	1	1	0	2	0
977	1	0	0	0	0	1	1	2	0	2	0	0	1	1	0	0	2	1	0	1	1	1	0	0	1	0	0	0	2	1	0	1	1	2	2	2	0	0	0	2	0	0	0	0	0	0	0	1	1
978	1	0	1	0	0	1	2	1	0	1	1	1	2	1	1	1	0	0	0	1	0	0	2	2	0	0	1	1	2	2	0	2	1	1	1	1	1	0	2	0	0	0	0	0	1	1	0	1	1
979	1	0	0	0	0	2	0	0	1	1	1	1	1	1	0	0	1	1	0	1	0	0	2	2	0	0	1	2	1	0	0	1	1	1	0	2	2	0	1	1	0	0	1	0	1	0	0	2	0
980	1	0	0	0	0	2	1	1	1	2	0	0	1	1	0	0	0	0	0	0	0	2	1	1	1	1	1	2	1	1	1	0	1	0	0	2	1	0	0	2	1	1	1	0	1	1	0	1	0
981	1	0	0	0	0	1	2	0	0	0	2	0	0	0	0	0	1	1	1	1	0	0	1	1	0	1	1	1	2	2	0	1	1	1	1	1	2	0	1	1	1	2	1	0	1	0	0	1	0
982	0	0	0	0	0	2	1	0	2	2	0	0	0	0	0	0	1	1	1	2	1	0	2	2	0	1	1	2	2	2	0	1	1	1	0	2	2	0	1	2	2	0	0	0	0	0	0	2	0
983	1	0	0	0	0	0	2	1	0	1	1	0	1	0	0	0	0	0	2	1	1	0	1	1	0	0	1	1	2	2	0	2	2	1	1	2	1	0	1	1	0	0	0	0	0	0	0	1	1
984	1	0	0	0	0	1	1	0	1	1	1	0	0	0	0	0	2	0	0	1	1	1	2	2	0	0	2	2	2	1	0	2	2	1	0	2	1	0	1	1	0	1	1	1	0	0	0	2	0
985	1	0	0	0	0	1	1	0	1	1	0	1	1	1	0	0	1	0	1	0	0	0	2	2	0	2	1	0	2	2	0	1	1	1	1	1	1	0	0	1	0	0	0	0	0	0	0	2	0
986	1	0	0	0	0	1	0	0	1	1	1	0	0	0	0	0	1	1	1	1	0	0	2	2	0	2	2	2	2	2	0	0	0	2	0	1	2	0	2	1	1	0	0	0	0	0	0	1	1
987	0	0	0	0	0	2	2	1	0	1	0	0	1	1	0	1	1	0	1	0	0	0	2	2	0	1	0	1	1	1	0	2	2	0	0	0	2	0	2	0	0	0	0	0	1	0	1	1	0
988	1	0	0	0	0	0	1	0	0	0	1	0	1	0	0	0	1	0	1	2	1	0	2	2	0	2	2	2	2	2	1	1	1	2	1	2	2	0	1	0	0	1	1	0	1	1	0	1	0
989	1	0	1	1	1	2	1	0	0	0	0	0	0	0	0	0	1	1	2	1	0	1	2	2	0	1	2	2	2	2	1	1	1	2	0	2	1	0	1	2	1	0	0	0	0	0	0	2	0
990	1	0	0	0	0	2	1	0	0	0	0	1	1	1	0	0	1	0	0	1	1	0	2	2	0	2	1	1	2	2	0	2	2	0	0	0	2	0	0	2	0	0	0	0	0	0	0	1	0
991	1	0	0	0	0	2	2	0	0	0	1	0	1	0	0	0	0	0	2	0	0	0	2	2	0	2	0	0	1	2	0	0	0	1	1	2	1	0	0	2	0	0	0	0	0	0	0	1	1
992	1	0	0	0	0	0	0	0	2	2	0	0	0	0	0	0	2	1	1	1	1	1	2	2	0	0	2	2	2	2	1	1	1	1	1	1	1	0	1	1	0	1	0	0	1	0	0	2	0
993	0	0	0	0	0	1	1	0	0	0	1	1	1	1	0	0	1	1	2	1	0	0	2	2	0	1	1	1	2	2	0	2	2	0	0	0	2	0	1	0	0	0	0	1	0	0	0	0	0
994	0	0	0	0	0	2	1	1	1	2	0	1	1	1	0	0	0	0	0	1	1	0	2	2	0	0	1	1	1	2	0	2	2	1	0	1	2	0	1	1	0	0	1	0	0	0	0	1	0
995	1	0	0	0	0	2	2	0	1	1	0	0	1	0	0	0	1	1	0	2	2	1	0	1	1	0	1	1	1	2	0	1	1	2	0	2	2	0	0	1	0	0	1	0	0	0	0	2	0
996	0	0	0	0	0	1	1	1	1	2	0	0	1	0	0	0	0	0	2	1	1	0	1	1	0	1	1	0	2	2	0	1	1	0	0	1	0	0	0	1	0	0	2	0	0	2	0	1	0
997	1	0	0	0	0	0	1	0	0	0	0	1	1	0	1	1	1	1	1	1	0	0	2	2	0	2	1	2	1	1	0	1	1	2	0	2	2	1	0	1	0	0	1	1	2	0	0	1	1
998	1	0	1	0	0	2	2	0	1	1	1	1	2	1	0	0	1	0	1	0	0	0	2	2	0	2	1	2	2	2	0	1	1	1	0	2	0	0	0	2	0	0	0	0	0	0	0	0	0
999	1	0	0	0	0	2	0	0	0	0	0	0	0	0	0	0	1	1	1	0	0	0	2	2	0	0	1	1	2	2	1	2	1	2	1	2	2	0	0	0	0	0	0	0	0	0	0	2	0
1000	1	0	0	0	0	0	1	1	1	2	0	1	1	0	1	1	2	1	2	1	1	0	1	1	0	1	1	2	2	2	0	2	2	0	0	1	2	0	1	1	1	0	0	0	0	0	0	2	0
[truncated: 252 more columns]
