# Supplementary material for: KNN-MDR: a learning approach for improving interactions mapping performances in genome wide association studies
Source: BMC Bioinformatics. 2017 Mar 21;18:184. doi: 10.1186/s12859-017-1599-7 (PMC5361736; doi:10.1186/s12859-017-1599-7)
Supplement: Supplementary file 6 — The data set(s) supporting the results of Table 4. (ZIP 7095 kb) [file 12859_2017_1599_MOESM6_ESM.zip › 100 simulations/S94/mkallsimul.dat]

1	1	1	0	0	0	0	1	0	1	1	0	1	1	1	0	0	2	2	0	0	2	0	0	2	0	0	2	2	2	1	2	1	1	1	1	1	1	0	1	1	1	0	0	1	0	0	0	0	1
2	0	1	0	0	0	0	1	1	0	1	0	1	1	1	0	0	0	0	2	1	2	0	1	1	2	2	2	2	2	2	1	1	1	0	0	2	1	0	1	2	1	0	0	1	0	1	0	0	0
3	0	1	0	0	0	0	1	0	1	1	0	2	2	0	1	1	1	0	0	0	2	2	0	1	1	1	1	1	2	0	1	0	1	2	1	1	2	0	0	1	1	0	0	1	0	0	0	1	0
4	1	2	0	0	0	1	0	0	1	1	0	1	2	1	0	1	0	0	1	1	2	0	1	1	0	0	2	2	2	2	2	1	2	0	1	1	0	0	1	0	0	1	0	1	1	0	0	0	0
5	0	1	0	0	0	0	1	1	1	2	0	1	2	1	0	0	1	1	0	1	2	0	2	2	0	0	2	2	2	2	0	0	1	2	1	1	2	0	0	1	1	0	0	0	0	0	0	1	0
6	1	1	1	0	0	0	0	0	2	2	0	1	1	0	0	0	1	1	1	1	1	1	2	2	0	0	1	1	2	0	1	0	1	0	0	2	2	0	0	2	2	0	0	2	0	0	0	0	0
7	0	0	0	0	0	0	2	1	0	1	0	2	2	1	0	0	1	0	1	1	1	0	1	1	0	0	2	2	1	1	0	1	1	0	0	1	1	0	2	0	0	0	0	1	1	1	0	0	0
8	1	2	0	0	0	0	1	1	1	2	0	0	0	0	0	0	1	1	0	1	1	0	2	2	0	0	1	1	2	1	0	0	1	1	1	1	1	0	0	1	1	0	0	0	1	0	0	0	2
9	1	0	0	0	0	0	0	0	1	1	0	0	0	0	0	0	1	1	0	0	1	1	2	2	0	0	2	2	2	2	0	0	1	0	1	1	1	1	0	2	2	0	0	1	0	0	0	0	0
10	0	1	0	0	0	1	0	0	2	2	0	1	1	1	0	0	1	1	1	1	1	2	0	1	1	1	0	1	2	1	0	0	1	1	1	2	2	0	0	2	2	2	0	2	1	1	0	1	1
11	1	1	0	0	0	0	2	1	0	1	0	1	1	1	0	0	0	0	1	1	2	1	2	2	0	0	2	2	2	1	1	0	1	1	1	1	2	0	1	1	1	0	2	2	1	1	0	0	1
12	0	1	0	0	0	0	1	0	0	0	0	0	0	0	0	0	1	0	1	0	2	0	2	2	0	0	0	1	1	1	0	0	1	0	1	1	0	0	1	0	0	1	0	2	2	0	0	0	0
13	0	1	0	0	0	0	0	0	1	1	0	1	1	0	0	0	0	0	0	0	0	1	0	1	1	1	0	2	2	0	1	1	0	0	0	2	2	0	1	1	1	0	0	1	1	1	0	0	0
14	0	2	0	0	0	0	0	0	2	2	0	0	0	0	0	0	2	1	1	1	2	1	2	2	0	0	2	2	2	2	0	0	2	1	2	2	2	0	1	2	1	0	0	2	0	0	0	0	0
15	1	1	0	0	0	0	1	0	0	0	0	0	1	1	0	0	1	1	1	1	2	2	2	2	0	0	2	2	2	1	2	2	1	0	1	1	2	0	0	2	2	0	0	1	0	1	0	0	0
16	0	1	0	0	0	1	0	0	1	1	0	2	2	2	0	0	2	1	2	1	1	1	2	2	1	1	1	1	2	0	1	1	1	1	1	1	0	2	0	0	0	0	0	2	0	0	0	0	1
17	1	0	0	0	0	0	0	0	1	1	0	0	0	0	0	0	1	0	1	1	2	0	2	2	1	1	1	1	2	0	0	1	1	1	1	2	1	0	1	1	1	0	1	1	1	1	0	0	0
18	1	1	0	0	0	0	1	0	0	0	1	0	1	1	0	0	2	2	0	0	1	0	2	2	1	1	2	2	2	2	0	2	1	1	0	2	1	0	1	1	1	0	2	2	2	1	0	0	0
19	0	2	0	0	0	0	0	0	1	1	1	1	2	1	0	0	1	0	1	1	1	2	2	2	0	0	1	2	2	1	1	0	0	0	0	2	2	0	0	2	2	0	1	1	1	0	0	0	0
20	0	0	0	0	0	0	1	1	1	1	0	1	1	0	0	1	2	0	1	0	2	0	0	0	0	0	1	2	2	1	0	1	1	2	1	2	2	0	1	1	1	0	0	0	2	1	0	0	0
21	0	2	0	0	0	1	2	1	0	1	0	0	2	2	0	1	0	0	2	1	1	1	2	2	0	0	2	1	2	1	0	0	1	0	1	2	1	2	0	0	0	0	2	2	1	1	0	0	0
22	0	2	0	0	0	0	0	0	2	2	0	1	1	0	0	0	0	0	2	1	1	0	2	2	0	0	1	1	2	1	1	0	0	1	1	1	1	0	1	1	1	0	0	2	0	1	0	1	0
23	0	2	0	0	0	0	0	0	1	1	0	0	1	1	0	0	1	1	1	1	1	1	2	2	0	0	1	1	2	0	1	0	0	1	1	1	1	1	0	1	1	0	1	2	2	1	0	0	0
24	0	1	0	0	0	0	2	1	0	1	0	1	1	0	0	0	1	0	1	1	2	0	2	2	1	1	1	2	2	1	1	1	0	0	0	2	2	0	0	2	2	0	0	0	0	0	0	1	0
25	1	1	0	0	0	0	1	0	0	0	0	0	0	0	0	0	1	0	1	1	1	0	1	1	0	0	1	2	2	1	1	1	1	1	1	1	2	0	2	0	0	0	1	2	2	0	0	0	0
26	0	1	0	0	0	1	1	0	0	0	1	1	2	2	0	0	2	2	2	2	2	1	2	2	0	0	1	2	2	1	0	1	1	2	0	2	1	0	2	0	0	1	0	1	0	1	0	0	0
27	1	2	0	0	0	0	0	0	2	2	0	1	1	0	0	1	1	0	0	0	1	0	1	1	2	2	1	1	2	1	0	1	0	1	1	2	0	0	2	1	0	0	0	1	0	0	1	0	0
28	1	0	1	0	1	0	1	0	0	0	0	0	0	0	0	0	1	1	1	1	1	0	2	2	1	1	1	2	2	1	1	1	1	0	0	2	1	1	0	2	2	0	2	2	1	1	0	0	0
29	1	1	0	0	0	0	1	0	1	1	0	1	1	1	0	0	2	1	0	1	2	0	2	2	0	0	1	1	2	1	0	1	1	0	1	2	2	0	0	2	2	0	0	1	0	0	0	0	1
30	1	0	0	0	0	1	1	0	1	1	1	0	1	0	0	0	1	0	0	0	1	0	2	2	0	0	0	1	1	0	0	2	2	1	0	2	1	0	0	1	1	0	0	0	0	0	0	0	1
31	1	1	0	0	0	0	2	0	0	0	0	1	1	0	0	0	0	0	1	1	1	0	1	1	0	0	0	1	1	1	0	0	0	0	0	2	1	0	2	0	0	0	0	2	0	1	0	0	1
32	1	1	0	0	0	1	2	0	0	0	0	1	1	0	0	0	2	2	1	1	1	1	2	2	0	0	1	2	1	1	0	1	1	1	1	1	1	0	0	1	1	1	0	2	1	1	0	0	0
33	1	2	1	0	0	0	1	0	0	0	1	0	0	0	0	0	1	0	0	0	1	0	1	1	1	1	1	2	1	1	1	0	1	0	0	2	1	0	1	1	1	0	0	1	0	0	0	0	1
34	1	1	1	1	1	1	2	0	1	1	1	0	1	1	0	0	0	0	1	1	2	0	2	2	0	0	2	2	2	2	0	0	0	0	0	2	0	1	0	0	0	0	1	1	1	1	0	0	0
35	0	0	0	0	0	0	2	1	0	1	0	0	0	0	0	0	2	2	1	1	2	0	1	1	0	0	1	2	2	2	0	1	1	2	1	2	1	0	2	1	0	0	0	2	0	0	0	0	0
36	1	1	0	0	0	0	1	2	0	2	0	0	2	1	0	0	1	1	1	1	1	0	2	2	1	1	0	2	2	0	1	0	1	2	1	1	2	0	0	2	2	0	1	2	1	2	0	1	0
37	0	0	0	0	0	1	1	0	0	0	1	0	1	0	0	0	2	2	0	0	2	2	0	1	1	1	1	1	1	1	1	0	0	0	0	2	2	0	0	1	1	0	0	1	0	0	0	0	1
38	0	1	0	0	0	0	0	0	2	2	0	0	0	0	0	0	2	1	0	0	1	1	0	0	1	1	1	2	2	1	0	0	1	1	0	2	1	0	1	1	1	0	1	1	1	0	0	1	0
39	1	1	0	0	0	0	0	0	1	1	0	1	1	0	0	0	1	0	1	1	2	1	2	2	0	0	1	1	2	0	1	0	0	0	0	2	1	0	2	0	0	2	0	2	1	0	0	0	1
40	1	1	0	0	0	1	1	0	1	1	0	0	0	0	0	0	0	1	0	0	2	0	2	2	0	0	2	2	2	2	0	1	0	1	1	1	1	0	1	1	1	0	0	1	1	0	0	1	1
41	0	0	0	0	0	1	1	0	1	1	1	0	1	1	0	0	0	0	0	1	1	1	2	2	0	0	1	2	2	1	0	0	0	1	0	2	0	1	1	0	0	1	0	2	1	1	0	0	0
42	0	1	2	0	1	0	0	0	1	1	0	0	1	1	0	0	2	0	1	1	2	0	2	2	0	0	2	1	2	1	0	0	1	1	1	1	1	0	1	1	1	0	0	1	0	1	0	0	0
43	1	2	1	0	0	1	0	0	2	2	0	0	1	1	0	0	1	1	1	1	1	0	2	2	0	0	2	2	2	2	2	1	1	0	0	2	1	0	2	0	0	0	0	1	1	1	0	0	0
44	1	1	0	0	0	1	2	0	0	0	0	1	1	0	0	0	1	0	0	0	2	0	2	2	0	0	1	1	2	1	0	1	1	0	1	2	2	0	0	2	2	0	1	2	2	2	0	0	0
45	1	2	0	0	0	0	2	0	0	0	1	0	0	0	0	0	1	0	1	0	1	1	0	0	1	1	1	1	2	1	0	0	0	0	1	1	1	1	0	0	0	2	0	2	0	2	0	0	0
46	1	0	0	0	0	1	1	0	1	1	1	0	1	1	0	0	2	2	0	0	1	0	2	2	1	1	2	2	2	1	1	1	1	0	1	1	0	0	1	1	1	1	0	1	1	1	0	0	0
47	0	1	0	0	0	0	0	0	1	1	1	0	0	0	0	0	2	1	1	1	1	0	1	1	0	0	1	2	2	1	1	0	0	0	0	2	1	0	0	1	1	0	0	2	0	0	0	0	0
48	0	0	0	0	0	0	2	1	0	1	1	0	0	0	0	0	2	2	0	0	1	0	2	2	0	0	0	1	2	1	0	1	1	1	1	2	1	0	2	0	0	1	0	1	2	0	0	0	0
49	0	2	0	0	0	0	1	0	1	1	1	0	0	0	0	0	2	1	0	0	2	1	2	2	0	0	2	2	2	1	2	0	0	0	1	1	1	1	1	1	1	2	0	2	1	1	0	0	0
50	0	0	0	0	0	0	1	0	1	1	0	1	2	1	0	0	2	1	0	1	2	0	0	2	0	0	2	2	1	0	0	0	2	0	0	2	2	0	0	2	2	1	0	1	0	1	0	0	0
51	1	0	0	0	0	0	2	0	1	1	1	0	1	1	0	0	1	1	0	0	2	0	1	1	0	0	2	2	1	1	1	0	1	0	1	2	1	0	1	2	2	0	1	1	1	2	0	0	0
52	1	2	0	0	0	0	1	1	0	1	0	0	0	0	0	0	1	0	1	1	2	0	2	2	0	0	0	1	2	1	0	2	1	1	0	2	2	0	0	1	1	0	2	2	2	1	0	0	1
53	1	1	0	0	0	1	1	0	2	2	0	0	0	0	0	0	1	1	2	2	1	0	2	2	0	0	1	1	2	0	1	0	1	1	2	0	1	0	1	2	2	0	1	1	0	0	0	0	1
54	1	2	0	0	0	0	2	0	1	1	0	1	2	1	0	0	1	1	1	1	1	0	2	2	0	0	1	1	1	1	0	0	0	0	0	2	1	0	0	2	2	0	0	2	0	0	0	0	0
55	0	2	0	0	0	0	2	0	0	0	1	0	2	2	0	0	1	1	1	1	1	1	2	2	0	0	1	1	2	1	0	1	0	0	1	1	2	0	1	1	1	0	0	1	1	1	0	0	1
56	0	2	0	0	0	0	1	2	0	2	0	0	0	0	0	0	0	0	2	1	0	1	0	0	1	1	2	2	2	2	0	0	0	1	1	1	1	1	0	2	2	0	0	1	0	0	0	0	0
57	0	0	0	0	0	1	0	0	1	1	0	0	0	0	0	0	2	2	2	2	0	0	2	2	0	0	0	1	1	0	0	0	0	1	1	1	1	0	1	1	1	1	0	2	1	0	0	0	0
58	1	1	0	0	0	0	1	0	1	1	0	0	2	0	1	1	2	0	0	0	2	0	1	1	0	0	2	2	2	1	2	1	1	0	1	1	1	1	0	1	1	0	1	1	0	0	0	1	0
59	0	0	0	0	0	0	2	0	0	0	0	1	1	1	0	0	2	2	0	0	1	1	2	2	0	0	2	2	2	2	0	0	1	0	0	2	1	1	0	1	1	1	0	2	0	0	0	0	0
60	0	1	1	0	0	0	0	0	1	1	1	0	0	0	0	0	0	0	1	1	2	1	2	2	1	1	1	1	2	1	1	0	0	0	0	2	1	0	1	0	0	1	0	1	0	1	0	0	1
61	0	1	1	0	0	0	2	0	0	0	1	0	0	0	0	0	2	2	0	0	1	0	2	2	0	0	0	1	1	0	0	0	1	1	0	2	2	0	0	2	2	0	0	1	0	0	0	0	0
62	0	1	0	0	0	0	0	0	1	1	1	0	0	0	0	0	1	0	1	1	2	1	2	2	0	0	1	2	1	0	1	1	0	1	0	2	2	0	1	1	1	1	0	1	1	0	0	0	0
63	1	1	0	0	0	0	2	0	1	1	1	1	1	0	0	0	2	1	1	1	1	1	0	0	1	1	1	1	2	1	1	1	0	1	0	2	0	2	0	0	0	2	0	2	0	0	0	0	0
64	0	2	0	0	0	0	1	0	0	0	1	0	0	0	0	0	1	0	0	0	2	1	2	2	0	0	1	0	2	0	0	0	1	0	1	1	1	0	1	1	1	0	0	2	0	1	0	0	0
65	1	0	0	0	0	0	1	0	0	0	0	0	0	0	0	0	2	0	1	1	2	0	1	2	1	1	0	0	1	0	0	0	2	0	0	2	0	0	1	0	0	0	0	1	0	0	0	0	1
66	1	1	0	0	0	0	1	0	0	0	1	1	2	2	0	0	1	1	1	1	1	0	2	2	0	0	1	1	2	1	0	0	0	0	0	2	2	0	0	1	1	1	0	2	0	0	0	0	0
67	1	2	0	0	0	0	0	0	2	2	0	1	2	2	0	0	0	0	0	0	0	0	2	2	0	0	1	2	0	0	0	0	0	1	0	2	2	0	0	2	2	0	0	1	0	0	0	0	0
68	0	2	0	0	0	0	0	0	2	2	0	1	2	2	0	0	1	0	1	1	2	1	2	2	0	0	0	1	2	0	0	0	1	0	0	2	1	0	0	0	0	0	0	2	0	0	0	0	0
69	0	0	0	0	0	1	1	0	1	1	0	1	2	1	0	1	2	2	0	0	1	1	2	2	0	0	2	2	1	0	1	0	0	0	0	2	1	1	0	1	1	0	0	2	0	0	0	0	0
70	0	1	0	0	0	0	1	0	1	1	0	1	2	1	0	0	1	0	1	1	1	1	2	2	0	0	1	2	2	1	1	0	1	0	1	2	1	0	0	1	1	0	1	2	2	2	0	0	0
71	1	0	0	0	0	1	2	0	0	0	1	0	0	0	0	0	1	1	0	1	1	0	2	2	0	0	2	2	2	2	2	2	2	0	2	1	1	0	1	1	1	0	0	1	1	0	0	1	0
72	0	1	0	0	0	0	1	0	2	2	0	0	0	0	0	0	0	0	0	1	2	2	2	2	0	0	2	2	2	2	0	1	1	1	1	2	2	0	1	1	1	0	0	1	0	0	0	1	0
73	0	2	0	0	0	0	2	0	0	0	1	2	2	1	0	0	2	2	0	0	1	1	2	2	0	0	1	1	2	1	1	0	1	2	2	2	1	0	1	2	1	0	0	1	0	0	0	0	0
74	1	2	0	0	0	0	2	0	0	0	2	0	1	1	0	0	1	1	1	1	1	1	1	2	0	0	2	2	2	2	0	1	1	2	1	2	2	0	2	0	0	0	0	1	0	0	0	1	0
75	1	1	0	0	0	0	0	0	0	0	1	0	1	1	0	0	1	0	1	1	1	0	2	2	0	0	1	2	2	1	1	1	2	0	2	0	1	1	1	1	1	0	1	1	1	0	0	0	0
76	1	2	0	0	0	0	2	0	0	0	0	0	0	0	0	0	0	0	2	1	1	0	1	1	1	1	2	2	2	2	0	0	0	1	0	2	2	0	0	2	2	0	0	2	0	0	0	0	0
77	1	0	0	0	0	0	1	0	0	0	2	0	1	1	0	0	1	0	1	0	1	0	2	2	1	1	2	2	2	2	1	0	2	0	1	2	0	0	1	0	0	0	0	2	0	1	0	1	0
78	1	2	0	0	0	0	1	0	1	1	1	1	1	1	0	0	1	1	1	1	1	1	2	2	1	1	0	2	1	1	0	1	1	0	1	2	1	0	2	0	0	0	0	1	1	0	0	0	0
79	0	2	0	0	0	0	0	0	2	2	0	0	1	1	0	1	1	0	1	1	2	0	2	2	0	0	2	2	2	2	1	0	1	1	1	1	1	1	0	0	0	2	0	2	0	2	0	0	0
80	0	1	0	0	0	0	2	0	0	0	0	1	1	0	0	1	1	1	0	0	1	0	2	2	1	1	2	2	1	0	0	0	0	0	0	2	2	0	0	2	2	1	0	1	1	1	0	0	1
81	0	2	0	0	0	1	1	1	0	1	0	0	1	1	0	1	1	1	0	1	1	0	2	2	0	0	1	1	2	0	0	0	0	0	0	2	0	1	1	0	0	0	0	1	0	0	0	1	0
82	1	1	1	0	0	0	0	0	0	0	0	0	0	0	0	0	0	0	2	1	2	1	2	2	1	1	1	1	1	1	0	2	2	0	2	0	2	0	1	0	0	0	0	1	0	0	0	0	0
83	0	1	0	0	0	0	2	1	0	1	1	1	1	0	0	0	1	0	1	1	2	1	2	2	1	1	1	2	2	1	1	0	1	0	1	1	2	0	1	1	1	0	1	2	1	0	0	0	0
84	1	1	1	0	0	0	1	0	2	2	0	0	0	0	0	0	0	1	0	0	2	1	1	1	1	1	0	0	2	1	0	1	1	0	0	2	1	0	1	0	0	0	0	1	1	0	0	0	1
85	1	2	0	0	0	0	0	0	1	1	1	1	2	1	0	1	2	1	0	0	1	1	2	2	0	0	0	2	2	0	1	0	1	1	1	1	2	0	1	1	1	0	1	2	0	0	0	0	1
86	0	1	1	1	1	1	2	1	0	1	1	0	1	0	0	1	1	1	2	2	1	0	2	2	0	0	1	2	1	1	1	0	2	0	0	2	2	0	1	1	1	0	1	1	1	1	0	0	0
87	1	0	0	0	0	1	1	0	0	0	0	1	2	2	0	0	1	1	2	2	1	1	2	2	0	0	2	2	2	2	0	1	2	0	0	2	2	0	1	1	1	0	0	1	1	0	0	1	0
88	0	1	0	0	0	0	2	1	0	1	0	0	1	1	0	0	1	1	0	0	2	1	2	2	0	0	1	1	2	0	0	0	1	0	0	2	0	0	2	0	0	0	0	1	1	1	0	1	0
89	0	0	0	0	0	1	0	0	1	1	0	1	1	0	0	0	1	0	1	1	1	0	2	2	0	0	2	2	2	1	2	2	2	0	2	1	1	1	1	2	0	0	0	0	1	0	0	0	0
90	1	1	0	0	0	0	0	0	2	2	0	0	2	2	0	0	0	0	2	1	2	0	2	2	0	0	2	2	2	2	0	1	1	1	1	1	1	0	0	1	1	0	1	2	0	0	0	0	0
91	0	0	0	0	0	0	2	1	0	1	1	0	0	0	0	0	2	1	0	0	2	0	1	2	0	0	2	2	2	2	0	0	1	0	0	2	2	0	0	1	1	1	0	1	0	0	0	0	0
92	1	2	0	0	0	0	1	0	0	0	0	2	2	1	0	0	0	0	0	0	1	0	2	2	1	1	1	2	2	2	0	1	1	1	0	2	2	0	2	0	0	1	0	2	1	0	0	0	0
93	0	1	0	0	0	0	2	0	1	1	0	1	2	0	0	0	0	0	1	1	0	1	1	2	0	0	2	2	2	2	0	0	1	1	1	2	2	0	1	1	1	0	0	2	1	1	0	0	0
94	0	1	0	0	0	1	1	1	0	1	0	1	1	0	1	1	1	1	1	0	0	0	1	1	0	0	2	2	2	2	1	1	2	0	0	2	1	0	0	1	1	0	0	1	0	0	0	0	1
95	0	1	0	0	0	0	1	0	2	2	0	0	0	0	0	0	1	1	0	0	2	0	1	2	0	0	1	1	2	0	1	0	0	0	0	2	2	0	0	1	1	0	0	2	0	0	0	0	1
96	0	1	0	0	0	0	1	1	1	2	0	2	2	1	0	0	1	1	1	1	2	0	2	2	0	0	2	2	2	1	2	1	2	1	2	2	1	0	1	1	1	0	0	1	1	1	0	0	0
97	1	0	0	0	0	0	0	0	2	2	0	0	0	0	0	0	2	0	0	0	2	0	2	2	1	1	1	1	1	1	0	0	1	1	1	1	1	1	0	1	1	0	0	1	0	0	0	0	0
98	1	1	0	0	0	0	2	0	0	0	1	0	0	0	0	0	1	1	1	1	1	0	2	2	1	1	1	2	2	1	0	0	0	1	1	1	1	0	0	2	2	0	0	1	1	0	0	2	0
99	0	1	0	0	0	0	2	0	1	1	1	1	1	1	0	0	1	1	1	0	0	0	0	0	0	0	2	2	1	1	0	0	0	0	0	2	2	0	0	1	1	0	0	0	1	1	0	0	0
100	0	0	0	0	0	0	1	1	0	1	0	0	0	0	0	0	2	0	1	1	2	1	2	2	0	0	0	1	2	0	1	1	1	0	0	2	1	0	0	1	0	0	1	2	1	0	0	0	0
101	0	1	0	0	0	0	2	1	0	1	0	0	0	0	0	0	0	0	0	0	2	0	2	2	0	1	2	2	2	1	1	2	1	0	1	1	2	0	1	0	0	0	1	2	1	1	0	0	1
102	0	2	0	0	0	0	1	0	0	0	0	1	1	0	0	0	2	1	2	1	1	0	0	0	0	1	1	1	2	1	1	1	1	0	0	2	2	0	0	2	2	2	0	2	0	0	0	0	0
103	1	1	1	0	0	0	0	0	0	0	0	0	1	1	0	0	0	0	0	0	2	1	2	2	0	0	1	2	2	1	1	0	0	0	0	2	2	0	1	1	1	0	0	2	0	0	0	0	1
104	0	2	0	0	0	0	2	1	0	1	0	1	1	1	0	0	1	1	1	1	2	0	2	2	0	0	1	2	1	1	0	2	2	0	1	1	1	0	0	1	1	0	0	2	0	1	0	0	0
105	1	1	0	0	0	1	1	1	0	1	0	1	1	1	0	0	1	1	1	1	1	1	2	2	0	0	1	2	2	1	2	2	2	0	1	2	0	0	1	1	1	0	0	2	0	0	0	0	1
106	0	0	0	0	0	1	1	1	1	2	0	0	0	0	0	0	1	0	0	0	2	0	2	2	1	1	2	2	2	2	0	0	1	0	0	2	1	0	1	1	1	1	0	1	0	0	0	1	0
107	0	2	1	0	1	0	2	0	0	0	1	1	1	0	0	0	1	1	1	1	1	0	2	2	1	1	1	2	2	1	1	0	0	2	1	1	2	0	1	1	1	0	0	2	0	0	0	0	0
108	0	1	0	0	0	0	2	0	0	0	2	0	1	1	0	0	1	1	0	1	1	1	2	2	0	0	2	2	2	1	1	1	1	2	2	1	2	0	0	2	2	0	0	2	0	0	0	0	0
109	0	2	1	0	0	0	2	0	1	1	0	1	2	2	0	0	2	1	1	1	2	1	2	2	0	0	2	2	2	2	1	2	2	0	1	1	1	0	1	1	1	0	0	0	1	1	0	0	1
110	1	2	0	0	0	1	1	0	0	0	0	0	2	0	1	1	1	0	1	0	2	0	2	2	0	0	0	2	1	1	0	1	1	0	0	2	1	0	1	1	1	0	0	2	0	0	0	0	1
111	1	2	0	0	0	0	0	0	1	1	1	1	2	1	0	0	0	0	1	2	1	1	1	2	0	0	1	1	1	0	0	2	1	1	0	2	2	0	1	1	1	0	1	2	1	2	0	0	1
112	0	1	0	0	0	0	2	0	0	0	1	1	1	0	0	0	1	1	0	0	2	0	2	2	0	0	1	2	2	1	1	1	2	0	1	1	1	0	1	1	1	0	0	2	0	0	0	1	0
113	0	1	0	0	0	0	1	1	1	2	0	1	2	2	0	0	2	2	0	0	1	1	1	2	0	0	0	2	1	1	0	0	1	1	0	2	2	0	0	2	2	0	0	1	1	1	0	0	0
114	1	1	1	0	0	1	1	0	0	0	1	0	0	0	0	0	0	0	2	2	0	1	1	1	1	1	2	2	2	2	0	1	1	1	0	2	1	0	2	0	0	0	0	2	0	0	0	1	0
115	1	1	0	0	0	1	2	0	0	0	1	1	1	0	0	1	0	0	0	0	1	1	2	2	1	1	1	1	2	1	0	0	0	1	0	2	2	1	0	2	1	0	1	1	1	0	0	0	0
116	1	1	0	0	0	0	2	0	0	0	1	0	1	0	0	1	1	1	0	1	1	0	2	2	0	0	2	2	2	2	0	1	2	0	0	2	2	0	0	2	2	0	0	2	2	0	0	0	0
117	1	1	0	0	0	1	1	0	1	1	0	1	1	0	0	0	1	0	1	0	2	1	2	2	0	0	1	2	1	1	0	0	1	0	0	2	0	0	2	1	0	0	0	1	0	0	0	0	0
118	1	1	0	0	0	0	1	0	1	1	2	1	1	0	0	0	1	1	1	1	1	0	2	2	0	0	2	2	2	2	0	2	1	0	0	2	1	0	1	1	1	2	0	2	1	0	0	0	0
119	1	2	0	0	0	0	0	0	0	0	0	0	1	0	0	0	2	0	1	1	2	1	2	2	0	0	2	2	2	0	0	1	0	1	0	2	1	0	1	1	1	0	0	1	0	1	0	0	1
120	0	1	0	0	0	0	0	0	2	2	0	0	1	1	0	0	0	0	0	0	0	0	2	2	1	1	2	2	2	2	0	0	0	0	1	1	2	0	0	1	1	0	0	2	0	0	0	0	1
121	1	0	0	0	0	1	1	0	1	1	1	1	2	0	0	0	1	1	1	1	1	1	0	0	1	1	1	1	2	1	0	1	2	0	1	2	1	0	0	2	2	0	0	1	1	0	0	0	0
122	0	2	0	0	0	0	0	0	2	2	0	1	2	2	0	0	2	1	0	0	2	0	1	1	0	0	2	2	2	2	1	0	0	0	0	2	1	0	0	2	2	1	0	1	1	0	0	0	1
123	0	1	1	0	0	0	0	0	1	1	1	0	0	0	0	0	1	0	1	1	1	0	1	1	0	0	1	2	1	1	1	1	1	0	0	2	0	2	0	0	0	0	0	1	0	0	0	0	0
124	1	0	0	0	0	1	2	0	1	1	1	0	1	0	1	1	1	0	0	0	1	0	2	2	0	0	0	1	2	1	0	2	2	0	2	0	1	0	0	1	1	0	0	2	0	2	0	0	0
125	1	2	0	0	0	0	1	0	0	0	0	0	0	0	0	0	1	1	0	0	1	0	2	2	0	0	2	2	2	2	0	2	1	1	0	2	1	0	0	1	1	0	1	2	0	1	0	0	0
126	1	1	0	0	0	1	1	0	1	1	0	1	1	0	0	0	0	0	0	0	2	1	2	2	0	0	2	2	2	2	0	2	2	0	2	0	1	0	0	2	2	0	0	1	0	0	0	0	1
127	1	2	0	0	0	0	2	1	0	1	1	0	0	0	0	0	1	0	1	1	1	1	2	2	0	0	1	2	1	1	0	1	2	0	1	1	1	0	1	0	0	0	2	2	2	1	0	0	0
128	1	1	0	0	0	0	1	0	0	0	0	1	2	1	0	0	2	2	1	1	1	0	2	2	0	0	1	1	2	1	0	0	2	0	2	1	2	0	1	1	1	1	0	2	0	0	0	0	0
129	0	0	0	0	0	1	1	1	1	2	0	0	0	0	0	0	1	1	0	0	0	0	2	2	0	0	2	2	1	0	1	1	1	0	1	1	2	1	0	1	1	1	0	2	0	0	0	0	1
130	1	1	0	0	0	1	0	0	2	2	0	0	1	1	0	1	0	0	2	1	1	2	0	1	1	1	1	2	1	1	0	1	1	0	1	2	0	0	1	1	1	2	0	2	1	0	0	0	0
131	0	1	0	0	0	0	1	0	0	0	1	0	0	0	0	0	1	1	0	0	2	1	2	2	0	0	1	2	2	1	1	0	1	0	1	1	1	0	1	0	0	0	0	2	0	0	1	0	0
132	1	1	0	0	0	0	1	2	0	2	0	1	1	0	0	0	1	1	1	1	1	2	0	1	1	1	1	1	2	1	0	0	0	1	2	2	2	0	0	2	2	1	0	1	1	1	0	0	1
133	1	0	0	0	0	1	0	0	1	1	1	0	1	1	0	0	1	1	2	2	1	0	2	2	1	1	2	2	2	2	0	1	1	0	2	1	2	0	2	0	0	0	0	2	0	1	0	0	0
134	1	1	0	0	0	0	2	0	1	1	0	0	0	0	0	0	2	1	1	0	2	0	2	2	1	1	1	1	2	1	0	2	2	0	2	1	1	0	1	0	0	0	0	1	0	0	0	0	0
135	0	1	0	0	0	0	1	1	0	1	0	1	1	0	0	1	1	0	1	1	2	0	2	2	1	1	1	1	2	0	0	0	0	0	0	2	2	1	0	0	0	0	0	2	0	0	0	0	1
136	1	1	0	0	0	0	2	1	0	1	1	1	1	1	0	0	1	0	0	0	1	1	2	2	0	0	1	2	2	1	1	0	1	0	1	1	0	0	1	1	1	2	0	2	0	2	0	0	1
137	0	2	0	0	0	0	2	0	0	0	1	0	1	1	0	0	2	1	2	2	1	0	2	2	1	1	0	1	2	1	0	1	1	0	1	1	1	0	1	1	1	0	0	1	0	0	0	0	0
138	0	0	0	0	0	0	1	0	1	1	0	0	0	0	0	0	0	0	0	1	1	1	0	1	1	1	1	1	2	1	0	0	1	1	1	1	2	0	2	1	1	0	0	2	0	1	0	1	0
139	1	0	0	0	0	0	0	0	1	1	1	0	1	1	0	0	0	0	0	0	0	1	2	2	0	0	1	1	1	1	1	1	1	1	1	2	1	0	1	2	1	1	0	1	1	1	0	0	0
140	0	2	0	0	0	0	0	0	2	2	0	0	0	0	0	0	1	1	2	2	1	0	2	2	0	0	1	2	1	1	0	0	0	1	1	1	2	0	0	2	2	0	1	1	1	0	0	0	0
141	0	0	0	0	0	0	1	0	1	1	1	0	0	0	0	0	2	1	1	0	2	0	2	2	0	0	1	1	2	1	0	1	2	1	2	2	1	0	1	2	1	0	0	1	0	0	0	0	0
142	1	2	0	0	0	0	2	0	0	0	0	0	0	0	0	0	1	0	0	0	2	0	2	2	0	0	2	1	2	0	0	0	0	0	0	2	2	0	1	1	1	1	1	2	1	1	0	1	0
143	0	1	0	0	0	0	0	0	1	1	0	1	1	0	0	0	0	0	1	1	2	0	0	0	0	0	1	1	2	1	0	0	1	0	0	2	2	0	1	1	1	0	0	1	0	0	0	0	0
144	1	2	0	0	0	0	1	0	0	0	0	0	0	0	0	0	0	0	0	0	0	1	2	2	0	0	1	1	2	1	0	1	1	0	2	1	1	0	2	0	0	0	0	2	0	0	0	0	0
145	1	1	0	0	0	1	2	1	0	1	0	0	1	1	0	0	2	1	0	1	2	1	1	2	0	0	1	1	1	1	0	0	0	2	1	1	1	0	1	0	0	1	0	1	0	0	0	0	0
146	0	1	0	0	0	0	2	0	1	1	1	0	0	0	0	0	2	2	0	0	1	0	2	2	2	2	2	2	2	2	1	2	2	0	2	0	2	0	0	2	2	1	0	2	1	1	1	0	0
147	1	0	0	0	0	1	1	0	0	0	1	0	0	0	0	0	2	1	1	1	1	0	2	2	0	0	2	2	2	2	1	0	0	0	0	2	1	0	2	1	0	0	1	1	1	0	1	0	0
148	1	1	0	0	0	1	1	1	1	2	0	0	2	2	0	1	0	0	0	0	2	0	0	0	0	1	2	2	2	0	0	0	2	0	2	1	2	0	1	1	1	0	0	2	0	0	0	0	0
149	0	1	0	0	0	0	0	0	1	1	1	0	1	0	0	0	0	0	0	0	0	0	2	2	0	0	1	1	2	0	1	1	1	0	1	1	1	0	2	1	0	0	0	1	0	1	0	0	0
150	0	2	0	0	0	0	1	0	0	0	1	2	2	1	0	1	0	0	1	1	2	0	2	2	0	0	2	2	2	0	1	0	0	2	0	2	1	1	0	1	1	0	0	0	0	0	1	0	0
151	1	0	0	0	0	1	1	0	0	0	1	0	1	0	0	0	2	1	0	0	2	0	2	2	0	0	2	2	2	2	1	0	1	1	1	2	2	0	1	1	1	0	0	2	0	0	0	0	0
152	0	1	0	0	0	1	0	0	1	1	0	0	2	1	0	0	1	1	2	2	1	0	2	2	0	0	1	1	2	0	0	0	1	0	1	2	2	0	0	2	2	0	0	0	1	0	0	0	1
153	0	0	0	0	0	0	1	0	1	1	1	0	1	2	0	0	2	1	1	1	1	0	2	2	0	0	2	2	2	1	2	0	1	1	0	2	2	0	1	1	1	1	0	1	1	0	0	0	1
154	0	1	0	0	0	0	0	0	1	1	0	1	2	2	0	0	0	0	2	1	2	1	1	2	0	0	1	2	2	1	1	0	0	0	0	2	1	1	1	1	1	1	0	2	0	0	0	0	0
155	1	1	1	1	1	1	0	0	2	2	0	0	1	1	0	0	1	0	0	0	2	1	2	2	0	0	1	1	2	1	0	1	1	1	0	2	1	0	2	0	0	0	0	1	0	0	0	0	0
156	0	1	0	0	0	1	1	0	1	1	0	1	1	0	0	0	1	0	1	1	2	1	1	2	0	0	2	2	2	2	0	2	2	1	0	2	1	0	0	1	1	0	0	1	2	1	0	0	0
157	1	1	0	0	0	1	1	0	1	1	0	0	1	1	0	0	0	0	1	1	2	0	1	2	1	1	1	2	1	1	1	0	1	2	2	2	1	0	1	1	1	1	0	2	0	0	0	0	0
158	1	1	0	0	0	0	0	0	1	1	0	0	1	1	0	0	0	0	1	1	2	0	1	1	0	0	1	2	2	1	2	1	2	0	2	0	1	0	1	2	1	0	0	0	0	0	0	0	0
159	0	0	0	0	0	0	1	2	0	2	0	0	0	0	0	0	1	0	0	0	1	0	2	2	0	0	1	2	2	1	1	2	1	1	0	2	1	0	1	0	0	0	0	0	1	0	0	1	0
160	1	1	0	0	0	0	1	1	0	1	0	1	1	0	0	0	1	1	0	0	2	1	2	2	0	0	2	2	2	1	0	0	0	0	1	2	2	0	2	0	0	0	0	1	1	0	0	0	0
161	0	2	0	0	0	0	1	1	0	1	0	1	2	1	0	0	2	0	0	0	2	0	2	2	0	0	2	2	2	2	0	2	1	0	0	2	1	0	1	1	1	2	0	2	1	0	0	0	0
162	0	2	0	0	0	1	0	0	2	2	0	1	1	0	0	0	0	0	2	1	0	0	2	2	0	0	2	2	2	1	0	1	1	0	1	2	0	1	0	0	0	0	1	2	1	1	0	0	0
163	0	1	0	0	0	0	0	0	2	2	0	0	0	0	0	0	1	1	2	2	1	0	1	1	0	0	1	0	2	0	0	0	1	0	1	2	1	0	2	0	0	2	0	2	0	0	0	0	0
164	0	2	0	0	0	0	2	0	0	0	0	0	0	0	0	0	1	1	0	0	2	1	2	2	1	1	2	2	2	2	0	1	1	0	0	2	1	0	2	0	0	0	1	1	0	0	0	0	0
165	1	1	0	0	0	1	1	0	1	1	1	0	1	1	0	0	0	0	1	1	2	0	2	2	1	1	1	1	1	1	0	2	1	0	1	1	1	0	1	1	1	0	1	1	1	0	0	0	0
166	1	1	0	0	0	0	1	0	0	0	0	1	1	0	0	0	1	0	0	0	2	0	1	1	1	1	2	2	2	1	1	1	1	0	2	1	2	0	0	2	2	0	0	1	1	1	0	1	0
167	1	0	0	0	0	1	2	0	1	1	0	0	0	0	0	0	1	1	0	0	1	0	1	1	0	0	1	1	2	0	1	1	2	0	2	0	1	0	1	1	1	0	1	2	1	0	0	1	1
168	1	1	0	0	0	0	1	1	1	2	0	0	0	0	0	0	1	0	1	1	2	1	2	2	0	0	1	2	1	1	0	1	2	0	0	2	2	0	1	1	1	0	1	2	1	0	0	0	0
169	1	1	0	0	0	1	2	0	1	1	0	0	0	0	0	0	2	1	1	0	2	0	2	2	0	0	1	1	2	0	0	1	2	0	1	1	2	0	0	2	2	0	0	2	0	0	0	0	1
170	1	2	1	0	0	0	1	0	1	1	0	0	1	1	0	0	1	1	1	1	2	1	2	2	0	0	0	2	1	0	0	0	1	1	0	2	0	1	1	0	0	0	1	2	1	0	0	0	0
171	0	1	0	0	0	1	0	0	1	1	0	0	0	0	0	0	1	0	0	0	2	0	2	2	1	1	1	1	1	1	0	2	2	0	2	0	1	1	1	1	0	0	0	0	2	1	0	0	1
172	0	1	0	0	0	0	1	0	0	0	0	0	2	1	0	0	1	0	0	0	2	0	2	2	0	0	2	2	2	1	1	1	1	0	1	1	1	0	1	1	1	0	0	2	0	1	0	1	1
173	1	1	0	0	0	0	2	0	1	1	0	1	1	0	0	0	1	0	0	0	2	0	2	2	1	1	2	2	2	2	0	0	1	0	1	1	1	0	1	2	1	1	0	1	1	0	0	0	1
174	0	2	0	0	0	0	1	1	1	2	0	0	1	1	0	0	1	1	1	1	2	0	1	1	0	0	2	2	1	1	1	0	1	0	0	2	0	0	2	1	0	0	0	2	0	1	0	0	0
175	0	2	0	0	0	0	1	0	1	1	1	0	1	0	0	0	1	0	1	1	1	0	2	2	0	0	1	2	2	1	1	1	1	0	0	2	0	0	2	0	0	0	0	0	1	0	0	0	1
176	1	2	0	0	0	0	1	1	1	2	0	0	1	1	0	0	1	1	1	1	2	0	2	2	0	0	1	1	2	1	0	0	1	2	1	2	2	0	0	2	1	0	0	2	0	1	0	0	0
177	0	0	0	0	0	0	1	1	0	1	0	1	2	0	0	0	0	1	1	1	2	0	0	2	0	0	1	2	2	1	0	0	0	0	2	2	1	0	1	1	1	0	0	1	1	0	0	0	0
178	1	2	0	0	0	0	2	0	1	1	0	0	0	0	0	0	1	1	1	0	1	0	1	1	1	1	0	2	1	1	1	0	1	2	1	1	1	0	1	2	1	0	0	2	0	0	0	0	1
179	0	0	0	0	0	0	2	0	1	1	0	1	1	0	0	1	2	1	1	1	1	2	1	1	1	1	1	1	1	1	1	0	1	1	2	1	1	0	0	1	1	0	0	0	1	0	0	0	0
180	0	2	1	0	0	0	1	1	1	2	0	0	0	0	0	0	0	1	1	0	1	0	1	1	0	0	1	2	2	2	0	2	1	0	1	1	2	0	0	2	2	0	0	2	0	1	0	0	1
181	0	1	0	0	0	0	1	0	0	0	0	1	1	0	0	0	0	1	1	1	2	0	1	1	0	0	1	1	1	1	0	1	2	0	1	1	1	0	2	0	0	0	2	2	2	1	0	0	1
182	0	2	0	0	0	0	2	0	0	0	1	2	2	0	0	0	1	1	1	1	1	0	2	2	1	1	2	2	2	1	2	1	2	0	0	2	2	1	0	1	1	0	0	1	0	0	0	1	0
183	0	0	1	0	1	0	0	0	1	1	0	1	1	1	0	0	1	0	1	1	2	1	1	1	1	2	2	2	2	1	0	1	1	0	1	1	1	0	0	2	2	0	1	2	1	0	0	0	0
184	1	1	0	0	0	1	1	0	1	1	0	1	1	0	0	0	2	0	1	0	2	1	1	2	0	0	1	1	1	1	0	0	0	0	0	2	1	0	0	2	2	0	0	1	0	0	0	0	0
185	0	1	0	0	0	0	1	0	1	1	0	0	1	0	0	0	1	0	0	0	2	0	2	2	0	0	2	2	2	0	1	0	0	0	0	2	1	0	2	0	0	0	0	1	0	0	0	0	1
186	1	1	0	0	0	0	1	0	1	1	1	0	0	0	0	0	1	0	2	2	1	0	1	1	0	0	2	2	2	1	1	1	0	1	0	2	1	0	0	2	2	0	0	1	0	0	0	0	0
187	1	0	1	0	1	0	1	0	2	2	0	0	0	0	0	0	2	2	0	0	2	1	0	1	0	1	2	2	2	2	2	1	1	1	2	1	1	0	0	1	0	0	1	2	1	1	0	0	1
188	1	1	0	0	0	0	1	0	1	1	0	1	1	0	0	0	1	1	0	0	2	0	2	2	1	1	1	1	2	1	1	1	1	0	1	1	1	0	1	1	1	0	0	2	0	1	0	1	0
189	0	2	1	0	0	0	2	0	0	0	0	0	0	0	0	0	0	0	1	1	1	0	2	2	0	0	1	1	1	1	0	0	0	1	2	2	2	0	0	2	2	0	1	1	1	2	0	0	0
190	0	2	1	0	0	0	1	0	1	1	0	0	1	0	0	0	0	0	1	1	1	1	1	2	0	0	0	1	2	0	1	1	1	1	1	1	1	0	1	2	1	0	0	2	0	0	0	0	1
191	1	1	0	0	0	0	1	0	0	0	0	0	0	0	0	0	0	0	0	1	1	1	1	1	1	1	1	1	2	1	0	1	2	0	2	0	2	0	0	2	2	0	0	1	0	0	0	2	0
192	0	1	0	0	0	0	0	0	1	1	1	0	0	0	0	0	1	1	1	1	1	1	1	1	1	1	1	1	1	0	0	1	1	0	0	2	1	0	0	1	1	0	0	2	0	1	0	0	1
193	1	1	0	0	0	0	1	0	0	0	1	0	0	0	0	0	2	0	0	0	2	0	2	2	0	1	2	2	2	1	1	0	0	0	0	2	2	0	0	2	2	0	0	1	0	0	0	0	1
194	0	1	0	0	0	0	1	0	0	0	0	2	2	0	0	0	0	0	0	0	1	0	2	2	0	0	0	1	2	1	0	1	1	0	1	1	0	0	2	0	0	0	0	2	0	0	0	0	0
195	0	0	0	0	0	0	1	0	0	0	1	1	1	0	1	1	1	0	1	1	1	0	2	2	0	0	1	0	2	0	0	1	1	0	1	1	0	1	1	0	0	0	0	2	0	1	0	1	0
196	0	1	0	0	0	0	1	0	1	1	1	0	0	0	0	0	2	1	0	0	2	0	2	2	0	0	2	2	2	2	1	1	2	0	0	2	1	0	0	1	1	0	0	0	1	1	0	0	0
197	0	2	0	0	0	0	1	0	0	0	1	0	1	1	0	0	2	1	1	0	2	0	2	2	1	1	0	1	1	1	0	1	1	1	1	1	1	0	0	2	2	0	0	1	0	1	0	0	1
198	1	2	0	0	0	0	2	0	0	0	1	0	2	1	1	1	0	0	2	1	0	0	1	1	0	0	2	2	2	1	1	0	1	0	1	1	0	1	1	0	0	0	0	2	0	0	0	0	0
199	0	1	0	0	0	0	1	1	1	1	0	0	0	0	0	0	1	1	1	1	1	0	2	2	0	0	2	2	2	2	1	1	1	0	0	2	1	1	0	2	1	0	0	0	0	0	0	0	0
200	0	1	0	0	0	0	2	1	0	1	1	0	0	0	0	0	1	0	1	1	2	1	2	2	0	0	2	0	1	0	0	1	1	0	1	1	1	1	0	1	1	0	0	2	0	1	1	0	1
201	1	1	0	0	0	0	0	0	2	2	0	0	0	0	0	0	0	0	0	0	2	0	2	2	1	1	1	2	1	1	1	0	0	0	1	2	1	0	0	1	1	0	0	1	0	1	0	0	1
202	1	1	0	0	0	1	2	0	0	0	1	1	1	1	0	0	2	2	0	0	1	0	2	2	0	0	2	2	2	2	0	1	1	1	2	1	1	0	1	2	1	0	0	1	0	0	0	0	0
203	0	0	0	0	0	1	1	0	1	1	1	1	2	2	0	0	0	0	1	1	2	0	1	1	0	0	1	2	1	1	0	0	1	1	0	2	2	0	0	2	2	0	0	1	0	0	0	0	1
204	1	1	0	0	0	1	1	0	0	0	0	0	1	0	1	1	1	0	1	2	1	0	1	2	0	0	1	2	1	1	0	1	0	0	0	2	2	0	0	1	1	0	0	2	0	0	0	0	0
205	1	2	1	0	0	0	2	0	0	0	1	1	2	2	0	0	1	0	2	2	1	0	1	1	0	0	2	2	2	1	2	1	0	1	0	2	1	0	1	1	1	0	0	1	0	0	0	0	0
206	1	1	0	0	0	0	1	0	0	0	0	1	2	1	0	1	2	0	0	0	2	1	2	2	0	0	0	0	1	0	0	1	1	0	0	2	1	0	2	0	0	0	1	2	1	1	0	0	0
207	1	1	0	0	0	1	2	0	1	1	0	0	1	1	0	0	1	1	1	1	1	1	2	2	0	0	1	1	2	1	0	1	1	1	1	1	1	1	1	1	1	0	0	2	0	1	0	0	0
208	1	1	0	0	0	0	1	1	1	2	0	0	1	0	1	1	2	1	1	1	2	0	1	1	1	1	2	2	2	2	0	1	0	1	0	2	1	1	0	2	1	0	0	1	0	0	0	0	0
209	0	1	0	0	0	1	1	0	1	1	1	1	1	0	0	0	1	1	0	0	2	1	1	2	0	0	2	2	2	1	2	2	2	0	2	0	1	0	0	2	2	2	0	2	0	0	0	0	1
210	0	1	0	0	0	0	2	0	1	1	1	1	2	1	0	0	0	0	1	1	2	0	2	2	0	0	2	2	2	2	0	1	1	1	2	0	1	1	1	1	0	0	0	0	0	0	0	0	1
211	0	2	0	0	0	0	2	0	0	0	0	0	0	0	0	0	2	1	1	1	1	0	1	1	1	1	1	2	2	1	1	0	1	0	1	2	1	1	0	0	0	0	0	1	0	0	0	0	1
212	0	2	1	0	0	0	0	0	2	2	0	0	0	0	0	0	2	2	1	1	2	0	2	2	0	0	1	2	2	1	0	0	1	0	0	2	2	0	0	2	2	1	0	2	0	0	0	0	0
213	1	0	0	0	0	0	1	1	0	1	0	0	0	0	0	0	1	0	1	1	1	0	2	2	1	1	1	1	2	1	0	0	0	0	0	2	1	1	1	0	0	0	0	2	0	2	0	0	0
214	0	1	0	0	0	0	2	0	0	0	1	0	0	0	0	0	1	1	0	0	1	0	2	2	0	0	2	2	2	1	0	0	1	1	1	1	2	0	0	2	2	0	0	2	2	0	0	0	0
215	1	2	0	0	0	0	2	0	1	1	0	0	0	0	0	0	1	0	0	0	2	0	2	2	0	0	1	2	2	2	1	0	1	1	0	2	0	1	0	1	1	0	0	0	2	1	0	0	0
216	1	1	0	0	0	0	1	0	0	0	2	0	0	0	0	0	2	2	0	1	2	0	2	2	0	0	1	2	2	2	0	0	1	0	1	1	2	0	2	0	0	1	0	2	1	1	0	1	0
217	1	1	1	1	1	1	2	1	0	1	0	0	2	1	1	1	1	0	1	1	2	0	1	2	0	0	1	1	2	1	1	1	0	2	1	2	2	0	1	2	1	0	1	1	0	0	0	0	1
218	1	0	0	0	0	1	2	0	0	0	0	1	1	1	0	0	2	1	0	0	1	1	1	1	1	1	2	2	2	2	0	0	2	0	0	2	1	0	0	1	1	0	0	2	0	0	0	0	0
219	1	0	0	0	0	1	1	0	1	1	2	0	1	0	0	0	2	0	0	0	2	0	2	2	0	0	1	2	1	1	0	1	1	0	0	2	1	1	0	0	0	0	1	1	1	0	0	0	2
220	0	1	0	0	0	0	1	1	1	2	0	0	0	0	0	0	1	1	0	0	2	0	1	1	0	0	1	1	1	1	0	0	0	0	0	2	1	0	0	1	1	0	0	0	1	1	0	1	0
221	0	1	1	0	0	0	2	1	0	1	1	0	0	0	0	0	1	1	0	1	1	0	1	1	0	0	1	1	1	1	0	1	1	0	2	1	0	0	2	0	0	0	0	0	0	0	0	0	0
222	1	1	0	0	0	0	2	0	0	0	1	1	1	0	0	0	1	1	0	0	1	1	2	2	0	0	1	1	2	1	0	0	1	0	0	2	2	0	0	2	2	0	1	2	0	0	0	0	0
223	0	1	0	0	0	0	1	0	0	0	0	1	1	0	0	1	0	0	1	1	0	1	2	2	0	0	2	2	2	0	1	1	1	1	1	2	2	0	0	2	2	1	0	2	1	1	0	0	0
224	0	2	0	0	0	0	0	0	1	1	0	0	0	0	0	0	2	0	0	0	2	0	2	2	0	0	1	1	2	2	0	0	0	0	0	2	2	1	0	1	1	0	0	2	0	0	0	0	0
225	0	1	1	1	1	1	0	0	1	1	0	0	0	0	0	0	0	0	0	0	0	1	2	2	0	0	2	2	2	2	1	0	2	0	1	2	1	1	0	2	2	1	0	2	1	0	0	0	0
226	1	2	0	0	0	0	1	0	2	2	0	0	0	0	0	0	2	1	1	1	1	1	2	2	0	0	1	1	2	0	1	0	1	1	1	1	1	1	0	1	1	0	0	2	1	1	0	0	0
227	0	1	0	0	0	0	1	0	2	2	0	1	2	1	0	0	1	0	1	1	2	0	2	2	0	0	1	1	2	1	1	1	1	0	0	2	0	0	2	0	0	0	0	2	0	0	0	0	1
228	0	1	0	0	0	0	2	0	0	0	0	0	1	1	0	0	2	2	1	1	1	1	1	2	0	0	2	2	2	2	0	1	2	0	0	2	0	0	1	1	0	0	0	1	1	0	0	0	0
229	1	2	0	0	0	0	1	1	1	2	0	0	1	1	0	0	1	1	1	1	2	1	0	1	1	1	1	2	2	1	1	1	2	0	2	0	1	0	1	1	1	0	2	2	2	1	0	0	2
230	1	0	0	0	0	1	0	0	2	2	0	0	0	0	0	0	0	0	1	1	0	2	2	2	0	0	1	1	1	1	0	1	0	1	1	1	2	0	0	2	2	0	0	2	0	2	0	0	0
231	0	1	0	0	0	0	2	1	0	1	1	1	0	0	0	0	0	0	0	0	0	0	2	2	0	0	1	2	1	1	0	1	1	0	2	2	1	0	1	1	1	0	2	2	1	1	0	0	0
232	1	1	0	0	0	0	2	0	0	0	1	0	0	0	0	0	0	0	1	1	2	0	2	2	0	0	1	1	2	1	0	0	0	1	0	2	1	0	0	1	1	0	0	1	1	1	0	0	0
233	0	1	1	0	0	0	1	0	1	1	0	1	2	1	0	0	2	1	0	0	2	0	2	2	0	0	2	1	2	1	1	0	0	0	1	1	2	0	1	1	1	0	1	2	0	0	0	0	0
234	1	2	1	0	0	0	1	1	1	2	0	0	0	0	0	0	2	2	0	1	2	0	2	2	0	0	0	1	1	1	0	0	1	0	0	2	1	0	2	0	0	0	0	1	0	0	0	0	1
235	0	1	1	1	1	1	1	0	0	0	2	0	0	0	0	0	0	0	0	0	1	2	2	2	0	0	1	2	2	1	1	0	1	0	0	2	1	0	0	1	1	0	1	2	1	0	0	0	0
236	1	2	0	0	0	0	2	0	0	0	0	0	1	1	0	0	0	0	1	1	2	1	0	0	1	1	2	2	2	1	0	0	1	1	1	2	1	0	0	0	0	0	0	2	0	0	0	0	1
237	1	2	0	0	0	0	1	0	0	0	1	0	2	2	0	0	1	0	0	0	1	1	2	2	0	0	0	1	2	1	0	0	1	1	1	2	1	0	0	1	1	0	0	2	0	2	0	0	1
238	0	2	0	0	0	1	0	0	1	1	0	0	0	0	0	0	1	0	1	2	1	1	2	2	0	0	2	2	2	2	1	2	2	0	2	0	2	0	0	2	2	0	1	2	1	0	0	0	0
239	0	2	0	0	0	0	1	1	0	1	0	0	0	0	0	0	1	0	1	0	2	0	1	1	0	0	2	2	2	1	1	1	1	0	0	2	1	0	2	0	0	0	0	0	0	0	1	0	0
240	0	0	0	0	0	1	1	0	2	2	0	1	1	0	0	0	0	0	0	1	1	1	2	2	0	0	2	2	2	0	0	0	0	0	0	2	1	0	2	0	0	1	0	1	1	0	0	1	0
241	0	2	0	0	0	0	1	1	1	2	0	0	1	1	0	0	1	0	1	0	2	1	0	0	1	1	1	2	2	1	1	0	1	1	1	2	2	1	0	1	1	0	0	2	0	2	0	0	0
242	0	1	0	0	0	0	0	0	2	2	0	0	0	0	0	0	1	1	2	2	1	1	2	2	0	0	1	1	1	1	0	1	1	0	1	1	0	0	1	0	0	0	0	2	0	0	0	0	1
243	1	0	0	0	0	0	1	1	1	2	0	1	1	0	0	1	1	1	1	1	1	0	0	1	0	0	1	1	1	1	0	1	1	0	0	2	2	0	0	2	2	0	2	2	1	1	0	0	0
244	0	0	0	0	0	1	1	1	0	1	0	0	0	0	0	0	2	0	0	0	2	1	0	1	1	1	2	2	2	2	0	0	1	1	1	1	2	0	1	1	1	0	1	2	1	1	0	0	0
245	1	1	0	0	0	0	1	1	0	1	0	0	0	0	0	0	2	1	0	0	2	0	2	2	1	1	0	2	1	1	0	0	1	0	1	1	2	0	0	1	1	1	0	2	0	0	0	0	0
246	0	1	0	0	0	0	1	1	1	2	0	0	1	0	0	1	1	1	1	0	2	1	2	2	0	0	2	2	2	1	0	2	1	0	0	2	0	1	1	0	0	0	0	1	1	1	0	0	0
247	1	1	0	0	0	0	0	0	2	2	0	1	1	0	0	0	2	2	1	1	2	0	2	2	0	0	2	2	2	2	0	0	0	0	0	2	1	0	0	1	1	1	0	1	1	0	0	1	0
248	1	0	0	0	0	2	2	0	0	0	0	0	0	0	0	0	0	0	1	1	0	0	2	2	0	0	2	2	2	2	0	2	2	0	2	0	1	1	0	1	1	0	0	0	0	1	0	1	1
249	1	2	1	0	0	0	1	0	1	1	1	0	2	2	0	0	2	0	1	1	1	0	2	2	0	0	2	2	2	2	0	2	1	0	2	0	0	0	2	1	0	0	0	2	0	2	0	0	0
250	1	2	0	0	0	0	1	0	0	0	1	1	1	0	0	1	1	1	1	1	2	1	1	2	0	0	1	1	2	1	0	0	0	0	0	2	0	1	0	0	0	0	1	2	1	1	0	0	0
251	0	0	0	0	0	0	1	1	0	1	0	0	0	0	0	0	2	1	0	0	2	1	2	2	0	0	2	2	2	2	2	1	0	0	0	2	1	1	0	1	1	1	0	2	1	1	0	0	1
252	1	2	0	0	0	0	0	0	2	2	0	0	2	2	0	0	1	0	1	1	2	1	2	2	0	0	2	2	2	2	0	1	1	0	0	2	1	0	0	2	2	1	0	1	1	0	0	0	1
253	1	2	0	0	0	0	2	0	0	0	0	0	1	1	0	0	1	1	1	1	2	0	2	2	0	0	1	2	1	0	1	0	1	0	0	2	1	0	2	0	0	0	0	2	0	0	0	0	0
254	1	0	1	0	0	1	1	0	1	1	1	1	2	0	0	0	0	1	0	0	2	1	2	2	0	0	2	2	2	2	0	1	0	0	0	2	0	0	1	0	0	0	0	0	1	1	0	0	0
255	1	1	0	0	0	0	1	0	1	1	0	0	1	1	0	0	1	0	0	0	1	1	2	2	1	1	2	2	2	2	1	0	1	2	1	1	1	0	0	1	1	0	0	1	0	0	0	0	0
256	1	1	0	0	0	1	2	0	1	1	0	0	0	0	0	0	1	1	1	1	1	1	1	1	1	1	1	2	2	1	0	1	1	0	0	2	2	0	1	1	1	0	0	1	0	0	0	0	0
257	0	1	0	0	0	0	0	0	1	1	0	1	1	0	0	0	2	1	1	0	2	0	2	2	0	0	1	2	2	2	1	1	0	0	0	2	2	0	0	2	2	0	0	0	2	0	0	0	1
258	0	0	1	0	1	0	2	1	0	1	0	1	1	0	0	0	0	0	1	1	2	1	2	2	0	0	1	1	2	1	0	1	0	0	0	2	1	0	2	0	0	1	0	1	1	0	0	0	0
259	1	1	0	0	0	0	1	0	2	2	0	1	2	1	1	1	2	0	1	1	2	0	2	2	0	0	0	2	1	1	0	2	1	0	0	2	1	0	0	1	1	0	1	1	1	0	0	0	0
260	0	1	0	0	0	0	1	0	1	1	0	0	0	0	0	0	0	0	0	0	1	0	2	2	0	0	1	2	2	2	0	0	0	0	1	1	1	0	2	1	0	1	1	2	0	0	0	0	1
261	1	1	0	0	0	1	0	0	1	1	0	0	0	0	0	0	2	0	0	0	2	0	2	2	1	1	2	2	2	2	1	1	1	0	2	1	1	0	0	1	1	1	0	1	1	0	0	0	1
262	0	0	0	0	0	1	1	0	1	1	0	0	0	0	0	0	1	0	1	0	2	1	2	2	0	0	2	2	2	1	0	0	1	0	0	2	2	0	1	1	1	0	1	2	1	1	0	0	0
263	0	0	0	0	0	1	0	0	1	1	1	0	1	0	1	1	1	1	1	1	1	0	1	1	0	0	2	2	2	1	1	1	1	0	1	1	1	0	0	1	1	0	0	1	1	0	0	0	0
264	0	0	0	0	0	1	0	0	1	1	1	0	0	0	0	0	1	1	0	0	1	1	2	2	1	1	2	2	2	2	1	1	0	0	1	1	1	0	1	0	0	0	2	2	2	1	0	1	1
265	0	2	0	0	0	0	2	0	2	2	0	1	1	0	1	1	2	0	1	1	1	1	2	2	0	0	2	2	2	2	1	1	1	2	1	1	2	0	0	1	1	0	0	2	1	1	1	0	0
266	1	1	0	0	0	0	1	0	0	0	0	0	0	0	0	0	1	0	0	0	1	0	2	2	0	0	0	1	1	0	0	1	0	0	0	2	1	2	0	0	0	0	1	2	1	2	0	1	0
267	0	0	0	0	0	1	2	1	0	1	1	0	2	2	0	1	1	0	0	0	1	1	2	2	0	0	1	2	2	2	0	0	0	2	1	2	1	0	1	1	1	0	0	2	0	0	0	0	0
268	0	2	0	0	0	0	1	1	0	1	0	1	2	1	0	0	1	0	2	2	1	0	2	2	0	0	2	2	2	1	1	0	0	1	0	2	2	0	1	1	1	0	1	2	0	1	0	0	1
269	1	0	0	0	0	1	1	1	0	1	0	0	0	0	0	0	0	0	0	0	2	0	2	2	0	0	2	2	2	2	0	0	0	0	1	2	2	0	2	0	0	1	0	1	1	0	0	0	0
270	1	1	0	0	0	0	2	0	0	0	0	0	0	0	0	0	2	0	1	1	2	0	2	2	0	0	1	1	2	0	1	1	1	0	1	1	1	0	1	1	1	0	1	2	2	0	0	0	0
271	1	1	0	0	0	0	1	0	1	1	0	1	1	0	0	0	1	0	0	0	2	0	2	2	2	2	1	1	2	2	1	0	0	0	0	2	2	0	0	2	2	0	0	2	0	0	0	0	0
272	1	1	1	0	0	0	0	0	1	1	1	1	1	1	0	0	1	1	2	2	1	0	1	1	0	0	2	2	2	2	0	2	2	0	1	2	2	0	0	2	2	0	0	0	0	0	0	1	1
273	1	1	0	0	0	0	1	0	0	0	1	1	2	1	0	1	1	0	1	1	2	0	2	2	0	0	2	2	2	1	0	0	1	0	0	2	2	0	0	2	2	0	2	2	1	1	0	0	0
274	0	0	0	0	0	1	2	0	0	0	2	0	2	2	0	0	1	1	1	1	1	0	2	2	1	1	2	2	2	2	2	0	0	0	0	2	0	0	2	0	0	0	1	1	1	1	0	0	0
275	1	1	0	0	0	0	2	0	2	2	0	0	0	0	0	0	1	0	1	1	1	1	1	2	0	0	1	1	2	1	0	0	0	0	1	1	1	0	1	1	1	0	1	1	1	0	0	0	1
276	0	2	0	0	0	0	0	0	2	2	0	0	0	0	0	0	2	1	1	0	2	0	2	2	0	0	2	2	2	2	1	0	0	0	0	2	1	0	0	0	0	0	0	0	0	0	0	0	0
277	0	0	0	0	0	1	2	0	0	0	0	0	1	1	0	0	1	1	1	1	2	0	2	2	0	0	2	2	2	2	2	0	1	1	0	2	1	1	1	1	0	0	0	1	0	0	0	0	0
278	1	1	0	0	0	1	2	0	0	0	0	1	1	0	0	0	0	0	1	1	2	1	2	2	0	0	1	2	2	1	2	1	0	0	0	2	1	0	1	1	1	2	0	2	0	2	0	1	0
279	1	2	0	0	0	0	1	0	0	0	1	0	0	0	0	0	0	0	1	1	2	0	2	2	0	0	1	1	2	0	1	1	0	0	0	2	0	0	2	0	0	0	0	2	0	2	0	0	1
280	0	0	0	0	0	2	2	0	0	0	1	0	0	0	0	0	2	1	0	0	1	0	2	2	0	0	1	1	2	1	1	0	0	0	1	1	1	0	1	1	1	0	0	0	0	0	0	1	0
281	1	1	0	0	0	1	2	1	0	1	1	0	2	2	0	0	2	0	0	0	2	0	1	1	0	0	1	2	2	1	0	0	2	0	2	1	0	1	1	0	0	0	0	2	1	0	0	0	1
282	1	2	0	0	0	0	1	0	1	1	1	1	1	0	0	0	2	0	0	0	2	0	1	1	0	0	2	2	2	1	1	0	1	0	0	2	1	0	0	1	1	0	0	0	0	0	0	0	1
283	1	1	0	0	0	0	0	0	1	1	0	2	2	1	0	0	1	1	1	1	2	1	1	2	0	0	2	2	2	2	0	0	0	1	0	2	1	0	2	1	0	0	0	0	0	0	0	0	0
284	0	1	0	0	0	0	2	1	0	1	0	0	0	0	0	0	1	0	1	1	1	0	2	2	1	1	1	2	1	0	1	0	0	0	1	1	1	0	0	1	1	0	0	1	0	0	0	0	1
285	0	2	1	0	0	1	1	0	2	2	0	0	1	0	0	0	0	0	1	1	1	1	2	2	0	0	2	2	2	1	0	0	1	0	0	2	1	1	1	2	0	1	0	2	0	2	0	0	0
286	0	1	0	0	0	0	1	0	1	1	0	0	1	0	0	0	1	0	1	1	1	1	2	2	0	0	2	2	2	2	0	0	1	0	1	2	1	1	0	0	0	0	0	1	0	0	0	1	1
287	1	2	0	0	0	0	0	0	1	1	0	1	2	1	0	0	2	2	1	1	1	0	1	1	0	0	1	1	1	1	0	0	2	0	2	1	1	0	0	2	2	0	1	2	1	0	0	0	0
288	0	2	0	0	0	1	1	0	0	0	0	1	1	0	0	0	2	1	0	0	2	1	1	1	1	1	1	1	2	1	0	1	0	0	0	2	2	0	1	1	1	1	0	2	1	0	0	1	0
289	0	1	0	0	0	0	2	1	0	2	0	0	0	0	0	0	2	1	1	1	1	0	2	2	0	0	0	1	1	1	0	1	0	1	0	2	1	1	0	1	1	0	0	0	1	0	0	0	1
290	0	1	0	0	0	1	2	1	0	1	0	0	1	1	0	0	1	0	0	0	2	1	0	0	1	1	2	2	2	2	0	1	0	0	0	2	1	0	1	2	2	0	0	2	0	0	0	0	0
291	0	2	0	0	0	0	2	0	1	1	0	1	1	1	0	0	1	2	0	0	2	2	0	1	1	1	2	2	2	1	0	1	1	1	0	2	1	0	0	1	1	0	1	2	2	1	0	0	1
292	0	1	0	0	0	0	1	0	1	1	0	2	2	2	0	0	1	0	0	0	1	0	1	1	0	0	1	2	2	1	1	0	1	0	0	2	1	1	0	1	1	0	1	2	0	0	0	0	0
293	1	1	0	0	0	0	1	0	1	1	1	1	1	0	0	1	2	2	0	1	2	1	2	2	0	0	2	2	1	0	0	1	0	1	0	2	2	1	0	0	0	0	0	1	0	0	1	0	0
294	1	1	0	0	0	0	0	0	2	2	0	1	1	0	0	0	2	2	0	0	1	1	2	2	0	0	0	1	2	0	1	0	0	2	1	2	2	0	0	1	1	0	1	1	1	1	0	0	1
295	1	0	0	0	0	1	1	0	0	0	1	1	1	0	0	0	0	0	2	2	0	0	2	2	0	1	0	1	1	0	1	0	0	0	0	2	1	0	0	2	2	0	0	1	0	0	0	1	0
296	0	2	0	0	0	0	1	0	1	1	1	0	0	0	0	0	1	0	1	1	2	0	1	1	1	1	1	2	1	0	1	1	0	0	1	1	0	1	0	0	0	1	0	2	1	0	0	0	0
297	1	1	0	0	0	1	2	0	0	0	0	1	1	1	0	0	1	0	0	0	2	0	2	2	1	1	0	1	1	0	0	1	2	0	1	2	1	0	2	1	0	0	1	2	1	0	0	0	0
298	0	1	0	0	0	1	2	0	0	0	0	2	2	0	0	0	1	1	2	2	1	0	2	2	0	0	0	2	1	0	0	2	2	0	0	2	1	0	0	2	2	0	1	2	1	2	0	1	0
299	0	1	0	0	0	0	2	0	1	1	1	0	1	1	0	0	2	2	1	1	2	1	2	2	0	0	2	2	2	1	1	1	2	0	1	1	2	0	2	0	0	0	0	2	0	0	0	0	1
300	0	1	0	0	0	0	2	0	1	1	0	0	0	0	0	0	2	2	1	1	1	0	2	2	1	1	0	2	0	0	0	2	2	0	0	2	1	1	0	1	1	0	0	2	1	1	0	0	1
301	0	1	1	1	1	1	1	1	0	1	0	0	0	0	0	0	1	1	2	2	1	0	2	2	0	0	0	2	1	1	1	1	1	0	2	2	1	0	1	1	1	0	0	2	0	0	0	0	1
302	0	1	0	0	0	0	1	0	0	0	0	0	1	1	0	0	1	0	0	0	2	0	2	2	0	0	2	2	2	2	0	0	0	1	1	1	1	0	2	1	0	0	0	2	1	0	0	0	1
303	1	0	0	0	0	0	2	1	0	1	1	1	1	0	1	1	2	1	0	0	2	0	2	2	0	0	1	0	2	0	0	0	1	0	1	2	0	1	0	1	1	0	1	2	1	0	0	0	1
304	1	2	0	0	0	0	1	0	2	2	0	2	2	1	0	1	1	2	0	0	2	1	2	2	0	0	0	0	1	0	0	2	1	0	0	2	1	0	1	1	1	1	0	1	1	0	0	0	0
305	0	1	1	0	1	0	1	0	1	1	0	0	1	0	1	1	2	2	0	0	1	0	2	2	0	0	1	2	2	1	0	1	1	0	0	2	2	0	0	1	1	0	0	1	0	0	0	0	0
306	0	1	1	0	1	0	0	0	1	1	0	0	0	0	0	0	1	0	1	1	1	1	2	2	1	1	1	2	1	1	1	0	0	0	0	2	1	0	0	1	1	0	0	2	0	0	0	0	0
307	0	1	0	0	0	1	2	0	0	0	0	0	1	0	0	0	1	1	2	1	0	0	2	2	0	1	2	2	1	1	0	0	0	1	0	2	2	0	0	2	2	0	0	2	0	2	0	0	0
308	0	2	0	0	0	0	1	0	0	0	1	0	2	2	0	0	1	1	1	1	0	1	2	2	0	0	1	1	2	1	1	0	1	1	0	2	2	0	1	1	1	0	0	1	2	1	0	0	1
309	1	1	0	0	0	0	0	0	2	2	0	1	2	0	0	0	1	0	1	0	2	0	1	1	1	1	1	1	1	1	1	2	1	0	1	1	1	1	1	1	0	1	0	2	1	0	0	0	0
310	0	2	1	0	0	0	1	0	0	0	0	2	2	2	0	0	1	0	1	1	1	0	2	2	1	1	2	2	2	2	0	0	0	0	0	2	1	1	0	1	1	1	0	1	0	0	0	0	0
311	1	0	0	0	0	1	1	1	0	1	0	1	1	1	0	0	1	1	0	0	2	0	2	2	0	0	1	2	1	1	0	1	1	1	0	2	1	0	0	1	1	0	1	2	0	2	0	0	0
312	0	2	0	0	0	1	1	0	1	1	0	0	0	0	0	0	2	1	1	1	1	1	2	2	0	0	1	1	1	1	0	0	0	0	0	2	1	0	0	2	2	0	0	2	0	0	0	0	0
313	1	0	0	0	0	1	1	1	0	1	0	0	0	0	0	0	0	0	1	1	2	0	2	2	0	0	0	0	1	0	0	2	2	0	2	0	1	0	2	0	0	0	0	2	0	0	0	0	0
314	1	1	0	0	0	0	1	0	1	1	0	0	0	0	0	0	2	2	1	1	2	0	2	2	0	0	2	2	2	2	0	1	1	0	0	2	1	0	2	0	0	0	0	1	0	0	0	0	1
315	0	2	0	0	0	0	1	0	1	1	1	2	2	0	0	0	1	0	1	1	2	0	1	1	0	0	0	1	2	1	0	0	0	0	0	1	2	0	2	1	1	0	0	2	0	0	0	0	1
316	1	2	1	0	0	0	2	0	0	0	1	0	0	0	0	0	2	1	0	0	2	0	0	1	0	0	2	2	2	2	1	0	2	0	0	2	2	0	0	2	2	0	0	0	0	0	0	1	1
317	1	1	0	0	0	0	1	1	1	2	0	1	2	1	0	1	1	1	0	1	2	0	2	2	0	0	1	2	2	1	0	0	1	1	1	1	2	1	0	2	1	1	0	1	1	0	0	0	1
318	0	1	0	0	0	0	2	0	0	0	1	0	0	0	0	0	2	2	1	1	2	1	1	1	1	1	2	2	2	1	0	0	2	0	1	1	2	0	0	1	1	0	0	1	1	0	0	0	0
319	1	2	0	0	0	0	1	0	1	1	0	1	1	1	0	0	2	0	1	1	2	0	2	2	0	0	0	1	2	0	0	2	2	0	2	0	0	0	1	0	0	0	1	2	1	0	0	0	0
320	1	1	0	0	0	0	0	0	1	1	0	0	0	0	0	0	1	0	0	0	2	1	1	1	1	1	2	2	2	2	0	1	0	0	1	1	1	1	0	1	1	0	0	2	0	1	0	0	0
321	0	1	0	0	0	0	1	0	0	0	0	1	2	1	0	1	0	0	0	0	2	0	2	2	0	0	0	0	2	1	0	0	1	0	0	2	0	1	1	0	0	1	0	2	0	0	0	0	0
322	1	0	0	0	0	0	1	0	0	0	1	0	0	0	0	0	0	0	0	0	2	0	1	1	1	1	1	1	2	0	0	0	2	1	2	2	1	0	1	1	1	0	1	2	1	2	0	1	0
323	1	1	0	0	0	0	1	0	0	0	1	1	2	1	0	0	2	1	1	0	2	0	2	2	0	0	1	1	2	0	0	1	2	0	1	1	1	0	0	2	2	0	0	2	1	1	0	0	2
324	1	2	1	0	0	0	0	0	0	0	1	0	1	1	0	0	1	0	1	1	2	0	2	2	1	1	1	1	2	1	0	1	1	0	0	2	1	0	1	1	1	0	0	0	0	0	0	0	0
325	1	1	1	1	1	1	1	0	0	0	0	1	2	2	0	0	1	0	1	1	2	0	1	1	0	0	1	1	2	1	1	0	1	1	0	2	1	0	1	1	1	2	0	2	1	1	0	0	1
326	0	2	1	1	1	1	2	1	0	1	0	2	2	1	0	0	1	1	0	0	2	0	2	2	0	1	0	1	1	0	0	1	1	0	1	1	0	2	0	0	0	1	0	1	1	0	0	0	0
327	0	2	0	0	0	0	2	0	0	0	1	0	1	1	0	0	0	1	0	0	2	0	2	2	0	0	0	1	2	0	1	0	0	1	0	2	1	0	1	2	1	1	0	2	2	0	0	0	1
328	1	1	0	0	0	0	2	1	0	1	0	1	1	0	0	1	0	1	0	0	2	0	0	0	0	0	2	2	2	2	0	2	1	1	0	2	1	0	2	0	0	0	0	2	0	2	0	0	0
329	0	2	0	0	0	0	0	0	1	1	0	1	2	1	0	0	1	0	1	1	2	0	2	2	0	0	2	2	2	1	1	0	1	1	1	2	0	0	1	1	0	0	0	2	0	0	0	0	1
330	0	1	1	1	1	2	1	0	2	2	0	1	1	0	0	0	2	0	0	0	1	0	2	2	0	0	1	2	1	1	1	1	1	0	0	2	0	1	0	0	0	0	0	0	2	1	0	0	0
331	0	1	0	0	0	1	1	1	1	1	0	0	1	1	0	0	1	0	0	0	1	0	2	2	0	0	2	2	2	1	0	1	1	0	1	1	0	0	1	1	1	0	0	1	1	1	0	0	0
332	1	1	0	0	0	0	2	0	0	0	0	0	0	0	0	0	2	1	2	1	1	1	1	1	1	1	1	2	2	1	2	0	2	1	2	1	1	0	1	1	1	0	0	0	1	1	0	0	0
333	1	2	0	0	0	0	1	1	1	2	0	1	1	0	0	0	0	1	0	0	2	0	2	2	0	0	1	1	1	1	0	0	1	0	0	2	1	0	1	1	1	0	0	2	1	1	0	1	0
334	1	1	0	0	0	0	0	0	1	1	0	2	2	0	1	1	0	0	1	1	2	0	2	2	0	0	1	1	2	1	0	1	1	1	1	1	2	0	0	1	1	0	1	2	1	0	0	0	0
335	0	2	0	0	0	0	2	0	1	1	1	2	2	1	0	1	2	1	0	0	2	1	0	1	0	0	2	2	2	2	0	0	1	1	0	2	1	1	1	0	0	1	1	2	0	0	0	0	0
336	0	2	0	0	0	0	1	0	0	0	0	0	0	0	0	0	2	0	0	0	2	0	1	1	1	1	1	1	2	1	0	1	2	0	0	2	2	1	0	2	1	0	1	2	1	1	0	0	1
337	0	2	0	0	0	1	1	0	0	0	1	1	1	0	0	0	1	1	1	1	1	0	2	2	0	0	1	2	1	1	1	1	1	1	2	0	2	0	1	1	1	0	1	2	1	1	0	1	0
338	0	0	0	0	0	0	1	1	1	2	0	0	0	0	0	0	1	1	0	0	2	0	2	2	0	0	1	2	1	1	1	1	1	1	0	2	2	1	0	1	1	0	0	0	1	0	0	0	1
339	1	1	0	0	0	1	1	0	0	0	1	1	2	2	0	0	1	1	0	0	2	0	1	1	1	1	0	0	1	0	0	0	0	0	0	2	1	0	1	0	0	0	0	2	0	1	0	0	2
340	0	1	0	0	0	0	2	0	0	0	1	0	1	1	0	0	1	0	0	0	2	0	2	2	0	0	1	2	2	2	0	0	0	0	1	2	1	0	0	1	0	1	0	1	1	0	0	1	0
341	0	1	0	0	0	0	0	0	2	2	0	1	1	0	0	1	0	1	1	0	1	0	2	2	1	1	1	0	2	0	0	0	2	0	0	2	2	0	1	1	1	0	0	2	1	1	1	0	0
342	0	1	0	0	0	1	1	0	2	2	0	1	1	0	0	0	0	0	2	1	1	0	1	1	0	0	1	1	2	2	0	1	1	1	0	2	1	1	0	2	1	0	0	1	0	1	0	1	0
343	1	1	0	0	0	1	1	0	2	2	0	0	0	0	0	0	2	2	1	1	2	1	1	1	1	1	1	2	2	1	1	1	1	1	1	1	2	0	2	0	0	0	1	2	1	0	0	0	0
344	0	0	0	0	0	1	1	1	1	2	0	0	0	0	0	0	0	0	1	1	0	0	2	2	0	0	2	2	2	1	0	1	2	0	1	1	2	0	0	1	1	0	1	2	1	1	0	0	0
345	1	2	0	0	0	0	2	1	0	1	0	1	1	0	0	0	1	0	0	0	2	0	1	1	1	1	1	2	1	1	1	2	1	0	2	0	2	1	0	1	1	0	0	1	0	0	0	0	0
346	1	2	0	0	0	0	0	0	0	0	1	0	1	0	0	0	1	1	1	1	2	0	2	2	1	1	1	2	2	2	1	1	1	0	0	2	2	0	0	2	2	0	1	1	1	1	0	0	1
347	1	1	0	0	0	0	2	1	0	1	0	0	0	0	0	0	1	1	2	1	2	0	2	2	0	0	1	1	2	1	0	0	1	1	1	1	1	0	0	2	2	0	0	2	0	0	0	1	0
348	1	1	0	0	0	0	1	0	0	0	0	1	1	0	0	0	2	2	0	0	2	0	2	2	0	0	2	2	2	1	0	0	1	1	1	2	1	0	1	0	0	1	0	1	1	0	0	0	1
349	1	2	0	0	0	0	1	0	0	0	1	1	1	0	0	0	1	1	2	2	1	1	2	2	0	0	1	1	2	1	0	1	1	0	1	1	0	0	1	1	1	2	0	2	0	0	0	0	0
350	1	0	0	0	0	0	1	0	1	1	1	0	0	0	0	0	1	1	1	0	1	0	2	2	0	0	1	1	1	1	0	1	1	0	0	2	1	0	0	1	1	0	0	1	0	1	0	1	0
351	0	2	0	0	0	0	1	1	0	1	0	0	1	0	1	1	1	1	0	0	2	0	1	2	0	0	0	2	1	1	0	1	1	1	0	2	1	0	0	2	2	0	0	1	0	0	0	1	0
352	1	0	0	0	0	1	1	0	1	1	1	1	1	0	0	0	2	2	1	1	2	0	2	2	1	1	1	2	1	1	1	2	1	0	0	2	1	1	1	1	1	0	0	2	1	1	0	0	0
353	1	2	1	0	0	0	1	0	1	1	0	1	1	0	0	0	1	1	1	1	2	1	0	0	1	1	1	1	2	1	0	0	1	1	0	2	0	0	1	0	0	1	0	2	1	0	0	1	1
354	0	0	0	0	0	1	1	1	0	1	0	0	0	0	0	0	1	0	0	0	2	1	0	1	1	1	0	1	2	1	0	1	1	0	1	1	2	0	1	1	1	0	0	2	1	1	0	0	0
355	0	0	0	0	0	0	0	0	0	0	0	0	0	0	0	0	2	0	1	1	2	0	2	2	0	0	2	2	2	2	1	1	1	0	0	1	2	1	0	1	1	0	0	1	1	0	0	1	0
356	0	2	0	0	0	0	1	0	0	0	0	0	0	0	0	0	1	0	1	1	2	0	2	2	0	0	1	2	2	1	1	1	0	0	0	2	2	0	1	0	0	0	0	1	0	1	0	0	2
357	1	1	0	0	0	0	2	1	0	1	0	0	1	1	0	0	2	0	0	0	2	0	2	2	1	1	2	2	2	2	1	1	1	1	1	1	1	0	1	1	1	0	0	2	0	1	0	0	1
358	0	2	1	0	0	0	0	0	2	2	0	0	0	0	0	0	1	1	0	0	1	0	2	2	0	0	2	2	2	1	2	0	0	0	1	2	1	0	1	1	1	1	0	1	0	1	0	1	0
359	1	2	0	0	0	0	0	0	1	1	1	0	0	0	0	0	2	1	1	1	2	0	0	1	0	0	2	1	2	1	1	0	1	1	1	2	2	0	1	1	1	0	0	2	0	1	0	0	0
360	1	1	0	0	0	0	0	0	2	2	0	0	0	0	0	0	1	1	0	0	2	0	2	2	0	0	2	2	2	1	1	1	1	0	0	2	1	0	0	2	2	0	1	2	1	1	0	1	0
361	1	1	1	1	1	1	1	1	1	2	0	1	2	0	0	0	0	0	0	0	1	0	2	2	1	1	0	1	1	1	0	0	2	0	1	2	0	0	1	0	0	0	0	1	0	1	0	1	1
362	1	2	1	0	0	0	0	0	1	1	0	0	0	0	0	0	2	1	0	0	2	0	1	2	1	1	0	0	2	1	0	0	1	2	1	1	1	0	1	0	0	1	0	1	0	1	0	0	2
363	1	1	0	0	0	0	1	0	1	1	0	0	0	0	0	0	0	0	0	0	1	0	0	1	0	0	1	1	2	1	1	1	1	1	2	0	2	1	0	1	1	0	0	1	0	0	0	0	0
364	1	1	0	0	0	0	1	1	0	1	0	0	1	1	0	0	1	0	1	1	1	0	1	2	0	0	2	2	2	1	0	1	1	2	1	1	2	0	1	0	0	0	1	1	1	0	0	2	0
365	1	1	0	0	0	0	0	0	1	1	1	0	1	1	0	0	2	2	0	0	2	0	2	2	0	0	2	2	2	2	0	0	1	2	2	2	2	0	1	1	1	0	0	1	0	0	0	0	1
366	1	0	0	0	0	2	1	0	0	0	1	0	1	1	0	0	1	0	0	0	2	1	0	0	1	1	2	2	2	2	0	1	2	1	2	2	1	0	0	0	0	0	2	2	2	1	1	0	0
367	0	2	0	0	0	0	1	0	1	1	0	0	1	0	0	0	1	1	1	1	1	0	2	2	1	1	1	2	2	1	1	0	1	1	0	2	1	0	1	1	1	0	1	2	1	0	0	0	0
368	1	1	0	0	0	0	2	1	0	1	0	0	1	1	0	0	1	1	1	0	0	0	2	2	0	0	1	2	1	1	0	0	1	1	0	2	1	0	0	1	1	0	0	0	1	1	1	0	0
369	1	0	0	0	0	1	1	0	1	1	1	1	1	0	0	0	2	0	1	1	2	2	2	2	0	0	1	1	2	1	0	0	1	2	2	2	2	1	0	2	1	0	0	0	0	0	0	0	0
370	1	0	0	0	0	1	0	0	2	2	0	0	1	0	0	0	0	0	1	1	2	0	2	2	0	0	2	2	2	1	1	1	1	2	1	1	1	0	1	1	1	1	0	2	1	1	0	0	1
371	0	2	1	0	0	0	0	0	1	1	0	0	0	0	0	0	2	0	0	0	2	1	1	1	1	1	0	1	2	1	0	1	1	0	1	1	1	1	0	1	1	0	0	2	0	0	0	0	0
372	1	1	0	0	0	0	0	0	2	2	0	0	0	0	0	0	2	2	1	1	2	0	2	2	0	0	1	2	2	2	0	0	1	1	1	1	2	0	0	1	1	1	0	1	1	0	0	0	0
373	0	1	0	0	0	0	2	0	0	0	1	0	1	0	0	0	1	1	1	1	1	0	1	1	0	0	1	2	1	1	0	1	1	1	1	1	1	0	0	1	1	0	0	1	1	0	0	0	0
374	0	2	0	0	0	0	2	1	0	1	1	0	1	1	0	0	2	1	0	0	2	0	1	1	1	1	2	2	2	2	0	0	1	0	0	2	1	0	1	0	0	0	0	1	0	0	0	0	1
375	0	0	0	0	0	1	1	0	2	2	0	0	0	0	0	0	1	0	1	1	2	1	2	2	0	0	1	1	2	1	0	1	0	0	0	2	2	0	1	1	1	0	1	2	1	2	0	1	0
376	0	0	0	0	0	0	0	0	1	1	0	0	0	0	0	0	2	1	0	0	2	1	2	2	0	0	2	2	2	2	1	0	2	0	2	1	2	0	0	2	2	0	0	1	0	0	0	1	0
377	1	2	0	0	0	0	1	0	0	0	0	0	0	0	0	0	1	1	1	1	1	0	2	2	0	0	1	1	2	1	0	0	1	0	1	2	1	0	2	0	0	0	0	0	0	0	0	0	0
378	0	1	0	0	0	0	2	0	0	0	0	0	1	1	0	0	1	0	1	1	2	0	1	1	0	0	1	2	2	1	1	1	1	2	1	2	2	0	0	2	2	1	0	2	2	0	0	0	1
379	1	1	0	0	0	0	1	1	1	2	0	1	1	0	0	1	1	0	1	1	2	0	1	1	0	0	2	2	2	1	1	0	0	2	1	1	1	0	1	0	0	0	0	1	0	1	0	0	1
380	1	1	0	0	0	1	1	0	2	2	0	0	2	2	0	1	2	1	1	1	2	1	2	2	0	0	1	1	1	1	0	1	0	1	0	2	1	0	0	2	2	0	1	2	0	0	0	0	1
381	1	1	1	1	1	1	1	1	1	2	0	2	2	1	0	1	2	2	1	1	2	1	1	2	0	0	1	1	1	1	0	0	1	1	1	1	1	1	0	1	1	1	0	2	0	0	0	0	0
382	0	2	1	0	0	0	0	0	1	1	0	0	0	0	0	0	1	1	0	0	1	0	2	2	0	0	1	1	2	1	1	0	0	1	0	2	2	0	0	2	2	0	1	2	1	1	0	0	0
383	1	2	0	0	0	0	0	0	2	2	0	0	0	0	0	0	2	1	0	0	2	0	2	2	0	0	0	1	2	1	0	1	1	0	0	2	1	0	0	1	1	0	0	2	1	1	0	1	0
384	0	2	0	0	0	0	1	0	1	1	0	0	0	0	0	0	0	0	0	0	2	0	2	2	0	0	0	2	2	0	1	1	1	0	0	2	2	0	0	2	2	0	0	2	1	0	0	0	0
385	1	0	0	0	0	2	2	0	0	0	0	0	0	0	0	0	1	0	1	1	2	0	2	2	0	0	2	2	2	2	1	0	2	1	1	2	2	0	1	1	1	0	0	2	0	1	0	0	0
386	0	2	0	0	0	0	2	0	0	0	1	0	2	1	0	0	0	0	1	0	1	1	2	2	0	0	1	2	2	1	1	1	1	0	1	1	1	0	0	1	1	1	0	1	1	0	0	0	0
387	1	1	1	0	0	1	0	0	2	2	0	0	0	0	0	0	2	2	0	0	2	0	2	2	0	0	1	0	2	0	0	1	1	2	1	1	1	0	2	0	0	1	0	2	1	1	0	0	0
388	1	0	0	0	0	0	1	0	0	0	0	0	1	1	0	0	2	1	1	1	1	1	2	2	0	0	1	2	1	1	0	2	1	1	0	2	2	0	0	1	1	1	0	1	1	0	1	0	0
389	0	0	0	0	0	1	2	0	0	0	0	0	2	1	0	0	1	1	1	1	1	0	1	1	1	1	1	1	2	2	0	0	2	0	0	2	1	0	1	2	1	0	1	1	0	0	0	0	0
390	0	1	0	0	0	0	0	0	2	2	0	0	0	0	0	0	2	2	2	2	0	1	2	2	0	0	2	2	2	1	1	2	1	0	0	2	1	0	0	1	1	0	0	1	0	0	0	0	0
391	1	2	0	0	0	0	0	0	2	2	0	1	2	2	0	0	2	1	1	1	2	0	1	1	1	1	2	2	2	1	1	0	1	0	1	1	2	0	1	0	0	1	0	2	1	0	0	0	0
392	1	2	0	0	0	0	1	0	1	1	0	0	0	0	0	0	1	1	0	1	2	1	1	1	1	1	1	1	2	0	1	0	0	1	2	2	2	0	0	1	1	0	0	1	0	0	0	0	0
393	1	0	0	0	0	1	2	0	0	0	1	0	1	1	0	0	0	0	1	1	0	1	2	2	0	0	1	2	2	1	1	1	1	0	1	1	1	1	1	1	1	0	1	1	1	2	0	0	1
394	0	2	1	1	1	1	2	0	0	0	2	1	1	0	0	0	1	1	0	0	2	0	1	1	0	0	2	2	2	2	0	0	0	1	0	2	0	0	1	1	0	0	1	2	2	0	0	0	0
395	0	2	0	0	0	0	2	0	0	0	0	0	1	1	0	0	1	1	2	2	1	0	1	1	1	1	1	2	2	1	1	0	1	1	2	1	1	0	0	1	1	0	0	1	0	1	0	0	0
396	1	0	0	0	0	0	2	0	0	0	0	0	2	2	0	1	0	0	0	1	1	0	2	2	1	1	2	2	2	2	0	0	1	1	0	2	1	0	2	0	0	0	0	1	0	0	0	1	0
397	0	0	0	0	0	1	1	0	0	0	1	0	0	0	0	0	1	0	0	0	2	0	2	2	0	0	1	2	2	1	0	0	2	0	2	1	1	0	1	1	1	0	0	1	0	0	0	0	1
398	1	1	0	0	0	0	1	0	0	0	1	0	1	0	1	1	1	1	1	1	1	0	0	1	0	0	1	1	1	1	0	1	2	0	1	1	1	1	0	0	0	1	0	2	1	1	0	1	0
399	1	1	0	0	0	0	0	0	0	0	0	0	1	1	0	0	1	1	1	1	1	0	2	2	0	0	2	2	2	2	0	1	1	1	1	1	2	0	0	2	2	0	0	1	0	0	0	0	2
400	1	2	0	0	0	0	0	0	1	1	1	0	1	1	0	0	2	0	0	0	2	0	2	2	0	0	1	1	2	0	1	0	1	0	0	2	2	0	0	2	2	0	0	1	1	0	0	0	0
401	1	1	0	0	0	0	2	0	0	0	1	1	2	1	0	0	1	1	1	1	1	1	2	2	0	0	1	1	1	0	0	1	0	1	1	1	1	0	0	2	2	1	0	1	0	0	0	0	0
402	1	1	0	0	0	0	1	0	1	1	0	0	1	0	0	0	1	1	0	0	2	0	2	2	0	0	1	1	2	1	0	0	0	0	0	2	2	0	0	2	2	1	0	2	1	1	0	0	0
403	0	0	0	0	0	0	2	0	1	1	0	0	1	1	0	0	2	1	0	0	1	1	0	1	1	1	1	1	2	1	0	2	1	0	1	1	2	0	0	2	2	1	0	1	1	0	0	0	0
404	0	0	0	0	0	0	1	0	1	1	0	0	1	0	0	0	0	0	0	1	1	1	2	2	0	0	0	1	1	1	0	0	1	0	1	2	1	0	1	1	1	0	0	2	1	1	0	2	0
405	1	1	0	0	0	0	1	0	1	1	0	1	2	1	0	0	0	0	1	1	0	0	2	2	1	1	2	2	2	2	0	0	0	1	0	2	1	0	1	1	1	0	0	0	1	1	0	0	2
406	0	0	1	0	1	0	1	0	0	0	0	0	0	0	0	0	1	1	2	2	1	2	0	1	1	1	1	2	1	1	1	0	0	0	0	2	2	0	1	1	1	0	2	2	1	1	0	0	0
407	1	2	0	0	0	0	1	0	1	1	1	0	1	1	0	0	1	1	1	1	1	0	1	1	0	0	2	2	2	1	2	0	0	0	0	2	1	1	1	1	1	2	0	2	0	0	0	0	0
408	0	0	0	0	0	0	2	1	0	1	1	1	1	2	0	0	2	1	0	0	2	0	1	1	0	0	1	2	1	1	1	2	2	0	0	2	1	0	1	1	1	0	0	1	0	0	0	1	1
409	0	0	0	0	0	1	1	0	0	0	0	0	0	0	0	0	1	0	1	1	2	0	2	2	0	0	2	2	2	2	1	1	1	1	2	1	2	0	2	0	0	0	0	2	0	0	0	1	0
410	0	2	0	0	0	0	2	0	0	0	0	0	1	1	0	0	1	0	1	1	2	1	2	2	0	0	1	2	1	1	1	1	2	0	1	1	1	0	1	1	1	0	0	2	0	0	0	0	1
411	1	2	1	0	0	1	0	0	1	1	1	0	0	0	0	0	2	2	1	1	1	0	2	2	0	0	1	2	2	1	0	1	0	0	0	2	0	0	2	0	0	0	0	1	0	1	0	0	0
412	0	1	0	0	0	0	1	1	1	2	0	0	0	0	0	0	2	1	0	0	2	1	2	2	0	0	0	2	1	1	1	2	2	0	2	1	1	0	1	1	1	0	0	1	1	1	0	0	0
413	0	2	0	0	0	0	1	0	2	2	0	0	0	0	0	0	0	0	0	0	2	1	2	2	0	0	1	1	1	1	0	0	1	0	1	1	1	1	0	1	1	0	1	2	1	1	0	1	0
414	0	0	0	0	0	1	2	1	0	1	1	0	0	0	0	0	1	1	1	1	2	1	2	2	0	0	0	1	1	1	0	1	2	0	1	1	1	0	2	0	0	1	0	2	1	1	0	0	0
415	1	1	0	0	0	0	1	0	0	0	0	0	0	0	0	0	0	0	2	1	2	0	2	2	0	0	1	1	2	1	0	1	1	0	0	2	0	1	0	0	0	0	0	2	2	0	0	0	1
416	1	1	0	0	0	1	1	1	1	2	0	0	0	0	0	0	1	1	1	1	2	1	2	2	0	0	2	2	2	1	1	2	2	0	1	2	0	0	2	1	0	0	1	1	0	0	1	0	0
417	0	0	0	0	0	1	2	0	0	0	0	1	2	1	0	0	1	1	0	0	2	1	2	2	0	0	2	2	2	1	1	1	2	0	1	1	1	1	1	1	0	0	0	1	1	0	0	0	0
418	0	1	0	0	0	0	2	1	0	1	0	0	1	1	0	0	2	1	0	0	2	0	2	2	0	0	2	2	2	2	0	2	1	0	0	2	1	0	1	1	1	0	1	1	1	0	0	0	0
419	1	2	1	0	0	0	1	0	1	1	1	1	1	0	0	0	1	1	0	0	2	1	1	1	1	1	1	2	2	2	1	0	1	0	1	2	1	0	0	2	2	0	1	1	1	1	0	1	0
420	0	1	0	0	0	1	2	0	0	0	1	0	0	0	0	0	1	1	0	0	1	0	1	1	1	1	0	2	2	0	1	1	1	1	1	1	2	0	1	1	1	0	1	1	1	1	0	0	2
421	0	1	0	0	0	0	0	0	2	2	0	0	1	0	0	0	2	1	0	0	1	0	1	1	1	1	1	1	2	0	1	1	1	0	0	2	2	0	0	2	2	0	0	1	0	0	0	0	0
422	1	2	0	0	0	0	0	0	1	1	0	0	1	1	0	0	1	1	0	0	2	0	1	1	0	0	2	2	2	1	1	2	2	0	0	2	2	0	0	2	2	0	0	0	0	0	0	0	0
423	1	1	0	0	0	0	1	0	1	1	2	0	1	1	0	0	1	1	2	1	2	0	1	1	0	0	2	2	2	2	0	1	1	1	1	1	2	1	0	1	1	1	0	1	0	1	0	0	0
424	0	1	0	0	0	0	0	0	2	2	0	1	1	1	0	0	1	1	0	1	1	0	2	2	0	0	1	1	2	1	0	0	1	0	0	2	1	1	1	1	1	0	1	1	1	1	0	0	0
425	1	2	0	0	0	0	2	0	0	0	0	0	0	0	0	0	1	0	1	2	1	1	2	2	0	0	2	2	2	1	0	2	2	0	0	2	1	0	0	2	2	0	0	1	0	0	0	0	2
426	0	2	0	0	0	0	1	1	0	1	0	0	1	1	0	0	0	0	1	1	2	2	0	1	1	1	0	2	1	1	0	0	0	1	0	2	2	0	2	0	0	0	0	1	0	1	0	0	0
427	0	1	0	0	0	0	1	0	0	0	1	0	0	0	0	0	0	0	0	0	0	1	0	1	1	1	1	1	2	0	0	0	0	0	1	1	2	0	0	1	1	0	0	2	1	0	0	0	0
428	0	1	0	0	0	0	0	0	0	0	0	0	2	2	0	0	2	0	0	0	1	0	2	2	0	0	2	2	2	0	1	1	1	1	1	2	1	0	0	1	1	0	0	2	0	2	0	0	0
429	0	1	1	0	0	0	1	0	1	1	0	0	0	0	0	0	2	1	0	1	2	0	1	1	1	1	1	2	2	1	1	1	0	1	1	2	1	1	0	1	1	1	0	1	1	0	0	0	0
430	0	0	1	0	1	0	1	0	1	1	0	0	0	0	0	0	2	2	1	1	1	0	2	2	0	0	1	2	2	1	1	0	0	1	0	2	1	0	1	1	1	0	1	1	1	1	0	0	1
431	1	0	0	0	0	0	0	0	0	0	0	1	2	2	0	0	2	0	0	0	2	0	2	2	0	0	2	2	2	2	0	1	1	1	0	2	1	0	1	1	1	0	1	1	1	1	0	0	0
432	1	2	0	0	0	0	1	1	1	2	0	0	0	0	0	0	0	0	0	1	2	0	1	2	0	0	2	2	2	1	2	1	2	0	1	1	1	0	2	0	0	0	1	1	1	0	1	0	0
433	1	1	0	0	0	0	1	0	2	2	0	0	0	0	0	0	0	1	0	0	2	0	2	2	1	1	1	1	2	1	0	1	1	1	1	1	1	0	1	1	1	0	0	0	1	0	0	0	0
434	1	0	0	0	0	0	2	0	1	1	1	1	1	0	0	0	1	0	1	1	2	1	2	2	0	0	1	1	1	1	0	1	1	0	0	2	1	1	1	1	1	0	0	1	1	1	0	2	0
435	0	0	0	0	0	0	1	0	1	1	1	0	1	1	0	0	0	0	0	0	2	1	1	1	1	1	1	2	2	1	0	0	1	1	1	1	1	0	0	1	1	0	0	0	1	1	0	0	0
436	0	1	0	0	0	0	0	0	2	2	0	0	1	1	0	0	0	0	1	0	1	1	2	2	0	0	1	1	2	1	0	1	1	2	1	2	0	1	1	0	0	1	0	2	2	0	0	0	0
437	0	2	0	0	0	0	1	0	1	1	1	0	1	1	0	0	2	0	0	0	2	0	2	2	0	0	1	1	2	2	0	0	0	0	2	2	1	0	2	1	0	0	0	0	0	0	0	0	1
438	1	0	0	0	0	0	2	0	0	0	1	1	1	0	0	1	1	1	1	1	0	0	0	0	0	1	1	2	2	1	1	0	1	0	1	1	1	0	0	1	1	2	0	2	1	1	0	0	1
439	1	1	0	0	0	0	2	1	0	1	0	0	1	1	0	1	0	1	0	0	2	0	2	2	0	0	1	1	1	1	1	1	1	0	0	2	1	0	0	1	1	1	0	2	1	0	0	1	0
440	1	0	0	0	0	0	0	0	1	1	0	0	0	0	0	0	0	0	2	1	0	0	1	1	1	1	1	2	2	1	0	0	1	1	1	1	1	0	1	1	1	0	0	2	0	0	0	0	0
441	0	0	0	0	0	0	2	1	0	1	0	0	0	0	0	0	2	2	2	2	2	0	2	1	1	2	1	2	2	1	2	0	0	0	0	2	1	0	1	1	1	0	0	2	0	2	0	0	1
442	0	1	0	0	0	1	1	0	1	1	1	0	0	0	0	0	1	1	1	1	1	1	1	1	0	0	1	1	2	1	0	1	2	0	1	1	1	0	1	1	1	0	0	2	0	0	1	0	0
443	1	1	0	0	0	1	2	1	0	1	0	0	0	0	0	0	1	0	0	0	1	0	2	2	1	1	2	2	1	0	1	0	1	1	1	1	1	1	0	0	0	0	0	2	0	0	0	0	0
444	0	1	0	0	0	0	1	0	2	2	0	0	0	0	0	0	1	1	1	0	0	0	2	2	0	0	2	2	2	2	0	0	1	0	1	1	1	0	0	1	1	0	0	1	0	0	0	0	0
445	1	0	0	0	0	0	1	1	1	2	0	0	0	0	0	0	0	0	1	1	2	0	2	2	0	0	0	0	1	0	0	0	1	1	1	1	1	1	0	1	1	1	0	2	1	0	1	0	1
446	0	1	0	0	0	1	1	1	1	2	0	0	1	1	0	1	1	0	1	2	1	0	2	2	1	1	1	1	2	1	1	1	1	0	1	1	1	0	2	0	0	0	0	2	1	1	0	0	0
447	0	1	2	0	1	0	1	0	1	1	0	0	0	0	0	0	0	0	0	0	0	0	2	2	0	0	0	2	2	0	1	1	1	0	0	2	1	0	1	2	1	0	0	1	0	0	0	0	0
448	1	2	1	0	0	0	0	0	1	1	0	0	0	0	0	0	2	1	1	0	2	1	2	2	0	0	1	1	2	1	0	1	1	0	2	2	2	0	1	1	1	0	0	2	0	0	0	0	0
449	0	1	0	0	0	0	1	0	1	1	0	0	0	0	0	0	2	1	2	1	1	0	0	0	0	1	0	1	2	0	0	0	0	0	0	2	1	1	0	0	0	0	0	1	0	0	0	0	0
450	1	1	0	0	0	1	2	0	1	1	0	1	1	0	1	1	1	1	0	1	2	1	1	2	0	0	1	1	1	1	0	0	1	1	0	2	1	0	2	1	0	0	0	2	1	1	0	0	1
451	1	2	0	0	0	1	2	0	0	0	2	0	0	0	0	0	2	0	0	0	2	1	1	1	1	1	2	2	2	1	1	0	1	0	1	1	1	0	1	1	1	0	2	2	1	1	0	0	1
452	0	0	0	0	0	1	1	1	0	1	0	1	2	2	0	0	1	1	1	1	1	1	2	2	0	0	1	1	2	1	1	1	0	0	0	2	1	0	0	2	2	1	0	1	1	1	0	0	1
453	1	2	0	0	0	0	2	1	0	1	1	0	0	0	0	0	1	0	1	1	2	0	2	2	0	0	1	1	2	1	0	0	1	0	0	2	1	0	0	2	2	1	0	1	0	1	0	0	0
454	0	2	0	0	0	0	2	1	0	1	1	0	0	0	0	0	1	0	0	0	1	1	2	2	0	0	2	2	2	2	1	2	2	0	2	0	2	0	2	0	0	1	0	1	1	0	0	1	0
455	1	2	0	0	0	0	2	0	0	0	1	1	2	1	0	0	1	1	1	0	1	0	1	1	1	1	1	2	0	0	0	0	1	1	0	2	1	1	0	1	1	0	0	0	0	0	0	0	1
456	0	1	0	0	0	0	2	0	1	1	0	0	2	1	1	1	0	0	1	1	0	0	2	2	0	0	2	2	2	2	0	2	1	0	1	1	1	0	0	1	1	0	1	2	2	1	0	0	1
457	0	2	0	0	0	0	1	0	0	0	0	0	0	0	0	0	1	0	0	0	1	0	2	2	0	0	2	2	2	1	1	0	0	0	0	2	1	1	0	1	1	0	0	1	0	0	0	0	0
458	1	0	0	0	0	1	2	1	0	1	0	1	2	2	0	0	2	0	1	0	2	0	2	2	0	0	2	2	2	2	0	1	1	0	1	1	1	0	1	1	1	0	1	2	1	0	0	0	0
459	0	0	0	0	0	1	1	0	0	0	1	1	1	0	0	0	0	0	1	1	1	0	2	2	1	1	1	1	2	1	0	1	0	1	0	2	2	1	0	1	1	0	0	2	0	0	0	0	1
460	0	1	1	0	0	0	1	0	0	0	0	1	1	0	0	1	1	1	0	1	1	0	1	1	1	1	1	1	1	1	0	0	1	0	1	1	2	0	2	1	1	0	0	2	0	1	0	1	0
461	1	2	0	0	0	0	2	0	0	0	0	0	0	0	0	0	1	1	1	1	1	1	2	2	0	0	2	2	2	2	1	1	0	0	0	2	1	0	1	0	0	0	0	2	1	0	0	0	1
462	1	2	0	0	0	0	1	1	0	1	0	0	0	0	0	0	1	1	0	1	2	0	1	2	0	0	2	2	2	2	0	0	1	0	0	2	1	2	0	0	0	0	1	1	1	1	1	0	0
463	0	2	0	0	0	0	1	0	1	1	1	0	1	0	0	0	2	1	0	1	2	0	2	2	0	0	1	0	1	0	0	0	1	1	1	1	2	0	0	2	2	1	0	1	1	0	0	0	2
464	0	1	0	0	0	0	2	1	0	1	0	0	1	1	0	1	0	0	0	0	2	0	2	2	0	0	1	1	1	1	0	1	1	1	1	1	0	1	1	0	0	0	1	2	2	2	0	0	0
465	1	2	0	0	0	0	1	1	1	2	0	0	1	1	0	0	1	1	0	0	2	1	2	2	0	0	2	2	2	1	2	1	0	0	1	1	2	0	1	1	1	0	1	2	1	1	0	2	0
466	1	0	0	0	0	1	2	0	1	1	0	0	0	0	0	0	0	0	1	1	0	1	2	2	0	0	0	2	1	1	0	0	1	0	1	1	1	0	1	1	1	0	2	2	2	1	0	0	0
467	1	2	0	0	0	0	2	0	1	1	0	0	0	0	0	0	2	2	2	2	2	0	2	2	0	0	2	2	2	2	0	0	1	1	2	1	1	0	1	1	1	0	0	2	0	2	0	1	0
468	1	1	0	0	0	1	1	0	1	1	0	0	0	0	0	0	0	0	1	1	1	0	2	2	0	0	2	2	2	2	1	1	1	1	0	2	1	1	0	0	0	0	0	2	1	1	0	0	0
469	1	1	1	0	1	0	1	1	1	2	0	0	2	1	0	0	1	2	0	0	2	1	1	1	0	0	2	2	2	2	1	1	1	0	0	2	0	1	1	0	0	0	0	2	0	0	0	0	1
470	0	2	0	0	0	0	0	0	1	1	0	0	0	0	0	0	2	1	0	1	1	1	2	2	0	0	1	1	2	1	0	0	0	0	2	1	0	0	2	1	0	1	0	2	1	1	0	0	0
471	0	1	0	0	0	1	2	0	0	0	0	0	0	0	0	0	2	1	0	0	1	0	2	2	0	0	2	2	2	2	0	0	2	0	2	1	2	0	1	1	1	0	0	1	0	1	0	0	0
472	1	1	0	0	0	1	1	0	1	1	0	0	0	0	0	0	0	0	1	1	1	0	2	2	0	0	2	2	2	1	2	0	0	0	0	2	1	1	0	0	0	0	0	2	1	1	0	1	0
473	1	2	0	0	0	0	2	0	0	0	1	0	0	0	0	0	2	0	1	1	1	1	1	2	0	0	2	2	2	2	2	0	1	0	1	1	2	0	0	2	2	0	1	2	1	1	0	0	0
474	1	1	0	0	0	0	2	0	1	1	1	0	1	0	0	0	2	2	1	1	1	0	1	2	0	0	1	1	2	1	1	1	1	1	1	1	1	0	1	2	2	0	0	2	1	1	0	1	0
475	1	1	1	1	1	1	2	0	0	0	1	0	0	0	0	0	1	0	1	1	1	0	2	2	1	1	2	2	2	2	0	0	1	0	1	1	1	0	0	2	2	0	0	1	0	0	0	0	2
476	0	2	0	0	0	0	2	0	2	2	0	0	0	1	0	0	1	0	0	0	1	2	2	2	0	0	1	1	2	1	1	0	1	1	0	2	1	1	0	1	1	0	1	2	2	0	0	0	0
477	1	0	0	0	0	0	2	1	0	1	0	1	1	1	0	0	1	1	1	1	1	1	2	2	0	0	0	1	1	1	0	0	0	0	0	2	0	0	2	1	0	0	0	1	0	0	0	0	0
478	1	0	0	0	0	0	2	0	0	0	0	1	1	0	0	1	1	1	1	0	2	0	2	2	1	1	1	2	1	1	0	0	0	1	1	1	2	0	1	1	1	0	0	2	0	2	0	0	2
479	0	1	0	0	0	0	0	0	1	1	0	1	1	0	0	0	1	0	1	1	1	0	1	1	1	1	1	1	2	1	0	0	0	1	1	1	1	0	1	1	1	2	0	2	0	0	0	0	0
480	1	1	0	0	0	1	1	1	0	1	0	0	0	0	0	0	1	1	1	1	2	1	2	2	0	0	2	2	2	2	0	1	0	1	0	2	1	1	0	1	1	0	0	1	1	1	0	0	0
481	1	1	0	0	0	0	1	1	1	2	0	0	1	1	0	1	2	2	0	0	2	0	2	2	0	0	1	2	1	1	0	0	0	1	0	2	1	0	1	0	0	0	0	2	0	0	0	0	0
482	0	2	0	0	0	0	1	0	0	0	0	1	1	0	0	0	1	1	0	0	2	1	2	2	0	0	2	0	1	0	0	1	1	0	0	2	1	0	0	1	1	2	0	2	1	1	0	0	0
483	0	1	0	0	0	1	2	0	2	2	0	0	1	1	0	0	1	0	1	1	2	1	0	1	0	0	1	2	1	1	1	1	1	0	1	2	1	0	0	1	1	1	0	1	1	0	0	1	0
484	1	1	0	0	0	0	1	1	0	1	0	1	1	0	0	0	1	1	0	0	2	0	2	2	1	1	0	1	1	1	0	1	1	0	1	1	2	0	0	1	1	0	2	2	2	1	0	0	0
485	0	1	0	0	0	0	1	1	0	1	0	0	1	1	0	0	0	0	1	1	1	0	2	2	0	0	1	1	1	1	0	1	0	0	0	2	2	0	1	0	0	0	0	1	0	0	0	0	0
486	0	1	0	0	0	0	2	0	0	0	0	0	0	0	0	0	2	2	1	1	1	0	2	2	0	0	2	2	2	1	2	1	2	0	0	2	1	0	2	1	0	0	0	2	0	0	0	0	0
487	0	1	0	0	0	1	2	0	1	1	1	1	1	0	0	0	0	1	0	0	2	0	2	2	0	0	2	2	2	2	0	2	1	1	0	2	2	0	0	1	1	0	0	2	1	1	0	1	0
488	0	1	0	0	0	1	2	0	0	0	0	1	1	1	0	0	1	0	0	0	1	0	2	2	0	0	1	1	2	1	0	1	1	0	2	2	1	0	0	2	2	1	0	1	2	0	0	0	0
489	0	2	0	0	0	0	2	0	1	1	0	0	0	0	0	0	1	1	1	1	1	1	2	2	0	0	2	2	2	2	0	1	1	0	1	2	2	0	1	1	1	0	0	0	0	0	0	1	0
490	0	1	0	0	0	0	1	0	0	0	1	1	1	1	0	0	2	0	0	0	2	0	2	2	0	0	1	1	1	1	0	1	1	2	1	2	1	0	2	1	0	0	0	2	0	1	0	0	0
491	1	1	1	0	0	0	0	0	1	1	0	0	0	0	0	0	1	1	2	2	1	1	2	2	0	0	1	1	2	1	0	0	2	0	0	2	2	0	1	1	1	0	1	2	0	0	0	0	1
492	1	0	0	0	0	1	0	0	2	2	0	0	1	1	0	0	1	1	0	0	1	0	1	1	1	1	1	1	2	1	1	0	0	1	0	2	1	0	1	1	1	1	0	2	1	0	0	0	0
493	0	2	1	0	0	0	1	0	1	1	1	1	1	1	0	0	2	0	0	0	2	0	2	2	0	0	2	2	2	2	0	0	0	2	1	1	1	0	0	1	1	0	0	1	0	0	0	0	0
494	1	1	0	0	0	1	2	0	1	1	1	1	1	0	0	0	2	0	0	0	2	1	2	2	1	1	2	2	2	2	0	0	0	0	0	2	0	0	2	0	0	2	0	2	1	1	0	1	0
495	1	1	0	0	0	1	2	0	0	0	1	2	2	1	0	1	1	0	1	1	2	1	1	2	0	0	2	2	2	1	1	2	1	0	1	1	2	0	2	0	0	0	0	1	1	0	0	0	1
496	1	1	0	0	0	0	0	0	1	1	0	0	1	1	0	0	1	1	0	1	2	1	1	2	0	0	1	2	2	1	1	1	0	1	0	2	1	0	0	1	1	0	0	2	0	0	0	0	0
497	1	2	0	0	0	0	2	0	0	0	0	0	0	0	0	0	2	1	0	0	2	0	2	2	0	0	1	2	2	1	1	0	2	0	0	2	1	1	0	1	1	0	1	2	1	1	0	0	0
498	1	1	0	0	0	0	2	0	1	1	1	1	1	0	0	0	0	0	0	0	2	0	2	2	0	0	2	2	2	2	0	0	0	2	1	2	2	0	0	2	2	0	0	2	0	2	0	0	2
499	1	0	0	0	0	1	0	0	2	2	0	0	1	1	0	0	0	0	2	1	0	1	1	1	1	1	2	2	2	1	1	0	2	0	2	1	1	1	1	2	0	0	2	2	1	1	0	0	0
500	1	1	0	0	0	1	1	0	1	1	0	1	1	0	0	1	0	0	0	0	1	0	2	2	1	1	1	2	1	1	1	1	1	0	0	2	1	1	1	1	1	0	0	2	0	1	0	0	0
501	0	0	0	0	0	1	1	1	1	2	0	0	0	0	0	0	2	0	0	0	2	1	2	2	0	0	2	2	2	2	0	0	0	1	0	2	2	0	0	1	1	0	1	2	1	0	0	0	0
502	1	2	0	0	0	0	0	0	2	2	0	0	1	1	0	0	1	1	0	0	1	0	1	1	0	0	1	1	1	1	1	0	0	1	0	2	1	0	1	1	1	1	0	1	1	0	0	0	0
503	1	1	0	0	0	0	1	0	1	1	0	0	0	0	0	0	0	0	0	1	1	1	1	1	1	1	2	0	1	0	0	1	1	2	1	1	1	0	2	0	0	1	0	2	1	0	0	0	0
504	1	2	0	0	0	0	2	0	0	0	0	0	1	1	0	0	1	1	0	0	2	0	2	2	0	0	2	2	2	2	0	1	2	0	1	2	2	0	0	1	1	0	0	2	0	0	0	0	0
505	0	2	0	0	0	0	2	0	1	1	0	0	0	0	0	0	1	1	0	0	2	0	2	2	0	0	1	0	2	0	0	1	2	0	2	0	1	1	0	1	1	0	0	2	1	0	0	0	1
506	1	1	0	0	0	0	1	0	0	0	0	0	0	1	0	0	2	1	0	0	2	1	2	2	0	0	0	0	1	0	0	0	0	1	0	2	0	1	0	0	0	0	0	1	0	0	0	0	0
507	0	1	0	0	0	0	2	0	0	0	0	0	1	1	0	0	1	1	1	0	1	0	2	2	0	0	1	1	2	1	1	0	1	0	1	1	1	1	1	1	1	0	0	1	0	0	0	1	0
508	1	1	0	0	0	0	1	0	1	1	1	2	2	1	0	0	1	0	2	2	1	0	2	2	1	1	2	2	2	2	0	0	1	1	2	1	2	1	0	1	1	0	0	1	1	0	0	0	1
509	1	1	0	0	0	0	1	0	0	0	1	0	0	0	0	0	1	0	0	0	1	0	2	2	0	0	0	1	1	1	0	1	1	0	0	2	1	0	1	1	1	1	0	1	1	0	0	1	0
510	1	0	1	0	1	0	2	0	0	0	0	0	0	0	0	0	2	1	0	0	2	0	2	2	0	0	1	2	2	1	2	1	1	0	0	2	2	0	2	0	0	0	1	2	1	0	0	0	0
511	1	2	1	0	0	1	2	1	0	1	1	2	2	1	0	0	0	1	0	0	2	0	2	2	1	1	2	2	2	2	0	0	0	0	1	1	2	0	1	1	1	1	0	2	1	1	0	2	0
512	1	0	0	0	0	1	0	0	1	1	1	1	1	0	0	1	1	0	2	2	1	0	2	2	1	1	1	2	1	1	0	0	0	0	2	1	1	0	0	2	2	1	0	2	0	2	0	0	0
513	1	1	0	0	0	0	1	0	0	0	1	1	1	0	0	0	1	1	1	1	1	1	2	2	0	0	1	2	1	1	1	2	2	0	0	2	1	0	2	1	0	0	0	1	2	1	0	0	0
514	1	0	0	0	0	1	2	1	0	2	0	0	0	0	0	0	1	0	0	0	1	1	2	2	0	0	1	2	1	1	1	0	1	0	1	2	1	0	1	1	1	0	0	1	0	1	0	0	1
515	1	0	0	0	0	0	1	1	0	1	0	1	2	1	0	1	1	0	1	1	2	0	2	2	0	0	2	2	1	1	0	1	1	0	0	2	1	0	1	1	1	0	1	2	0	0	0	0	0
516	1	2	0	0	0	0	2	0	1	1	0	1	2	1	1	1	1	1	0	1	2	1	1	1	0	0	2	2	2	2	0	1	1	0	1	1	1	0	0	2	2	0	0	2	1	0	0	0	0
517	1	1	0	0	0	0	1	0	1	1	1	1	2	1	0	0	2	2	1	1	2	0	2	2	0	0	1	1	2	1	0	1	2	0	1	2	1	1	1	0	0	0	0	2	0	0	0	0	0
518	0	1	1	0	1	0	2	0	0	0	0	0	1	0	1	1	0	1	1	1	2	1	2	2	0	0	2	2	2	2	0	1	1	1	0	2	1	0	2	1	0	0	0	2	0	0	0	0	0
519	1	1	0	0	0	0	1	0	1	1	0	1	2	2	0	0	1	1	0	0	1	2	0	1	1	1	2	2	2	2	0	0	1	0	1	2	1	0	1	2	1	0	1	2	2	2	0	0	0
520	1	1	0	0	0	1	2	0	1	1	0	0	1	1	0	0	1	1	1	1	1	0	0	1	0	0	2	2	2	1	1	2	2	0	1	1	1	0	1	1	1	0	0	1	1	0	0	0	0
521	0	0	0	0	0	0	1	0	2	2	0	1	1	0	0	1	1	1	0	0	2	0	2	2	0	0	1	1	2	1	0	2	2	1	0	2	1	1	1	1	0	1	0	2	1	0	0	0	0
522	0	0	0	0	0	0	1	1	1	2	0	2	2	1	0	1	2	2	0	1	2	0	2	2	0	0	2	2	2	1	2	1	1	0	2	2	2	0	0	2	2	0	1	2	0	0	0	0	1
523	1	2	0	0	0	1	0	0	1	1	1	0	0	0	0	0	1	1	2	1	2	0	2	2	1	1	1	1	2	0	1	1	1	1	1	1	1	0	1	2	1	0	0	1	0	0	0	0	1
524	1	0	0	0	0	1	1	0	1	1	0	0	1	0	0	0	0	0	0	0	2	0	2	2	0	0	1	1	1	1	0	0	1	1	0	2	2	0	1	1	1	0	1	2	1	0	0	0	0
525	0	0	0	0	0	0	1	0	1	1	0	0	0	0	0	0	1	0	1	1	2	0	2	2	0	0	2	2	2	2	1	0	1	1	1	2	1	1	1	1	1	0	2	2	1	1	0	0	0
526	0	0	0	0	0	2	0	0	2	2	0	0	0	0	0	0	1	1	0	0	2	0	2	2	0	0	1	0	2	0	0	0	2	0	2	1	2	0	1	1	1	0	0	1	0	0	0	0	0
527	0	2	1	0	0	0	0	0	2	2	0	0	1	1	0	0	0	0	1	1	2	1	1	1	1	1	2	2	2	2	1	0	1	1	0	2	1	1	0	1	1	0	0	1	0	0	0	0	0
528	1	1	1	1	1	1	2	1	0	1	0	1	1	0	0	0	2	2	1	1	1	0	2	2	1	1	2	2	2	2	0	0	1	0	0	2	1	0	2	0	0	0	0	2	1	0	1	0	0
529	1	1	0	0	0	0	2	1	0	1	0	0	0	0	0	0	0	1	1	1	2	1	2	2	0	0	2	2	2	2	0	0	0	0	0	2	1	1	0	1	1	1	0	2	0	0	0	0	0
530	1	2	0	0	0	0	1	1	0	1	0	0	0	0	0	0	1	0	0	0	1	0	2	2	0	0	2	2	2	1	0	1	1	0	0	2	2	0	0	2	2	0	0	1	1	0	0	0	0
531	1	1	1	1	1	2	0	0	1	1	1	0	0	0	0	0	1	0	1	1	2	0	2	2	0	0	1	1	2	0	1	0	1	0	1	2	1	1	0	1	1	0	1	2	1	1	0	0	0
532	1	2	0	0	0	0	0	0	2	2	0	0	0	0	0	0	0	0	0	0	0	1	2	2	0	0	2	2	2	2	0	0	0	1	1	1	2	0	1	1	1	0	1	1	1	0	0	0	0
533	1	1	0	0	0	0	1	0	1	1	1	0	1	1	0	0	1	1	1	1	2	0	1	1	0	0	0	2	0	0	0	2	2	0	2	1	0	1	1	0	0	1	0	2	1	1	0	0	0
534	1	2	0	0	0	0	2	0	1	1	1	1	1	2	0	0	1	0	1	1	1	0	2	2	0	0	1	1	2	1	1	0	1	1	2	1	2	0	0	2	2	0	1	1	1	1	0	0	1
535	0	0	0	0	0	1	2	1	0	1	1	1	2	1	0	0	2	1	1	0	2	0	2	2	1	1	2	2	2	2	0	1	2	0	1	1	2	0	0	2	2	0	0	1	0	0	0	0	0
536	0	2	1	0	1	0	1	1	0	1	0	1	1	0	0	0	1	1	1	1	1	0	2	2	0	0	2	0	1	0	0	0	1	1	0	2	1	0	0	2	2	0	0	2	1	1	0	0	0
537	1	1	0	0	0	1	2	0	0	0	2	0	0	0	0	0	0	0	0	0	1	2	2	2	0	0	0	0	1	0	0	0	1	1	0	2	2	0	1	1	1	0	1	2	1	1	0	0	0
538	0	1	0	0	0	0	2	1	0	1	1	0	0	0	0	0	2	2	1	1	2	0	2	2	0	0	2	2	2	1	0	2	2	0	1	1	2	0	1	0	0	1	0	1	1	0	0	0	0
539	1	1	0	0	0	0	0	0	2	2	0	1	2	1	0	1	2	1	0	1	2	1	0	0	1	1	1	1	2	1	0	1	1	1	0	2	0	1	1	0	0	0	0	1	2	1	0	0	0
540	0	0	0	0	0	1	2	1	0	1	0	0	0	0	0	0	1	1	0	0	2	1	2	2	0	0	2	2	2	2	1	0	0	0	0	2	1	0	0	1	1	0	0	1	0	1	0	0	0
541	1	1	0	0	0	0	0	0	2	2	0	0	1	1	0	0	1	1	1	1	2	1	0	1	1	1	1	1	2	0	0	0	0	0	0	2	1	0	0	1	1	0	0	2	0	1	0	0	0
542	1	1	0	0	0	0	2	1	0	1	0	1	1	1	0	0	1	0	0	0	1	0	2	2	0	0	2	2	2	2	0	0	2	0	1	2	1	0	2	0	0	0	1	1	1	1	0	0	0
543	1	2	0	0	0	0	1	0	0	0	1	0	1	1	0	0	1	2	0	0	2	1	2	2	0	0	2	2	2	1	0	0	0	0	1	1	1	0	1	2	1	0	0	2	0	0	0	0	0
544	1	1	0	0	0	0	0	0	1	1	0	1	1	0	0	1	1	1	1	1	2	0	1	1	0	0	2	2	2	2	0	1	1	0	1	2	1	1	0	1	1	0	1	2	1	0	0	1	0
545	0	1	0	0	0	0	0	0	2	2	0	0	1	1	0	1	1	1	1	1	1	0	2	2	0	0	1	2	2	1	2	0	0	1	0	2	1	0	0	1	1	0	0	0	0	0	0	0	0
546	1	1	0	0	0	0	2	1	0	1	0	0	1	1	0	0	0	0	0	0	1	0	2	2	0	0	2	2	2	1	0	0	0	0	0	2	0	0	2	0	0	0	0	2	0	0	0	0	0
547	0	1	0	0	0	1	1	0	1	1	0	0	2	1	1	1	0	0	0	0	2	0	2	2	1	1	1	1	1	1	1	0	0	0	0	2	1	1	0	1	1	0	1	2	1	0	0	0	0
548	0	2	0	0	0	0	1	0	0	0	1	0	2	1	1	1	1	1	1	1	1	1	2	2	0	0	1	1	2	0	0	2	2	0	2	1	2	0	1	1	1	0	1	2	1	0	0	0	0
549	0	0	0	0	0	0	0	0	2	2	0	1	1	0	0	1	1	1	1	1	1	0	2	2	0	0	2	2	2	2	0	1	2	0	1	1	1	0	2	0	0	0	1	2	1	2	0	0	0
550	1	0	0	0	0	0	0	0	2	2	0	0	1	1	0	1	0	0	2	1	0	0	2	2	0	0	2	2	2	1	2	2	2	0	1	2	1	0	1	1	1	1	1	2	1	1	0	0	0
551	0	0	0	0	0	2	1	2	0	2	0	1	1	0	0	1	1	0	1	0	2	0	2	2	0	0	2	2	2	1	1	1	1	2	1	1	2	1	0	1	1	0	0	0	1	0	0	0	0
552	0	2	0	0	0	0	2	1	0	1	0	1	1	0	0	0	0	1	0	0	2	1	2	2	0	0	2	2	2	1	2	0	2	0	2	1	0	0	1	1	0	0	0	1	0	0	0	0	0
553	0	1	0	0	0	0	1	1	1	2	0	0	0	0	0	0	1	1	2	2	1	1	2	2	0	0	1	1	2	1	0	1	2	0	1	2	2	0	0	2	2	0	0	2	0	0	0	0	0
554	1	1	0	0	0	0	1	0	0	0	0	2	2	1	0	0	1	0	1	1	2	0	2	2	0	0	2	2	1	0	0	0	1	1	1	1	0	2	0	0	0	0	1	2	0	1	0	0	0
555	0	2	1	0	0	0	2	1	0	1	0	0	0	0	0	0	1	1	0	0	2	0	2	2	1	1	2	2	2	2	1	1	1	0	1	1	1	0	2	0	0	0	1	2	1	1	0	0	1
556	1	0	0	0	0	0	2	1	0	1	1	0	0	0	0	0	1	1	0	0	2	0	2	2	0	0	2	2	2	2	0	1	1	2	0	2	1	0	2	0	0	0	0	1	0	0	0	1	0
557	1	0	0	0	0	0	1	0	1	1	0	0	1	1	0	0	1	1	1	1	1	1	2	2	0	0	2	2	2	1	1	0	0	1	0	2	1	0	2	0	0	0	1	1	1	0	0	0	0
558	1	2	0	0	0	0	1	0	0	0	1	1	1	0	0	0	2	0	1	1	2	0	0	0	0	1	2	2	2	1	0	0	2	0	2	1	1	0	2	0	0	0	0	2	0	2	0	0	1
559	0	0	0	0	0	1	2	1	0	1	0	0	0	0	0	0	1	0	1	1	1	1	1	1	1	1	1	2	2	1	0	1	1	0	0	2	2	0	1	1	1	0	0	1	0	0	0	0	0
560	1	0	0	0	0	2	1	0	2	2	0	0	0	0	0	0	1	0	0	0	2	1	1	1	0	0	1	1	2	1	0	0	1	0	0	2	2	0	0	2	2	0	0	2	0	0	0	0	0
561	0	1	0	0	0	0	1	0	0	0	1	1	1	0	0	0	0	0	1	1	2	0	1	1	0	0	0	1	1	0	1	0	0	0	0	2	2	0	0	2	2	0	0	1	0	0	0	1	0
562	1	1	0	0	0	0	1	0	2	2	0	0	1	1	0	0	1	0	1	1	1	2	0	1	1	1	2	2	2	2	0	1	1	1	1	1	1	0	1	1	1	1	0	1	1	0	0	0	0
563	0	1	0	0	0	0	1	1	0	1	0	1	1	1	0	0	2	1	0	0	1	1	1	2	0	0	1	2	2	1	0	1	0	0	0	2	1	0	1	1	1	1	0	1	0	1	0	0	0
564	0	2	0	0	0	0	2	0	0	0	1	1	0	0	0	0	1	0	1	1	2	0	2	2	1	1	2	2	2	2	0	1	1	1	2	1	1	0	1	1	1	0	0	2	0	2	0	1	0
565	0	1	0	0	0	0	0	0	0	0	1	0	0	0	0	0	2	2	1	1	2	0	2	2	0	0	2	2	2	2	1	1	2	0	0	2	1	0	2	0	0	0	1	2	0	2	0	0	1
566	1	2	0	0	0	0	0	0	2	2	0	0	0	0	0	0	1	0	1	0	1	0	0	0	0	0	2	2	2	2	0	0	1	2	1	1	2	0	0	1	1	0	1	1	0	0	0	0	0
567	1	0	0	0	0	1	2	0	0	0	2	2	2	1	0	0	1	1	2	2	1	0	2	2	1	1	2	2	2	2	0	0	1	1	2	1	1	0	0	1	1	1	0	1	2	0	0	0	0
568	0	1	0	0	0	0	0	0	1	1	0	0	1	1	0	0	0	1	0	0	2	0	2	2	0	0	1	2	2	1	1	1	2	0	1	1	1	0	2	1	0	0	0	1	0	1	0	0	0
569	1	2	0	0	0	0	1	1	1	2	0	1	2	1	0	1	2	2	0	1	2	0	1	1	0	0	1	1	2	1	0	0	1	0	1	1	2	0	0	1	1	0	1	2	1	1	0	0	0
570	1	1	1	0	0	0	2	0	0	0	1	1	2	1	1	1	1	0	1	1	2	1	2	2	0	0	1	1	2	0	1	1	1	0	1	1	1	0	1	1	1	1	0	2	1	1	0	0	0
571	0	2	0	0	0	0	2	1	0	1	0	0	0	0	0	0	1	1	0	0	1	1	2	2	1	1	0	1	1	0	0	0	1	2	2	2	2	0	0	1	1	0	0	1	0	0	0	0	0
572	1	1	0	0	0	1	2	0	0	0	1	1	1	0	0	0	2	2	1	1	2	0	2	2	1	1	1	1	2	1	0	0	1	2	2	2	1	1	0	1	1	0	1	2	1	2	0	0	0
573	1	1	0	0	0	1	1	0	1	1	0	0	0	0	0	0	0	0	2	1	2	0	2	2	0	0	2	2	2	1	1	1	0	1	0	2	2	0	1	1	1	0	0	1	0	0	0	0	0
574	1	2	0	0	0	0	0	0	2	2	0	0	1	1	0	0	0	0	0	0	2	1	2	2	0	0	2	2	2	1	2	0	0	0	0	2	2	0	1	1	1	0	0	1	1	0	0	0	0
575	1	1	0	0	0	0	2	1	0	1	0	0	0	0	0	0	1	1	1	0	1	0	2	2	0	0	0	1	1	1	0	0	1	1	0	2	1	0	1	0	0	0	0	2	0	1	0	0	0
576	0	0	0	0	0	1	0	0	1	1	0	0	0	0	0	0	0	0	0	0	2	0	2	2	0	0	2	2	2	2	0	1	1	0	0	2	1	0	0	2	2	2	0	2	0	0	0	0	1
577	1	0	0	0	0	0	0	0	1	1	1	0	0	0	0	0	2	0	0	1	2	0	2	2	0	0	2	2	2	2	1	1	2	0	1	1	2	0	1	1	1	0	0	1	1	0	0	0	0
578	1	0	0	0	0	1	2	0	0	0	1	0	1	1	0	0	2	1	0	1	2	0	2	2	1	1	1	2	2	1	1	1	1	0	2	1	0	1	0	0	0	1	0	2	1	0	0	1	0
579	1	2	0	0	0	0	2	1	0	1	0	0	1	1	0	0	2	1	0	0	2	1	2	2	0	0	2	2	2	1	2	0	1	2	0	2	0	0	1	1	1	0	1	1	1	0	0	0	0
580	0	1	1	1	1	1	2	1	0	2	0	0	1	1	0	0	1	0	0	0	2	0	2	2	0	0	1	2	2	1	0	1	0	1	0	2	2	1	0	2	1	0	0	0	2	1	0	1	0
581	0	2	1	0	0	0	0	0	2	2	0	1	2	1	0	0	0	0	1	1	2	1	2	2	0	0	2	2	2	2	0	0	1	1	1	2	1	0	0	1	0	2	0	2	1	1	0	0	0
582	0	2	0	0	0	0	2	1	0	1	0	0	0	0	0	0	1	0	0	0	1	1	2	2	0	0	2	2	2	2	0	1	0	1	1	2	1	0	0	1	1	1	0	1	1	0	0	0	0
583	1	0	0	0	0	1	2	0	1	1	0	1	2	2	0	0	2	2	2	2	0	0	2	2	1	1	0	2	0	0	0	0	0	0	0	2	1	0	2	0	0	0	1	2	0	0	0	0	0
584	0	2	0	0	0	0	2	0	0	0	0	0	1	1	0	0	0	0	0	0	2	1	1	1	1	1	2	2	2	2	1	1	0	1	1	1	1	0	2	1	0	0	0	2	1	0	0	0	1
585	1	0	0	0	0	2	1	0	1	1	0	1	2	1	0	0	2	2	0	0	1	1	2	2	0	0	1	2	2	1	0	1	1	1	0	2	1	0	1	1	1	0	0	1	0	0	0	0	0
586	1	1	1	1	1	1	1	0	1	1	1	0	1	1	0	0	0	0	2	1	0	1	2	2	0	0	0	2	1	1	1	1	1	1	0	2	1	1	1	1	0	0	0	1	0	0	0	0	0
587	1	1	0	0	0	0	2	1	0	1	1	0	2	2	0	0	1	1	0	0	2	0	2	2	0	0	1	1	2	2	0	2	1	1	0	2	0	0	1	0	0	0	1	1	0	0	0	0	0
588	1	1	0	0	0	0	2	0	0	0	1	0	1	1	0	0	1	1	0	0	2	0	2	2	0	0	2	2	2	2	0	1	2	0	1	2	1	0	0	2	2	0	0	2	0	0	0	0	0
589	0	1	0	0	0	1	0	0	1	1	0	0	0	0	0	0	0	0	1	1	1	1	2	2	0	0	2	2	2	2	0	1	0	0	0	2	2	0	0	2	2	0	0	2	0	0	0	2	0
590	0	2	0	0	0	0	0	0	2	2	0	1	1	0	0	0	0	1	0	0	2	1	0	1	1	1	1	1	2	1	0	0	0	0	0	1	1	0	1	1	1	1	0	1	1	0	0	0	0
591	0	1	0	0	0	0	1	0	1	1	1	0	2	1	0	0	1	1	0	0	2	0	2	2	0	0	1	1	2	2	0	2	2	0	1	2	1	0	1	1	1	0	0	2	0	0	0	0	0
592	0	1	0	0	0	0	1	0	1	1	1	1	2	1	0	0	0	0	0	0	0	2	2	2	0	0	2	2	2	2	0	1	1	0	1	2	1	0	0	0	0	0	1	1	1	0	0	0	1
593	0	0	0	0	0	1	2	0	0	0	0	1	2	2	0	0	1	1	1	1	1	0	2	2	1	1	1	2	2	1	0	1	1	0	2	2	1	1	0	1	1	0	1	1	1	0	0	1	0
594	0	1	0	0	0	0	1	1	0	1	0	1	2	1	0	1	1	0	0	0	1	2	2	2	0	0	2	2	2	1	1	0	0	0	1	1	1	0	1	1	1	0	1	1	1	2	0	1	0
595	1	2	0	0	0	0	1	0	0	0	1	1	2	2	0	0	0	0	2	1	2	2	2	2	0	0	1	2	1	1	1	1	1	0	1	1	1	0	0	1	1	0	0	2	0	2	0	0	1
596	1	1	0	0	0	0	1	1	1	2	0	0	1	1	0	0	0	0	1	1	2	0	1	1	1	1	0	2	1	1	0	0	1	0	0	2	2	0	0	2	2	0	0	0	1	1	0	0	0
597	0	2	1	0	0	0	2	0	0	0	0	1	2	1	0	0	1	0	1	1	1	0	2	2	0	0	2	2	2	2	0	1	1	0	1	1	2	0	1	1	1	0	1	1	1	0	0	0	0
598	0	1	0	0	0	0	1	0	1	1	1	0	0	0	0	0	2	1	0	1	2	0	2	2	0	0	2	2	1	1	1	2	1	0	1	1	1	0	1	1	1	0	0	2	2	0	0	0	0
599	1	1	0	0	0	1	2	0	1	1	1	0	0	0	0	0	1	0	1	0	2	1	0	1	0	1	1	2	2	2	0	0	1	1	0	2	1	0	0	1	1	0	1	2	0	0	0	0	1
600	1	2	0	0	0	1	1	0	0	0	1	0	0	0	0	0	1	0	1	1	1	0	2	2	0	0	2	2	2	2	1	1	1	0	0	2	2	0	1	1	1	0	0	1	0	1	0	0	0
601	0	2	0	0	0	0	1	0	1	1	1	1	1	1	0	0	1	0	0	0	1	0	2	2	0	0	2	2	2	2	0	0	1	1	1	1	1	0	0	2	2	0	0	1	0	0	0	0	0
602	0	2	1	0	0	0	2	1	0	2	0	2	2	0	0	0	2	1	0	0	2	1	0	1	1	1	1	2	2	1	2	0	0	2	0	2	0	0	1	1	0	0	0	1	1	0	0	1	0
603	0	2	0	0	0	0	0	0	2	2	0	0	1	1	0	0	1	0	1	1	2	1	2	2	0	0	2	2	2	1	0	1	2	1	2	2	1	0	0	1	1	0	0	2	0	1	0	1	0
604	0	0	1	0	0	1	0	0	1	1	1	1	0	0	0	0	0	0	2	1	2	0	2	2	0	0	1	2	2	1	2	2	2	0	1	1	1	1	0	1	1	0	0	2	0	2	0	0	0
605	0	2	0	0	0	0	1	1	1	2	0	0	0	0	0	0	1	1	0	0	2	0	1	2	1	1	0	1	1	1	0	0	0	0	1	1	0	0	1	1	1	1	0	2	1	0	0	1	1
606	1	2	0	0	0	0	2	0	0	0	0	0	0	0	0	0	1	0	0	0	1	0	2	2	0	0	2	2	2	1	1	2	2	0	1	1	2	0	0	2	2	0	0	0	1	0	0	0	0
607	1	0	0	0	0	0	0	0	0	0	0	1	2	0	0	0	2	1	0	0	2	0	2	2	2	2	1	2	2	1	1	2	2	0	0	2	1	0	1	0	0	0	0	0	0	0	0	0	0
608	1	2	0	0	0	0	1	1	0	1	0	0	1	1	0	0	2	1	0	0	1	1	2	2	0	0	1	2	2	2	0	1	2	0	1	2	1	1	0	1	1	0	0	1	1	0	0	0	0
609	1	0	0	0	0	2	0	0	2	2	0	0	0	0	0	0	1	0	0	0	2	0	2	2	0	0	1	1	2	2	1	0	1	1	1	2	1	0	1	1	1	0	0	2	0	0	0	0	0
610	1	1	0	0	0	0	2	0	0	0	1	0	0	0	0	0	2	0	0	0	2	1	1	1	1	1	1	2	2	2	0	1	1	2	1	2	1	1	0	1	1	0	0	2	0	1	0	0	0
611	0	2	0	0	0	0	1	0	1	1	0	1	2	1	0	0	1	1	1	1	1	0	1	1	0	0	1	1	2	0	0	1	1	2	2	1	2	0	1	1	1	0	0	1	0	0	0	0	0
612	0	2	0	0	0	0	0	0	1	1	1	0	1	1	0	0	1	1	0	0	2	1	2	2	0	0	1	1	2	1	0	0	1	0	1	2	0	1	1	0	0	0	1	2	1	0	1	0	0
613	1	0	0	0	0	0	1	1	0	1	0	0	1	0	1	1	1	0	0	0	2	1	2	2	0	0	2	2	2	2	1	0	1	0	0	2	0	1	1	0	0	0	0	0	0	0	0	0	0
614	1	2	0	0	0	0	0	0	2	2	0	0	0	0	0	0	2	0	0	1	2	1	2	2	0	0	2	2	2	2	1	0	1	1	2	1	1	0	0	1	1	1	0	2	1	0	0	0	1
615	1	1	0	0	0	0	1	0	0	0	1	0	2	0	1	1	0	1	0	0	2	1	0	1	0	1	2	1	2	1	0	1	1	0	2	2	1	0	0	1	1	0	0	1	0	0	0	1	0
616	1	2	1	0	0	0	1	0	0	0	2	0	0	0	0	0	1	1	2	2	1	1	1	1	1	1	2	2	1	1	0	1	1	0	1	1	2	1	0	0	0	0	1	1	1	1	0	0	0
617	0	2	0	0	0	0	1	1	1	2	0	1	1	0	0	0	2	2	0	0	2	0	2	2	0	0	1	1	2	1	0	0	0	2	0	2	1	0	0	1	1	0	0	1	0	0	0	1	0
618	0	1	0	0	0	1	1	1	1	2	0	0	0	0	0	0	1	1	0	0	2	0	2	2	1	1	2	2	2	1	1	1	1	0	0	2	1	0	1	2	1	1	0	2	2	0	0	0	1
619	0	1	0	0	0	0	2	0	0	0	0	0	1	1	0	0	1	1	1	1	1	1	1	1	1	1	1	1	2	0	1	0	1	0	1	1	2	0	1	1	1	1	0	1	1	1	0	0	0
620	0	2	0	0	0	0	2	0	2	2	0	0	1	2	0	0	1	0	0	0	2	0	2	2	0	0	1	2	2	2	0	0	1	0	0	2	0	0	2	0	0	0	1	1	0	0	0	0	0
621	1	2	0	0	0	0	2	0	2	2	0	0	1	1	0	0	1	0	0	0	2	1	2	2	1	1	0	1	2	1	0	0	0	0	1	2	1	0	0	2	2	0	0	1	0	0	0	0	0
622	0	0	0	0	0	1	1	1	1	2	0	0	0	0	0	0	1	1	1	1	1	0	2	2	0	0	0	2	1	1	1	0	0	1	0	2	2	0	0	1	1	0	0	1	1	1	0	0	0
623	1	1	0	0	0	0	0	0	2	2	0	0	0	1	0	0	2	1	0	0	2	1	2	2	0	0	1	1	2	1	0	0	1	1	0	2	1	1	0	1	1	0	1	2	1	0	0	0	1
624	0	1	0	0	0	0	0	0	2	2	0	0	1	1	0	0	2	1	0	0	2	0	1	1	0	0	1	2	2	1	0	0	0	0	0	2	1	0	2	1	0	0	1	2	1	1	0	0	0
625	0	2	0	0	0	0	1	0	0	0	0	0	2	1	0	0	0	0	1	1	1	0	2	2	0	0	1	1	2	0	0	0	1	0	1	1	1	0	2	1	0	1	0	2	0	2	0	0	0
626	1	0	0	0	0	0	2	0	0	0	0	0	0	0	0	0	1	0	0	0	2	1	2	2	0	0	2	2	2	2	0	1	2	0	0	2	1	0	0	1	1	0	1	2	1	2	0	0	1
627	0	2	0	0	0	0	1	0	1	1	0	0	0	1	0	0	0	0	2	2	0	0	2	2	1	1	1	1	2	0	0	2	2	1	0	2	1	1	1	1	0	1	0	2	1	1	0	0	1
628	1	1	0	0	0	0	0	0	2	2	0	1	2	1	0	0	1	1	2	1	2	0	2	2	0	0	1	1	1	1	0	1	1	1	1	1	1	0	0	2	2	0	0	2	0	0	0	0	0
629	1	2	0	0	0	0	1	0	1	1	1	0	1	0	1	1	0	1	1	0	1	0	2	2	1	1	1	1	2	1	0	0	0	0	2	2	1	1	0	0	0	1	0	1	1	0	0	1	0
630	1	2	0	0	0	0	0	0	1	1	0	0	1	1	0	0	1	1	0	0	1	1	2	2	1	1	2	2	2	1	2	1	1	1	0	2	1	1	1	1	0	0	0	2	0	1	0	0	1
631	0	0	0	0	0	1	1	0	1	1	0	0	1	1	0	0	1	1	0	0	2	1	2	2	0	0	2	2	2	2	0	2	1	0	1	1	1	0	0	1	1	0	0	1	0	0	0	2	0
632	1	2	0	0	0	0	1	1	1	2	0	0	2	1	0	0	1	0	1	1	2	1	2	2	0	0	1	1	2	1	0	0	2	0	0	2	2	0	0	2	2	0	0	0	0	0	0	0	0
633	1	2	0	0	0	0	0	0	2	2	0	0	0	0	0	0	1	1	1	1	1	1	1	1	1	1	2	2	2	2	0	2	1	0	1	0	1	0	0	2	2	0	1	2	1	0	0	0	0
634	0	1	1	1	1	2	1	0	1	1	0	0	1	1	0	0	1	1	0	0	1	1	1	1	1	1	1	2	1	1	1	1	1	0	0	2	1	0	0	0	0	1	0	2	0	1	0	0	1
635	1	2	1	0	1	0	0	0	0	0	0	1	2	1	0	1	2	2	1	1	1	1	0	1	0	1	1	1	2	1	0	0	0	0	0	2	2	0	2	0	0	0	1	2	1	1	0	1	0
636	1	1	0	0	0	0	1	0	2	2	0	1	1	1	0	0	2	2	1	1	2	0	2	2	0	0	1	1	2	1	0	1	1	0	2	1	1	0	0	0	0	0	0	0	0	0	0	0	0
637	1	2	1	0	0	0	2	1	0	1	1	1	1	0	0	0	1	1	0	0	2	0	0	0	0	0	2	2	2	2	1	2	1	0	1	0	1	0	1	1	1	0	0	1	0	0	0	0	1
638	0	1	0	0	0	0	1	0	2	2	0	0	2	2	0	0	1	0	0	0	2	2	2	2	0	0	0	1	2	1	0	2	1	0	0	2	2	0	2	1	1	0	0	1	0	0	0	0	0
639	0	1	0	0	0	0	1	0	1	1	1	0	0	0	0	0	2	0	1	1	2	0	2	2	0	0	2	2	2	1	2	0	0	0	0	2	1	0	1	1	1	0	1	1	1	0	0	1	0
640	0	1	0	0	0	0	2	0	0	0	2	0	0	0	0	0	0	1	0	0	2	1	2	2	0	0	2	2	1	0	1	1	0	1	0	2	2	1	0	2	1	0	0	2	0	0	0	0	0
641	0	0	1	0	0	1	1	0	1	1	2	0	2	2	0	0	0	0	0	0	1	0	2	2	0	0	0	0	2	1	0	1	1	0	0	1	1	0	1	1	1	1	0	2	1	2	0	0	0
642	1	0	0	0	0	1	2	0	0	0	0	0	2	1	1	1	2	1	0	1	1	1	1	1	1	1	1	2	1	1	1	2	1	0	0	2	0	1	1	0	0	0	0	1	1	0	0	0	0
643	0	2	0	0	0	0	0	0	1	1	0	0	2	2	0	0	1	1	1	1	0	0	1	1	0	0	2	2	2	1	1	0	2	0	0	2	2	0	0	2	2	0	0	2	0	1	0	0	0
644	1	1	1	1	1	1	1	0	1	1	0	1	1	1	0	0	2	2	0	0	1	1	2	2	0	0	2	2	2	2	0	1	1	1	1	1	2	0	0	2	2	0	1	2	1	0	0	1	0
645	1	0	0	0	0	0	0	0	2	2	0	0	0	0	0	0	0	0	0	0	2	0	2	2	0	0	1	1	2	1	0	0	0	0	1	1	1	1	1	1	0	0	0	0	0	0	0	1	0
646	0	1	1	1	1	1	2	1	0	1	0	0	0	0	0	0	0	0	0	1	1	0	2	2	1	1	1	1	2	1	0	1	1	0	1	1	2	0	1	1	1	0	0	1	1	0	0	0	1
647	1	1	0	0	0	0	2	1	0	1	0	1	2	2	0	0	2	2	1	1	1	0	2	2	0	0	0	2	2	0	1	1	1	0	2	1	0	1	1	0	0	0	1	2	1	1	0	0	0
648	1	1	0	0	0	0	2	0	0	0	1	1	2	2	0	0	2	1	0	0	2	1	1	1	1	1	1	2	1	1	0	0	1	1	2	0	0	1	1	0	0	0	0	1	1	0	0	0	0
649	1	1	1	1	1	1	0	0	0	0	0	1	1	0	0	0	2	1	1	0	2	0	2	2	1	1	2	2	1	1	0	0	0	0	0	2	1	0	0	1	1	0	0	2	0	2	0	0	0
650	0	0	0	0	0	2	2	0	0	0	1	0	1	1	0	0	2	2	0	0	1	0	1	1	0	0	1	2	2	1	1	1	2	1	2	2	0	0	2	0	0	0	0	1	0	0	0	0	1
651	0	1	0	0	0	0	1	1	1	2	0	0	0	0	0	0	0	0	2	1	1	0	2	2	0	0	2	2	2	2	0	0	2	1	1	2	1	0	0	1	1	1	0	2	0	2	0	0	0
652	0	0	0	0	0	0	2	1	0	1	0	0	2	2	0	0	2	0	1	1	2	0	2	2	0	0	1	2	2	1	1	0	1	0	0	2	1	0	1	1	1	0	0	2	0	0	0	0	0
653	1	0	0	0	0	1	2	0	0	0	0	0	0	0	0	0	0	0	2	1	0	1	2	2	0	0	1	1	2	1	0	0	2	0	2	1	1	1	1	1	0	1	0	2	1	2	0	0	1
654	0	1	0	0	0	0	1	0	1	1	0	0	0	0	0	0	1	0	1	1	1	1	2	2	0	0	2	2	2	2	0	1	1	0	0	2	1	1	1	1	0	0	0	1	0	0	0	0	0
655	1	0	0	0	0	0	2	1	0	1	0	1	1	0	0	0	2	1	0	1	2	0	2	2	0	0	2	2	2	2	0	0	0	1	0	2	1	0	1	0	0	0	0	2	1	1	0	0	0
656	0	0	0	0	0	1	2	0	0	0	1	1	0	0	0	0	1	0	1	1	1	0	1	1	1	1	1	1	2	1	0	0	0	1	0	2	1	0	1	1	1	0	0	2	0	1	0	1	0
657	0	0	0	0	0	0	2	1	0	1	0	0	0	0	0	0	2	0	0	0	2	0	1	1	0	0	0	1	2	1	0	1	1	0	1	1	1	1	1	1	0	0	1	1	0	0	0	0	1
658	0	0	0	0	0	0	1	1	1	1	0	2	2	1	0	1	1	0	1	1	2	0	1	1	2	2	2	2	2	1	1	0	2	0	0	2	2	1	0	1	1	0	0	1	0	0	0	1	0
659	0	0	0	0	0	0	1	0	1	1	1	0	0	0	0	0	1	0	1	1	2	0	2	2	0	0	2	2	2	2	0	0	0	2	1	2	1	0	0	2	2	0	0	1	0	1	0	0	0
660	1	2	0	0	0	0	2	0	0	0	0	0	0	0	0	0	1	1	0	1	1	0	0	0	0	0	2	2	2	2	1	1	1	0	1	1	1	1	0	1	1	0	0	1	0	0	0	0	0
661	1	1	0	0	0	0	0	0	1	1	0	1	2	1	0	1	0	0	0	0	2	1	2	2	1	1	2	2	2	2	1	0	0	1	0	2	2	0	0	2	2	0	2	2	2	1	0	0	1
662	1	0	0	0	0	1	2	1	0	1	1	0	0	0	0	0	2	0	0	0	2	1	1	2	0	0	2	2	2	2	0	1	1	0	0	2	2	0	1	1	1	0	1	1	1	1	0	0	0
663	1	2	0	0	0	0	2	1	0	1	0	0	2	2	0	1	2	0	0	0	2	1	1	1	1	1	2	2	2	2	1	0	1	0	1	1	1	0	0	1	1	0	0	2	1	0	0	1	0
664	1	2	0	0	0	0	1	0	0	0	0	0	0	0	0	0	0	0	1	1	2	0	1	1	0	0	1	2	2	1	1	0	0	0	0	2	1	0	0	1	1	0	0	1	0	0	0	1	0
665	1	1	0	0	0	0	1	0	1	1	1	0	1	1	0	0	2	0	0	0	2	0	1	2	1	1	2	2	1	1	1	1	1	0	1	2	2	0	1	2	1	1	0	2	1	0	0	1	0
666	1	0	0	0	0	1	0	0	1	1	0	0	1	1	0	0	1	1	0	0	1	0	2	2	0	0	1	2	2	1	0	1	2	0	0	2	2	0	1	1	1	0	0	2	0	0	0	0	1
667	0	2	0	0	0	0	2	1	0	1	0	1	2	1	0	0	2	2	0	0	2	0	1	1	1	1	2	2	2	1	2	0	1	1	0	2	2	0	1	1	1	0	0	2	2	0	0	0	0
668	1	1	0	0	0	0	2	0	0	0	0	1	2	1	0	0	2	0	1	1	2	1	2	2	0	0	1	1	2	1	0	0	1	0	1	1	1	1	0	0	0	0	0	1	0	0	0	0	2
669	0	1	1	0	0	0	1	0	0	0	1	0	1	1	0	0	2	1	0	0	2	0	2	2	0	0	1	2	1	1	0	0	1	1	1	1	1	0	2	1	0	1	0	1	0	1	0	0	1
670	1	0	0	0	0	0	2	0	0	0	0	0	0	0	0	0	1	0	1	2	1	0	2	2	0	0	2	2	2	1	0	0	0	0	0	1	1	0	1	1	1	0	0	1	0	1	0	0	0
671	1	2	0	0	0	0	1	1	1	2	1	1	2	1	0	0	1	0	1	1	1	0	2	2	0	0	2	2	1	0	0	0	1	0	1	2	1	0	1	1	1	0	1	2	1	1	0	0	1
672	0	1	0	0	0	0	0	0	2	2	0	1	2	2	0	0	1	1	0	0	1	0	2	2	0	0	0	0	2	1	0	1	1	0	0	2	0	0	1	0	0	0	0	2	0	1	0	0	0
673	1	0	1	0	0	1	1	0	1	1	0	1	2	0	0	0	1	1	1	1	1	1	2	2	0	0	1	2	1	1	1	0	0	0	1	1	2	0	0	2	2	0	0	2	0	0	0	0	0
674	0	1	0	0	0	1	0	0	1	1	0	0	1	1	0	0	1	1	0	1	2	0	2	2	1	1	2	2	2	1	1	0	0	1	0	2	1	0	1	1	1	0	0	0	0	0	0	0	0
675	0	2	0	0	0	0	1	0	0	0	0	0	0	0	0	0	0	0	1	1	2	0	2	2	0	0	0	2	1	0	0	0	0	2	1	1	1	0	1	1	1	1	0	1	0	1	0	0	0
676	1	0	0	0	0	1	2	0	0	0	0	1	1	0	0	0	1	1	1	1	2	1	1	1	1	1	2	2	2	1	1	0	1	0	1	2	2	0	1	1	1	0	0	1	0	0	0	0	0
677	0	2	1	0	0	0	2	1	0	1	0	1	1	0	0	0	1	1	1	1	2	1	1	2	0	0	0	1	1	0	0	0	0	0	2	2	1	0	0	2	2	0	0	2	0	0	0	0	1
678	1	2	0	0	0	0	1	1	0	1	0	0	1	1	0	0	0	0	0	1	1	0	1	1	0	0	0	1	1	0	0	0	0	0	0	2	1	0	2	0	0	0	1	2	1	1	0	0	0
679	1	0	0	0	0	1	0	0	2	2	0	0	0	0	0	0	0	1	0	0	2	0	2	2	0	0	2	2	2	1	0	0	1	1	1	2	1	0	0	2	2	0	0	0	1	1	0	0	0
680	0	1	0	0	0	1	0	0	1	1	1	0	1	0	0	1	1	1	0	0	2	1	0	1	0	0	1	1	2	0	1	0	1	1	1	2	1	0	1	1	1	0	0	1	0	1	0	0	0
681	0	0	0	0	0	0	1	0	1	1	0	1	1	2	0	0	1	1	2	2	1	0	2	2	0	0	2	2	1	1	0	1	2	0	0	2	0	0	1	1	1	0	0	0	1	0	0	0	0
682	1	2	0	0	0	1	1	1	1	2	0	0	0	0	0	0	2	0	0	0	2	1	2	2	0	0	2	2	2	2	0	0	0	0	0	2	1	0	0	1	1	0	0	1	0	0	0	0	0
683	1	2	0	0	0	0	1	0	0	0	0	0	2	2	0	1	2	1	0	0	2	0	2	2	0	0	0	2	1	0	0	0	0	1	1	1	0	0	1	0	0	0	1	1	1	0	0	0	0
684	1	0	0	0	0	0	0	0	2	2	0	1	2	2	0	0	0	0	1	2	1	1	1	1	1	1	1	2	0	0	0	1	1	2	1	2	1	0	1	1	1	0	0	0	2	1	0	0	1
685	1	1	0	0	0	0	1	1	1	2	0	0	1	1	0	0	2	2	1	1	1	1	2	2	0	0	1	1	2	0	1	0	0	0	0	2	2	0	0	2	2	0	0	1	1	0	0	0	1
686	0	2	1	0	0	0	0	0	2	2	0	0	1	0	0	0	0	0	1	1	2	1	2	2	0	0	2	2	2	1	2	1	2	0	1	1	1	0	1	1	1	0	0	0	0	0	0	0	0
687	0	2	0	0	0	0	1	1	1	2	0	1	1	1	0	0	1	0	1	1	1	0	1	1	1	1	0	1	2	1	0	0	1	0	1	1	1	1	0	0	0	0	0	1	0	0	0	0	1
688	0	0	0	0	0	0	0	0	1	1	0	1	2	1	0	0	2	0	0	0	2	0	2	2	0	0	2	2	2	2	0	0	2	0	2	1	2	0	0	2	2	1	0	1	1	0	0	0	0
689	1	1	0	0	0	0	2	1	0	1	1	0	0	0	0	0	1	2	1	1	2	0	2	2	0	0	2	2	2	2	0	0	1	2	1	2	0	0	1	0	0	0	0	2	0	0	0	0	0
690	0	2	0	0	0	0	1	0	2	2	0	2	2	1	0	1	1	1	1	1	1	0	1	2	1	1	1	1	2	0	1	1	1	0	2	2	2	0	1	1	1	0	0	1	0	0	0	2	0
691	1	1	0	0	0	0	1	0	1	1	0	0	0	0	0	0	0	0	1	1	2	0	2	2	0	0	1	1	2	0	1	0	1	1	1	1	0	0	1	0	0	0	0	1	0	1	0	0	1
692	0	2	1	0	0	0	1	0	2	2	0	2	2	0	0	0	2	0	1	1	1	1	1	1	1	1	1	2	1	1	1	0	1	0	1	1	1	0	1	1	1	0	0	2	0	1	0	0	0
693	0	1	0	0	0	0	2	0	1	1	0	0	0	0	0	0	1	1	1	1	1	0	2	2	0	0	1	1	1	1	1	0	1	2	1	1	0	0	2	0	0	0	1	2	1	0	0	0	0
694	1	0	0	0	0	1	2	0	0	0	2	0	0	0	0	0	2	0	0	0	1	0	2	2	1	1	1	1	1	1	0	2	2	0	0	2	1	0	1	2	2	0	0	2	1	1	0	0	1
695	1	1	0	0	0	1	2	0	0	0	0	1	1	0	0	0	2	2	1	1	1	0	0	0	0	0	2	2	2	1	1	0	2	0	1	1	1	0	2	0	0	0	0	1	0	0	0	1	0
696	0	2	0	0	0	0	1	0	0	0	1	0	1	1	0	0	2	2	0	0	2	2	0	1	1	1	2	2	2	2	0	2	2	1	0	2	1	0	0	1	1	0	2	2	1	1	0	0	1
697	1	1	0	0	0	1	0	0	2	2	0	0	2	1	0	0	1	1	0	1	2	1	2	2	0	0	2	2	2	1	1	0	0	0	0	2	2	0	2	0	0	0	0	0	0	0	0	0	0
698	1	1	0	0	0	0	0	0	1	1	0	1	1	0	0	0	2	2	1	1	2	0	2	2	0	0	2	2	2	1	2	0	0	0	2	1	0	0	1	0	0	0	1	2	1	0	0	0	1
699	0	1	1	0	0	0	0	0	0	0	0	0	1	1	0	1	1	0	0	0	2	0	2	2	1	1	1	2	2	1	1	1	2	0	0	2	2	0	0	2	2	0	0	1	0	1	0	0	0
700	1	0	0	0	0	1	1	0	0	0	1	0	0	0	0	0	1	1	0	0	2	0	1	1	0	0	2	2	2	2	1	1	1	0	0	2	1	1	1	1	0	0	0	1	0	0	0	0	0
701	1	1	0	0	0	0	1	0	1	1	1	0	2	1	1	1	2	2	1	1	2	1	1	2	0	0	2	2	2	1	2	0	0	0	0	2	1	0	1	0	0	0	0	1	1	0	0	0	0
702	0	0	0	0	0	1	2	0	0	0	0	0	1	1	0	0	2	2	0	0	2	0	2	2	0	0	2	2	2	1	2	1	1	1	1	2	1	0	0	1	1	0	1	1	1	0	0	0	0
703	1	1	0	0	0	0	0	0	2	2	0	0	1	1	0	0	1	0	1	1	2	0	2	2	0	0	1	1	2	1	0	1	1	1	2	1	1	0	0	2	2	1	0	2	1	0	0	1	0
704	1	2	0	0	0	0	1	0	1	1	0	0	0	0	0	0	2	1	1	1	2	1	2	2	0	0	1	1	1	1	0	1	1	2	1	1	1	0	0	1	1	0	1	1	1	1	0	0	2
705	0	2	0	0	0	0	1	0	1	1	0	0	0	0	0	0	1	0	1	1	2	0	1	1	0	0	1	2	2	1	1	0	1	0	0	2	2	0	2	1	1	0	0	2	0	0	0	0	0
706	0	1	0	0	0	0	1	2	0	2	0	0	1	1	0	0	1	1	1	1	1	0	1	1	0	0	1	1	1	1	0	1	1	0	0	2	1	0	1	1	1	0	0	1	0	0	0	0	0
707	1	1	0	0	0	0	0	0	2	2	0	0	0	0	0	0	1	0	1	1	2	1	2	2	0	0	1	1	1	1	0	0	0	1	1	1	0	1	0	0	0	2	0	2	1	0	0	0	1
708	1	0	1	0	1	0	2	0	2	2	0	0	0	0	0	0	1	1	1	1	1	0	1	1	1	1	2	2	2	1	1	1	1	2	1	2	2	0	0	2	2	0	0	1	0	0	0	0	0
709	1	1	0	0	0	1	2	0	0	0	0	1	2	2	0	0	1	1	2	2	1	0	2	2	0	0	2	2	2	2	0	1	1	0	0	2	1	0	0	0	0	0	0	1	1	0	0	0	1
710	0	1	0	0	0	0	2	1	0	1	0	0	1	1	0	0	0	0	1	1	2	0	2	2	0	0	2	2	2	2	0	0	0	0	0	2	1	1	0	0	0	0	0	2	1	1	0	1	0
711	1	1	0	0	0	0	1	0	0	0	1	0	0	0	0	0	1	1	1	1	1	0	1	2	0	0	2	2	1	0	1	0	1	0	0	2	1	0	0	0	0	1	0	2	0	2	0	0	0
712	0	0	0	0	0	1	1	1	0	1	0	0	0	0	0	0	1	1	2	2	1	0	2	2	1	1	1	1	2	1	1	0	1	0	1	1	2	0	1	0	0	2	0	2	1	1	0	1	0
713	0	2	0	0	0	0	1	0	0	0	1	0	0	0	0	0	1	0	1	2	1	0	1	1	0	0	1	0	2	0	0	0	1	1	1	1	1	1	1	0	0	0	2	2	1	1	0	0	0
714	1	2	0	0	0	0	2	1	0	1	1	1	2	2	0	0	1	0	0	0	2	0	2	2	1	1	1	2	2	1	2	0	2	0	0	2	1	0	1	1	1	1	0	1	2	0	0	0	0
715	0	1	0	0	0	0	1	1	1	2	0	0	0	0	0	0	1	1	2	2	1	1	1	1	1	1	1	1	1	1	1	0	0	0	2	1	0	0	1	0	0	2	0	2	0	2	0	0	0
716	1	2	0	0	0	0	0	0	1	1	0	1	1	2	0	0	2	2	0	1	2	1	2	2	0	0	1	1	2	1	0	1	0	0	1	1	1	0	0	1	1	0	0	2	1	1	0	1	0
717	0	1	0	0	0	0	0	0	0	0	0	1	1	0	0	0	1	1	0	0	2	0	2	2	0	0	0	1	1	0	0	0	0	0	1	1	1	0	2	1	0	0	0	0	0	0	0	0	0
718	1	0	0	0	0	0	1	0	1	1	0	0	2	2	0	0	0	1	0	0	2	0	1	1	1	1	1	1	1	1	1	0	0	0	0	2	1	0	0	2	2	0	0	1	0	1	0	0	0
719	1	2	0	0	0	0	1	0	0	0	0	0	1	1	0	1	2	0	0	0	2	1	2	2	0	0	2	2	2	1	0	1	1	1	0	2	1	0	0	1	1	0	1	2	2	2	0	0	0
720	1	2	0	0	0	0	1	0	1	1	1	0	0	0	0	0	0	0	2	1	2	1	1	1	0	0	2	2	2	1	1	0	1	0	1	1	2	0	1	2	1	0	0	1	2	1	0	0	0
721	0	0	0	0	0	0	1	1	1	2	0	0	2	1	0	0	0	0	0	0	1	1	2	2	0	0	1	2	1	0	1	0	0	0	1	1	2	0	0	1	1	0	0	2	0	0	1	0	0
722	1	2	0	0	0	0	1	0	0	0	0	0	1	1	0	1	2	0	1	1	2	1	2	2	1	1	1	2	2	1	2	0	0	0	0	1	2	0	0	2	2	1	0	2	1	2	0	0	0
723	0	2	0	0	0	0	2	0	0	0	1	0	0	0	0	0	1	1	2	2	1	1	2	2	0	0	1	2	2	1	1	1	0	1	1	2	0	0	1	1	1	0	1	2	1	1	0	1	0
724	1	1	0	0	0	0	2	0	0	0	1	0	0	0	0	0	2	2	1	1	2	1	2	2	0	0	2	2	2	2	0	1	1	0	0	2	0	0	1	1	1	0	0	0	1	0	0	0	0
725	0	1	0	0	0	0	2	0	0	0	1	0	0	0	0	0	0	0	0	0	2	2	0	1	1	1	1	1	2	0	0	0	1	1	1	2	2	0	0	2	2	0	1	2	2	2	0	2	0
726	1	2	0	0	0	0	0	0	1	1	0	0	1	1	0	0	1	0	1	1	1	2	0	1	1	1	2	2	2	2	1	0	1	0	0	2	2	1	0	1	1	2	0	2	0	2	0	0	1
727	0	0	0	0	0	0	0	0	2	2	0	0	0	0	0	0	0	0	0	0	2	0	1	2	0	0	1	2	2	1	1	1	0	1	0	2	0	0	2	0	0	0	0	1	0	0	0	0	0
728	0	1	0	0	0	0	0	0	2	2	0	0	1	1	0	0	2	2	1	1	2	1	1	2	0	0	1	2	2	1	1	0	0	0	0	2	1	0	0	1	1	0	1	1	1	0	0	0	0
729	1	1	0	0	0	0	1	0	0	0	1	1	1	0	0	0	1	1	1	1	1	1	1	1	1	1	0	1	1	1	0	2	2	0	1	1	1	0	0	1	1	0	2	2	1	1	0	0	0
730	1	0	0	0	0	0	1	0	1	1	0	1	1	0	0	0	1	1	1	1	1	0	2	2	0	0	2	2	2	1	1	1	1	1	1	1	1	1	0	0	0	0	0	0	1	0	0	1	0
731	0	1	0	0	0	0	1	0	0	0	1	0	0	0	0	0	1	1	1	1	1	1	2	2	0	0	1	2	1	1	0	0	2	0	0	2	1	0	0	2	2	0	0	1	0	1	0	0	0
732	1	2	0	0	0	0	1	1	0	1	0	0	0	0	0	0	1	0	1	1	2	1	2	2	0	0	1	1	2	0	1	1	2	0	2	0	1	0	1	1	1	0	0	2	0	0	0	0	2
733	0	1	0	0	0	0	0	0	2	2	0	0	0	0	0	0	0	0	1	1	0	0	1	2	0	0	2	2	2	1	1	1	0	0	1	1	2	0	1	1	1	0	0	1	0	1	0	0	0
734	0	0	0	0	0	1	1	0	0	0	1	1	1	0	0	0	2	2	1	1	2	0	2	2	0	0	1	1	1	1	0	1	2	0	2	0	1	0	1	2	1	0	0	1	0	1	0	1	0
735	0	1	0	0	0	0	1	0	2	2	0	0	2	2	0	0	1	1	0	0	2	0	1	1	1	1	1	1	2	0	1	0	2	1	1	2	1	0	1	1	1	0	1	1	1	2	0	0	0
736	0	1	0	0	0	0	1	0	1	1	0	0	0	0	0	0	1	1	0	0	2	0	1	1	0	0	1	2	2	1	1	0	1	0	1	1	1	2	0	0	0	0	0	1	1	0	0	0	0
737	1	1	0	0	0	0	1	0	0	0	1	0	0	0	0	0	2	1	0	0	2	0	1	2	0	0	1	1	2	1	0	2	2	0	2	1	1	0	0	0	0	0	0	2	0	0	0	0	1
738	0	1	0	0	0	0	1	1	1	2	0	0	0	0	0	0	1	1	1	1	1	1	1	1	1	1	0	2	1	1	1	0	1	1	1	1	1	0	1	1	1	0	0	2	0	0	0	1	0
739	0	0	0	0	0	1	1	0	1	1	1	0	0	0	0	0	1	1	1	1	1	0	2	2	0	0	2	2	2	1	1	0	0	0	0	2	1	0	0	1	1	0	1	2	0	2	0	0	0
740	1	2	0	0	0	0	2	0	0	0	0	2	2	2	0	0	2	1	1	1	1	0	2	2	0	0	1	2	2	1	1	0	0	2	1	1	1	1	0	1	1	0	1	1	1	2	0	0	1
741	0	1	0	0	0	0	2	0	0	0	1	1	1	0	0	0	1	1	0	0	1	1	2	2	0	0	1	2	1	1	1	1	2	0	0	2	2	0	1	1	1	0	1	2	0	0	0	1	1
742	1	1	0	0	0	0	1	0	1	1	1	0	0	0	0	0	1	0	0	0	1	0	2	2	0	0	1	0	2	0	0	0	1	1	0	2	2	0	0	2	2	0	0	2	0	0	1	0	0
743	0	1	0	0	0	0	2	0	0	0	1	0	2	2	0	1	0	0	1	1	2	0	2	2	0	0	1	1	2	1	0	0	1	2	1	1	1	0	0	1	1	0	0	0	1	1	0	0	0
744	1	2	0	0	0	0	2	0	1	1	1	0	0	0	0	0	1	1	0	0	2	0	1	1	0	0	1	1	2	2	0	1	1	0	1	1	2	1	0	1	1	0	0	1	0	0	0	0	0
745	1	1	1	0	0	0	1	0	1	1	0	0	0	0	0	0	1	0	1	1	2	1	1	1	0	0	1	2	2	1	1	1	2	1	2	2	1	0	1	1	1	0	0	1	0	0	0	0	0
746	1	1	0	0	0	1	1	0	1	1	0	1	1	0	0	0	1	1	1	1	1	0	2	2	0	0	1	1	1	1	0	2	2	0	0	2	1	0	0	1	1	0	1	2	2	2	0	0	1
747	1	0	0	0	0	0	0	0	2	2	0	2	2	1	0	0	0	0	0	0	1	1	2	2	0	0	2	2	2	1	2	1	1	1	0	2	2	0	0	1	1	0	0	1	0	0	0	1	0
748	0	2	0	0	0	0	2	1	0	1	1	1	2	1	0	0	2	1	0	0	2	0	1	1	0	0	2	2	1	1	1	0	1	0	0	2	2	0	1	1	1	0	0	2	0	2	0	0	0
749	1	2	0	0	0	0	2	1	0	1	1	0	0	1	0	0	0	0	0	0	2	1	2	2	0	0	2	2	2	2	0	1	1	0	0	2	2	0	0	2	2	1	0	2	1	1	0	0	0
750	0	0	1	0	1	0	0	0	2	2	0	1	1	0	0	1	0	1	1	1	2	1	2	2	0	0	1	1	1	1	0	2	2	0	2	0	2	0	1	1	1	0	1	2	1	0	1	0	0
751	0	2	0	0	0	0	2	0	0	0	2	0	0	0	0	0	1	0	1	0	1	0	2	2	0	0	1	2	2	2	0	0	1	1	1	2	2	0	1	1	1	0	0	0	0	0	0	1	0
752	0	1	0	0	0	0	2	0	1	1	0	0	1	0	0	0	2	1	0	1	2	0	2	2	1	1	2	2	2	1	0	2	2	0	2	0	1	0	1	1	1	0	1	2	1	0	0	0	0
753	0	1	0	0	0	0	1	1	1	2	0	0	0	0	0	0	1	0	1	1	1	1	2	2	0	0	2	2	2	2	0	1	0	0	0	2	2	0	0	1	1	0	0	1	0	0	0	0	1
754	0	2	0	0	0	0	1	0	0	0	0	0	0	0	0	0	0	0	1	1	2	1	2	2	0	0	2	2	2	1	1	0	0	0	0	1	1	0	0	2	2	0	0	2	0	1	0	0	0
755	1	0	1	0	1	0	1	1	1	2	0	0	0	0	0	0	1	1	2	2	1	0	2	2	0	0	1	1	1	1	0	1	1	1	0	2	1	0	0	1	1	2	0	2	0	0	0	0	2
756	0	1	0	0	0	0	1	0	0	0	0	0	0	0	0	0	0	0	2	1	0	1	1	1	1	1	1	1	2	1	0	0	1	1	1	2	0	0	1	0	0	0	0	1	0	0	0	0	0
757	0	1	0	0	0	0	1	1	0	1	0	0	0	0	0	0	1	1	1	1	2	0	2	2	0	0	2	2	2	2	1	1	1	0	0	2	2	1	0	2	1	0	0	2	0	1	0	0	1
758	0	2	0	0	0	0	2	1	0	1	0	0	1	1	0	0	2	2	1	1	1	1	2	2	0	0	1	1	2	1	0	2	1	0	0	2	1	0	1	1	1	1	0	1	0	0	0	0	0
759	1	1	0	0	0	0	2	0	0	0	0	0	0	0	0	0	1	1	0	1	1	1	2	2	0	0	0	1	2	1	0	0	0	0	0	2	2	0	1	1	1	0	0	0	1	0	0	0	1
760	1	0	0	0	0	0	2	0	0	0	1	0	0	0	0	0	1	1	1	1	1	0	2	2	0	0	1	1	2	0	0	1	0	0	1	1	1	0	0	2	2	0	1	2	1	1	0	0	0
761	1	1	0	0	0	1	1	0	0	0	1	0	1	1	0	0	1	1	0	0	2	0	2	2	0	0	2	2	1	0	0	1	1	0	1	1	1	0	2	1	0	0	0	1	0	1	0	0	0
762	0	1	0	0	0	0	2	1	0	1	1	0	0	0	0	0	1	1	2	2	1	1	1	1	1	1	1	1	2	0	1	1	2	0	1	1	2	0	2	0	0	0	0	1	0	0	0	0	0
763	0	0	0	0	0	0	1	1	0	1	0	0	2	2	0	1	1	1	1	1	2	1	1	1	1	1	2	2	2	2	2	2	1	0	1	1	0	1	0	0	0	0	0	1	1	0	0	1	0
764	0	0	0	0	0	1	0	0	2	2	0	0	0	0	0	0	1	0	1	1	2	0	2	2	1	1	1	2	2	1	1	0	2	1	2	1	1	0	1	1	1	0	1	2	1	1	0	0	1
765	0	2	0	0	0	0	1	0	1	1	2	0	1	1	0	0	1	1	1	1	0	0	2	2	0	0	1	1	2	1	0	0	0	1	1	1	2	1	0	2	1	0	0	1	1	0	1	0	0
766	0	1	1	0	0	0	0	0	2	2	0	1	1	0	0	0	2	1	0	1	1	0	2	2	0	0	1	2	2	2	1	1	1	2	1	2	2	1	0	2	1	0	0	2	1	1	0	0	1
767	0	0	0	0	0	0	2	1	0	1	0	0	2	1	0	0	1	0	0	0	1	1	2	2	0	0	0	2	0	0	0	1	1	1	0	2	1	1	0	1	1	0	1	1	1	1	0	0	0
768	1	1	0	0	0	0	2	0	0	0	2	0	0	0	0	0	1	0	0	0	1	0	2	2	0	0	1	1	2	1	0	0	0	1	0	2	1	0	2	0	0	0	0	0	1	1	0	1	0
769	0	0	0	0	0	1	1	0	1	1	0	0	1	0	0	0	0	0	0	1	2	1	0	1	0	1	2	2	2	1	0	1	1	0	0	2	1	0	2	0	0	0	1	2	1	0	0	0	0
770	1	1	0	0	0	0	1	0	0	0	2	1	2	1	0	0	0	0	2	2	0	0	2	2	0	0	1	2	2	1	0	1	1	1	1	1	0	1	0	0	0	0	1	2	1	0	0	0	0
771	1	1	0	0	0	0	1	0	0	0	0	1	0	0	0	0	0	0	2	1	1	0	2	2	0	0	2	2	2	2	0	1	1	2	2	1	1	0	0	1	1	0	0	1	1	0	0	1	0
772	1	0	0	0	0	2	1	0	1	1	0	0	1	1	0	0	2	1	1	1	2	0	2	2	0	0	0	1	1	0	0	2	1	0	2	0	1	0	1	0	0	0	0	2	0	0	0	0	0
773	1	1	0	0	0	1	2	0	0	0	0	1	1	2	0	0	1	1	1	0	2	0	2	2	0	0	2	2	2	1	1	0	1	1	1	1	1	1	0	1	1	0	0	0	0	0	0	0	0
774	1	2	1	0	0	0	1	0	1	1	0	0	2	1	1	1	1	1	0	0	2	1	0	0	1	1	1	2	2	1	1	2	1	0	1	0	1	0	1	1	1	1	0	1	1	0	0	1	0
775	1	2	0	0	0	0	0	0	2	2	0	0	0	0	0	0	1	1	2	2	1	0	1	1	0	0	2	2	2	1	2	1	1	0	0	1	1	1	0	1	1	1	0	1	1	0	0	0	0
776	1	1	0	0	0	0	0	0	2	2	0	0	0	0	0	0	1	0	0	0	1	0	1	1	0	0	2	2	2	1	2	0	1	1	1	2	2	0	0	2	2	1	0	2	0	0	0	0	0
777	1	1	0	0	0	0	1	0	1	1	0	0	2	2	0	0	1	1	0	0	2	0	1	2	0	0	1	0	1	0	0	0	0	0	0	2	1	1	0	0	0	0	1	2	1	1	0	0	0
778	0	1	0	0	0	0	1	0	1	1	1	0	0	0	0	0	2	2	1	1	2	0	2	2	1	1	1	2	2	1	0	1	1	1	0	2	2	0	0	2	2	0	0	2	0	0	0	0	1
779	1	1	0	0	0	1	1	0	0	0	0	1	2	1	0	0	1	1	2	2	1	2	2	2	0	0	1	1	2	2	0	0	1	1	1	1	1	0	0	1	1	0	1	2	1	2	0	0	1
780	1	0	1	0	1	0	0	0	1	1	1	0	0	0	0	0	1	1	0	0	2	0	1	1	0	0	2	2	2	2	0	1	1	0	2	1	1	0	0	2	2	0	1	2	0	0	0	0	0
781	1	2	0	0	0	0	2	0	2	2	0	1	2	1	0	0	1	0	1	0	1	1	1	1	1	1	1	2	2	1	1	0	0	0	0	2	1	0	1	1	1	0	2	2	2	1	0	1	1
782	0	0	0	0	0	0	1	0	0	0	1	0	1	1	0	1	0	0	0	0	2	0	2	2	0	0	1	2	1	1	1	1	1	0	1	1	1	0	0	1	0	0	1	1	1	0	0	0	1
783	0	1	0	0	0	0	2	0	0	0	0	0	2	1	1	1	1	2	1	1	2	0	1	1	0	0	1	0	1	0	0	0	0	1	0	2	2	0	1	1	1	0	0	0	0	0	0	0	1
784	0	2	0	0	0	0	1	0	1	1	1	1	1	0	1	1	1	0	0	0	2	0	1	1	0	0	2	2	2	0	1	1	1	2	2	1	1	0	1	1	1	0	1	1	1	1	0	0	0
785	1	2	1	0	1	0	0	0	0	0	0	0	0	0	0	0	0	0	0	0	1	0	2	2	0	0	2	2	2	2	1	0	1	0	1	1	0	0	2	0	0	0	0	1	1	0	0	0	1
786	0	1	0	0	0	0	2	0	1	1	0	0	0	0	0	0	2	2	1	1	2	1	2	2	0	0	1	2	2	1	1	0	0	1	0	2	2	1	0	2	1	1	0	1	1	0	0	0	1
787	0	0	0	0	0	1	1	1	0	1	0	0	1	1	0	0	1	1	1	0	2	0	2	2	0	0	1	1	2	1	1	1	0	2	1	2	2	0	1	1	1	0	0	1	0	0	0	0	0
788	0	1	0	0	0	0	1	0	1	1	1	0	1	1	0	0	2	1	0	0	2	0	2	2	0	0	2	2	2	1	0	2	1	0	2	0	1	0	1	1	1	0	0	1	0	0	0	0	0
789	1	0	0	0	0	1	1	0	1	1	0	0	0	0	0	0	1	0	1	1	2	0	2	2	0	0	1	2	2	1	1	0	0	2	0	2	1	0	0	1	1	0	0	2	0	0	0	0	0
790	1	1	0	0	0	0	1	0	1	1	0	1	1	0	0	1	0	0	1	1	2	1	2	2	0	0	1	2	2	1	0	0	0	1	0	2	1	0	1	2	1	0	0	2	1	1	0	0	1
791	0	1	0	0	0	1	1	0	1	1	0	0	0	0	0	0	1	1	2	2	1	1	2	2	0	0	0	1	1	0	0	1	1	0	0	2	1	0	0	1	1	0	0	2	0	0	0	0	1
792	0	1	0	0	0	0	1	1	0	1	0	0	0	0	0	0	2	1	0	1	1	0	2	2	1	1	1	1	2	1	0	1	1	1	0	2	2	0	2	0	0	0	1	1	1	0	0	0	1
793	1	2	0	0	0	0	2	0	1	1	1	0	1	1	0	0	2	0	1	1	1	0	2	2	0	0	2	2	2	2	0	2	1	0	2	0	2	0	1	1	1	0	0	1	0	1	0	0	0
794	1	2	0	0	0	0	1	0	1	1	0	0	0	0	0	0	1	1	0	1	2	0	2	2	1	1	0	1	1	1	0	0	1	0	1	1	2	0	0	2	2	0	0	1	0	0	0	0	0
795	1	0	0	0	0	1	1	1	1	2	0	0	0	0	0	0	0	0	0	0	1	0	2	2	1	1	2	2	2	0	0	1	1	0	2	1	2	0	0	2	2	0	0	1	0	1	0	0	0
796	0	1	1	0	0	0	1	0	0	0	2	0	2	2	0	0	2	2	1	1	2	1	2	2	0	0	2	2	2	2	0	1	1	0	0	2	1	1	0	2	2	0	0	2	0	0	0	0	0
797	0	1	0	0	0	0	0	0	1	1	1	1	2	1	0	0	0	0	0	0	2	1	2	2	0	0	0	1	1	0	0	1	0	0	0	2	0	0	2	0	0	0	0	0	2	0	0	0	0
798	1	1	0	0	0	0	2	0	0	0	0	1	2	1	0	0	1	0	1	1	1	0	2	2	1	1	2	2	2	2	0	0	0	1	2	2	1	1	0	1	1	0	1	1	1	1	0	0	0
799	0	1	1	0	0	0	1	0	0	0	0	0	1	0	0	0	0	0	1	1	1	0	2	2	0	0	2	2	1	1	0	1	1	0	1	1	2	0	0	2	2	0	0	2	0	1	0	0	0
800	0	0	0	0	0	0	1	0	2	2	0	0	0	0	0	0	1	1	0	1	2	1	2	2	0	0	1	2	2	1	0	0	1	1	0	2	1	0	0	1	1	0	0	2	0	0	1	0	0
801	1	2	0	0	0	0	2	0	0	0	0	0	1	1	0	0	1	0	1	1	2	2	0	1	1	1	1	2	0	0	0	1	1	0	1	1	0	0	2	1	0	0	2	2	1	1	0	0	0
802	0	1	0	0	0	0	2	0	1	1	0	1	2	1	0	0	1	1	1	1	2	0	2	2	0	0	2	2	2	2	1	1	1	1	1	1	1	0	1	1	1	0	0	2	0	0	0	1	0
803	1	0	0	0	0	0	1	0	0	0	1	0	1	1	0	0	0	0	1	1	0	0	2	2	0	0	1	1	2	1	0	0	0	0	2	1	2	0	0	1	1	1	0	1	1	0	0	0	0
804	0	0	0	0	0	1	1	0	0	0	1	1	2	2	0	0	2	2	0	1	2	0	2	2	0	0	2	2	2	2	0	0	2	0	0	2	1	0	1	0	0	0	0	2	0	0	0	1	0
805	1	2	0	0	0	0	1	0	0	0	0	1	0	0	0	0	0	0	1	1	0	0	2	2	1	1	1	1	2	1	1	0	0	0	2	1	1	1	0	0	0	0	0	2	0	0	0	0	2
806	1	1	1	1	1	1	0	0	1	1	0	1	1	0	0	0	1	0	0	0	1	0	2	2	0	0	1	1	2	2	0	0	1	0	0	2	1	0	0	2	2	0	0	0	1	0	0	0	0
807	0	0	0	0	0	0	1	1	1	2	0	0	0	0	0	0	1	0	1	0	1	0	2	2	0	0	1	1	2	1	0	0	1	1	1	2	0	1	1	0	0	0	0	1	0	1	0	0	2
808	1	2	0	0	0	0	2	0	0	0	0	0	1	1	0	0	1	0	0	0	1	0	2	2	0	0	1	2	2	2	0	1	1	1	0	2	2	0	0	1	1	1	1	2	0	0	0	0	1
809	0	1	0	0	0	0	0	0	2	2	0	0	1	1	0	1	1	1	1	1	1	1	1	1	1	1	1	2	1	0	1	1	1	1	1	1	2	0	1	1	1	1	0	2	1	1	0	0	0
810	0	1	1	0	0	0	1	0	1	1	0	0	0	0	0	0	1	1	0	0	1	0	2	2	0	0	1	2	2	1	0	0	0	1	2	2	2	0	1	1	1	0	1	2	1	1	0	1	0
811	1	2	0	0	0	0	2	0	0	0	0	0	1	0	1	1	0	0	2	1	2	0	2	2	0	0	1	1	1	1	0	1	1	2	1	1	1	1	0	1	1	0	0	2	0	0	0	0	1
812	0	1	0	0	0	0	0	0	2	2	0	1	1	0	0	0	1	0	1	0	1	0	2	2	1	1	0	2	1	1	1	0	0	2	1	1	2	1	0	1	1	0	1	1	1	1	0	0	0
813	1	1	0	0	0	0	0	0	1	1	1	0	0	0	0	0	0	0	1	1	2	1	2	2	0	0	1	1	2	1	0	0	2	1	2	2	1	0	1	1	1	0	0	2	0	2	0	1	0
814	0	2	1	1	1	1	1	0	0	0	1	0	1	1	0	0	1	1	1	1	2	1	1	1	1	2	2	2	2	2	2	0	1	1	2	0	2	0	0	2	2	0	0	1	0	1	0	0	0
815	0	1	0	0	0	0	1	0	1	1	0	1	1	0	0	1	1	0	1	0	2	0	2	2	0	0	2	0	1	0	0	0	1	0	1	1	0	0	2	0	0	0	0	1	1	1	0	0	0
816	1	1	0	0	0	0	2	0	0	0	1	0	0	0	0	0	1	0	1	1	2	0	2	2	1	1	1	2	2	1	1	1	1	1	1	1	2	0	2	1	1	0	1	1	1	1	0	0	1
817	0	1	0	0	0	1	1	1	0	1	0	1	1	1	0	0	1	1	0	1	2	2	2	2	0	0	2	2	2	1	1	0	1	1	1	2	2	0	0	2	2	0	0	1	1	1	0	0	0
818	1	1	0	0	0	0	2	1	0	1	0	1	1	0	0	1	2	2	1	1	2	1	1	1	1	1	1	2	1	1	0	1	2	0	2	0	2	0	1	1	1	0	0	2	0	0	0	0	1
819	1	2	0	0	0	0	2	1	0	1	0	0	0	0	0	0	2	1	0	1	2	0	2	2	0	0	2	2	2	1	0	0	2	0	2	1	0	2	0	0	0	0	1	1	1	0	0	0	0
820	1	1	0	0	0	1	2	0	1	1	0	0	0	0	0	0	2	2	0	0	2	1	1	1	1	2	1	2	1	0	1	0	1	1	1	1	1	1	0	1	1	0	0	0	0	0	0	0	1
821	1	2	0	0	0	0	2	0	0	0	1	1	1	0	0	0	1	1	1	1	2	0	2	2	0	0	2	2	2	2	0	0	0	2	1	1	1	1	0	1	1	2	0	2	0	2	0	0	0
822	0	2	0	0	0	0	1	0	1	1	0	0	0	0	0	0	2	1	0	1	2	0	0	0	0	0	0	2	1	1	0	0	0	0	0	2	1	0	1	1	1	0	0	2	1	1	0	0	0
823	1	0	0	0	0	0	1	0	1	1	1	0	1	1	0	0	2	1	1	1	2	1	0	1	1	1	2	2	2	2	1	0	1	1	0	2	1	0	1	1	1	0	0	2	1	1	0	0	0
824	1	1	1	0	0	0	0	0	1	1	0	0	0	0	0	0	0	0	0	0	1	1	1	1	1	1	1	2	2	1	1	1	1	0	1	1	1	0	0	2	2	0	1	2	1	2	0	0	0
825	0	1	0	0	0	0	2	1	0	1	0	0	2	1	0	0	2	2	1	1	2	1	2	2	0	0	0	1	1	1	0	0	0	0	0	2	1	0	1	1	1	0	1	2	1	0	0	0	0
826	1	0	1	0	1	0	2	0	0	0	1	0	2	2	0	1	2	2	1	1	1	1	1	1	1	1	2	2	2	2	0	1	1	0	1	2	2	0	1	1	1	0	2	2	2	1	0	0	0
827	0	2	0	0	0	1	0	0	1	1	1	1	1	0	0	0	2	2	0	0	2	1	1	1	1	1	2	2	2	2	1	1	1	0	1	1	1	0	1	1	1	0	1	2	1	0	0	0	0
828	1	1	1	0	0	0	1	0	1	1	0	0	1	1	0	0	0	0	0	0	2	0	2	2	0	0	2	1	2	0	0	0	1	1	2	0	2	0	2	0	0	0	0	2	0	0	0	0	0
829	1	1	0	0	0	0	2	0	0	0	0	0	1	1	0	0	1	0	1	1	2	1	2	2	0	0	1	2	1	1	1	0	1	0	0	2	1	1	0	1	1	0	1	2	1	1	0	1	0
830	1	1	0	0	0	0	2	0	0	0	0	0	1	0	1	1	2	1	0	0	1	0	2	2	0	0	1	1	2	1	0	0	0	0	0	2	2	0	2	1	1	0	0	2	0	1	0	0	0
831	1	0	0	0	0	1	0	0	1	1	0	0	1	0	1	1	2	0	0	0	2	0	2	2	0	0	2	2	2	0	0	0	0	0	0	2	2	0	0	1	1	0	0	1	0	0	0	0	1
832	0	1	0	0	0	0	1	0	1	1	1	0	1	1	0	1	1	1	0	1	1	1	2	2	0	0	2	2	2	2	0	0	0	2	0	2	1	0	2	1	0	0	0	2	1	1	0	0	0
833	1	0	0	0	0	1	1	1	0	1	0	1	1	0	0	0	2	1	1	0	2	0	1	1	0	0	1	2	2	2	0	0	1	1	1	1	1	0	0	2	2	0	0	1	0	1	0	0	0
834	0	1	0	0	0	1	2	0	1	1	0	0	2	2	0	0	2	1	0	0	2	1	1	1	1	1	1	1	1	1	0	2	2	0	2	0	1	0	2	0	0	0	0	1	0	0	0	1	0
835	1	0	1	0	1	0	1	0	2	2	0	0	0	0	0	0	1	1	1	1	1	1	1	1	0	0	1	2	1	1	0	0	1	0	1	1	0	0	2	0	0	1	0	1	1	0	1	0	0
836	0	2	0	0	0	0	0	0	2	2	0	2	2	1	0	1	1	0	0	0	1	0	2	2	0	0	2	2	2	1	0	0	1	1	0	2	1	0	1	2	2	1	0	2	1	0	0	0	0
837	0	1	0	0	0	0	0	0	1	1	1	0	1	1	0	0	2	2	1	1	2	1	2	2	0	0	2	2	1	0	1	0	1	0	1	1	1	0	0	2	2	1	0	2	0	0	0	0	0
838	0	2	0	0	0	0	1	2	0	2	0	1	2	2	0	0	1	0	1	0	2	0	2	2	0	0	2	2	2	1	2	1	2	1	1	2	1	0	0	1	1	0	1	1	1	0	0	0	0
839	0	2	0	0	0	0	1	1	1	2	0	1	1	0	0	0	2	2	0	0	1	0	2	2	1	1	1	1	2	1	0	0	1	0	1	2	1	0	0	1	1	0	1	2	1	2	0	0	0
840	0	1	1	0	0	0	0	0	1	1	0	1	2	1	0	0	1	1	0	0	2	1	2	2	0	0	1	2	2	1	1	0	0	0	0	2	1	0	0	1	1	1	0	1	1	0	0	1	0
841	0	1	0	0	0	1	2	1	0	1	0	0	1	1	0	0	2	0	0	0	1	0	2	2	0	0	2	2	2	2	0	1	1	0	1	1	2	0	1	1	1	0	1	2	1	1	0	0	0
842	1	0	0	0	0	0	2	0	0	0	2	0	0	0	0	0	2	1	0	0	2	0	0	0	0	1	0	1	1	0	0	0	0	0	0	2	0	0	2	0	0	0	1	2	1	0	0	1	0
843	1	2	0	0	0	0	2	1	0	1	1	0	0	0	0	0	0	0	1	1	2	0	2	2	1	1	2	1	2	1	0	1	1	0	1	1	1	1	0	1	1	0	0	2	0	0	0	1	0
844	0	2	0	0	0	0	1	1	1	2	0	0	1	1	0	1	1	1	1	1	1	0	2	2	0	0	2	2	1	0	0	1	1	0	1	1	1	0	2	0	0	1	0	2	1	0	0	0	2
845	0	1	0	0	0	0	1	0	0	0	0	0	1	0	1	1	1	0	0	0	1	0	2	2	0	0	1	1	2	1	0	0	1	0	1	1	1	0	1	0	0	0	0	0	0	0	0	0	0
846	0	2	0	0	0	0	1	1	0	1	0	0	0	0	0	0	1	0	0	1	1	0	2	2	0	0	1	2	2	2	0	0	2	0	0	2	1	0	0	2	2	0	1	1	1	0	0	0	0
847	1	1	0	0	0	1	0	0	1	1	0	0	1	0	1	1	1	0	1	1	1	0	2	2	0	0	1	2	2	2	0	1	1	1	0	2	1	0	0	2	2	0	0	1	0	1	0	0	1
848	0	2	0	0	0	0	0	0	0	0	0	0	0	0	0	0	0	0	1	1	2	0	1	1	0	0	1	1	1	1	0	1	1	0	1	1	1	0	2	0	0	0	1	2	2	1	0	1	0
849	0	2	0	0	0	0	0	0	0	0	1	0	1	0	0	0	1	1	0	0	1	0	2	2	0	0	1	2	2	1	0	1	2	1	2	2	1	0	1	1	1	0	0	1	0	0	0	0	0
850	1	2	1	0	0	1	1	0	0	0	1	0	0	0	0	0	1	0	1	1	2	1	2	2	0	0	2	2	2	1	0	1	1	0	1	2	1	1	1	1	0	0	0	1	1	0	0	0	1
851	1	1	0	0	0	0	2	1	0	1	0	0	0	0	0	0	1	1	0	0	2	0	1	2	0	0	2	2	2	1	0	0	1	1	1	1	1	0	1	0	0	0	0	2	0	0	0	0	0
852	0	2	0	0	0	0	2	1	0	1	0	0	1	0	0	0	2	1	0	1	1	1	2	2	0	0	2	2	2	1	1	2	2	0	0	2	2	1	0	1	1	0	0	2	0	2	0	1	0
853	1	2	1	0	1	0	1	0	1	1	0	0	0	0	0	0	1	0	1	1	2	1	2	2	0	0	2	2	2	2	1	1	2	0	1	1	0	2	0	0	0	0	1	2	0	0	0	1	0
854	0	1	0	0	0	0	0	0	1	1	0	0	0	0	0	0	2	0	0	0	1	1	2	2	0	0	1	2	1	0	1	1	1	0	1	1	1	0	2	1	0	0	0	1	0	0	0	0	0
855	0	2	0	0	0	0	1	0	1	1	0	0	2	2	0	0	0	0	0	1	1	1	0	1	0	0	2	2	2	2	2	1	1	1	0	2	1	1	1	1	0	0	0	1	1	1	0	0	0
856	0	2	0	0	0	0	1	1	0	1	0	0	0	0	0	0	1	1	2	2	1	0	2	2	0	0	1	2	2	2	1	0	0	0	2	1	0	0	1	1	1	0	1	2	2	0	0	0	1
857	1	1	0	0	0	0	2	0	0	0	0	0	1	1	0	0	2	2	1	1	2	1	2	2	0	0	1	1	2	1	1	1	1	0	0	2	1	0	0	2	2	0	1	1	1	2	0	0	0
858	0	1	0	0	0	0	1	0	0	0	0	0	0	0	0	0	2	1	0	0	2	1	1	1	1	1	1	2	0	0	0	1	1	1	0	2	1	0	1	1	1	1	0	2	1	0	0	0	0
859	1	0	0	0	0	1	1	1	0	1	0	0	1	1	0	0	1	1	1	1	1	1	1	1	1	1	2	2	2	2	2	0	1	1	1	2	1	2	0	0	0	0	0	1	0	1	0	2	0
860	1	0	0	0	0	0	2	0	0	0	1	0	0	0	0	0	2	2	1	1	2	0	2	2	0	0	2	2	2	1	1	0	1	1	0	2	0	0	2	1	0	0	1	1	1	0	0	0	2
861	1	1	0	0	0	0	1	1	1	2	0	0	0	0	0	0	1	0	1	1	2	0	1	1	1	1	2	2	2	2	0	0	1	1	1	1	2	0	0	2	2	0	0	2	0	0	0	0	0
862	1	1	0	0	0	0	1	1	1	2	0	0	0	0	0	0	1	0	0	0	2	0	2	2	0	0	0	0	2	1	0	1	1	0	0	2	0	0	2	0	0	0	0	1	0	1	0	1	0
863	0	0	0	0	0	0	2	0	0	0	2	0	1	0	0	0	1	0	1	1	2	0	2	2	0	0	2	2	2	2	1	1	1	1	1	1	1	1	0	0	0	0	0	1	0	1	0	0	0
864	0	1	0	0	0	1	1	1	0	1	0	2	2	1	0	0	1	1	1	1	2	0	2	2	0	0	1	1	2	2	0	2	1	0	1	1	1	0	0	1	1	0	0	0	1	0	0	0	1
865	1	2	1	0	0	0	0	0	1	1	1	0	0	0	0	0	1	1	1	1	2	0	2	2	0	0	2	2	2	2	2	1	1	1	1	1	0	0	2	0	0	0	0	2	0	0	0	0	1
866	1	2	1	0	0	0	1	0	1	1	0	0	1	1	0	1	1	0	1	1	2	0	2	2	0	0	1	2	2	1	2	1	1	0	2	2	2	0	1	1	1	1	0	2	0	0	0	0	1
867	1	2	0	0	0	0	2	0	1	1	1	1	2	2	0	0	2	1	0	0	1	2	0	1	1	1	1	1	2	0	0	0	1	1	1	2	1	0	0	0	0	0	1	2	1	0	0	0	0
868	1	2	0	0	0	0	2	0	0	0	1	1	1	0	0	0	1	0	0	0	1	0	2	2	0	0	1	2	1	1	1	1	1	0	1	1	1	0	1	1	1	0	0	1	0	0	0	0	0
869	1	1	1	1	1	1	2	0	0	0	0	0	0	0	0	0	0	0	1	1	2	1	2	2	0	0	2	2	2	1	2	1	0	2	1	2	2	0	1	1	1	0	0	2	1	0	0	0	0
870	1	1	0	0	0	0	1	0	1	1	0	0	1	1	0	0	1	1	0	0	2	1	2	2	0	0	1	1	2	0	0	0	1	1	0	2	1	0	0	2	2	0	0	2	0	1	0	1	0
871	0	0	0	0	0	0	0	0	1	1	0	1	1	0	0	0	1	1	0	1	1	0	1	1	0	0	1	2	2	1	1	1	0	1	0	2	1	1	1	1	0	0	1	2	1	0	0	0	0
872	0	2	0	0	0	0	1	0	1	1	0	1	1	0	0	1	1	0	0	0	1	0	0	0	0	1	2	2	2	2	0	0	0	0	0	2	1	0	1	0	0	0	0	0	0	0	0	0	0
873	1	1	0	0	0	0	1	1	1	2	0	0	0	0	0	0	0	0	1	1	1	0	2	2	0	0	2	2	2	1	0	1	1	0	0	2	1	0	1	2	1	0	0	1	0	0	0	0	0
874	1	0	1	0	0	1	1	0	1	1	0	0	0	0	0	0	2	2	0	0	2	0	2	2	0	0	2	2	2	2	1	1	1	1	0	2	0	0	1	0	0	0	0	1	2	1	0	0	0
875	1	2	0	0	0	0	1	0	0	0	0	0	1	1	0	0	2	2	1	1	2	1	2	2	0	0	0	2	0	0	0	2	2	0	0	2	2	0	0	2	2	0	1	1	1	0	0	1	0
876	0	1	1	1	1	1	1	0	0	0	1	0	1	1	0	0	1	1	1	1	0	0	2	2	0	0	1	1	2	1	0	2	1	0	1	1	1	0	1	1	1	1	0	1	2	0	0	1	0
877	1	2	0	0	0	0	1	1	0	1	0	0	1	1	0	0	1	0	0	0	1	0	2	2	1	1	1	2	2	1	1	1	1	0	0	2	1	0	2	0	0	0	0	2	0	0	0	0	0
878	0	1	0	0	0	0	0	0	0	0	1	0	2	0	1	1	2	1	0	0	2	1	1	1	1	2	0	1	1	0	0	1	0	0	0	2	2	0	1	1	1	0	1	2	0	0	0	0	0
879	0	2	0	0	0	0	0	0	0	0	0	0	1	1	0	0	0	0	0	1	2	0	2	2	0	0	1	1	2	1	0	0	1	1	0	2	2	0	0	2	2	1	0	1	0	0	0	1	0
880	0	0	0	0	0	1	2	1	0	1	0	0	1	1	0	0	2	0	1	1	1	0	2	2	0	0	1	2	1	1	1	1	2	0	0	2	1	0	0	1	1	1	0	2	1	0	0	0	1
881	1	2	0	0	0	0	1	0	0	0	0	0	1	1	0	0	2	1	2	1	1	0	1	1	0	0	1	1	1	1	0	0	0	0	0	2	1	0	0	0	0	1	0	2	0	0	0	0	0
882	0	1	0	0	0	0	2	1	0	1	0	0	0	0	0	0	0	0	0	1	1	0	2	2	0	0	2	2	2	2	0	0	1	0	1	2	1	0	0	2	2	0	1	1	1	1	0	0	0
883	1	1	0	0	0	0	1	1	0	1	0	0	1	1	0	0	0	0	1	1	2	0	2	2	0	0	1	2	2	1	1	0	1	2	0	2	1	0	0	2	2	0	1	1	1	2	0	0	0
884	0	2	0	0	0	0	1	0	0	0	2	0	0	0	0	0	0	0	1	1	2	0	2	2	1	1	1	1	1	1	1	1	1	0	1	2	1	1	0	0	0	0	0	1	0	0	0	0	0
885	1	1	0	0	0	1	1	0	0	0	1	0	1	1	0	0	0	0	2	1	0	0	2	2	0	0	0	1	2	1	0	0	2	0	1	1	1	0	2	0	0	0	0	1	0	0	0	0	0
886	0	2	0	0	0	0	2	1	0	2	0	0	0	1	0	0	2	1	1	1	2	0	1	1	0	0	1	2	2	2	0	2	1	0	1	1	0	0	1	1	1	1	0	2	0	1	0	0	0
887	0	1	0	0	0	0	0	0	2	2	0	0	1	0	1	1	1	1	2	1	2	1	0	0	1	1	1	2	2	1	0	0	0	0	0	2	2	0	0	2	2	0	1	2	1	0	0	0	0
888	0	0	0	0	0	0	1	0	0	0	1	1	1	0	0	0	1	1	1	0	2	0	2	2	0	0	2	1	2	1	0	1	0	1	0	2	1	0	2	0	0	0	0	2	1	0	0	0	0
889	0	1	0	0	0	0	1	0	1	1	1	1	1	0	0	0	2	2	1	1	2	0	2	2	0	0	1	2	2	1	1	1	0	1	0	2	0	0	1	1	1	0	0	1	0	0	0	0	0
890	0	2	1	1	1	1	2	0	1	1	1	0	1	1	0	0	1	0	1	1	2	0	2	2	0	0	1	2	2	1	1	0	0	2	1	1	2	0	2	0	0	0	0	1	1	1	0	1	0
891	0	2	0	0	0	0	1	1	0	1	0	1	0	0	0	0	0	0	0	0	2	0	2	2	2	2	2	2	2	1	0	0	1	0	0	2	1	0	1	1	1	0	0	2	0	1	0	0	0
892	0	1	0	0	0	1	1	0	0	0	0	1	2	1	0	0	1	0	1	1	2	1	2	2	0	0	1	1	1	1	0	2	1	1	0	2	2	0	0	2	1	0	0	1	1	1	0	0	0
893	1	1	0	0	0	0	2	0	2	2	0	0	0	0	0	0	2	2	1	1	2	1	2	2	0	0	0	1	2	0	1	0	0	2	1	2	1	0	1	2	1	0	1	1	1	1	0	1	0
894	1	2	1	0	0	0	1	0	0	0	1	1	1	0	0	0	1	1	2	1	2	0	1	1	0	0	1	2	0	0	0	0	1	2	2	2	2	0	2	0	0	0	0	1	0	1	0	1	0
895	0	2	1	0	1	0	0	0	1	1	0	0	1	1	0	0	1	1	1	1	1	1	2	2	0	0	1	1	2	1	0	1	1	1	2	0	1	0	1	1	1	0	0	2	0	0	0	0	0
896	0	1	0	0	0	0	1	0	0	0	1	1	1	0	0	0	1	1	1	1	1	1	1	1	1	1	1	1	2	1	1	0	1	0	1	1	2	0	0	2	2	1	0	1	1	0	0	0	1
897	1	2	1	0	0	0	2	0	0	0	0	0	1	1	0	0	1	0	1	1	2	0	2	2	0	0	1	1	2	1	0	0	1	1	1	1	1	0	2	0	0	0	0	1	0	1	0	0	0
898	1	1	1	1	1	1	2	0	1	1	0	0	1	1	0	0	1	1	2	1	2	0	2	2	0	0	0	1	2	1	0	0	2	0	2	1	0	0	2	1	0	0	1	1	1	1	0	0	0
899	0	0	0	0	0	1	0	0	1	1	0	0	1	1	0	0	2	2	1	1	1	1	2	2	0	0	1	1	2	1	0	2	1	1	0	2	1	0	1	1	1	0	0	1	0	0	0	1	0
900	1	1	0	0	0	0	0	0	2	2	0	0	1	1	0	0	1	0	1	1	1	1	0	0	1	1	2	2	2	2	0	1	1	2	1	1	1	1	0	0	0	0	0	2	1	1	0	0	0
901	1	1	0	0	0	0	1	0	1	1	1	0	0	0	0	0	0	0	0	0	1	2	2	2	0	0	1	2	1	1	1	0	0	0	0	2	2	1	0	1	1	0	0	2	1	0	0	0	0
902	0	0	0	0	0	0	1	0	1	1	0	0	1	0	0	0	1	0	1	1	2	0	1	1	0	0	2	2	2	2	2	2	1	0	1	1	1	0	0	2	2	0	0	2	0	0	0	0	2
903	0	1	0	0	0	0	2	0	1	1	1	0	1	1	0	0	2	1	0	0	2	0	2	2	0	0	1	2	2	1	2	0	0	0	1	1	1	0	0	2	2	0	0	2	1	1	0	0	1
904	1	1	0	0	0	0	1	0	1	1	0	1	1	0	0	0	1	1	1	0	0	1	0	1	1	1	2	2	2	1	1	0	1	1	0	2	2	0	0	2	2	0	0	2	1	1	0	0	0
905	1	1	1	0	0	0	1	0	1	1	1	0	0	0	0	0	0	0	0	0	0	0	1	1	1	1	2	2	2	1	0	0	0	0	0	2	2	0	1	1	1	0	1	2	1	1	0	0	0
906	1	1	0	0	0	0	2	1	0	1	1	1	1	0	0	0	1	0	1	1	1	0	2	2	1	1	2	2	2	2	0	2	1	0	1	1	1	0	0	1	1	0	0	1	0	1	0	0	0
907	0	1	0	0	0	0	0	0	1	1	0	0	0	0	0	0	2	1	0	1	1	0	2	2	0	0	1	2	1	1	1	0	0	0	0	2	1	0	1	1	1	0	0	2	1	1	0	0	0
908	0	0	0	0	0	1	2	0	0	0	1	0	1	1	0	0	0	0	1	1	2	0	2	2	0	0	1	1	1	1	0	0	2	1	2	1	1	0	1	1	1	0	0	1	0	0	0	0	0
909	1	2	1	0	0	0	2	0	0	0	1	0	2	1	1	1	2	2	2	2	0	1	2	2	0	0	2	2	2	2	1	0	2	0	2	1	1	0	0	0	0	0	0	2	0	1	0	0	0
910	0	1	0	0	0	0	2	1	0	1	0	0	1	1	0	0	0	0	0	0	0	0	2	2	1	1	1	2	0	0	0	0	0	1	1	1	2	0	1	1	1	0	2	2	2	1	0	0	0
911	0	2	0	0	0	0	1	1	1	2	0	0	1	1	0	0	2	0	0	0	2	0	2	2	1	1	1	1	2	1	0	2	1	0	0	2	2	0	0	2	2	0	0	1	0	0	0	1	0
912	0	2	0	0	0	0	0	0	2	2	0	0	0	0	0	0	1	1	0	1	2	0	2	2	0	0	1	2	2	1	0	1	2	0	1	2	2	0	0	2	2	0	0	1	1	1	0	1	0
913	0	1	0	0	0	0	2	0	1	1	1	0	0	0	0	0	1	0	0	0	2	1	2	2	0	0	1	1	1	1	0	0	0	2	0	2	2	0	0	2	2	0	0	0	2	1	0	0	1
914	0	0	0	0	0	1	2	0	0	0	1	0	0	0	0	0	1	1	0	0	1	1	2	2	0	0	2	1	2	1	0	1	1	0	2	1	2	0	0	2	2	0	0	2	0	2	0	0	0
915	1	1	1	0	0	0	0	0	2	2	0	0	1	1	0	0	1	1	1	1	1	0	1	1	1	1	2	2	2	2	1	1	1	0	0	2	1	0	1	0	0	0	1	1	1	2	0	0	0
916	1	2	0	0	0	0	1	0	0	0	0	0	1	1	0	0	2	0	0	0	2	1	1	1	1	1	2	2	2	1	1	0	1	1	1	1	1	0	1	2	1	1	0	2	1	0	0	0	0
917	1	1	0	0	0	0	1	0	1	1	0	2	2	1	0	0	1	1	1	1	1	0	2	2	0	0	2	2	2	2	0	1	1	1	1	2	1	0	0	2	2	0	1	2	1	0	0	0	0
918	1	1	1	1	1	1	2	0	0	0	1	0	0	0	0	0	1	1	0	1	1	0	2	2	0	0	2	2	2	1	2	1	0	0	1	1	2	0	0	1	1	0	0	1	0	0	0	1	1
919	0	0	1	0	1	0	2	0	1	1	0	0	1	1	0	0	0	1	0	0	2	1	1	2	0	0	1	2	2	1	1	1	1	1	0	2	1	0	1	2	1	0	0	1	0	0	0	1	0
920	1	1	0	0	0	1	1	1	1	2	0	1	1	1	0	0	1	0	0	0	2	0	2	2	0	0	2	2	2	1	0	1	1	0	0	2	1	0	0	1	1	1	0	1	1	0	0	1	0
921	1	0	0	0	0	1	0	0	2	2	0	1	2	1	0	0	1	1	1	1	1	0	1	1	0	0	1	1	2	1	0	1	1	0	0	2	2	0	0	1	1	0	1	2	1	1	0	0	0
922	1	1	0	0	0	0	1	0	0	0	1	1	2	1	0	1	1	0	1	1	1	0	2	2	0	0	2	2	1	1	0	2	1	1	0	2	1	0	1	1	1	1	0	2	1	1	0	0	1
923	0	2	0	0	0	0	1	0	1	1	0	0	1	0	1	1	1	1	1	1	1	1	1	2	0	0	1	1	2	1	0	1	1	1	1	1	1	0	1	1	1	0	0	2	0	1	0	1	0
924	0	1	0	0	0	0	0	0	2	2	0	1	1	0	0	0	2	0	0	0	2	0	2	2	1	1	2	2	2	2	0	0	1	1	0	2	1	1	0	1	1	1	0	1	0	0	0	1	0
925	0	2	0	0	0	0	1	0	0	0	1	0	1	1	0	0	1	0	1	0	2	1	1	1	1	1	0	1	1	1	0	0	2	0	0	2	2	0	0	2	2	0	1	2	2	1	0	0	0
926	0	0	0	0	0	1	1	0	1	1	0	0	1	1	0	0	2	1	0	0	2	0	2	2	0	0	2	2	2	2	0	1	2	0	2	0	2	1	0	1	1	0	0	2	1	1	0	0	0
927	0	1	1	0	1	0	1	0	1	1	1	0	0	0	0	0	1	0	0	0	1	0	2	2	0	0	1	1	2	1	0	0	1	0	1	1	1	1	0	1	1	0	0	1	0	0	0	0	1
928	0	1	0	0	0	0	2	0	0	0	0	0	1	1	0	0	2	2	1	1	2	1	2	2	0	0	2	2	2	1	0	1	1	2	1	1	1	0	1	1	1	2	0	2	1	0	0	1	0
929	1	0	0	0	0	1	2	1	0	1	0	0	1	1	0	0	2	0	0	0	2	0	2	2	0	0	1	1	1	1	0	1	1	0	0	2	0	1	1	0	0	2	0	2	0	2	0	0	0
930	1	1	0	0	0	0	1	1	0	1	0	1	1	0	0	0	1	0	0	1	1	0	2	2	1	1	2	2	2	2	1	0	1	0	1	2	0	0	1	0	0	0	1	1	1	0	0	1	0
931	0	1	0	0	0	0	0	0	2	2	0	0	0	0	0	0	1	0	1	0	1	0	1	1	1	1	2	2	2	1	1	0	1	0	1	1	1	1	0	1	1	0	0	2	0	0	0	0	0
932	1	1	0	0	0	0	1	0	0	0	1	0	1	1	0	1	2	0	0	0	2	0	1	1	0	0	2	2	2	1	0	0	0	1	1	1	1	1	1	1	0	0	2	2	1	1	0	0	0
933	0	0	0	0	0	0	1	2	0	2	0	0	0	0	0	0	0	0	2	1	0	0	2	2	1	1	1	2	2	2	0	0	1	0	0	2	1	0	1	1	1	0	1	2	1	1	0	0	0
934	0	1	0	0	0	0	1	1	1	2	0	0	1	0	0	0	1	0	1	1	2	0	2	2	0	0	0	1	2	0	1	0	1	0	0	2	0	1	0	0	0	0	1	1	1	0	0	0	0
935	1	1	0	0	0	1	2	0	0	0	0	0	1	1	0	0	1	1	1	1	1	0	1	1	0	0	2	0	1	0	0	1	1	0	0	2	2	1	0	2	1	0	0	1	1	1	0	0	0
936	0	1	0	0	0	0	1	0	1	1	0	0	1	1	0	0	2	0	1	1	2	0	2	2	0	0	2	2	2	1	1	0	0	1	1	1	1	1	1	0	0	0	0	1	1	0	0	0	0
937	0	2	0	0	0	0	2	0	0	0	0	0	0	0	0	0	1	1	1	1	1	0	1	1	1	1	2	2	2	2	0	1	0	1	0	2	1	0	0	2	2	0	0	2	0	0	0	0	1
938	1	2	0	0	0	0	2	0	0	0	1	0	0	0	0	0	2	2	1	1	1	1	0	0	1	1	1	2	2	1	1	0	1	1	1	1	2	0	0	2	2	1	0	1	1	0	0	0	1
939	0	1	0	0	0	0	1	0	1	1	0	0	1	1	0	0	1	0	0	0	1	0	2	2	1	1	1	2	0	0	0	0	1	2	1	1	1	1	1	1	0	1	0	2	0	0	0	0	0
940	0	1	0	0	0	1	1	0	1	1	0	1	1	0	0	0	1	0	1	1	2	0	2	2	0	0	1	1	2	2	0	1	1	0	0	1	1	0	2	0	0	0	0	2	0	0	0	0	0
941	1	0	0	0	0	1	2	0	0	0	0	0	0	0	0	0	0	0	2	1	0	1	2	2	0	0	0	1	1	0	0	0	1	1	0	2	1	0	1	1	1	0	0	1	2	1	0	0	1
942	1	2	0	0	0	0	0	0	1	1	0	1	2	0	0	0	1	0	0	0	1	1	1	1	1	1	1	2	1	1	0	1	2	0	1	1	1	0	0	1	1	0	1	2	1	1	0	1	0
943	0	1	0	0	0	1	1	0	2	2	0	1	1	0	1	1	1	1	0	1	2	0	2	2	1	1	2	2	2	2	1	0	2	0	1	2	1	0	2	0	0	0	0	1	0	0	0	0	1
944	0	1	0	0	0	1	1	0	1	1	0	0	1	1	0	0	2	1	0	1	2	0	2	2	0	0	1	1	1	1	1	2	2	0	2	1	1	0	0	1	0	0	1	1	1	0	0	0	2
945	1	1	0	0	0	0	1	1	1	2	1	0	1	0	0	0	1	1	1	1	1	0	1	1	2	2	1	2	1	1	1	1	2	0	1	2	2	1	0	2	1	0	0	1	0	0	0	0	0
946	1	1	0	0	0	1	0	0	2	2	0	0	1	1	0	0	2	2	0	0	1	0	1	1	1	1	1	1	2	0	0	0	0	0	1	2	1	0	2	0	0	0	0	2	1	1	0	0	1
947	1	1	0	0	0	1	2	1	0	1	0	2	2	2	0	0	0	0	0	0	2	0	2	2	0	0	0	2	2	0	1	0	0	0	0	2	2	0	0	2	2	0	0	0	0	0	0	0	0
948	1	2	0	0	0	0	1	0	1	1	1	1	2	2	0	0	0	0	2	2	0	0	0	0	0	0	2	1	2	1	1	0	0	0	1	1	1	1	0	1	1	0	0	1	0	0	0	0	0
949	0	1	0	0	0	0	1	0	0	0	0	0	0	0	0	0	1	1	1	0	1	0	2	2	0	0	1	1	1	1	0	1	2	0	1	1	1	0	2	0	0	0	0	0	0	0	0	0	0
950	1	1	0	0	0	1	2	0	1	1	0	1	1	0	0	0	1	1	0	1	1	1	2	2	0	0	2	2	1	1	0	2	2	0	1	1	2	0	0	2	2	0	0	1	0	0	0	0	0
951	1	1	0	0	0	0	0	0	2	2	0	0	1	1	0	0	0	0	1	1	2	0	2	2	0	0	1	1	1	0	0	1	1	1	1	1	1	0	1	1	1	0	1	1	1	1	0	0	0
952	0	0	0	0	0	0	1	0	0	0	0	0	0	0	0	0	0	0	0	0	2	0	2	2	0	0	1	2	0	0	0	1	1	0	1	1	1	0	0	1	1	0	1	2	1	1	0	0	0
953	1	0	0	0	0	0	0	0	2	2	0	0	0	0	0	0	1	0	1	1	1	1	2	2	0	0	1	2	2	2	0	0	1	0	0	2	1	1	0	0	0	1	0	1	1	0	0	0	0
954	0	1	0	0	0	0	1	1	1	2	0	0	0	0	0	0	1	1	1	0	0	0	2	2	1	1	2	2	2	2	0	0	0	0	0	2	2	0	0	2	2	0	0	2	0	0	1	0	0
955	0	1	0	0	0	0	1	0	0	0	1	0	1	1	0	0	1	0	1	1	2	0	2	2	1	1	0	1	1	0	0	1	1	1	1	2	1	0	0	1	1	1	0	2	1	0	0	0	0
956	0	2	0	0	0	0	1	1	1	2	0	2	2	1	0	0	0	0	1	2	1	1	2	2	0	0	0	1	2	1	0	0	2	1	2	1	2	0	2	1	1	0	0	1	0	0	0	0	1
957	1	0	0	0	0	1	2	0	0	0	0	1	2	1	0	1	0	0	0	0	1	0	1	1	0	0	2	2	2	2	2	0	1	1	1	1	1	0	0	1	1	0	0	1	0	0	0	0	0
958	0	0	0	0	0	1	1	1	1	2	0	0	1	1	0	1	1	1	0	0	2	0	2	2	0	0	2	2	2	2	0	0	2	0	0	2	1	1	0	2	1	0	0	2	0	1	0	1	0
959	0	1	0	0	0	0	1	0	0	0	1	1	1	0	0	0	2	0	0	0	2	0	2	2	0	0	1	1	2	1	1	2	1	0	0	2	1	0	1	0	0	0	0	2	1	1	0	0	0
960	0	1	0	0	0	0	1	0	0	0	1	1	1	0	0	0	1	0	0	0	2	1	0	1	1	1	0	2	1	1	0	0	1	1	2	1	1	0	0	1	1	1	0	1	0	0	0	0	0
961	0	1	1	0	0	1	1	0	1	1	1	0	0	0	0	0	1	1	1	1	2	0	2	2	0	0	1	2	1	1	0	1	0	0	0	2	0	0	1	1	0	0	1	1	1	2	0	0	1
962	0	1	1	1	1	1	0	0	1	1	0	0	0	0	0	0	2	1	1	1	2	0	2	2	0	0	0	1	1	0	0	0	0	1	1	1	1	0	0	1	1	0	0	1	0	0	0	1	0
963	1	2	1	0	0	0	1	0	0	0	0	0	0	0	0	0	0	0	0	0	0	1	2	2	0	0	2	2	1	0	0	0	1	0	1	1	2	0	0	2	2	0	1	1	1	1	0	0	1
964	1	2	0	0	0	0	2	0	1	1	0	0	0	0	0	0	1	1	1	1	2	0	1	1	0	0	1	0	1	0	0	0	1	0	1	1	2	0	1	1	1	0	0	2	0	0	0	0	1
965	1	0	0	0	0	0	1	0	0	0	0	0	0	0	0	0	2	2	1	1	2	1	2	2	1	1	2	2	1	1	1	1	2	0	2	0	0	0	1	0	0	1	0	2	0	2	0	0	0
966	1	2	1	0	1	0	0	0	2	2	0	1	2	1	0	0	1	0	0	0	1	1	2	2	0	0	2	2	2	1	2	0	2	0	1	1	1	0	1	1	1	0	0	2	0	0	0	0	1
967	0	2	0	0	0	0	2	0	1	1	1	1	2	1	0	0	1	0	1	1	2	0	2	2	0	0	2	2	2	2	0	1	1	0	0	2	1	1	0	1	1	1	0	1	0	0	1	0	0
968	1	1	1	0	1	0	0	0	2	2	0	0	0	0	0	0	1	1	0	0	2	1	2	2	0	0	1	1	2	1	0	1	1	0	0	2	1	1	0	0	0	0	0	1	0	1	0	0	0
969	1	2	0	0	0	0	2	0	1	1	0	1	2	1	0	1	1	0	0	0	2	0	2	2	0	0	2	2	2	2	1	1	1	0	0	2	2	0	0	2	2	0	0	2	0	0	0	0	1
970	1	2	0	0	0	0	2	0	0	0	1	1	2	1	0	0	1	1	2	1	0	0	2	2	0	0	1	2	2	1	1	1	1	1	1	1	1	1	0	1	1	0	1	1	1	2	0	1	0
971	0	1	0	0	0	0	1	0	1	1	0	0	0	0	0	0	1	1	1	1	1	0	2	2	0	0	1	2	2	1	1	1	1	1	1	1	1	1	0	0	0	0	1	1	1	1	0	1	0
972	0	0	0	0	0	2	1	0	1	1	0	1	2	1	0	0	1	0	0	0	1	0	2	2	0	0	1	2	1	1	1	1	1	0	0	1	1	1	0	2	2	0	0	1	0	1	0	0	1
973	0	2	1	0	0	0	0	0	0	0	0	1	1	1	0	0	1	0	1	2	1	0	2	2	1	1	2	2	2	2	0	0	1	0	0	2	2	0	1	1	1	0	0	1	0	0	0	0	0
974	0	1	0	0	0	0	1	0	1	1	0	1	1	0	1	1	2	2	1	1	1	0	1	1	0	0	2	2	2	1	0	1	1	0	1	1	1	1	0	1	1	0	2	2	1	1	0	1	0
975	0	0	0	0	0	1	0	0	1	1	0	1	1	1	0	0	2	2	1	1	2	1	2	2	0	0	2	2	2	2	0	0	1	1	0	2	2	0	0	1	1	0	2	2	1	1	0	0	0
976	0	1	0	0	0	0	2	1	0	1	0	0	0	0	0	0	1	2	0	0	2	0	2	2	0	0	2	2	2	2	0	1	1	0	0	2	1	0	0	1	1	0	1	2	0	0	0	0	0
977	0	1	0	0	0	0	0	0	1	1	0	0	1	1	0	0	2	1	0	0	2	0	0	0	0	0	1	2	1	1	1	0	0	0	0	2	2	0	0	2	2	2	0	2	1	0	0	0	0
978	1	2	0	0	0	0	1	0	2	2	0	1	1	0	0	0	2	1	2	1	1	1	1	2	0	0	1	1	2	1	0	1	1	1	0	2	2	0	2	0	0	0	0	1	2	1	0	0	0
979	1	1	0	0	0	0	2	0	1	1	1	0	1	1	0	0	0	0	0	0	2	0	2	2	0	0	2	2	2	2	0	0	1	1	1	1	1	0	1	1	1	0	0	2	0	0	0	0	0
980	0	1	0	0	0	0	0	0	1	1	0	0	2	0	1	1	1	1	1	1	1	0	2	2	1	1	1	2	2	1	1	0	0	0	2	2	2	0	1	1	1	0	0	1	1	0	0	0	1
981	0	2	0	0	0	1	1	0	1	1	0	0	1	1	0	0	0	0	1	1	2	0	2	2	1	1	2	2	2	1	2	0	0	0	0	2	2	0	0	1	1	0	0	2	0	0	0	0	0
982	1	0	0	0	0	0	2	1	0	1	0	0	0	0	0	0	0	1	1	1	2	0	1	2	0	0	2	2	2	2	2	1	1	1	1	1	1	0	1	1	1	1	0	2	1	2	0	0	0
983	0	1	0	0	0	0	1	0	0	0	1	1	1	0	0	0	1	0	0	0	2	0	2	2	1	1	1	2	0	0	0	1	1	1	1	2	1	1	0	1	1	1	0	2	1	1	0	0	1
984	0	1	0	0	0	0	2	0	0	0	1	0	1	1	0	0	0	0	0	0	1	0	2	2	0	0	1	2	2	2	0	1	1	2	1	2	1	0	1	2	1	0	1	1	1	1	0	0	0
985	0	1	0	0	0	0	1	0	1	1	1	1	2	1	0	0	2	1	0	1	2	1	1	2	0	0	1	1	2	2	0	1	1	1	1	1	2	1	0	2	1	0	0	0	0	0	0	0	0
986	0	1	0	0	0	0	1	0	0	0	0	0	0	0	0	0	1	1	1	0	1	1	1	1	1	1	0	0	2	1	0	0	0	1	0	2	1	0	1	1	1	0	0	0	1	0	0	0	1
987	1	1	0	0	0	0	2	0	0	0	1	0	0	0	0	0	1	0	0	0	2	1	0	1	1	1	0	0	2	1	0	2	1	0	0	2	2	0	1	1	1	1	0	2	2	0	0	0	0
988	1	1	0	0	0	0	2	1	0	1	0	0	0	0	0	0	2	1	1	0	2	0	2	2	0	0	2	2	2	2	0	0	1	1	1	2	1	1	0	0	0	0	1	1	1	1	0	0	0
989	1	0	0	0	0	0	2	0	1	1	1	0	1	0	1	1	2	1	0	0	2	0	2	2	0	0	1	2	2	1	1	0	0	0	1	1	1	0	0	1	1	0	0	2	0	0	0	0	0
990	0	2	0	0	0	0	2	0	0	0	1	0	0	0	0	0	1	0	1	1	2	1	1	1	1	1	1	1	2	0	0	1	1	1	0	2	0	0	2	1	0	0	0	2	0	0	0	0	2
991	0	1	0	0	0	0	2	0	1	1	1	1	1	0	0	1	0	0	0	0	2	1	0	1	1	1	1	2	2	2	1	0	0	0	0	2	1	0	0	2	2	0	1	2	1	0	0	0	0
992	1	1	0	0	0	0	2	0	0	0	0	1	2	1	1	1	0	1	1	1	2	0	2	2	0	0	0	1	1	1	0	2	1	0	1	1	2	0	1	1	1	0	0	2	1	1	1	0	0
993	0	0	0	0	0	0	0	0	2	2	0	0	0	0	0	0	2	1	1	0	2	0	1	1	0	0	2	2	2	2	1	0	0	1	0	2	2	0	1	1	1	0	0	0	1	1	0	0	0
994	1	2	0	0	0	0	0	0	1	1	0	0	0	0	0	0	1	0	1	1	2	1	1	1	1	1	2	2	2	1	0	2	1	0	1	1	1	1	0	1	1	0	0	2	0	0	0	0	0
995	0	2	0	0	0	0	2	1	0	1	0	0	1	1	0	0	1	1	0	0	1	0	2	2	0	0	0	1	2	1	0	1	0	0	0	2	2	0	0	2	2	0	1	2	1	0	0	0	0
996	1	1	0	0	0	0	1	1	0	1	0	0	1	1	0	0	0	0	0	0	1	0	2	2	0	0	2	2	2	1	2	0	0	0	1	1	1	0	2	1	0	0	0	0	1	1	0	0	0
997	0	2	1	0	0	0	2	1	0	1	1	0	0	0	0	0	0	0	1	0	1	1	2	2	0	0	2	2	2	2	0	1	1	1	1	1	1	0	1	1	1	0	0	2	0	0	0	0	1
998	0	1	0	0	0	0	2	0	0	0	0	1	1	0	1	1	2	1	1	0	2	1	2	2	0	0	2	1	2	0	0	1	1	2	1	1	0	1	0	0	0	1	0	1	1	1	0	0	0
999	0	1	0	0	0	0	1	1	0	1	0	1	1	0	0	0	0	0	1	1	2	0	1	1	0	0	2	2	2	2	0	2	2	0	2	0	1	0	1	2	2	0	0	1	0	1	0	0	1
1000	1	1	0	0	0	0	2	1	0	1	1	0	0	0	0	0	0	0	0	0	1	0	1	1	0	0	2	2	2	1	1	1	1	0	0	2	2	0	0	1	1	0	0	2	1	1	0	0	0
[truncated: 252 more columns]
