# Supplementary material for: KNN-MDR: a learning approach for improving interactions mapping performances in genome wide association studies
Source: BMC Bioinformatics. 2017 Mar 21;18:184. doi: 10.1186/s12859-017-1599-7 (PMC5361736; doi:10.1186/s12859-017-1599-7)
Supplement: Supplementary file 6 — The data set(s) supporting the results of Table 4. (ZIP 7095 kb) [file 12859_2017_1599_MOESM6_ESM.zip › 100 simulations/S95/mkallsimul.dat]

1	1	1	0	0	0	1	2	1	1	0	0	0	0	0	0	0	0	0	1	1	1	0	0	2	0	1	0	2	2	2	0	0	1	0	0	2	1	0	2	1	1	0	0	2	0	0	0	2	1
2	1	0	0	0	0	0	2	0	0	0	1	0	1	0	0	0	0	0	0	0	1	0	1	1	0	0	0	1	2	2	0	1	1	0	1	1	1	1	1	1	0	1	1	1	0	0	0	2	1
3	0	0	0	0	0	1	1	0	0	0	0	0	1	0	0	0	0	1	0	0	2	0	0	2	0	1	1	2	2	2	0	1	0	1	1	2	2	0	0	2	0	1	1	1	1	0	0	2	0
4	1	0	0	0	0	1	2	1	0	0	0	0	0	0	0	0	1	1	1	2	0	0	0	2	0	2	0	2	1	1	2	0	0	0	0	2	1	0	2	0	1	0	0	2	0	0	0	2	0
5	1	0	0	0	0	2	2	0	0	0	1	1	1	0	0	0	1	1	0	0	1	0	1	1	1	1	0	1	2	2	1	0	1	1	1	1	2	1	0	2	1	0	0	2	0	2	0	1	1
6	1	0	0	0	0	1	2	1	1	0	0	1	1	0	0	0	0	0	0	0	1	0	1	1	0	1	0	2	2	2	0	0	2	0	1	1	2	0	1	1	0	0	0	1	0	0	0	1	1
7	0	1	1	0	1	1	1	1	1	0	0	0	0	0	0	0	0	1	1	1	1	0	0	2	0	1	0	1	1	1	1	0	0	1	1	1	1	0	1	1	0	1	1	2	0	1	0	2	0
8	1	0	0	0	0	1	1	0	0	0	0	2	2	0	0	0	0	1	1	1	0	0	0	2	0	2	0	1	2	2	0	1	1	0	1	1	1	0	0	1	0	0	1	2	0	0	0	1	1
9	1	0	0	0	0	2	1	0	0	0	2	1	1	0	0	0	0	0	1	2	0	0	0	2	0	0	0	2	2	2	0	1	1	0	1	1	1	1	0	1	0	0	0	1	0	1	0	2	1
10	1	0	0	0	0	1	2	0	1	0	0	0	0	0	0	0	0	0	0	0	0	0	1	1	1	0	0	2	2	2	1	1	0	1	1	2	1	0	0	1	0	0	1	2	1	0	1	1	1
11	0	0	0	0	0	1	1	0	1	0	1	0	0	0	0	0	0	0	1	1	1	0	1	1	1	1	0	1	1	1	1	0	1	1	1	1	1	0	1	0	0	0	0	2	0	0	0	1	1
12	0	0	0	0	0	0	2	0	2	0	0	0	1	0	0	0	0	0	2	1	1	0	0	2	0	0	0	1	2	2	1	2	2	0	0	2	2	0	0	2	0	0	1	2	0	1	0	2	0
13	0	1	0	0	0	1	1	0	1	0	0	0	0	0	0	0	0	1	1	1	0	0	0	2	0	1	0	2	2	2	1	1	0	0	0	2	2	0	0	2	0	0	0	0	1	1	0	2	0
14	0	0	0	0	0	0	2	0	0	0	0	0	0	0	0	0	0	0	1	1	1	0	0	2	0	0	1	1	2	2	0	0	1	1	1	2	1	0	0	0	0	0	0	2	1	1	0	0	2
15	1	0	0	0	0	1	1	1	0	0	1	0	0	0	0	0	0	0	2	2	0	0	1	1	0	0	0	1	2	2	1	0	1	0	1	1	2	0	1	1	0	1	1	2	0	1	0	2	2
16	0	0	0	0	0	1	2	1	0	0	0	0	0	0	0	0	1	1	0	0	1	0	0	2	0	1	0	1	2	2	1	0	1	2	0	2	1	0	1	0	0	1	1	2	1	0	1	0	2
17	0	0	0	0	0	1	2	0	1	0	0	0	0	0	0	0	0	1	0	0	2	0	0	2	0	2	0	2	2	2	2	0	1	0	1	1	0	1	1	0	0	1	1	2	0	1	0	0	2
18	1	0	0	0	0	1	1	0	0	0	1	0	1	0	0	0	1	2	1	1	0	1	0	2	0	0	0	2	1	1	1	0	0	0	0	1	2	0	0	2	0	1	1	2	1	1	1	0	1
19	1	0	0	0	0	0	2	0	1	0	0	1	1	0	0	1	0	1	1	1	0	0	1	1	0	1	1	1	1	1	1	1	0	0	1	1	1	0	1	2	1	0	0	1	0	0	1	1	1
20	1	0	0	0	0	1	2	0	0	0	0	0	0	0	0	0	0	1	1	1	0	1	0	2	0	1	0	2	2	2	0	1	1	0	0	2	1	0	1	1	0	0	0	2	0	0	0	0	1
21	0	1	0	0	0	1	2	0	1	0	1	1	2	0	0	0	0	1	2	2	0	0	0	2	0	1	1	1	2	2	0	1	1	0	0	2	2	0	2	0	1	0	1	1	1	0	0	2	0
22	0	1	0	0	0	1	1	0	0	0	1	1	1	0	0	0	0	1	2	2	0	0	0	2	0	2	0	2	2	2	2	2	2	0	0	2	2	0	1	2	1	1	1	2	1	0	0	0	2
23	1	1	1	0	1	1	1	0	0	0	1	2	2	1	1	1	0	0	1	1	1	0	0	2	0	0	0	1	2	2	0	1	0	1	1	2	1	0	0	2	0	0	0	1	0	0	0	2	1
24	0	0	0	0	0	0	2	0	0	0	0	2	2	1	1	1	0	0	2	1	1	0	0	2	0	1	0	2	2	2	2	0	1	2	2	2	1	0	1	1	0	0	0	0	0	1	0	1	1
25	0	0	0	0	0	1	2	0	2	0	0	0	1	0	0	0	0	0	1	1	1	0	2	0	0	1	0	2	2	2	1	0	0	0	0	2	2	0	0	2	0	1	1	1	1	0	0	2	0
26	1	1	0	0	0	2	2	1	0	0	0	0	2	0	0	0	0	1	2	2	0	0	0	2	0	1	0	1	2	2	1	1	1	1	1	1	0	0	2	1	1	0	0	2	0	0	0	2	1
27	1	1	0	0	0	1	0	0	0	0	2	0	1	0	0	0	0	1	2	2	0	0	1	1	0	1	1	2	2	2	0	1	1	1	0	2	1	1	0	1	0	0	0	2	0	1	0	0	2
28	1	0	0	0	0	2	2	0	1	0	0	1	2	0	0	0	0	0	0	0	1	0	1	1	1	0	0	2	2	2	1	0	1	0	1	1	2	0	0	2	0	1	2	2	0	1	1	0	2
29	1	0	0	0	0	0	2	0	0	0	0	1	2	0	0	1	0	1	1	1	0	1	0	2	0	1	0	0	2	2	0	1	2	0	1	2	1	1	1	1	1	0	0	1	0	0	0	2	0
30	0	0	0	0	0	2	1	0	0	0	2	1	1	0	0	0	0	0	2	2	0	0	0	2	0	0	0	2	2	2	0	1	1	0	0	2	0	0	1	0	0	0	1	2	0	0	0	1	1
31	1	0	0	0	0	1	1	0	0	0	1	1	1	0	0	0	0	1	1	2	0	0	0	2	0	2	0	1	2	2	1	0	1	0	0	2	1	0	0	1	1	1	1	2	0	0	0	1	1
32	1	0	0	0	0	0	2	0	1	0	0	0	1	0	0	0	1	0	2	1	1	0	1	1	0	1	0	2	2	2	1	1	1	0	1	1	2	0	0	1	0	0	1	2	1	0	0	2	0
33	0	0	0	0	0	2	2	0	1	0	1	0	0	0	0	0	0	2	1	1	1	0	0	2	0	0	0	2	2	2	1	1	1	0	0	2	1	0	2	0	0	0	0	2	1	1	0	2	0
34	1	0	0	0	0	1	2	0	1	0	1	0	0	0	0	0	0	0	1	1	1	0	0	2	0	0	0	2	2	1	1	1	1	1	2	1	2	0	0	2	0	0	1	1	1	1	0	1	1
35	0	0	0	0	0	1	1	0	1	0	1	0	0	0	0	0	0	1	2	2	0	0	0	2	0	0	0	2	2	1	1	2	2	0	0	2	2	1	0	1	0	0	0	1	0	0	0	2	0
36	1	0	0	0	0	1	2	0	0	0	1	1	1	0	0	1	0	0	2	2	0	0	1	1	1	2	0	1	2	2	0	2	1	0	0	2	1	0	0	1	0	0	0	1	0	1	1	1	2
37	1	0	0	0	0	1	1	0	0	0	0	0	0	0	0	0	1	1	0	0	1	0	0	2	0	2	0	2	2	2	0	0	0	2	1	2	2	0	1	1	0	1	2	2	1	0	0	1	1
38	1	0	0	0	0	2	2	1	0	0	0	0	1	0	0	0	0	1	1	1	0	0	0	2	0	0	0	2	2	2	0	0	1	0	1	1	2	0	0	2	0	0	0	1	0	1	0	1	1
39	1	0	1	1	1	1	2	0	2	0	0	0	0	0	0	0	0	0	2	2	0	0	0	2	0	1	0	2	2	2	2	0	1	0	0	2	2	0	2	0	0	1	2	2	1	0	0	2	0
40	0	0	0	0	0	1	2	0	2	0	0	0	1	0	0	0	0	0	1	1	0	0	2	0	0	1	0	2	2	2	2	0	1	1	1	1	1	0	2	0	1	1	1	1	1	1	0	2	0
41	1	1	0	0	0	1	1	2	0	0	0	1	2	0	0	0	0	0	0	0	1	0	2	0	0	0	0	2	2	2	0	2	2	0	0	2	1	0	0	2	0	1	1	2	1	0	0	2	0
42	1	0	0	0	0	1	2	1	0	0	0	0	1	0	0	0	0	1	1	1	0	0	0	2	0	0	0	2	2	1	1	0	1	0	1	1	2	0	1	1	0	0	1	1	1	1	0	2	0
43	0	0	0	0	0	0	2	1	1	0	0	0	0	0	0	0	0	0	2	1	0	0	0	2	0	1	0	2	2	2	1	1	1	1	2	0	1	0	0	1	0	1	0	1	0	1	0	1	1
44	1	0	0	0	0	1	2	0	2	0	0	1	1	0	0	0	0	0	2	2	0	0	0	2	0	1	0	2	2	2	0	0	0	0	2	1	2	0	0	1	0	0	0	1	0	1	0	0	1
45	0	0	0	0	0	0	2	0	2	0	0	1	2	0	0	0	0	1	2	2	0	0	1	1	0	0	0	1	1	1	1	0	0	1	1	1	2	1	0	1	0	1	0	1	0	1	0	2	0
46	0	0	0	0	0	2	1	0	0	0	1	1	1	0	0	0	0	0	1	1	1	0	0	2	0	1	1	1	2	2	0	1	1	0	1	2	0	1	1	0	0	0	0	0	0	0	0	1	1
47	0	0	0	0	0	2	1	0	1	0	0	0	1	0	0	0	0	1	1	1	1	0	1	2	0	0	0	2	2	2	1	0	0	1	2	2	1	1	0	1	0	0	0	2	0	0	1	0	2
48	0	0	0	0	0	1	1	0	0	0	1	0	1	1	1	0	0	1	0	0	0	0	1	1	0	0	0	1	2	2	0	0	1	0	0	2	1	1	0	1	0	0	0	2	0	1	0	2	1
49	0	0	0	0	0	2	2	0	0	1	1	0	0	0	0	0	1	1	2	2	1	0	0	2	0	0	0	2	2	1	0	0	1	0	1	2	1	1	0	1	0	0	0	1	0	0	0	2	1
50	0	0	0	0	0	1	2	0	0	0	1	1	1	0	0	1	0	0	2	1	1	0	1	2	0	0	0	2	2	1	0	0	1	0	0	2	2	0	1	1	0	0	0	2	0	0	0	1	1
51	1	0	0	0	0	1	2	1	0	0	0	0	0	0	0	0	1	1	1	1	0	0	1	1	1	1	1	2	2	2	0	0	0	1	0	2	1	2	0	0	0	1	1	1	1	1	0	0	2
52	0	0	0	0	0	0	2	0	1	0	1	0	1	0	0	0	0	0	1	1	1	0	0	2	0	2	0	1	2	2	0	1	2	0	2	0	1	1	0	1	0	1	1	2	1	1	0	1	1
53	1	0	0	0	0	0	2	0	1	0	0	0	0	0	0	0	0	0	1	1	0	0	0	2	0	1	1	2	2	2	1	2	1	0	1	0	2	0	1	1	0	1	1	2	0	0	0	2	0
54	0	0	1	0	0	2	2	0	0	0	0	1	2	0	0	0	0	0	0	1	0	0	0	2	0	0	0	2	1	1	2	0	1	1	1	2	1	0	2	1	1	0	0	2	0	2	0	2	0
55	1	0	0	0	0	1	2	1	1	0	0	0	1	0	0	0	0	1	1	1	1	0	1	1	0	2	0	2	1	1	1	0	2	0	0	2	1	0	0	1	0	1	1	2	0	1	0	2	1
56	1	0	1	0	0	2	0	0	0	0	2	0	1	0	0	0	0	1	0	0	1	0	0	2	0	2	0	1	2	2	0	1	1	0	0	2	1	0	2	0	1	0	0	1	0	1	0	1	1
57	1	0	0	0	0	1	2	0	1	0	1	0	0	0	0	0	0	0	2	2	0	0	0	2	0	0	0	1	2	2	1	1	1	0	1	2	2	0	0	1	0	1	1	2	1	1	0	2	0
58	1	0	0	0	0	1	1	1	1	0	0	0	1	0	0	0	0	1	2	2	0	0	0	2	0	0	0	2	2	2	1	1	1	2	1	1	2	0	0	2	0	0	0	1	0	0	0	1	0
59	1	0	0	0	0	2	1	0	1	0	1	0	1	0	0	0	0	1	2	2	0	0	0	2	0	2	0	1	1	1	1	1	2	0	0	2	1	1	1	1	0	1	0	0	1	1	1	0	2
60	1	0	0	0	0	0	1	0	1	0	1	0	1	0	0	0	0	0	1	1	0	0	0	2	0	1	0	2	2	2	1	1	1	0	0	2	2	0	1	2	1	0	0	2	0	1	0	2	0
61	0	0	1	1	1	1	2	0	0	0	1	1	1	0	0	1	0	1	0	0	0	0	0	2	0	1	1	2	1	1	1	0	1	0	0	2	2	0	0	1	0	0	0	1	0	1	1	0	2
62	1	0	0	0	0	2	2	0	1	0	1	1	0	0	0	0	0	1	1	1	0	0	0	2	0	1	0	2	2	2	2	0	0	1	0	2	2	0	0	2	0	0	0	1	0	0	0	2	1
63	1	0	0	0	0	1	1	0	0	0	2	1	2	0	0	1	0	1	2	2	0	0	0	2	0	2	0	2	2	2	1	1	1	2	0	2	1	0	0	1	0	1	1	1	1	1	1	0	2
64	1	0	0	0	0	0	1	0	0	0	1	0	1	1	1	0	1	1	1	2	0	0	0	2	0	1	0	2	2	2	1	0	0	2	1	2	2	0	0	2	0	1	1	1	1	0	0	1	0
65	0	0	1	1	1	1	2	0	0	1	1	0	0	0	0	0	0	0	2	1	1	0	0	2	0	2	0	2	2	2	0	0	1	1	0	2	2	1	0	1	0	0	1	2	1	0	0	0	2
66	0	0	1	0	1	1	2	1	0	0	0	0	2	0	0	0	1	1	1	1	0	0	0	2	0	2	1	1	2	2	0	0	1	0	1	1	1	1	0	1	0	1	1	1	1	1	0	2	0
67	1	0	0	0	0	2	1	0	0	0	1	0	1	0	0	0	0	0	2	2	0	0	0	2	0	1	1	2	2	2	0	0	1	0	1	1	2	0	0	2	0	0	0	1	0	1	0	0	2
68	1	0	0	0	0	0	1	0	0	0	0	0	0	0	0	0	0	0	2	2	0	0	0	2	0	1	0	2	1	1	1	1	1	0	0	2	1	0	0	1	0	2	2	2	1	1	0	2	0
69	0	0	0	0	0	2	2	0	0	0	1	0	1	0	0	0	0	0	2	2	0	0	0	2	0	1	0	2	2	1	0	1	1	0	0	1	0	2	0	0	0	0	0	2	1	1	0	0	2
70	1	0	0	0	0	1	1	0	0	0	2	1	0	0	0	0	0	1	1	1	0	0	0	2	0	1	0	2	2	2	2	0	0	0	0	2	1	0	1	0	0	0	1	2	1	0	0	2	0
71	0	0	0	0	0	2	1	0	1	0	1	2	2	0	0	0	0	0	1	1	0	1	0	2	0	1	0	2	2	2	0	0	0	0	0	2	1	0	1	1	0	1	0	1	0	1	0	1	0
72	1	0	0	0	0	1	1	1	0	0	1	1	1	0	0	1	0	1	2	2	0	0	0	2	0	0	0	2	2	2	2	0	0	1	1	1	1	0	0	1	0	0	0	1	0	1	0	2	1
73	1	0	0	0	0	0	2	0	1	0	1	0	0	0	0	0	0	1	0	0	0	0	0	2	0	0	0	1	2	2	0	1	1	0	0	2	1	0	0	0	0	1	1	2	1	0	1	0	2
74	0	0	0	0	0	1	2	0	0	0	1	0	0	0	0	0	0	0	2	2	0	0	0	2	0	1	0	2	2	2	2	1	1	0	1	1	2	0	1	1	0	0	0	1	1	0	0	0	2
75	1	0	0	0	0	1	1	0	1	1	1	1	1	0	0	1	0	0	2	2	0	0	1	1	1	2	0	2	2	1	1	0	0	0	1	1	2	0	0	2	0	0	1	2	0	0	1	0	2
76	0	0	0	0	0	2	1	0	2	0	0	0	0	0	0	0	0	1	2	1	1	0	1	1	0	1	0	0	2	2	0	1	1	0	0	1	2	0	2	1	0	0	0	2	0	2	0	1	1
77	1	0	0	0	0	0	2	1	1	1	0	0	1	0	0	0	0	0	2	1	1	0	0	2	0	0	0	1	2	2	1	1	2	1	1	2	1	0	0	2	0	1	1	2	1	0	0	2	1
78	1	1	0	0	0	1	2	1	0	0	0	0	1	0	0	0	0	0	2	1	1	0	0	2	0	0	0	2	2	2	1	0	2	0	0	2	1	1	0	1	0	1	1	1	1	1	0	2	1
79	0	0	0	0	0	2	1	0	2	0	0	0	0	0	0	0	0	2	2	2	0	0	1	1	0	1	0	2	2	2	2	1	2	0	0	2	1	0	1	1	0	0	0	1	0	0	0	1	1
80	0	0	0	0	0	0	0	0	1	0	1	0	1	1	0	0	0	0	1	1	0	0	0	2	0	0	0	1	1	0	1	0	2	0	0	2	2	1	0	1	0	0	1	2	1	0	0	2	0
81	0	0	0	0	0	0	2	0	0	0	0	1	1	0	0	0	0	0	2	2	0	0	0	2	0	0	0	2	2	2	0	0	0	1	0	2	1	0	0	2	0	0	0	0	1	1	0	2	1
82	0	0	0	0	0	1	1	1	0	0	1	1	1	0	0	0	0	1	0	0	0	0	0	2	0	1	0	2	2	2	0	1	1	1	0	2	1	0	1	0	0	0	0	2	0	1	0	2	1
83	0	0	0	0	0	2	1	0	1	0	0	0	1	0	0	0	0	1	0	0	1	0	0	2	0	1	0	1	2	2	0	0	1	1	0	2	1	0	1	1	0	0	0	2	0	1	0	1	1
84	1	0	0	0	0	1	2	0	1	0	0	1	2	0	0	1	0	0	0	0	0	0	1	2	0	0	0	1	2	2	0	0	1	0	0	2	1	0	1	1	0	0	0	2	0	1	0	2	0
85	1	0	0	0	0	2	2	0	1	0	0	1	1	0	0	1	0	1	1	1	0	0	0	2	0	1	0	2	2	2	1	0	0	0	0	2	1	0	1	1	0	0	0	2	0	1	0	0	1
86	0	0	0	0	0	2	0	0	0	1	2	0	2	1	1	0	0	1	2	2	0	0	0	2	0	1	0	2	2	2	1	0	0	1	0	2	0	0	2	1	1	0	0	1	0	0	1	0	1
87	1	0	0	0	0	1	1	0	1	0	0	0	0	0	0	0	0	0	2	1	1	0	1	1	0	2	0	2	2	2	2	2	2	0	2	1	0	2	0	0	0	0	0	0	0	0	0	2	0
88	0	0	0	0	0	2	1	0	1	0	0	0	0	0	0	0	0	1	0	0	1	0	0	2	0	1	0	0	1	2	1	2	2	0	0	2	2	0	0	1	0	0	1	2	0	0	0	2	0
89	0	0	0	0	0	1	1	0	1	0	1	0	0	0	0	1	0	1	2	2	0	0	0	2	0	1	0	2	1	1	2	2	2	0	1	1	1	0	1	1	0	0	0	1	0	0	0	2	1
90	0	0	0	0	0	2	2	0	1	0	0	0	2	1	1	0	0	0	2	2	0	1	0	2	0	0	0	0	2	2	0	0	1	0	1	1	1	0	0	1	0	0	0	2	0	0	0	1	0
91	1	0	1	1	1	1	2	0	0	0	1	0	0	0	0	0	0	0	1	1	0	0	1	1	1	1	0	2	2	2	1	2	1	0	1	0	1	0	1	0	0	1	1	2	0	1	0	2	1
92	1	0	1	0	0	1	2	0	1	0	2	0	1	0	0	0	0	0	1	1	0	0	0	2	0	0	0	1	1	1	1	0	1	1	1	1	0	0	2	1	1	0	0	2	1	1	0	1	0
93	1	0	0	0	0	0	1	1	0	0	1	0	1	0	0	0	1	1	1	1	0	0	0	2	0	1	0	1	2	2	0	0	1	1	2	1	2	0	1	1	1	1	1	1	1	0	0	0	2
94	0	0	0	0	0	2	1	1	0	0	1	1	2	0	0	0	0	2	2	1	1	0	0	2	0	0	0	2	1	1	2	0	2	0	2	1	2	0	0	1	0	1	1	1	0	1	1	1	1
95	0	0	0	0	0	1	2	1	0	0	0	0	0	0	0	0	0	0	0	0	1	1	0	2	0	1	0	2	2	2	1	2	2	0	2	0	1	0	0	2	0	1	0	0	0	0	0	2	0
96	0	0	0	0	0	1	1	0	1	0	0	0	0	0	0	0	0	1	1	1	1	0	1	1	0	1	0	1	2	2	0	1	1	0	0	2	1	0	0	1	0	0	0	1	0	0	0	2	1
97	1	0	0	0	0	2	2	0	0	0	0	0	1	0	0	0	1	1	1	2	0	0	1	1	1	1	0	2	0	0	2	0	2	1	2	1	0	0	2	1	1	1	1	2	1	0	0	2	1
98	0	0	1	0	0	1	2	1	1	0	0	0	0	0	0	0	0	1	2	2	0	0	1	1	1	1	0	2	2	2	2	0	1	1	2	1	2	0	0	2	0	0	0	2	0	1	0	1	1
99	1	0	0	0	0	1	1	0	0	0	2	0	1	0	0	0	1	1	1	2	0	0	0	2	0	0	0	2	1	1	1	1	1	1	0	2	1	1	0	2	0	0	1	1	1	0	1	1	1
100	1	0	1	0	0	1	2	0	1	0	0	2	2	0	0	1	0	0	1	1	0	0	2	0	0	0	0	2	2	2	0	0	1	0	0	2	2	0	0	2	0	0	0	2	0	1	0	1	1
101	1	0	0	0	0	2	2	0	2	0	0	0	1	0	0	0	0	0	1	1	0	0	0	2	0	2	0	1	2	2	1	0	0	1	0	2	2	0	1	1	0	0	0	0	0	1	0	2	1
102	1	0	0	0	0	2	2	0	1	0	1	0	0	0	0	0	1	2	2	2	0	0	1	1	1	1	0	2	2	1	1	0	1	0	0	2	1	0	1	1	0	0	0	1	0	0	1	1	1
103	0	0	0	0	0	2	2	0	1	0	0	0	0	0	0	0	0	1	0	0	0	1	0	2	0	0	0	1	1	1	1	1	1	0	0	2	0	0	1	0	0	0	0	1	0	0	0	2	0
104	1	0	1	0	0	0	2	0	2	0	0	1	1	0	0	0	0	0	1	0	1	0	0	2	0	1	0	2	2	2	2	1	2	0	2	0	1	0	1	2	1	2	2	2	1	1	0	0	2
105	1	0	0	0	0	1	1	1	0	0	1	0	2	0	0	0	0	0	1	1	0	1	0	2	0	0	0	2	1	1	2	0	0	2	1	2	0	0	1	0	0	0	0	1	0	1	0	2	0
106	0	0	0	0	0	1	2	0	0	0	1	0	1	0	0	0	1	1	0	0	1	0	1	1	0	0	0	2	2	2	2	1	1	1	0	2	1	0	1	2	1	1	0	0	0	0	0	1	2
107	0	0	0	0	0	1	0	0	1	1	1	0	1	0	0	0	0	0	1	0	1	0	0	2	0	2	0	2	2	1	0	0	0	1	0	2	2	0	0	2	0	1	0	0	0	0	1	0	2
108	0	0	1	0	0	2	2	0	0	0	1	0	0	0	0	0	0	0	1	1	0	0	0	2	0	2	0	1	2	2	0	0	1	0	0	2	2	0	1	1	0	0	0	1	0	1	0	1	1
109	1	0	0	0	0	2	1	0	2	0	0	1	0	0	0	0	0	0	2	2	0	0	0	2	0	2	0	2	2	1	1	0	1	1	0	2	2	1	0	1	0	0	0	2	0	1	0	2	0
110	0	0	0	0	0	2	2	0	1	0	0	0	0	0	0	0	0	0	1	1	0	1	0	2	0	1	0	2	2	2	1	1	2	0	1	1	1	0	0	2	0	0	0	2	0	1	1	1	1
111	0	0	0	0	0	2	2	0	1	0	1	0	1	1	1	0	0	0	1	2	0	0	0	2	0	1	0	1	1	0	1	0	1	1	1	1	1	1	0	2	1	2	2	2	1	1	0	1	1
112	0	0	0	0	0	2	2	0	2	0	0	0	2	0	0	0	0	0	0	1	1	0	1	1	1	2	0	2	1	2	2	0	1	0	1	1	1	1	0	1	0	0	0	2	1	0	0	2	1
113	0	0	0	0	0	1	1	0	1	0	1	0	1	1	1	0	0	0	1	1	0	1	0	2	0	2	0	2	1	2	2	0	0	0	1	1	1	0	2	0	1	0	0	1	0	1	0	1	1
114	0	0	0	0	0	1	2	0	1	0	1	1	2	0	0	0	0	2	2	2	0	0	0	2	0	1	0	2	2	1	1	2	2	0	1	1	1	0	1	2	1	0	0	1	1	1	0	2	0
115	0	0	0	0	0	2	2	0	1	0	1	1	1	0	0	0	0	0	2	1	1	1	1	1	1	0	0	2	2	2	2	0	1	1	0	2	1	0	0	1	1	0	0	1	1	1	0	1	2
116	0	0	0	0	0	1	1	0	2	0	0	0	1	0	0	0	0	1	0	0	1	0	1	1	1	0	0	2	2	1	1	2	1	0	0	2	1	1	0	1	0	1	1	2	1	0	0	2	0
117	0	0	0	0	0	1	2	0	0	0	1	0	0	0	0	0	1	1	0	0	1	0	0	2	0	1	0	2	2	2	1	0	0	0	2	1	2	0	2	0	0	0	0	2	0	2	0	2	1
118	1	0	0	0	0	2	2	0	0	0	0	0	0	0	0	0	1	2	0	0	2	0	0	2	0	2	1	1	2	2	0	2	1	0	0	2	0	0	2	0	1	0	0	1	1	1	0	1	1
119	0	0	1	0	0	2	2	0	2	0	0	0	2	0	0	0	0	1	1	1	0	0	1	1	0	1	0	1	2	2	0	1	1	0	0	2	1	0	1	1	0	1	1	2	0	1	0	2	0
120	0	0	0	0	0	2	2	1	1	0	0	0	0	0	0	0	0	0	2	2	0	0	0	2	0	1	0	1	2	2	0	2	1	1	0	2	2	0	0	2	0	0	0	2	0	1	0	0	1
121	1	0	0	0	0	1	1	0	0	0	1	1	1	0	0	0	0	1	2	2	0	0	0	2	0	1	0	2	2	2	2	1	1	1	0	2	1	0	1	0	0	0	2	2	1	0	0	2	1
122	0	0	0	0	0	1	2	1	0	0	1	0	2	0	0	0	0	0	1	1	1	0	1	1	0	1	0	2	2	2	1	0	1	1	0	2	0	2	0	0	0	1	1	1	0	0	0	1	1
123	1	0	0	0	0	1	2	0	1	0	1	0	1	0	0	0	0	1	0	0	1	1	0	2	0	2	0	1	2	2	1	0	0	1	0	2	2	0	2	0	0	0	1	2	1	0	1	0	2
124	0	0	0	0	0	1	2	0	0	0	0	0	0	0	0	0	0	1	2	2	0	0	0	2	0	1	0	1	1	0	2	0	1	0	0	2	1	0	1	1	0	0	0	2	0	1	0	0	2
125	1	1	0	0	0	1	1	0	2	0	0	0	0	0	0	0	0	0	1	1	1	1	0	2	0	1	0	2	1	1	2	1	1	0	0	2	2	0	2	1	0	0	0	0	0	1	0	2	1
126	0	0	1	0	0	1	2	0	1	0	0	0	1	0	0	0	0	0	1	1	1	2	0	2	0	1	0	2	2	1	1	2	1	0	0	2	1	0	1	1	0	1	1	2	1	0	0	2	0
127	0	0	0	0	0	1	1	0	0	0	1	0	0	0	0	0	0	1	2	2	0	0	2	0	0	0	0	2	1	0	1	1	1	0	0	2	2	0	0	2	0	0	0	1	0	0	0	1	2
128	0	0	0	0	0	0	2	1	1	0	0	2	2	0	0	0	0	1	1	2	0	0	1	1	1	1	0	1	2	2	0	1	0	0	1	1	2	0	0	2	0	0	0	2	0	1	0	2	0
129	1	0	0	0	0	1	1	0	0	0	1	0	0	0	0	0	1	2	1	1	1	1	1	1	1	0	1	1	1	1	1	1	1	1	1	1	2	0	1	0	0	0	0	2	0	2	0	0	2
130	1	0	1	0	0	1	2	0	1	0	2	0	1	0	0	0	0	1	2	2	0	0	1	1	0	1	0	1	1	0	1	1	2	0	1	1	2	0	0	1	0	0	1	2	0	1	0	1	0
131	0	0	0	0	0	0	2	0	1	0	0	0	0	0	0	0	0	0	1	1	1	0	0	2	0	2	0	2	1	1	1	0	0	1	0	2	1	0	1	2	1	0	0	1	0	1	0	2	0
132	0	0	0	0	0	1	2	0	2	0	0	1	1	0	0	1	0	1	1	1	1	0	0	2	0	1	0	1	2	2	0	2	1	0	0	2	1	0	0	1	0	0	0	2	0	1	1	0	2
133	0	0	0	0	0	1	2	0	2	0	0	0	1	0	0	0	0	0	2	1	1	0	0	2	0	1	0	1	2	2	0	0	1	0	0	2	1	0	1	1	0	0	0	2	0	2	0	1	1
134	0	0	0	0	0	0	2	1	1	0	0	1	1	0	0	0	0	0	1	1	0	0	0	2	0	0	0	1	1	1	1	1	0	0	0	2	1	1	1	1	0	0	0	2	0	0	0	1	1
135	0	0	1	0	0	0	2	1	0	0	0	0	0	0	0	0	0	0	1	1	0	0	0	2	0	1	0	2	2	2	1	0	0	1	0	2	1	0	1	1	0	0	0	0	0	0	0	2	0
136	1	0	0	0	0	1	2	0	0	0	1	0	1	0	0	0	0	0	1	1	0	0	0	2	0	0	0	2	1	0	1	0	0	0	0	2	1	0	0	2	0	1	0	1	0	1	0	2	2
137	1	0	0	0	0	1	2	1	1	0	0	0	1	0	0	0	0	0	2	1	1	0	1	2	0	0	0	2	2	1	0	1	1	0	1	2	1	0	1	2	1	2	2	2	1	1	0	0	2
138	0	0	1	0	0	1	2	0	0	0	1	1	2	0	0	0	0	1	1	2	0	0	0	2	0	1	0	1	2	2	0	1	1	0	0	2	2	0	0	2	1	0	0	2	0	1	0	1	1
139	1	0	0	0	0	1	0	0	1	0	0	0	0	0	0	0	1	1	0	0	1	0	1	2	0	0	1	2	2	2	0	1	1	0	0	1	1	0	0	1	0	0	0	0	0	1	0	2	0
140	0	0	0	0	0	0	2	0	0	0	1	1	1	0	0	1	0	0	2	2	0	0	0	2	0	1	0	1	2	2	0	0	1	1	0	2	0	0	1	0	0	1	1	1	1	1	0	1	2
141	1	0	0	0	0	2	2	0	0	0	0	1	2	0	0	0	0	0	2	2	0	0	0	2	0	1	0	2	2	2	1	2	1	0	0	2	1	0	1	0	0	0	0	0	0	0	0	1	1
142	0	0	0	0	0	1	2	0	2	0	0	0	0	0	0	0	0	0	2	2	0	0	1	1	0	0	0	2	1	1	2	0	0	0	0	2	1	0	0	0	0	0	1	2	1	0	0	0	1
143	0	0	0	0	0	1	1	0	0	0	1	0	0	0	0	0	0	0	1	1	1	0	0	2	0	0	0	0	1	2	1	0	1	0	1	2	1	1	1	0	0	0	0	2	0	1	1	0	2
144	1	0	1	0	0	1	2	1	0	0	0	0	0	0	0	0	0	0	1	2	0	0	1	1	0	0	0	2	2	2	1	0	2	0	2	1	2	0	1	1	0	0	1	2	0	1	0	0	2
145	1	0	0	0	0	1	2	0	2	0	0	0	0	0	0	0	0	1	0	0	1	0	0	2	0	2	0	2	2	1	0	1	1	0	0	2	2	0	0	2	0	1	1	2	1	1	0	1	2
146	1	1	0	0	0	1	2	0	0	0	0	1	2	0	0	0	0	0	0	0	1	0	0	2	0	1	0	2	2	2	1	1	2	0	2	0	0	0	2	0	1	1	1	1	1	1	0	0	2
147	0	0	0	0	0	1	1	0	0	1	2	0	1	0	0	0	0	1	2	2	0	0	0	2	0	0	0	2	2	1	1	0	2	1	2	2	1	0	1	0	0	0	0	2	0	1	1	0	2
148	1	0	0	0	0	0	1	2	0	0	0	0	0	0	0	0	0	1	1	1	0	0	1	1	1	1	0	2	2	2	1	1	0	0	0	2	1	0	0	2	0	0	0	1	1	1	0	2	0
149	1	0	0	0	0	2	1	0	2	0	0	0	1	0	0	0	0	2	2	2	0	0	0	2	0	2	1	1	1	1	1	0	0	0	0	2	1	0	1	1	0	0	0	0	0	0	0	0	2
150	1	0	0	0	0	1	1	0	2	0	0	1	1	0	0	1	0	0	2	2	0	1	0	2	0	2	0	2	2	2	0	0	2	0	2	1	1	0	1	1	0	1	1	2	1	1	0	2	0
151	1	0	0	0	0	2	2	0	1	0	1	0	1	0	0	0	0	1	1	1	0	1	0	2	0	2	0	1	2	2	0	0	0	0	0	2	2	0	0	1	0	1	0	1	0	1	0	2	1
152	0	0	0	0	0	1	2	0	2	0	0	0	0	0	0	0	0	0	2	2	0	0	2	0	1	1	0	2	2	2	1	1	1	1	1	2	1	0	1	2	1	0	1	1	1	1	1	1	1
153	0	0	0	0	0	2	2	0	1	0	1	1	1	0	0	0	1	1	1	1	0	0	1	1	1	1	0	2	2	2	1	1	2	0	0	2	2	0	0	2	0	0	1	2	1	0	0	2	1
154	0	0	0	0	0	0	2	0	0	0	1	0	0	0	0	0	0	0	2	2	0	0	0	2	0	0	0	1	2	2	1	1	1	1	1	1	1	1	0	0	0	1	0	0	2	0	0	0	2
155	0	1	0	0	0	2	2	0	2	0	0	2	2	1	1	1	1	1	1	1	0	0	0	2	0	2	0	1	1	0	2	0	0	0	0	2	2	0	1	1	0	1	1	2	1	0	0	2	0
156	0	0	0	0	0	2	2	0	0	0	0	0	0	0	0	0	0	2	1	1	1	0	0	2	0	1	0	2	2	1	1	0	0	1	0	2	2	0	1	1	0	2	1	2	1	0	0	1	1
157	1	0	0	0	0	2	1	0	1	1	1	2	2	0	0	1	0	1	2	2	0	0	0	2	0	0	0	1	2	2	1	1	1	0	0	2	1	0	2	0	0	0	1	1	1	0	0	0	2
158	0	0	0	0	0	1	1	0	2	0	0	0	0	0	0	0	0	0	2	1	1	0	1	1	1	2	0	1	2	2	0	1	2	0	1	1	1	0	0	0	0	0	0	2	1	1	0	2	0
159	1	0	0	0	0	2	2	1	0	0	0	1	1	0	0	0	0	1	0	0	0	0	2	0	1	0	0	2	2	2	1	2	2	0	1	1	2	1	0	1	0	0	0	2	1	2	1	0	2
160	1	0	1	0	1	1	2	0	1	0	2	0	1	0	0	0	0	1	2	2	1	0	0	2	0	1	0	1	1	1	1	0	2	0	2	1	1	0	1	1	0	1	1	2	2	0	0	2	0
161	1	0	0	0	0	1	2	0	2	0	0	0	0	0	0	0	1	0	2	1	1	1	0	2	0	1	0	2	2	2	2	1	1	1	1	1	1	1	1	0	0	0	0	2	0	1	0	1	1
162	1	0	1	0	0	0	1	0	1	0	1	0	0	0	0	0	0	0	0	0	0	0	1	1	1	1	0	1	2	2	0	1	1	2	1	2	1	0	1	2	1	1	1	2	2	2	1	1	1
163	0	0	1	0	0	1	2	0	0	0	0	0	0	0	0	0	0	0	2	1	0	0	0	2	0	0	0	2	1	1	2	0	2	0	1	2	1	1	1	1	1	0	0	0	0	0	0	2	0
164	0	0	1	1	1	1	2	1	1	0	0	1	2	0	0	0	0	1	1	2	0	0	0	2	0	2	0	2	2	2	1	2	2	0	1	1	1	0	0	1	0	0	0	2	0	0	0	2	0
165	1	0	0	0	0	2	2	1	1	0	0	1	1	0	0	0	0	0	0	0	0	0	0	2	0	1	0	1	2	2	0	1	2	0	1	1	2	0	0	1	0	1	0	0	0	0	0	1	1
166	0	0	1	0	0	2	1	0	0	0	0	0	0	0	0	0	0	1	0	0	1	0	0	2	0	0	0	1	2	2	1	1	0	0	0	2	1	0	2	1	1	0	1	2	2	1	0	1	1
167	1	0	0	0	0	0	1	0	1	0	0	0	1	0	0	0	0	1	1	1	1	1	1	1	0	1	0	1	2	2	1	0	1	1	0	2	1	1	0	1	0	0	1	2	1	0	0	0	1
168	0	0	0	0	0	0	2	0	1	0	0	1	1	0	0	1	0	0	1	1	0	0	1	2	0	0	0	1	1	1	1	1	1	2	0	2	2	0	0	1	0	0	0	1	0	0	1	1	1
169	0	0	0	0	0	0	2	0	2	0	0	1	1	0	0	1	0	0	0	0	1	0	0	2	0	1	0	2	2	2	0	0	2	1	2	1	1	1	0	1	0	0	2	2	1	0	0	1	1
170	0	1	0	0	0	1	2	0	2	0	0	0	0	0	0	0	0	0	0	0	0	0	0	2	0	0	0	2	1	1	1	2	1	0	1	1	2	0	1	1	1	1	1	2	1	1	2	0	2
171	0	0	0	0	0	1	2	0	0	0	0	1	2	1	1	0	0	0	1	1	0	0	0	2	0	1	0	1	2	2	0	1	1	0	0	1	0	2	0	0	0	1	1	2	1	0	1	0	1
172	1	0	0	0	0	2	1	0	2	0	0	1	2	0	0	1	0	0	2	2	0	0	0	2	0	1	1	1	1	1	1	1	2	0	1	1	1	0	0	1	0	0	0	0	0	0	0	0	2
173	0	0	0	0	0	2	1	1	1	0	0	0	0	0	0	0	1	1	1	2	0	0	0	2	0	2	0	2	1	1	1	0	0	1	0	2	1	1	0	0	0	0	0	2	0	0	1	1	1
174	0	0	0	0	0	1	2	0	1	0	0	0	1	0	0	0	1	2	1	1	1	0	0	2	0	0	0	2	1	1	1	1	2	0	1	1	2	0	0	1	0	0	1	2	1	0	0	2	1
175	0	0	0	0	0	0	1	0	1	0	1	0	1	0	0	0	0	0	1	1	1	2	0	2	0	1	1	2	2	2	1	0	0	0	0	2	1	1	0	1	0	1	1	1	1	1	1	0	2
176	1	0	0	0	0	1	1	1	0	0	1	0	2	0	0	0	0	1	2	1	1	0	0	2	0	2	0	0	1	1	1	1	1	1	0	2	1	0	0	1	0	0	0	2	1	2	0	1	1
177	0	0	1	0	0	1	2	1	0	0	0	0	0	0	0	0	0	0	2	2	0	0	0	2	0	0	1	2	2	2	0	0	0	2	1	2	1	0	2	0	0	1	1	2	0	1	0	0	1
178	1	0	0	0	0	1	2	1	0	0	0	0	0	0	0	0	0	1	1	1	0	0	0	2	0	2	0	1	2	2	0	1	1	1	0	2	2	0	0	2	0	0	0	2	0	1	0	1	1
179	1	1	0	0	0	1	2	0	0	0	0	0	1	0	0	0	0	1	1	1	0	0	0	2	0	2	0	1	2	2	0	1	2	1	2	2	2	0	0	2	0	0	1	1	1	0	0	2	0
180	0	1	0	0	0	1	1	0	2	0	0	0	1	0	0	0	0	1	1	1	1	0	1	1	1	0	1	2	2	2	0	1	1	1	2	1	0	0	1	0	0	1	0	1	1	2	0	2	0
181	1	0	0	0	0	1	2	1	0	0	0	1	1	0	0	1	0	0	2	2	0	0	0	2	0	2	0	1	1	1	1	1	1	0	1	1	1	0	1	2	1	1	1	2	0	1	0	1	1
182	1	0	1	0	0	1	1	2	0	0	0	0	1	0	0	0	0	0	1	2	0	0	0	2	0	2	0	2	2	2	0	1	2	0	1	1	1	0	0	1	0	0	1	2	1	0	0	2	0
183	1	0	0	0	0	0	1	0	0	0	1	0	2	0	0	0	0	1	1	1	0	0	0	2	0	2	0	2	2	2	0	1	1	1	1	2	2	0	1	1	0	0	0	1	0	1	0	2	0
184	0	0	0	0	0	1	1	1	0	0	1	0	2	0	0	0	0	0	1	1	0	0	0	2	0	0	1	1	1	1	1	1	1	0	0	2	1	0	0	1	0	1	1	1	0	1	0	2	1
185	1	0	0	0	0	0	2	0	0	0	0	0	1	0	0	0	0	1	1	1	0	0	0	2	0	0	0	1	1	1	1	0	1	1	1	1	1	0	0	0	0	2	2	2	1	1	0	2	0
186	1	1	0	0	0	1	2	0	1	0	0	0	0	0	0	0	0	0	2	2	0	1	0	2	0	1	0	2	2	2	1	2	2	1	0	2	2	0	0	2	0	0	0	1	0	1	0	2	0
187	1	0	0	0	0	1	1	0	1	0	1	1	1	0	0	0	0	1	1	1	1	0	0	2	0	1	1	2	2	2	0	1	2	0	2	0	0	1	0	0	0	0	0	2	0	1	0	1	2
188	1	0	1	0	0	2	2	0	2	0	0	0	1	0	0	0	0	1	1	1	0	0	0	2	0	1	0	2	1	2	2	0	0	2	1	2	1	1	0	1	0	0	1	1	1	1	0	2	0
189	0	0	0	0	0	2	2	1	0	0	0	1	1	0	0	1	0	1	1	1	0	0	0	2	0	2	0	2	2	2	1	0	1	1	1	1	1	0	1	1	0	1	1	1	1	2	0	2	2
190	1	0	0	0	0	1	0	0	0	0	2	1	1	0	0	0	0	1	1	0	0	0	0	2	0	1	0	2	2	2	0	1	1	0	1	1	1	0	0	1	1	1	1	1	1	0	0	2	0
191	1	0	1	0	0	2	1	0	0	0	0	0	0	0	0	0	0	2	1	1	0	0	0	2	0	1	0	2	2	1	0	0	2	0	1	2	1	0	1	1	0	0	2	2	0	0	0	1	1
192	1	0	0	0	0	1	1	0	1	1	1	0	0	0	0	0	0	0	1	1	1	0	0	2	0	1	1	2	2	2	1	1	2	0	0	2	2	0	1	1	1	1	0	0	0	0	0	1	1
193	0	0	0	0	0	1	2	1	1	0	0	0	1	0	0	0	0	1	1	1	0	0	0	2	0	1	0	2	2	2	1	2	1	0	0	2	2	0	1	1	0	1	1	1	1	2	1	0	1
194	0	0	0	0	0	0	2	0	0	0	0	0	0	0	0	0	0	1	1	1	1	0	0	2	0	0	0	2	1	2	2	0	0	0	0	1	1	0	1	1	0	0	0	2	0	1	0	1	0
195	0	0	0	0	0	2	2	1	0	0	1	0	0	0	0	0	0	1	1	1	1	0	0	2	0	1	0	2	2	2	0	1	1	0	2	1	2	1	0	1	0	0	0	1	0	1	0	2	0
196	0	0	0	0	0	2	2	0	1	0	1	0	1	0	0	0	0	1	2	2	0	0	1	1	1	1	0	2	1	1	2	0	2	0	0	2	1	0	0	2	0	0	2	2	1	0	0	2	1
197	0	0	0	0	0	1	1	0	2	0	0	0	1	0	0	0	0	0	2	2	0	0	1	1	0	2	0	2	2	2	0	0	1	1	0	2	1	0	1	1	0	0	0	1	0	1	1	0	2
198	1	0	0	0	0	1	2	0	2	0	0	1	2	0	0	0	0	2	1	1	0	0	0	2	0	1	0	1	2	2	0	1	0	1	0	2	0	0	1	0	0	0	1	2	1	0	0	2	0
199	1	0	0	0	0	2	1	0	0	0	1	0	0	0	0	0	0	1	2	2	0	0	1	1	1	1	0	1	2	2	1	1	2	0	1	1	1	0	0	2	0	0	1	2	1	0	0	1	1
200	1	1	0	0	0	1	2	1	0	0	1	0	0	0	0	0	0	0	2	1	1	0	0	2	0	1	0	2	2	2	0	0	1	0	1	1	2	0	0	1	0	1	1	2	2	0	1	0	2
201	1	0	0	0	0	2	2	0	0	0	0	0	2	1	1	0	0	2	2	2	0	0	1	1	1	1	0	1	2	2	1	1	1	0	0	2	2	0	1	1	0	0	0	2	0	1	0	1	1
202	1	0	0	0	0	2	2	0	1	0	0	0	1	0	0	0	0	0	0	0	0	0	0	2	0	0	0	0	2	1	0	2	1	0	0	2	1	0	1	0	0	1	0	1	0	0	1	1	1
203	1	0	0	0	0	2	2	0	1	0	1	0	1	0	0	0	0	1	2	1	1	0	1	1	0	0	0	2	1	1	1	1	0	0	1	1	1	0	2	0	0	0	0	1	0	0	1	0	2
204	0	0	0	0	0	2	2	0	1	0	0	0	0	0	0	0	0	0	1	1	0	1	0	2	0	2	0	2	2	2	2	0	0	2	1	1	1	1	0	0	0	0	0	1	0	0	0	2	0
205	1	0	0	0	0	0	1	1	0	0	0	0	2	0	0	0	0	0	0	0	1	0	0	2	0	1	0	2	2	2	0	1	1	0	1	1	1	0	0	1	0	0	0	0	0	0	0	1	1
206	1	0	0	0	0	0	1	0	1	1	2	0	1	0	0	0	0	0	2	2	0	0	0	2	0	1	0	2	1	2	1	1	1	2	0	2	2	0	0	2	0	0	0	0	0	0	0	2	1
207	1	0	0	0	0	1	2	0	1	0	0	0	1	0	0	0	0	1	1	1	0	0	0	2	0	0	0	2	2	2	0	1	2	0	2	0	2	0	0	1	0	0	0	1	0	1	1	0	2
208	0	0	0	0	0	2	1	0	1	0	0	0	0	0	0	0	0	1	1	2	0	0	1	1	0	1	0	2	2	2	1	1	2	0	1	1	1	0	0	1	0	1	1	2	1	0	0	1	1
209	0	0	1	0	0	1	2	0	2	0	0	2	2	0	0	0	0	1	2	2	0	0	0	2	0	1	0	2	2	2	1	2	2	0	0	2	2	0	0	2	0	0	1	2	1	0	0	2	0
210	0	0	0	0	0	1	1	0	1	0	0	1	1	0	0	0	0	0	2	1	1	0	0	2	0	0	0	2	1	1	1	1	1	0	1	1	1	0	2	0	0	1	0	1	0	0	0	2	0
211	1	1	0	0	0	1	0	0	0	0	1	1	0	0	0	0	0	0	2	2	0	0	0	2	0	1	0	1	2	2	0	1	1	0	1	1	1	0	1	1	0	0	0	1	0	1	1	1	2
212	1	0	0	0	0	0	2	0	2	0	0	0	1	0	0	0	1	1	1	1	0	0	0	2	0	1	0	2	2	2	2	1	1	1	2	0	2	0	0	1	0	0	0	0	0	1	0	1	1
213	1	0	0	0	0	1	2	0	0	0	0	1	1	0	0	1	0	1	1	1	0	0	0	2	0	1	1	1	2	2	0	1	0	0	0	2	1	0	1	2	1	1	1	2	1	0	0	1	1
214	1	0	0	0	0	0	2	0	0	0	0	1	2	0	0	0	0	0	2	1	1	0	0	2	0	1	0	2	1	2	2	2	2	0	2	0	2	0	0	2	0	2	2	2	1	0	0	2	0
215	1	0	0	0	0	1	2	0	2	0	0	1	1	0	0	0	0	0	1	1	0	0	0	2	0	1	1	2	2	2	0	0	0	1	1	1	2	0	0	2	0	0	0	1	1	0	1	0	1
216	0	0	0	0	0	1	1	0	1	0	1	0	0	0	0	0	0	1	2	2	0	0	0	2	0	1	0	2	2	2	1	0	1	0	0	2	1	1	0	1	0	0	1	2	1	0	0	0	2
217	1	1	0	0	0	1	1	0	0	0	2	1	0	0	0	0	0	0	1	1	1	0	0	2	0	0	0	0	1	2	1	0	1	1	0	2	2	0	0	1	0	0	0	1	0	1	0	2	1
218	0	0	0	0	0	1	1	0	2	0	0	0	1	0	0	0	0	0	2	2	1	0	0	2	0	1	0	2	2	2	0	0	0	1	0	2	1	0	1	1	0	1	1	1	1	1	0	0	1
219	1	0	0	0	0	1	2	0	1	0	1	0	0	0	0	0	1	1	1	1	0	0	0	2	0	1	0	1	1	1	0	1	1	0	1	2	2	0	1	1	1	1	1	2	1	2	0	1	1
220	1	0	1	0	1	1	2	1	1	0	0	1	1	0	0	1	0	0	1	1	1	0	0	2	0	1	0	1	2	2	0	1	0	0	0	2	1	0	0	2	0	1	0	1	0	0	1	0	2
221	0	0	0	0	0	1	1	0	2	0	0	0	0	0	0	0	0	1	1	1	0	0	0	2	0	1	1	2	2	2	1	0	0	0	0	2	1	0	0	2	0	0	0	0	0	1	0	2	0
222	0	0	0	0	0	1	1	0	0	0	1	0	0	0	0	0	0	1	1	2	0	0	0	2	0	2	1	2	2	2	0	2	2	0	0	2	1	0	0	2	0	0	0	1	0	1	0	0	0
223	1	0	0	0	0	0	2	0	2	0	0	0	1	0	0	0	0	0	0	0	1	0	1	1	0	0	0	2	1	1	2	0	0	0	0	1	0	0	2	0	1	1	1	2	1	0	0	1	1
224	1	0	0	0	0	2	1	0	0	0	0	0	1	0	0	0	0	1	1	1	0	0	0	2	0	1	0	1	1	0	2	0	1	0	1	2	2	1	0	2	1	0	1	1	1	0	0	2	0
225	1	0	0	0	0	2	1	0	0	0	1	2	2	0	0	0	0	0	1	2	0	0	0	2	0	0	0	1	2	2	0	1	1	0	2	1	1	1	0	0	0	1	0	1	2	1	0	1	1
226	1	0	0	0	0	1	2	1	0	0	0	1	1	0	0	1	0	1	0	0	0	0	0	2	0	0	0	1	2	2	0	0	1	1	1	1	2	1	0	1	0	0	1	1	1	1	0	2	1
227	1	0	0	0	0	1	1	1	1	0	0	0	0	0	0	0	0	0	2	2	0	0	1	2	0	0	1	2	2	2	0	2	1	1	0	2	1	0	1	1	0	0	0	2	1	0	1	1	1
228	1	0	0	0	0	2	2	0	1	0	0	0	0	0	0	0	0	0	2	1	1	0	0	2	0	0	1	1	1	1	1	0	2	0	0	2	1	0	1	1	0	0	2	2	1	0	0	1	1
229	1	0	0	0	0	0	2	0	1	0	1	0	0	0	0	0	0	0	1	1	0	0	0	2	0	0	0	1	1	0	1	2	2	0	1	1	1	0	1	1	0	0	0	2	0	1	0	1	1
230	1	0	0	0	0	1	1	0	1	0	0	0	1	0	0	0	0	0	1	1	0	0	0	2	0	2	0	2	2	2	1	0	1	1	0	2	1	0	0	1	0	1	0	1	0	0	0	2	1
231	0	0	0	0	0	2	1	0	2	0	0	0	1	0	0	0	0	0	1	1	1	0	0	2	0	0	0	2	2	2	1	1	1	0	0	2	1	1	0	0	0	1	1	2	0	1	2	0	2
232	1	0	0	0	0	1	2	0	1	0	0	0	1	0	0	0	0	0	1	1	1	0	0	2	0	2	0	2	1	1	1	0	1	1	1	2	1	0	0	0	0	0	2	2	0	1	0	1	1
233	0	0	0	0	0	1	1	0	0	0	2	0	2	0	0	0	1	1	1	1	0	0	0	2	0	2	0	2	1	2	2	1	2	0	1	1	1	1	1	0	0	0	1	2	1	0	0	2	2
234	0	0	0	0	0	0	2	1	1	0	0	1	1	0	0	1	0	2	2	2	0	0	1	1	0	1	0	2	2	2	1	1	1	0	0	2	1	0	1	2	1	0	0	2	0	1	0	2	0
235	1	0	0	0	0	1	1	0	0	0	0	0	0	0	0	1	0	1	2	2	0	0	0	2	0	0	0	2	2	1	1	1	1	0	1	1	1	0	0	1	0	0	0	1	0	0	0	2	2
236	0	0	0	0	0	1	2	0	1	0	0	0	0	0	0	0	0	2	0	0	0	0	0	2	0	0	0	1	2	2	1	1	2	0	1	2	1	0	0	2	0	0	1	1	1	1	0	2	0
237	0	0	0	0	0	1	1	0	0	1	1	1	1	0	0	0	0	0	1	2	0	0	1	1	0	2	0	1	2	2	0	0	0	0	0	2	1	0	2	0	0	0	0	1	1	1	0	2	1
238	0	0	0	0	0	1	1	0	0	0	0	0	1	0	0	0	1	1	0	0	1	0	0	2	0	2	0	2	2	2	1	0	0	0	0	1	1	0	1	1	0	0	0	2	0	2	0	0	2
239	1	0	0	0	0	2	2	0	2	0	0	0	1	0	0	0	1	1	2	2	1	0	1	1	0	0	0	1	2	2	0	0	0	0	0	2	1	0	1	1	0	0	1	1	0	1	1	0	2
240	1	0	0	0	0	2	1	0	0	0	1	0	1	0	0	0	0	1	1	1	0	0	1	1	1	1	0	2	2	1	2	0	1	0	1	2	1	0	0	1	1	0	0	2	0	1	0	2	0
241	0	0	0	0	0	1	2	0	0	0	0	1	1	0	0	1	0	1	0	1	1	0	1	1	0	2	0	2	2	2	0	1	1	0	1	1	1	0	0	1	0	0	1	1	0	1	0	1	1
242	0	1	0	0	0	1	2	0	1	0	0	0	0	0	0	0	0	0	1	0	1	1	1	1	1	0	0	1	2	2	1	1	1	0	0	2	1	0	2	0	1	0	2	2	1	0	0	2	2
243	1	0	0	0	0	1	2	0	0	0	0	0	0	0	0	0	0	0	1	1	0	0	0	2	0	1	0	1	2	1	1	0	1	0	1	1	1	0	2	0	0	0	0	0	0	1	0	1	1
244	1	0	0	0	0	2	2	0	2	0	0	1	1	0	0	0	0	0	1	1	0	0	1	1	0	0	0	2	2	2	1	0	1	0	0	2	1	0	1	1	0	0	0	2	0	1	0	2	0
245	1	0	0	0	0	2	2	1	0	0	0	1	2	0	0	0	0	0	2	1	1	0	1	1	0	0	1	2	2	2	0	2	2	0	1	1	1	1	0	0	0	0	0	1	0	1	0	0	2
246	1	0	0	0	0	2	2	0	1	0	0	0	1	0	0	0	0	0	2	1	1	0	2	0	0	0	0	2	2	2	0	2	2	0	2	0	1	0	0	1	0	0	1	1	1	0	0	1	1
247	1	0	0	0	0	1	2	1	1	0	0	0	0	0	0	0	0	0	2	2	0	0	0	2	0	0	0	2	1	1	2	0	1	1	0	2	2	1	0	1	0	1	0	0	1	0	1	1	1
248	1	0	0	0	0	0	2	0	1	0	0	0	0	0	0	0	0	0	1	0	1	0	0	2	0	1	0	2	2	1	0	0	0	0	0	2	2	0	1	0	0	0	0	2	0	0	0	2	0
249	0	0	1	0	0	1	2	0	2	0	0	0	1	0	0	0	0	0	1	1	0	1	0	2	0	2	0	2	2	2	1	1	1	0	2	1	1	0	0	1	0	1	1	1	0	0	0	1	1
250	0	0	0	0	0	1	1	1	0	0	1	0	1	1	1	0	0	0	1	1	1	0	0	2	0	2	0	2	2	2	1	1	1	0	0	2	2	0	1	1	1	0	0	1	0	0	0	2	1
251	0	0	0	0	0	2	1	0	2	0	0	1	1	0	0	0	0	0	1	0	1	0	0	2	0	0	0	2	1	1	2	0	1	0	1	1	2	0	0	2	0	1	1	1	1	1	1	0	2
252	1	0	0	0	0	0	2	0	0	0	0	0	0	0	0	0	0	1	0	1	1	0	0	2	0	0	1	2	2	2	0	0	1	0	1	1	1	0	1	1	0	0	0	2	0	1	0	1	1
253	0	0	1	1	1	1	0	0	1	1	1	0	1	0	0	0	0	0	2	2	0	1	0	2	0	2	0	1	2	2	0	1	0	0	0	2	1	0	0	1	0	1	1	1	1	0	0	0	2
254	1	0	0	0	0	0	2	0	2	0	0	1	2	0	0	0	1	2	0	0	2	0	1	1	0	2	0	2	2	2	1	0	1	1	2	1	1	0	1	1	0	1	1	2	2	2	1	0	1
255	0	0	0	0	0	1	2	0	1	0	0	0	0	0	0	0	0	1	1	2	0	0	0	2	0	0	0	2	2	2	1	0	0	1	2	2	1	1	0	0	0	1	0	1	0	0	0	1	1
256	0	0	0	0	0	0	2	1	0	0	0	1	2	0	0	0	0	1	1	1	1	0	0	2	0	0	0	1	2	2	0	1	1	0	0	2	2	0	2	0	0	0	0	2	0	1	0	0	2
257	1	0	0	0	0	0	2	0	1	0	0	0	0	0	0	0	0	0	1	1	1	0	0	2	0	2	0	0	2	2	0	0	1	0	0	2	2	0	0	1	0	1	0	0	1	0	0	1	1
258	0	0	0	0	0	1	2	0	1	0	0	0	2	0	0	0	0	2	1	1	1	1	0	2	0	0	0	1	2	2	0	2	2	0	2	0	1	0	1	1	0	2	2	2	1	1	1	1	1
259	0	0	0	0	0	1	2	0	0	0	1	0	0	0	0	0	1	2	0	0	2	0	1	1	0	1	0	2	2	2	0	0	1	1	0	2	1	0	2	0	0	2	2	2	1	1	0	1	1
260	0	1	0	0	0	0	2	0	1	0	1	0	0	0	0	0	0	1	2	1	1	0	0	2	0	0	0	1	2	2	0	1	0	1	0	2	1	0	0	1	0	0	0	1	0	0	0	2	0
261	0	0	0	0	0	1	0	0	1	1	1	1	1	0	0	0	0	1	0	0	1	0	0	2	0	2	0	1	2	2	1	1	1	1	1	1	2	0	1	1	1	1	1	2	1	1	0	1	1
262	0	0	0	0	0	2	1	0	0	0	1	0	2	1	1	0	0	1	1	0	1	0	0	2	0	1	0	0	2	2	0	2	2	0	1	1	1	0	2	0	0	0	0	2	1	1	0	0	2
263	0	0	1	0	0	2	1	1	0	0	1	1	0	0	0	0	0	1	2	2	0	0	0	2	0	2	0	2	2	2	0	0	0	1	1	1	0	0	2	0	1	0	0	2	0	1	0	2	0
264	1	1	1	0	1	1	0	0	0	0	2	0	0	0	0	0	0	1	0	0	2	0	1	1	0	1	0	2	2	2	2	0	2	0	0	2	1	0	0	1	0	0	1	1	1	1	0	0	2
265	0	0	0	0	0	0	1	0	1	0	0	0	0	0	0	0	0	0	2	1	0	0	1	1	1	2	0	2	2	2	0	0	0	0	1	1	0	1	1	0	0	0	0	1	0	1	1	1	1
266	0	0	0	0	0	1	1	0	0	1	1	2	2	1	1	1	0	0	2	2	0	0	0	2	0	0	0	1	2	2	1	1	2	0	2	0	2	0	2	0	1	1	2	2	0	1	0	2	0
267	0	0	0	0	0	0	1	0	0	0	1	1	1	0	0	1	0	0	0	0	1	1	1	1	1	0	0	1	2	2	0	1	2	0	1	1	1	0	1	1	0	0	0	1	0	1	0	2	0
268	0	0	0	0	0	0	1	0	1	0	1	0	0	0	0	0	0	1	2	2	0	0	0	2	0	0	1	1	2	2	0	0	1	0	0	2	1	1	0	1	0	0	2	2	1	0	0	2	0
269	0	0	0	0	0	1	1	1	0	0	1	0	1	0	0	0	0	0	1	1	1	0	1	1	0	2	0	2	2	2	0	0	0	2	0	2	1	0	1	1	0	0	0	2	0	1	1	0	1
270	0	0	0	0	0	1	2	0	1	0	0	0	0	0	0	0	1	1	1	1	0	0	0	2	0	1	0	2	2	2	2	1	1	0	0	2	2	0	0	2	0	0	0	2	0	0	0	1	1
271	1	0	0	0	0	0	2	1	1	1	0	0	2	0	0	0	0	1	2	2	0	0	1	1	1	2	0	1	2	2	1	1	1	0	1	2	1	0	0	2	0	1	1	1	0	1	0	1	1
272	0	0	0	0	0	1	2	0	1	0	0	1	1	0	0	1	0	0	0	0	1	0	1	1	1	2	0	2	2	2	0	1	2	0	2	0	1	0	1	1	0	0	0	2	0	1	0	2	0
273	0	0	0	0	0	1	2	1	0	0	0	1	2	0	0	1	0	1	0	0	0	0	1	1	0	0	0	0	2	1	0	1	0	1	0	2	2	0	0	1	0	0	0	1	0	0	0	0	2
274	1	0	0	0	0	2	2	0	1	0	2	1	1	0	0	0	0	1	2	2	0	0	0	2	0	0	1	2	2	2	0	1	2	0	1	1	1	0	1	2	1	0	1	2	0	0	0	2	1
275	1	0	0	0	0	1	2	0	2	0	0	0	1	1	1	0	0	0	1	1	1	0	0	2	0	0	0	2	2	2	0	0	1	0	0	2	2	0	1	1	1	0	0	1	0	0	0	1	1
276	0	0	0	0	0	0	2	1	0	0	0	1	1	0	0	1	0	0	2	1	1	0	0	2	0	1	0	2	0	0	2	0	0	0	0	2	1	0	0	1	0	0	0	1	0	1	0	1	1
277	1	0	0	0	0	2	2	0	0	0	0	1	2	0	0	1	0	0	1	0	1	0	0	2	0	0	0	2	1	1	1	1	1	1	0	2	2	0	0	2	0	0	2	2	0	0	0	1	1
278	1	0	0	0	0	1	1	0	1	1	1	2	2	0	0	0	0	1	2	1	1	0	0	2	0	2	0	2	2	2	0	1	0	0	1	1	1	0	1	2	1	1	1	2	1	1	0	2	0
279	1	0	0	0	0	1	2	0	1	0	0	1	1	0	0	0	0	0	2	2	0	0	0	2	0	1	0	2	2	2	2	0	1	0	0	2	1	0	0	1	0	1	0	0	1	1	0	2	1
280	1	0	0	0	0	1	1	1	0	0	1	1	2	0	0	0	0	0	0	1	0	0	0	2	0	1	0	0	2	2	0	0	0	1	1	1	0	0	1	0	0	1	1	2	2	2	0	2	0
281	0	0	0	0	0	1	1	0	1	0	1	1	2	0	0	0	0	1	2	2	0	0	0	2	0	0	0	2	1	2	2	1	1	1	1	1	1	1	0	1	0	0	0	2	1	1	0	1	0
282	0	0	0	0	0	2	2	0	1	0	1	1	1	0	0	0	0	1	1	1	0	0	0	2	0	1	0	2	2	2	0	1	2	0	1	1	1	1	0	2	1	1	1	1	1	0	0	2	1
283	1	0	0	0	0	2	2	0	2	0	0	0	0	0	0	0	0	1	0	0	2	0	0	2	0	1	0	0	2	1	0	0	0	0	0	2	0	1	1	0	0	0	0	2	0	2	0	2	0
284	1	0	0	0	0	1	1	1	1	0	0	0	2	0	0	0	0	1	1	1	0	0	0	2	0	2	0	2	1	1	2	1	2	0	2	0	1	0	0	1	0	1	1	1	1	1	0	1	0
285	1	0	0	0	0	2	0	0	0	0	2	0	0	0	0	0	0	0	1	1	0	0	0	2	0	2	0	1	2	2	1	1	1	0	1	1	2	0	0	2	0	0	0	2	0	2	0	2	2
286	0	0	0	0	0	1	2	0	0	0	0	1	1	0	0	0	1	1	1	1	0	0	1	1	0	1	0	2	1	2	1	1	1	0	0	1	1	1	1	1	0	0	1	2	1	1	1	1	1
287	1	0	0	0	0	1	0	0	1	0	0	0	2	0	0	0	0	1	2	1	1	0	1	1	0	2	0	2	2	2	1	0	1	0	1	1	2	0	0	1	0	0	0	1	0	1	1	0	1
288	0	0	0	0	0	1	1	0	0	0	1	0	0	0	0	0	0	0	2	2	0	0	1	1	0	1	0	2	2	1	0	1	2	0	2	0	1	1	0	1	0	0	1	1	1	0	0	2	0
289	1	0	0	0	0	1	1	1	0	0	1	1	1	0	0	1	0	0	1	2	0	0	0	2	0	1	0	1	2	2	1	0	0	0	0	2	1	0	2	1	1	0	0	2	0	1	0	2	2
290	1	0	1	0	0	2	2	1	0	0	0	1	1	1	1	0	0	0	2	2	0	0	0	2	0	2	0	2	2	2	1	0	1	1	1	2	1	0	1	1	0	1	1	1	1	1	1	0	2
291	0	0	0	0	0	1	1	1	0	0	1	1	1	0	0	1	0	0	2	2	0	2	0	2	0	1	0	1	2	2	0	0	0	1	1	1	1	0	0	1	0	1	0	0	0	0	0	2	0
292	1	0	0	0	0	2	2	1	0	0	0	0	1	0	0	0	0	2	1	1	0	0	1	1	0	0	0	2	2	2	1	0	1	1	0	2	1	0	1	1	0	0	0	0	0	0	0	1	1
293	0	0	0	0	0	1	1	0	0	0	1	0	1	0	0	0	0	1	1	1	0	0	0	2	0	1	1	1	1	1	1	1	1	0	0	2	1	0	1	1	0	0	1	1	1	1	0	0	1
294	1	0	0	0	0	0	2	1	1	0	0	0	0	0	0	0	0	0	2	2	0	0	1	1	1	1	0	2	2	1	1	0	0	0	0	2	2	0	0	1	0	0	1	2	1	0	0	2	1
295	0	0	0	0	0	2	2	1	0	0	0	1	2	0	0	1	0	1	1	1	0	0	1	1	0	1	0	2	2	2	0	1	1	0	1	1	1	1	0	1	0	0	1	2	1	0	0	1	2
296	0	0	0	0	0	1	1	0	0	1	1	0	0	0	0	0	0	0	1	1	1	0	0	2	0	1	0	2	2	2	1	1	1	2	1	1	0	1	1	0	0	0	0	0	0	0	0	2	1
297	1	0	0	0	0	1	2	0	0	0	0	0	1	0	0	0	1	1	2	2	1	1	0	2	0	1	0	2	0	0	2	0	1	1	1	1	1	1	0	0	0	0	0	1	0	0	0	1	1
298	0	0	0	0	0	1	1	0	1	0	1	0	0	0	0	0	0	1	0	1	0	0	0	2	0	0	0	2	2	2	0	1	1	0	0	2	2	1	0	0	0	0	0	1	0	0	0	2	0
299	1	0	1	0	0	1	0	0	0	0	1	0	1	0	0	0	0	0	2	2	0	0	1	1	0	0	0	2	2	1	1	1	2	0	1	1	2	0	0	2	0	0	0	2	0	0	0	0	1
300	1	0	1	1	1	1	2	0	1	0	0	0	0	0	0	0	0	1	2	2	0	0	1	1	1	1	0	2	2	2	0	1	2	0	1	1	1	1	0	1	0	1	1	1	1	2	0	0	2
301	0	0	0	0	0	2	2	0	2	0	0	0	0	0	0	0	0	1	1	2	0	0	0	2	0	1	0	1	2	2	0	1	1	2	1	2	1	0	0	1	1	0	0	1	0	1	0	1	1
302	1	0	0	0	0	1	2	0	0	0	1	0	0	0	0	0	0	0	0	0	0	1	0	2	0	0	0	1	1	2	1	1	1	0	1	1	1	0	1	0	0	1	1	1	1	1	0	2	0
303	0	0	0	0	0	0	1	0	1	0	0	0	0	0	0	0	0	1	2	1	1	0	1	1	1	2	0	2	1	1	2	1	1	0	0	2	2	0	0	2	0	0	0	2	0	1	0	2	0
304	1	0	0	0	0	0	2	0	2	0	0	0	1	0	0	0	0	2	1	1	1	0	1	1	0	2	0	1	2	2	1	0	1	1	0	2	2	0	0	2	1	2	2	2	1	0	0	1	1
305	0	0	0	0	0	1	2	0	1	0	0	0	1	0	0	0	0	1	1	1	0	0	0	2	0	0	0	2	2	2	1	0	1	1	1	1	1	0	0	1	0	0	1	2	1	0	1	1	1
306	0	0	0	0	0	1	2	0	1	0	1	1	1	0	0	0	1	1	1	1	0	0	1	1	0	1	0	2	2	2	0	1	2	0	1	1	1	0	0	1	0	0	0	2	0	2	1	1	1
307	0	0	2	0	1	0	1	0	1	0	0	0	0	0	0	0	1	1	1	2	0	0	0	2	0	1	0	2	2	1	1	1	0	1	0	2	2	0	1	2	1	0	1	2	0	1	0	1	1
308	1	0	0	0	0	2	1	0	0	0	0	1	1	0	0	0	0	0	2	2	0	0	1	1	0	1	0	2	2	2	2	1	1	0	1	1	1	2	0	0	0	0	0	2	0	1	0	2	2
309	0	0	0	0	0	0	1	0	0	0	1	0	2	0	0	0	0	1	1	1	1	1	1	1	0	1	0	0	2	2	0	0	1	1	1	1	1	1	0	1	0	0	2	2	0	1	0	2	0
310	1	0	0	0	0	1	1	0	0	0	1	1	1	0	0	0	1	2	0	0	2	0	0	2	0	1	0	2	1	1	2	0	0	0	0	1	2	0	0	2	0	0	1	2	0	0	0	1	0
311	0	0	0	0	0	2	2	1	1	0	0	0	0	0	0	0	0	0	0	0	1	0	0	2	0	0	0	2	1	1	1	0	0	0	0	1	1	0	1	1	0	0	0	0	1	1	1	0	2
312	1	1	0	0	0	1	2	1	0	0	0	0	0	0	0	0	0	0	2	2	0	0	0	2	0	1	0	1	2	2	1	0	1	1	1	1	2	0	1	1	0	0	0	1	0	1	0	1	1
313	0	0	0	0	0	2	2	1	1	0	0	0	0	0	0	0	0	0	1	1	1	0	0	2	0	0	0	2	1	1	1	1	2	0	1	1	1	0	1	1	0	0	0	0	0	1	0	2	0
314	0	0	0	0	0	1	1	0	0	0	1	0	1	0	0	0	0	1	2	2	0	0	0	2	0	2	0	2	2	2	1	0	1	0	1	1	2	0	0	2	0	0	0	1	0	1	0	2	0
315	0	0	0	0	0	1	2	1	1	0	0	1	2	0	0	1	0	0	2	1	1	0	0	2	0	2	0	2	2	2	1	0	0	0	1	2	0	0	2	0	0	0	0	2	0	1	0	2	0
316	1	0	0	0	0	0	2	1	1	0	0	0	0	0	0	0	0	0	1	1	0	0	0	2	0	1	0	2	2	2	1	2	1	0	1	1	1	0	2	1	1	1	1	2	1	1	0	1	1
317	0	0	1	1	1	1	1	0	0	0	1	1	2	0	0	0	0	1	2	2	0	0	1	1	0	1	0	2	2	2	0	0	0	1	1	1	1	0	2	0	0	1	1	2	1	0	0	2	0
318	0	0	0	0	0	2	2	1	1	0	0	0	1	0	0	0	0	0	1	1	0	0	0	2	0	2	0	2	2	2	0	1	0	1	0	2	2	0	1	1	0	1	1	2	1	1	0	1	1
319	1	0	0	0	0	1	1	1	0	0	1	1	2	0	0	0	0	0	1	1	1	0	1	1	1	1	0	2	1	1	1	1	0	1	0	2	1	0	1	1	0	0	0	1	0	0	1	0	2
320	0	0	0	0	0	2	1	1	0	0	0	1	1	0	0	1	0	1	2	2	0	0	0	2	0	2	0	2	2	2	0	1	0	0	0	2	2	0	1	1	0	1	1	1	1	1	0	2	0
321	1	0	0	0	0	1	1	0	1	0	1	1	2	0	0	1	0	2	2	2	0	0	0	2	0	0	0	1	2	2	0	1	2	1	2	2	1	1	0	1	0	1	0	0	1	0	1	1	1
322	1	0	0	0	0	2	2	0	1	0	0	0	1	0	0	0	0	1	1	1	1	0	0	2	0	1	1	2	2	2	0	0	1	1	0	2	2	0	0	2	0	0	0	1	0	0	0	2	0
323	1	0	0	0	0	0	0	0	1	0	0	0	1	0	0	0	1	1	1	1	0	0	0	2	0	1	0	2	2	2	2	0	0	1	0	2	2	0	1	1	0	0	0	2	0	0	0	1	1
324	1	0	0	0	0	0	1	0	0	0	2	0	1	0	0	0	0	0	1	1	0	0	0	2	0	1	1	2	2	2	1	0	0	0	2	2	2	0	0	1	0	1	1	1	1	2	0	1	0
325	0	0	1	1	1	1	2	0	1	0	0	0	0	0	0	0	0	0	1	1	0	1	0	2	0	1	1	2	2	2	0	1	0	1	1	2	1	0	0	1	0	1	0	1	0	1	0	2	1
326	0	0	0	0	0	2	1	0	1	0	0	0	0	0	0	0	0	0	1	1	0	1	0	2	0	2	0	1	2	2	1	2	1	0	2	0	1	1	1	0	0	1	1	2	2	0	1	0	1
327	1	0	0	0	0	2	1	0	1	0	1	0	0	0	0	0	1	1	1	1	0	0	1	1	0	1	0	2	2	2	0	0	1	0	1	2	1	0	1	1	0	0	0	1	0	0	1	0	1
328	1	0	0	0	0	0	2	0	2	0	0	0	0	0	0	0	0	1	2	2	1	0	1	1	0	1	0	1	2	2	0	1	2	0	1	1	0	1	1	0	0	0	0	1	0	1	0	2	0
329	0	0	0	0	0	1	2	1	1	0	0	1	2	0	0	0	0	0	0	0	0	0	1	1	0	1	2	2	2	2	1	0	2	0	0	2	2	0	0	2	0	0	0	2	0	0	0	2	0
330	0	0	0	0	0	0	1	0	1	0	0	0	0	0	0	0	0	0	1	1	1	0	0	2	0	1	0	1	1	1	2	1	0	1	1	1	0	1	1	0	0	2	2	2	1	1	0	1	1
331	1	0	0	0	0	1	2	0	0	0	1	0	0	0	0	0	0	2	2	2	0	0	0	2	0	0	0	1	2	2	0	1	0	1	1	1	2	0	0	1	0	0	0	1	1	1	0	0	2
332	1	0	0	0	0	1	1	0	0	0	1	2	2	0	0	0	0	0	1	1	0	0	0	2	0	1	0	2	2	2	2	0	1	0	1	1	2	0	1	1	1	0	1	2	1	0	0	1	1
333	0	0	0	0	0	2	1	0	1	1	1	0	1	0	0	0	0	0	2	2	0	0	0	2	0	1	0	2	2	2	2	1	1	2	0	2	2	0	0	2	0	0	2	2	0	0	0	2	0
334	0	0	0	0	0	1	2	0	0	1	1	0	0	0	0	0	0	2	1	1	0	0	1	1	1	1	0	1	2	2	0	1	1	1	1	1	2	0	0	1	0	0	0	2	0	0	0	2	1
335	1	0	0	0	0	0	2	1	1	0	0	0	1	0	0	0	0	0	1	0	1	1	0	2	0	1	0	2	1	1	2	2	2	0	0	2	1	0	0	1	0	0	0	1	0	1	0	2	1
336	0	0	0	0	0	1	1	1	0	0	1	1	1	0	0	1	0	0	1	1	1	0	0	2	0	2	0	2	2	2	0	1	2	0	1	2	1	0	1	1	0	1	1	2	0	1	0	1	1
337	0	0	0	0	0	2	2	0	1	0	0	1	2	0	0	0	1	0	2	1	1	0	0	2	0	2	0	2	2	2	0	1	2	0	0	2	1	1	0	1	0	0	1	1	1	0	0	2	0
338	1	0	0	0	0	2	1	0	1	0	0	0	0	0	0	0	0	1	2	2	0	0	0	2	0	1	0	1	2	2	1	0	0	0	2	1	1	1	0	1	0	1	0	1	0	0	0	0	0
339	1	0	0	0	0	0	2	1	0	0	0	1	1	0	0	0	0	1	1	2	0	0	0	2	0	2	0	2	2	2	1	1	0	1	0	2	2	0	1	1	0	1	1	2	1	0	0	1	1
340	0	0	0	0	0	2	2	0	1	0	1	0	0	0	0	0	0	0	1	1	0	0	0	2	0	0	0	2	2	2	1	2	2	0	1	2	0	1	0	0	0	1	1	2	1	1	0	1	1
341	1	0	0	0	0	1	2	0	2	0	0	1	1	0	0	0	0	0	2	1	0	0	0	2	0	1	0	1	2	2	0	2	1	0	1	1	1	0	1	1	0	0	0	2	1	0	0	1	1
342	1	0	0	0	0	2	2	0	1	0	1	0	1	0	0	0	0	0	2	1	1	0	0	2	0	0	0	2	2	2	1	1	1	1	1	1	0	2	0	0	0	0	0	2	0	1	0	1	1
343	1	0	0	0	0	2	2	1	0	0	0	1	2	0	0	0	0	1	2	2	0	0	0	2	0	1	0	2	2	2	1	1	1	0	1	1	1	1	0	1	0	1	1	2	0	1	0	0	1
344	0	1	0	0	0	1	2	0	1	0	1	1	1	0	0	1	0	1	1	1	1	0	1	1	0	2	0	1	2	2	1	0	0	0	0	2	2	1	0	2	1	0	0	0	0	0	0	1	0
345	1	0	1	1	1	1	2	1	0	0	0	1	2	0	0	0	0	1	0	1	1	0	0	2	0	0	0	2	2	2	1	0	0	0	1	1	2	0	0	1	0	2	2	2	1	1	0	1	1
346	1	0	0	0	0	0	2	0	1	0	1	0	1	0	0	0	0	2	1	1	1	0	0	2	0	1	0	1	1	1	2	1	1	1	0	2	1	0	0	2	0	0	0	2	0	1	0	1	1
347	1	0	0	0	0	0	1	0	2	0	0	2	2	0	0	0	0	2	2	2	0	0	1	1	0	1	0	1	1	1	0	1	0	1	0	2	0	0	1	0	0	1	1	1	1	0	0	1	1
348	0	0	0	0	0	2	2	1	1	0	0	0	1	0	0	0	0	1	1	1	0	0	1	1	1	1	0	2	1	1	2	0	1	0	0	2	2	0	0	2	0	0	0	1	0	1	1	0	2
349	0	0	0	0	0	2	1	1	0	0	1	1	1	0	0	1	0	0	2	2	0	0	0	2	0	0	0	2	2	1	1	1	2	1	1	2	1	1	0	1	0	0	0	1	0	1	0	0	2
350	1	0	0	0	0	1	2	0	0	0	0	0	0	0	0	0	0	0	2	2	0	0	0	2	0	0	1	2	2	1	0	2	2	0	0	2	1	0	1	0	0	2	2	2	1	1	0	2	0
351	1	0	0	0	0	1	1	0	1	1	2	0	0	0	0	0	0	1	1	1	1	1	0	2	0	2	1	2	2	2	0	1	1	1	1	2	1	1	0	1	0	0	0	2	0	1	0	2	0
352	1	0	0	0	0	2	2	0	1	0	0	0	0	0	0	0	0	0	0	1	1	1	0	2	0	1	0	2	2	1	0	1	1	0	1	1	1	0	1	2	1	0	0	1	0	1	0	1	0
353	1	0	0	0	0	1	1	0	0	0	2	0	0	0	0	0	0	1	2	2	0	0	1	1	1	1	0	1	2	2	1	2	2	0	2	0	1	0	0	2	0	0	1	2	1	0	0	2	0
354	0	1	1	0	1	1	2	0	1	0	0	1	1	0	0	0	0	0	2	2	0	0	0	2	0	2	0	2	2	2	1	2	2	0	1	1	2	0	0	2	0	1	0	1	0	1	0	2	1
355	1	0	1	0	0	2	1	0	1	0	0	0	2	0	0	0	0	1	1	1	0	0	0	2	0	0	0	2	2	2	1	1	1	0	1	1	2	0	1	1	0	2	2	2	1	1	0	1	2
356	0	0	0	0	0	2	2	0	0	0	0	1	2	0	0	0	0	1	1	1	1	0	0	2	0	1	0	2	2	2	1	1	1	1	1	1	2	1	0	2	1	2	2	2	1	1	0	2	0
357	1	1	0	0	0	1	1	0	0	0	2	0	1	0	0	0	0	0	0	1	0	0	0	2	0	1	1	2	2	2	0	2	2	0	2	0	2	0	0	2	0	1	0	0	0	0	0	2	0
358	0	0	0	0	0	0	1	1	1	0	0	0	1	0	0	0	0	0	0	0	0	0	0	2	0	1	0	2	2	2	2	2	2	0	0	2	2	0	0	2	0	0	0	1	0	0	1	1	1
359	0	0	0	0	0	1	2	0	1	0	0	1	2	0	0	0	0	1	1	1	1	0	1	1	0	2	0	2	1	1	1	0	0	0	0	2	1	0	0	1	1	1	1	2	1	0	0	0	1
360	1	0	0	0	0	0	2	1	1	0	0	1	1	0	0	1	1	1	0	0	1	1	0	2	0	0	0	2	2	2	1	2	1	1	0	2	2	0	1	1	0	0	1	2	0	0	0	2	0
361	1	0	0	0	0	2	2	0	1	0	1	0	1	0	0	0	0	0	0	0	1	0	0	2	0	1	0	2	2	1	1	0	1	1	1	1	0	1	0	1	0	0	1	2	1	0	1	0	2
362	0	0	0	0	0	1	1	0	1	1	2	0	1	0	0	0	0	1	0	0	1	0	0	2	0	1	1	2	2	2	0	2	1	0	0	2	1	1	0	1	0	0	1	1	1	0	0	2	0
363	0	0	0	0	0	1	2	0	0	1	1	0	0	0	0	0	1	2	0	0	2	0	0	2	0	1	1	2	2	2	0	2	2	0	1	1	2	0	1	1	1	1	1	2	1	1	1	1	1
364	0	0	0	0	0	1	2	1	0	0	0	0	0	0	0	0	0	0	2	2	0	0	1	1	0	1	0	2	2	2	2	0	2	0	2	1	1	0	1	1	0	1	1	1	1	1	0	2	0
365	0	0	1	1	1	1	1	1	0	0	1	0	1	0	0	0	0	0	2	2	0	0	1	1	0	0	0	2	1	0	1	0	1	1	2	0	2	0	1	1	0	0	1	1	1	1	0	0	2
366	0	0	0	0	0	1	1	0	2	0	0	0	1	1	1	0	0	0	1	1	1	0	0	2	0	1	0	1	2	2	0	0	1	2	1	1	2	0	0	1	0	0	0	0	0	0	0	2	0
367	1	0	0	0	0	1	1	0	1	0	0	0	0	0	0	0	0	1	1	1	0	0	1	1	1	1	0	2	1	1	2	1	1	0	1	1	1	0	0	1	0	0	0	1	0	0	0	1	0
368	0	0	0	0	0	1	2	0	2	0	0	0	1	1	1	0	0	0	1	1	0	0	1	1	1	1	0	1	2	2	0	1	1	1	2	0	1	0	2	0	1	1	1	1	1	1	0	2	0
369	1	0	1	0	1	1	0	0	0	0	2	0	0	0	0	0	0	0	0	0	1	0	0	2	0	1	0	2	2	2	2	1	1	2	0	2	0	1	0	0	0	0	1	2	2	1	1	1	2
370	0	0	0	0	0	0	2	0	0	0	0	1	1	0	0	1	0	0	1	1	1	0	0	2	0	1	0	1	2	2	0	0	0	1	0	2	2	0	0	1	0	0	2	2	1	0	0	2	1
371	0	0	0	0	0	1	2	0	2	0	0	0	1	0	0	0	0	1	1	2	0	0	0	2	0	0	1	2	1	1	1	0	0	0	0	2	1	1	0	1	0	0	0	2	0	1	0	2	1
372	1	0	0	0	0	0	2	1	1	0	0	0	0	0	0	0	0	0	1	1	1	0	0	2	0	0	0	1	2	2	1	1	1	0	2	1	1	0	1	1	0	0	0	0	0	0	0	2	0
373	0	0	0	0	0	1	2	0	0	0	0	1	2	0	0	0	0	0	2	2	0	0	1	1	1	1	0	2	2	2	0	1	1	0	2	1	1	1	1	1	0	0	0	0	0	0	0	1	2
374	0	0	0	0	0	1	1	1	0	0	1	0	1	0	0	0	0	1	1	2	0	0	0	2	0	1	0	2	2	2	2	1	1	1	2	1	1	0	1	1	0	0	0	1	0	1	0	0	2
375	0	0	0	0	0	0	2	0	2	0	0	0	0	0	0	0	0	0	0	0	0	0	1	1	1	1	0	2	2	2	1	1	2	0	1	1	1	0	2	0	0	0	0	2	0	1	0	2	0
376	0	0	1	0	0	1	2	0	0	0	0	0	0	0	0	0	0	0	1	1	1	0	0	2	0	0	0	1	1	2	1	0	1	0	0	2	1	1	0	1	0	1	1	1	0	0	0	2	0
377	0	0	0	0	0	1	2	0	2	0	0	0	0	0	0	0	0	1	1	1	0	1	0	2	0	1	1	2	2	2	0	0	2	0	0	2	1	0	0	1	0	0	0	1	0	1	0	2	0
378	0	0	0	0	0	0	2	0	0	0	1	1	2	0	0	0	0	0	1	2	0	0	0	2	0	1	0	2	2	2	1	0	1	0	1	1	1	1	1	1	1	0	1	2	1	0	0	0	2
379	0	0	0	0	0	1	1	0	0	0	1	0	0	0	0	0	0	0	2	2	0	0	0	2	0	0	0	1	2	2	1	1	2	0	1	1	0	0	2	0	1	0	2	2	1	0	0	2	1
380	1	1	0	0	0	1	1	0	1	0	0	0	1	0	0	0	0	0	2	2	0	0	0	2	0	0	0	1	2	2	0	0	0	0	0	1	1	0	1	1	0	0	0	1	0	1	0	2	0
381	1	0	0	0	0	1	2	1	0	0	0	0	2	0	0	0	0	0	1	1	1	0	0	2	0	2	0	2	2	1	1	1	1	0	0	2	2	0	1	2	1	0	0	0	0	0	0	1	1
382	1	0	0	0	0	1	1	0	1	1	2	0	0	0	0	0	0	2	2	2	0	0	1	1	1	1	0	2	1	1	2	0	1	2	1	2	1	0	2	0	0	0	0	1	0	1	0	1	1
383	1	0	0	0	0	2	1	0	0	1	1	0	2	1	1	0	0	0	2	2	0	0	1	1	1	2	0	2	2	2	2	0	1	0	1	1	1	0	0	1	0	1	1	1	1	2	0	2	0
384	0	0	0	0	0	2	0	0	1	0	1	0	0	0	0	0	0	0	2	2	0	0	0	2	0	0	0	1	2	1	1	0	1	0	0	2	1	0	1	1	0	0	2	2	0	1	0	2	0
385	1	0	1	1	1	1	2	0	2	0	0	0	0	0	0	0	0	0	0	0	0	0	2	0	0	1	0	2	2	2	1	0	0	0	0	2	0	0	1	1	1	0	0	1	1	1	0	1	0
386	1	0	0	0	0	0	2	0	1	0	0	1	1	0	0	1	0	1	0	0	0	0	0	2	0	0	0	1	2	2	1	0	0	0	0	2	1	0	2	0	0	0	0	2	0	1	1	0	2
387	0	0	0	0	0	1	1	0	1	0	1	1	1	0	0	1	0	1	2	2	0	0	0	2	0	0	0	2	2	2	2	2	1	0	0	2	1	0	1	1	0	1	0	0	2	0	0	1	1
388	1	0	0	0	0	0	2	0	0	0	0	0	1	0	0	0	0	1	1	2	0	0	0	2	0	1	0	2	2	1	1	1	1	0	1	1	0	1	1	0	0	0	0	1	0	1	0	1	0
389	1	0	0	0	0	1	1	0	1	0	0	0	1	0	0	0	0	1	1	1	1	0	0	2	0	1	0	1	2	2	0	1	2	0	2	0	2	0	1	1	0	0	0	1	0	1	0	1	0
390	0	0	0	0	0	2	2	0	2	0	0	0	0	0	0	0	0	0	1	1	0	0	0	2	0	2	0	1	2	2	0	1	1	0	1	1	1	0	1	1	0	0	0	2	0	0	0	2	0
391	0	0	0	0	0	1	1	0	0	0	1	0	0	0	0	0	0	0	1	1	0	0	0	2	0	0	0	2	1	1	1	0	2	1	2	1	1	0	1	0	0	0	1	2	1	0	0	1	1
392	0	0	0	0	0	2	2	0	0	0	1	0	0	0	0	0	1	2	2	2	0	0	0	2	0	2	1	2	2	2	0	1	1	0	1	1	1	0	2	0	1	1	1	2	1	1	0	1	1
393	0	0	0	0	0	1	1	0	0	0	1	1	1	0	0	0	0	1	1	1	0	0	1	1	1	2	1	2	2	2	0	1	1	0	2	1	1	0	0	1	0	2	2	2	1	1	0	1	1
394	1	0	0	0	0	2	2	0	2	0	0	0	0	0	0	0	0	0	1	1	1	0	0	2	0	1	0	1	2	2	1	0	0	0	0	2	1	0	0	1	0	1	0	0	0	0	1	0	2
395	0	1	0	0	0	2	0	0	1	1	1	0	0	0	0	0	0	0	2	1	1	0	0	2	0	1	0	2	1	1	2	1	1	0	1	1	2	0	1	0	0	0	0	1	0	1	1	1	1
396	0	0	0	0	0	2	2	0	2	0	0	1	2	1	1	0	0	1	1	1	0	0	0	2	0	2	0	2	2	2	1	0	0	1	1	1	1	1	1	1	0	0	0	2	0	1	0	2	0
397	1	0	0	0	0	1	2	0	1	0	1	1	2	0	0	0	0	0	2	2	0	0	0	2	0	2	0	2	2	2	0	2	1	0	0	2	2	0	0	2	0	0	0	0	0	0	0	0	1
398	1	0	1	0	1	1	2	0	1	0	0	0	0	0	0	0	0	1	2	2	0	0	0	2	0	0	0	1	1	0	1	0	0	1	1	1	1	0	2	0	0	0	0	1	0	1	0	2	1
399	1	1	0	0	0	1	1	0	2	0	0	0	0	0	0	0	1	1	0	0	1	0	1	1	0	0	0	2	1	2	2	0	1	0	0	2	1	1	0	1	0	1	0	0	0	0	0	1	1
400	0	0	0	0	0	1	2	0	1	0	0	1	2	0	0	0	0	0	2	2	0	0	0	2	0	0	0	1	2	2	0	0	1	1	1	1	0	1	0	1	0	1	1	1	1	2	1	0	2
401	1	1	0	0	0	1	2	0	2	0	0	0	1	0	0	0	0	0	0	0	1	0	1	1	1	1	0	2	2	2	2	2	1	0	0	2	1	1	1	2	2	0	0	1	1	1	0	1	1
402	0	0	1	0	0	1	2	0	0	0	0	1	1	0	0	0	0	0	0	1	0	0	1	1	0	1	0	2	2	2	2	1	1	2	1	2	1	0	0	2	0	0	0	1	0	1	0	0	2
403	1	0	1	0	0	1	2	0	0	0	1	0	1	0	0	0	0	0	0	0	0	1	0	2	0	0	1	2	2	2	0	1	1	2	0	2	1	0	2	0	0	0	1	2	0	0	0	2	0
404	0	0	0	0	0	2	1	0	2	0	0	0	0	0	0	0	0	0	1	1	1	0	0	2	0	0	0	2	1	1	2	0	0	0	0	2	2	0	2	0	0	0	0	2	0	0	0	1	1
405	0	0	0	0	0	1	2	0	0	0	0	0	0	0	0	0	0	0	1	0	1	0	0	2	0	1	0	2	2	2	1	2	1	0	0	2	2	1	0	2	1	0	0	0	0	1	0	1	1
406	1	1	0	0	0	2	2	0	1	0	1	0	0	0	0	0	0	0	2	2	0	0	0	2	0	2	0	1	2	2	1	1	2	0	0	2	1	0	1	1	0	1	1	2	0	0	0	1	1
407	0	0	1	0	0	1	2	0	0	0	0	1	2	0	0	0	0	0	0	1	0	0	0	2	0	0	0	2	2	2	0	0	1	1	1	1	1	1	0	0	0	0	2	2	0	0	0	1	0
408	0	0	0	0	0	0	1	0	0	0	0	2	2	0	0	0	0	0	1	1	1	0	0	2	0	1	0	2	2	1	1	0	2	0	1	1	1	0	1	1	0	0	1	2	0	0	0	1	1
409	0	0	0	0	0	1	0	0	0	0	2	0	2	0	0	0	0	1	0	0	0	0	1	1	0	1	0	0	1	2	1	0	1	0	1	1	1	0	2	0	0	0	0	1	0	0	0	1	1
410	0	1	0	0	0	1	2	0	0	0	0	0	1	0	0	0	0	1	0	0	1	0	0	2	0	1	0	2	2	2	1	1	2	0	0	2	0	0	1	1	0	1	1	1	1	0	0	0	2
411	0	0	1	0	0	2	2	1	0	0	0	0	0	0	0	0	0	0	1	1	1	0	0	2	0	0	0	2	1	2	1	0	1	0	1	1	1	0	2	0	0	0	0	2	0	0	0	0	2
412	1	0	0	0	0	1	1	0	0	0	0	0	0	0	0	0	0	0	1	1	0	0	0	2	0	1	0	2	2	2	1	0	1	0	1	1	2	0	1	1	0	0	0	2	0	0	0	0	0
413	1	1	0	0	0	1	2	0	2	0	0	1	1	0	0	0	0	1	1	1	0	0	0	2	0	1	0	2	1	1	2	2	1	0	1	1	2	0	1	0	0	0	0	1	0	0	0	1	1
414	1	0	0	0	0	1	2	0	0	0	1	0	0	0	0	0	0	0	2	1	1	0	1	1	0	2	0	1	2	2	1	1	2	0	0	2	1	0	1	2	1	0	0	1	0	1	0	1	1
415	0	0	0	0	0	2	2	0	0	0	0	0	1	0	0	0	0	0	1	1	1	0	0	2	0	1	0	2	2	2	1	0	1	0	1	1	2	0	1	1	0	0	0	1	1	1	0	0	2
416	0	0	0	0	0	1	2	0	0	0	1	1	2	0	0	1	0	0	0	1	1	0	0	2	0	1	0	2	2	2	1	0	0	1	0	2	1	0	0	1	0	0	0	0	0	1	0	2	1
417	0	0	0	0	0	1	1	0	0	0	0	0	0	0	0	0	0	0	1	1	0	0	1	1	0	2	1	2	2	2	0	1	2	0	1	1	1	0	0	2	0	0	0	1	0	1	0	1	1
418	0	0	0	0	0	0	2	0	1	0	0	0	1	0	0	0	0	2	2	2	0	0	1	1	0	1	0	2	2	2	1	1	2	0	1	1	1	0	0	0	0	0	0	1	0	1	0	1	0
419	0	0	0	0	0	0	1	0	0	0	0	0	0	0	0	0	0	1	1	1	0	0	1	1	1	1	0	1	2	2	0	2	1	0	1	1	1	0	0	2	0	0	0	2	0	1	0	0	2
420	1	1	0	0	0	1	1	0	1	1	1	0	1	0	0	0	0	2	0	0	0	0	0	2	0	2	0	1	2	2	1	1	2	0	1	1	1	0	1	1	0	1	1	1	1	1	0	1	1
421	0	0	0	0	0	2	2	0	1	0	1	0	0	0	0	0	0	1	0	0	1	1	0	2	0	2	0	2	2	2	1	0	2	0	2	1	1	0	1	1	0	1	1	1	1	1	0	1	1
422	1	0	0	0	0	0	2	0	0	0	0	1	2	0	0	1	0	0	0	0	0	0	0	2	0	0	0	2	2	2	2	0	0	0	0	2	1	0	1	1	0	1	2	2	1	0	0	1	1
423	1	0	1	0	0	1	2	0	0	0	0	1	1	0	0	1	0	0	1	1	0	0	1	1	0	0	0	2	2	2	1	1	1	2	1	2	0	1	1	0	0	0	0	1	0	1	0	0	2
424	0	0	0	0	0	1	2	0	1	0	1	0	1	0	0	0	1	1	0	0	1	0	1	1	1	1	0	2	2	2	0	1	1	1	1	1	2	0	0	2	0	0	1	1	1	0	0	1	1
425	1	0	0	0	0	1	1	0	2	0	0	1	1	0	0	1	0	0	1	1	1	0	0	2	0	0	0	1	2	2	0	2	2	0	0	2	2	0	0	2	0	0	0	2	0	1	0	1	0
426	0	0	0	0	0	2	2	0	1	0	1	1	1	0	0	0	0	0	2	2	0	0	0	2	0	0	0	2	1	1	1	0	1	0	1	2	1	0	2	0	0	0	0	2	0	2	0	2	0
427	1	1	0	0	0	2	1	1	0	0	1	0	1	0	0	0	0	2	2	1	1	0	1	1	0	2	0	1	2	2	1	1	1	2	1	2	1	1	0	0	0	0	0	1	0	0	0	1	1
428	0	0	0	0	0	2	1	0	0	1	2	0	0	0	0	0	0	0	2	2	0	0	0	2	0	1	0	2	0	0	2	1	0	0	1	1	1	0	0	2	0	1	0	1	0	1	0	1	1
429	0	0	0	0	0	1	2	1	0	0	0	0	0	0	0	0	0	0	1	1	0	0	0	2	0	1	0	2	2	2	2	0	0	0	0	2	2	0	1	1	0	1	1	1	1	0	0	2	0
430	0	0	1	0	0	1	2	1	0	0	0	0	0	0	0	0	0	1	0	0	1	0	0	2	0	1	0	2	2	2	0	0	1	2	2	2	0	1	1	0	0	0	0	2	0	2	0	2	0
431	0	0	0	0	0	1	1	0	1	0	1	0	1	0	0	0	0	1	1	2	0	0	1	1	0	2	0	1	2	2	1	2	1	0	1	1	1	0	2	1	1	0	0	0	0	0	0	1	1
432	1	0	0	0	0	2	2	0	0	0	0	0	1	0	0	0	0	1	2	2	0	0	0	2	0	1	0	2	2	2	0	1	1	0	1	1	0	0	1	1	0	0	0	2	0	2	0	0	2
433	0	0	0	0	0	0	1	0	1	0	0	1	2	0	0	0	0	0	0	0	0	0	0	2	0	1	0	1	2	2	1	0	1	0	1	1	1	0	0	2	0	1	0	1	0	0	0	1	1
434	0	1	0	0	0	1	2	0	1	0	0	0	1	0	0	0	0	1	2	2	0	0	0	2	0	1	0	0	2	2	0	0	1	1	1	1	1	0	2	1	1	0	0	2	0	0	1	1	1
435	0	0	0	0	0	1	1	0	0	0	2	0	1	0	0	0	0	1	2	2	0	0	0	2	0	0	0	1	1	1	1	1	1	1	1	1	1	0	0	1	0	1	0	1	2	1	0	1	0
436	0	0	0	0	0	0	1	0	0	0	0	0	1	0	0	0	0	1	2	2	0	0	0	2	0	0	0	2	1	0	1	0	1	0	0	2	2	0	0	2	0	0	0	1	0	0	0	2	1
437	0	0	0	0	0	1	2	0	0	0	1	0	1	0	0	0	0	1	1	2	0	0	1	2	0	0	0	2	2	2	1	0	1	0	0	2	1	1	0	1	0	0	1	1	1	0	0	1	2
438	1	0	0	0	0	0	2	0	2	0	0	1	2	0	0	0	0	0	1	1	0	0	0	2	0	2	0	1	2	2	0	0	0	2	0	2	1	0	0	1	0	1	0	0	1	0	0	0	2
439	0	0	0	0	0	0	2	0	1	0	0	1	2	0	0	0	0	0	1	1	0	1	0	2	0	1	0	1	2	2	0	0	1	1	1	1	1	0	1	2	1	1	1	1	1	1	0	2	0
440	1	0	0	0	0	0	1	0	2	0	0	1	1	0	0	0	0	0	2	2	0	0	1	1	0	0	0	2	2	2	0	0	1	0	0	2	1	1	0	0	0	1	1	2	0	0	0	1	1
441	0	0	0	0	0	0	1	0	1	0	0	1	1	0	0	1	0	1	2	2	0	0	0	2	0	0	0	1	2	2	0	1	2	0	1	2	1	0	1	1	0	0	2	2	0	0	0	2	0
442	0	0	0	0	0	2	1	0	0	1	2	0	0	0	0	0	0	0	0	0	0	1	0	2	0	0	0	2	2	2	1	2	2	0	0	2	1	1	0	0	0	0	0	2	0	1	0	2	1
443	0	0	0	0	0	1	2	0	1	0	0	0	0	0	0	0	0	1	1	1	1	0	0	2	0	2	0	2	1	1	2	1	0	1	1	1	1	0	1	1	0	1	1	1	1	0	0	2	0
444	1	1	0	0	0	2	2	0	2	0	0	0	0	0	0	0	0	0	1	1	1	0	1	1	1	1	0	2	2	2	1	0	0	0	1	1	1	0	2	1	1	1	0	0	0	0	0	0	2
445	0	0	0	0	0	2	1	0	0	0	0	0	0	0	0	0	0	1	2	2	0	1	0	2	0	1	0	2	2	2	0	0	2	1	1	2	2	0	2	0	1	0	0	2	0	1	0	2	1
446	0	1	0	0	0	1	2	1	1	0	0	0	0	0	0	0	0	0	1	1	0	0	0	2	0	0	0	1	2	2	0	0	0	0	0	2	1	0	1	1	0	1	0	0	1	1	0	2	0
447	1	0	0	0	0	1	1	0	1	0	1	0	0	0	0	0	0	1	1	1	1	0	0	2	0	0	0	1	1	1	1	0	1	1	1	1	0	1	0	0	0	1	2	2	1	0	0	1	1
448	1	0	0	0	0	2	2	0	2	0	0	0	0	0	0	0	1	1	0	0	1	0	0	2	0	1	0	2	1	1	1	1	1	0	0	2	2	0	1	1	0	1	1	2	1	1	0	1	0
449	0	0	0	0	0	2	2	1	0	0	0	0	2	0	0	0	0	1	1	1	1	0	0	2	0	1	0	0	1	2	1	1	1	0	1	1	1	0	2	0	0	1	1	1	1	1	0	1	1
450	0	0	0	0	0	1	2	1	0	0	0	0	0	0	0	0	0	1	1	1	1	0	0	2	0	1	0	1	2	2	0	0	1	0	0	2	1	1	0	1	0	1	1	1	1	1	0	2	0
451	1	0	0	0	0	2	2	1	1	0	0	0	0	0	0	0	0	1	1	1	0	0	1	1	0	0	0	2	2	2	0	1	0	1	1	1	0	0	2	0	0	0	0	1	0	1	0	2	0
452	0	0	0	0	0	1	2	1	0	0	0	0	2	0	0	0	0	0	0	0	1	0	0	2	0	1	0	1	2	2	1	0	0	1	0	2	0	0	1	1	0	2	2	2	1	1	0	2	1
453	0	0	0	0	0	1	2	0	0	0	0	0	1	0	0	0	1	0	2	1	1	0	0	2	0	1	0	2	1	1	2	1	1	2	1	2	2	1	0	2	1	1	0	0	0	0	0	2	0
454	0	0	0	0	0	2	1	0	1	0	0	0	0	0	0	0	0	0	1	1	0	0	0	2	0	1	0	2	2	1	1	0	2	1	2	1	2	0	0	2	0	0	0	2	0	2	0	2	0
455	1	0	0	0	0	1	2	0	1	0	1	1	1	0	0	1	0	1	1	1	0	0	0	2	0	1	0	2	2	2	1	0	1	1	1	1	1	1	0	2	0	0	1	2	0	0	0	1	1
456	0	0	0	0	0	0	0	0	1	1	1	0	0	0	0	0	0	1	2	2	0	0	0	2	0	1	0	1	2	2	0	1	1	0	1	1	1	0	0	2	0	2	2	2	1	1	0	2	1
457	0	0	0	0	0	2	1	0	0	0	1	1	1	0	0	1	1	1	2	2	1	0	0	2	0	1	0	2	2	2	0	0	1	0	0	2	1	1	0	1	0	2	2	2	1	1	0	2	1
458	0	0	0	0	0	2	2	0	1	0	0	0	2	0	0	0	0	0	2	2	0	0	0	2	0	1	0	1	1	1	1	0	1	1	1	2	0	0	1	1	0	0	0	1	0	1	0	2	1
459	1	0	0	0	0	0	2	1	0	0	0	0	1	0	0	0	0	2	1	1	1	0	1	1	0	1	0	2	2	1	0	0	1	1	1	1	2	1	0	1	0	2	2	2	1	1	0	1	1
460	1	1	0	0	0	1	2	0	2	0	0	0	0	0	0	0	0	0	1	1	0	0	0	2	0	2	0	2	2	2	1	0	0	2	1	1	1	0	1	1	0	0	0	1	0	1	0	2	0
461	1	0	0	0	0	2	2	0	1	0	1	1	1	0	0	0	0	1	1	1	0	0	1	1	0	1	0	2	1	1	1	0	0	1	1	1	1	0	0	1	0	1	0	1	0	1	0	2	0
462	1	0	1	0	1	1	1	0	1	0	1	1	1	0	0	1	0	1	1	1	1	0	0	2	0	0	0	1	2	2	0	1	1	2	1	1	1	0	0	1	1	1	1	2	0	1	1	1	1
463	1	0	0	0	0	0	1	0	0	0	2	0	0	0	0	0	0	2	1	1	1	0	0	2	0	0	0	2	2	2	0	2	2	0	1	2	1	0	0	0	0	0	0	2	0	2	0	2	1
464	0	0	0	0	0	0	2	0	0	0	0	0	1	0	0	0	1	1	1	1	0	0	1	1	1	1	0	2	2	2	0	0	0	2	0	2	2	0	1	1	0	1	0	1	0	1	0	0	1
465	0	0	0	0	0	0	2	0	0	0	0	0	0	0	0	0	0	0	1	1	0	1	1	1	1	1	1	2	2	2	0	0	0	2	1	1	1	0	0	2	0	1	0	1	1	2	0	1	2
466	0	0	0	0	0	2	1	0	0	0	2	0	1	0	0	0	1	1	0	0	1	0	1	1	1	1	0	2	2	1	0	0	0	0	0	2	0	0	2	0	0	1	0	0	1	1	0	2	0
467	0	0	0	0	0	1	2	0	0	0	1	0	2	0	0	0	0	0	1	1	0	0	0	2	0	1	0	2	1	1	1	1	1	0	0	2	2	0	0	2	0	0	1	1	1	1	0	2	0
468	1	0	0	0	0	0	2	0	1	0	0	0	0	0	0	0	0	1	0	0	1	0	1	1	0	1	0	2	2	2	2	0	1	0	1	1	1	0	0	2	0	0	0	0	0	0	0	1	1
469	0	0	0	0	0	1	2	0	0	0	1	1	2	0	0	0	0	1	2	0	1	0	0	2	0	0	0	2	2	2	1	1	1	0	0	2	0	1	1	0	0	0	0	2	1	1	0	1	0
470	0	1	0	0	0	1	1	1	0	1	1	0	0	0	0	0	0	1	0	0	1	0	0	2	0	1	0	2	2	2	1	1	0	1	1	2	2	0	0	2	0	0	1	1	1	1	0	1	0
471	0	0	0	0	0	1	2	1	0	0	0	0	0	0	0	0	0	0	0	0	0	0	0	2	0	0	0	0	1	2	1	0	1	1	0	2	1	1	1	1	1	0	0	2	0	0	0	2	1
472	0	0	1	0	0	2	1	0	1	1	1	1	1	0	0	0	0	1	0	0	0	0	1	1	0	0	0	2	2	2	0	0	2	0	0	2	1	0	0	1	1	1	0	1	0	1	0	1	0
473	0	1	0	0	0	1	1	0	1	0	0	0	0	0	0	0	1	1	1	1	0	0	1	1	1	1	0	2	2	2	2	1	2	0	0	2	0	0	2	1	1	0	0	1	0	0	1	1	1
474	1	0	0	0	0	2	2	0	1	0	0	0	1	0	0	0	0	2	2	2	0	0	1	1	1	2	0	1	2	2	0	1	1	1	0	2	1	0	0	1	1	0	0	2	1	2	0	2	0
475	1	0	0	0	0	1	2	0	1	0	1	1	1	1	1	0	0	1	1	1	0	1	0	2	0	0	0	2	2	2	2	0	0	0	0	2	1	0	1	1	0	1	1	2	1	1	0	2	0
476	0	0	0	0	0	2	1	0	1	0	0	0	1	0	0	0	0	0	1	1	1	0	0	2	0	0	0	2	2	2	2	0	1	0	0	2	2	0	2	0	0	0	0	2	0	2	0	2	0
477	1	0	0	0	0	2	2	0	0	0	0	0	1	1	0	0	0	1	2	2	0	0	0	2	0	2	0	1	2	2	0	1	2	0	1	1	2	0	0	2	0	1	1	2	2	0	0	2	0
478	1	1	0	0	0	0	2	1	1	0	0	0	2	0	0	0	0	0	1	1	0	0	0	2	0	1	0	2	2	1	0	1	1	0	0	2	2	0	1	1	0	1	1	1	1	1	1	0	2
479	0	0	0	0	0	1	2	1	1	0	0	0	0	0	0	0	0	0	0	0	1	0	0	2	0	0	0	2	2	1	1	1	0	0	0	2	1	0	0	1	0	0	0	2	0	2	0	2	0
480	1	0	0	0	0	0	2	0	0	0	0	0	1	1	0	0	0	1	1	0	0	1	0	2	0	2	0	2	1	2	2	2	1	0	1	1	2	0	0	2	0	1	1	2	1	1	0	1	0
481	1	0	0	0	0	1	2	0	1	0	1	1	2	1	1	0	0	0	1	1	0	2	0	2	0	1	0	1	2	2	1	1	2	0	1	1	2	0	1	1	0	1	1	1	0	1	1	0	2
482	0	1	0	0	0	1	2	1	0	0	0	1	2	0	0	1	0	0	2	2	0	0	0	2	0	1	0	2	2	2	1	0	2	1	2	1	1	1	0	1	0	0	0	2	0	0	1	1	1
483	0	0	0	0	0	1	2	1	0	0	0	1	1	0	0	1	0	2	1	1	0	0	1	1	1	2	0	1	2	2	1	1	1	0	1	2	0	0	2	1	1	0	0	2	0	1	0	1	1
484	1	0	0	0	0	1	2	1	0	0	0	1	1	0	0	1	0	0	2	1	0	0	0	2	0	0	0	2	2	2	1	1	1	0	2	1	1	0	1	2	1	1	1	1	1	0	0	2	1
485	1	0	0	0	0	1	2	0	2	0	0	1	2	0	0	0	0	2	1	1	1	0	1	1	1	1	0	2	1	1	1	0	0	1	1	1	1	2	0	0	0	0	0	2	0	1	0	0	2
486	1	0	1	0	0	1	2	0	1	0	0	0	0	0	0	0	0	0	0	0	1	0	0	2	0	0	0	1	2	2	0	1	1	0	0	2	1	0	0	0	0	0	0	1	0	0	2	0	2
487	0	0	1	0	0	1	2	1	1	0	0	0	1	0	0	0	1	2	1	1	1	0	0	2	0	0	0	2	2	1	0	0	1	0	1	1	2	0	1	2	1	0	1	2	1	0	0	0	2
488	1	0	1	0	0	1	1	0	0	0	1	0	1	0	0	0	0	1	2	2	0	0	0	2	0	1	0	2	2	2	1	1	2	0	1	2	1	0	1	1	0	0	0	1	0	1	1	1	1
489	1	1	0	0	0	1	1	0	1	0	0	0	0	0	0	0	0	1	1	0	1	0	0	2	0	2	0	2	2	2	1	2	2	0	2	1	1	0	0	1	0	1	1	2	0	0	0	1	1
490	0	0	0	0	0	1	2	0	0	0	0	0	1	0	0	0	0	0	2	2	1	0	1	1	0	2	0	1	2	2	0	0	0	0	0	2	2	0	2	0	0	0	0	0	0	0	0	2	0
491	0	0	0	0	0	2	2	1	1	0	0	0	0	0	0	0	0	0	1	1	1	0	0	2	0	1	0	1	1	0	2	2	1	0	0	2	1	0	1	2	1	1	0	1	2	1	1	1	1
492	1	0	0	0	0	1	1	0	2	0	0	1	1	0	0	1	0	0	2	1	0	0	0	2	0	1	0	1	2	2	0	0	0	0	2	2	2	0	2	0	0	1	0	1	0	1	1	0	2
493	0	0	0	0	0	1	1	1	1	0	1	0	0	0	0	0	0	1	2	2	0	0	2	0	1	0	0	1	2	2	1	1	1	0	1	1	1	0	0	1	0	0	0	2	0	0	0	2	0
494	0	0	0	0	0	1	2	0	1	0	0	0	0	0	0	0	0	0	0	0	1	0	0	2	0	0	0	2	2	2	1	0	1	0	0	2	1	1	0	1	0	0	0	2	0	2	0	1	1
495	0	0	0	0	0	0	1	0	1	0	1	0	1	0	0	0	0	0	1	1	0	0	0	2	0	1	0	2	2	1	0	1	1	0	1	1	1	0	0	2	0	1	0	1	0	1	0	1	1
496	0	0	0	0	0	2	1	1	0	0	1	0	0	0	0	0	0	0	1	1	0	0	0	2	0	1	0	2	1	1	1	0	0	0	0	2	1	0	1	0	0	1	1	1	1	1	0	2	0
497	0	0	0	0	0	1	1	0	1	1	2	0	1	0	0	0	0	0	1	1	0	0	0	2	0	1	0	2	2	2	1	1	2	0	1	1	0	1	1	0	0	0	0	2	0	1	0	1	1
498	0	1	0	0	0	1	2	0	2	0	0	0	1	1	0	0	1	2	1	1	1	0	0	2	0	1	0	1	2	2	0	1	1	0	1	2	1	0	1	1	0	1	0	1	0	1	0	2	0
499	1	0	0	0	0	1	2	0	0	0	1	1	1	0	0	1	0	2	1	1	1	0	0	2	0	0	0	1	2	2	1	1	0	0	0	2	1	1	0	2	0	0	1	1	1	1	0	1	1
500	0	0	0	0	0	0	2	1	0	0	0	0	1	0	0	0	0	1	0	0	1	0	0	2	0	2	0	1	1	1	2	0	0	0	0	2	2	0	2	0	0	0	1	1	0	1	1	1	1
501	0	0	0	0	0	0	2	0	1	0	1	1	1	0	0	0	0	1	2	2	0	1	0	2	0	2	1	2	2	2	0	0	0	2	1	1	1	0	0	2	0	0	0	2	0	1	0	2	0
502	1	1	0	0	0	0	2	1	0	0	0	0	1	0	0	0	0	0	0	0	1	0	0	2	0	1	0	2	1	1	2	0	0	1	1	1	0	0	1	0	0	0	0	1	1	1	0	1	1
503	0	0	0	0	0	2	0	0	0	1	2	0	0	0	0	0	0	1	1	2	0	0	0	2	0	1	0	1	2	2	1	0	1	0	1	1	1	0	0	1	0	1	1	2	1	0	0	0	1
504	0	1	0	0	0	0	2	0	0	0	0	0	1	0	0	0	0	0	2	1	1	0	0	2	0	0	0	2	2	1	0	1	1	2	0	2	2	0	0	2	0	0	0	1	0	0	1	1	1
505	1	0	0	0	0	1	2	0	2	0	0	0	0	0	0	0	0	1	0	0	0	0	0	2	0	1	1	2	2	2	0	2	1	0	1	1	2	0	0	1	0	0	0	2	0	0	0	0	2
506	1	0	0	0	0	0	1	0	0	0	1	0	0	0	0	0	0	0	0	0	1	0	1	1	0	1	0	2	2	1	1	0	1	1	2	1	1	0	2	0	0	0	1	1	0	1	1	0	2
507	0	0	0	0	0	0	2	0	0	0	0	0	1	0	0	0	0	0	2	2	0	0	0	2	0	0	0	1	2	2	1	0	0	0	0	2	1	1	0	0	0	1	0	0	1	0	0	1	1
508	0	0	0	0	0	0	2	1	0	0	0	1	1	0	0	0	0	1	2	0	1	0	1	1	1	1	0	2	2	2	1	1	0	0	0	2	2	0	1	1	0	0	0	0	1	1	0	1	1
509	1	0	0	0	0	1	2	0	1	0	1	1	2	0	0	0	0	0	2	1	1	0	0	2	0	0	0	2	2	1	1	2	2	0	0	2	2	0	0	1	0	1	1	2	1	0	0	2	0
510	1	0	1	0	0	2	2	1	0	0	0	0	0	0	0	0	0	0	0	0	1	0	0	2	0	0	0	2	2	2	0	1	2	0	0	2	2	0	0	2	0	0	0	2	0	1	0	2	0
511	0	0	1	1	1	1	1	0	1	0	1	2	2	0	0	0	0	0	1	1	0	0	0	2	0	0	0	2	2	2	1	0	0	0	2	2	2	0	0	2	0	0	0	1	0	1	0	2	0
512	0	0	1	0	0	1	2	0	2	0	0	0	0	0	0	0	0	1	1	1	0	0	0	2	0	1	0	2	2	2	1	1	2	0	1	1	1	0	0	0	0	0	0	1	0	1	0	2	0
513	0	0	0	0	0	1	2	0	1	0	0	0	1	0	0	0	0	1	1	2	0	0	0	2	0	2	0	2	1	1	2	2	1	0	0	2	1	1	1	1	0	1	1	2	1	1	0	1	2
514	1	0	0	0	0	0	1	0	0	0	1	2	2	0	0	0	0	1	2	2	0	0	1	1	1	2	0	2	2	1	0	1	1	1	0	2	1	0	2	0	1	1	1	2	1	2	0	1	1
515	1	0	0	0	0	1	1	0	1	0	1	0	1	0	0	0	0	0	2	1	0	0	0	2	0	1	0	1	1	1	1	0	2	0	1	2	2	0	0	2	0	0	0	2	0	0	0	1	1
516	1	1	0	0	0	1	2	1	0	0	0	0	0	0	0	0	0	0	0	0	1	1	0	2	0	0	0	2	2	2	1	0	1	0	0	2	1	0	0	1	0	0	0	1	1	1	1	0	2
517	0	0	0	0	0	1	2	1	0	0	1	1	0	0	0	0	0	1	1	1	0	0	1	1	1	1	0	2	2	2	0	2	2	0	2	0	1	1	0	1	0	1	1	1	1	1	0	1	1
518	0	0	0	0	0	1	2	0	2	0	0	0	0	0	0	0	0	1	2	2	0	1	0	2	0	1	0	2	2	2	0	0	1	1	0	2	0	0	2	0	1	1	1	1	1	1	0	2	0
519	0	0	0	0	0	1	2	1	0	0	0	0	0	0	0	0	0	1	2	2	0	0	0	2	0	1	0	1	2	2	0	2	2	1	0	2	2	0	2	0	0	1	1	1	1	1	0	2	0
520	1	0	0	0	0	1	1	0	0	0	2	0	0	0	0	0	0	0	1	1	0	0	1	1	1	1	0	1	1	1	1	1	1	0	1	1	2	0	0	1	0	1	0	0	1	0	1	1	1
521	0	0	0	0	0	1	2	0	1	0	0	0	0	0	0	0	0	0	2	1	1	0	0	2	0	2	0	2	2	1	0	2	1	0	0	2	2	0	0	2	0	0	0	1	0	1	0	2	1
522	0	1	1	0	1	1	2	0	1	0	0	1	1	0	0	0	0	1	1	1	0	0	1	1	0	1	0	1	2	2	1	0	1	1	0	2	2	0	0	2	0	1	1	2	1	0	0	2	1
523	1	0	1	0	0	1	2	0	2	0	0	0	1	0	0	0	0	0	1	1	0	0	0	2	0	2	0	2	2	2	0	2	1	0	2	0	1	0	1	1	0	0	1	2	1	0	0	2	0
524	1	0	0	0	0	0	2	0	1	0	1	1	1	0	0	1	0	1	0	0	2	0	1	1	1	2	0	2	2	2	0	0	1	1	1	2	1	0	1	1	0	0	0	1	0	1	0	2	0
525	1	0	0	0	0	0	1	0	0	0	0	1	2	0	0	1	0	1	1	0	1	0	0	2	0	1	0	2	2	2	0	1	1	0	0	2	1	0	1	1	0	1	1	2	1	1	1	0	2
526	0	0	0	0	0	0	2	0	1	0	0	0	0	0	0	0	0	0	1	1	1	0	0	2	0	1	0	2	2	1	1	1	1	0	0	2	1	0	0	0	0	0	0	2	1	0	0	2	0
527	0	0	0	0	0	0	2	0	1	0	0	1	1	0	0	1	0	1	2	2	0	0	0	2	0	0	0	2	2	2	1	0	1	1	1	1	2	0	0	1	0	1	1	1	0	1	0	1	0
528	1	0	0	0	0	1	2	1	0	0	0	1	2	0	0	0	0	2	1	1	1	0	2	0	0	1	0	1	1	1	1	0	1	2	1	1	2	0	0	2	0	0	1	1	1	0	0	2	0
529	0	0	0	0	0	1	2	0	2	0	0	1	1	0	0	0	0	1	0	0	1	0	2	0	0	0	0	2	2	2	1	0	1	1	0	2	1	0	0	1	0	0	0	0	0	0	0	2	0
530	0	0	0	0	0	2	2	0	1	0	0	0	0	0	0	0	0	0	1	0	1	0	1	1	0	0	0	2	2	2	0	0	0	0	2	1	1	0	0	1	1	1	1	1	1	0	0	2	0
531	1	0	0	0	0	1	2	0	1	0	0	1	1	0	0	1	0	0	0	0	1	0	0	2	0	1	0	1	1	1	1	0	1	0	0	2	1	0	2	0	0	0	1	1	0	2	0	1	0
532	0	0	0	0	0	1	1	0	1	0	1	1	1	0	0	0	0	0	0	0	0	0	1	1	1	1	0	1	2	2	0	0	1	0	1	1	2	1	0	1	0	0	0	0	0	0	1	1	1
533	1	0	0	0	0	2	2	0	0	0	0	0	0	0	0	1	1	1	1	1	0	0	1	1	0	1	0	2	2	2	1	1	2	0	0	2	1	1	0	1	0	0	0	2	0	0	1	1	1
534	1	0	0	0	0	0	2	0	0	0	0	0	0	0	0	0	0	0	1	0	1	0	1	1	0	1	1	2	2	2	0	0	0	0	0	2	1	1	0	2	1	0	0	2	0	1	0	0	0
535	0	0	0	0	0	2	2	0	0	0	0	0	0	0	0	0	1	2	0	0	2	0	0	2	0	1	2	2	2	2	1	1	1	1	0	2	1	1	0	0	0	0	0	2	0	0	0	0	2
536	0	0	0	0	0	1	0	0	0	0	2	0	0	0	0	0	0	0	0	1	1	0	0	2	0	1	0	2	1	1	2	1	2	0	1	2	1	1	0	0	0	0	0	1	0	0	0	1	1
537	0	0	0	0	0	1	2	0	2	0	0	0	0	0	0	0	1	1	2	2	1	0	1	1	1	1	0	2	2	2	2	0	0	1	0	2	1	0	0	0	0	0	0	2	0	1	0	2	1
538	1	1	0	0	0	1	2	0	1	0	1	0	0	0	0	0	0	1	1	1	0	1	0	2	0	1	0	2	2	2	1	0	0	1	0	2	0	1	0	0	0	1	1	2	0	1	0	2	1
539	0	0	1	0	0	1	2	1	1	0	0	1	2	0	0	0	0	0	1	1	1	0	0	2	0	2	0	2	1	1	2	0	2	0	0	2	1	0	1	1	0	0	0	1	1	1	0	0	1
540	0	0	0	0	0	1	2	1	0	0	0	2	2	0	0	0	0	0	1	1	0	0	0	2	0	2	1	2	2	2	0	2	2	0	0	2	0	2	0	0	0	0	0	1	0	1	0	1	1
541	1	0	0	0	0	1	2	0	1	0	0	1	2	0	0	0	0	1	2	2	0	0	0	2	0	2	0	2	2	2	1	1	1	1	0	2	2	0	1	1	0	0	1	2	0	1	0	2	1
542	0	0	0	0	0	1	2	0	1	0	1	1	1	0	0	0	0	0	0	0	1	0	0	2	0	0	1	1	1	1	1	1	2	0	1	2	0	1	0	1	0	0	2	2	0	0	0	1	1
543	0	0	0	0	0	1	2	0	0	0	0	0	1	0	0	0	0	0	1	2	0	0	1	1	1	0	0	2	2	2	0	2	2	0	0	2	2	0	1	1	1	1	1	2	1	0	0	1	1
544	0	0	0	0	0	1	2	0	2	0	0	2	2	0	0	0	0	0	2	2	0	0	0	2	0	0	0	2	0	0	2	2	2	0	1	1	1	0	0	0	0	0	2	2	0	1	0	1	1
545	0	0	0	0	0	1	2	0	1	0	1	2	2	0	0	1	0	1	1	1	0	1	0	2	0	1	0	2	2	2	0	0	0	0	0	2	1	1	0	0	0	2	2	2	1	0	0	1	1
546	1	0	1	0	0	1	2	1	1	0	0	1	2	0	0	0	0	0	2	2	0	0	0	2	0	0	0	1	2	2	0	0	1	1	1	2	1	0	1	1	0	1	1	2	1	1	0	1	1
547	0	0	0	0	0	1	2	0	1	0	1	2	2	0	0	1	0	0	1	1	0	0	0	2	0	2	0	1	2	2	0	1	0	0	1	1	1	0	0	0	0	0	1	2	0	0	0	2	0
548	0	0	0	0	0	1	2	0	2	0	0	0	0	0	0	0	1	1	0	0	1	0	0	2	0	0	0	2	2	2	1	1	0	0	1	1	1	0	0	0	0	0	0	0	0	1	0	1	1
549	0	0	0	0	0	0	2	0	1	0	1	0	0	0	0	0	0	0	2	2	0	0	0	2	0	1	0	2	2	1	0	0	0	2	0	2	2	0	1	1	0	0	1	1	1	1	0	0	2
550	0	0	0	0	0	0	2	0	0	0	0	1	1	0	0	1	0	1	2	2	0	1	0	2	0	1	0	2	1	1	1	0	1	1	1	1	1	1	0	1	0	0	1	2	2	1	1	1	1
551	1	0	0	0	0	1	2	0	2	0	0	0	1	0	0	0	0	1	1	1	1	0	1	1	0	1	0	1	1	1	0	1	0	0	1	1	1	1	1	1	1	1	1	1	1	0	0	2	0
552	0	0	0	0	0	1	2	1	0	0	0	2	2	0	0	1	0	0	2	1	1	0	0	2	0	2	0	2	2	2	0	0	0	0	1	1	0	1	1	0	0	0	0	1	0	0	1	1	2
553	0	0	0	0	0	1	1	0	1	0	0	0	1	0	0	0	0	1	1	1	0	0	1	1	1	1	0	2	2	2	0	0	0	0	0	2	1	0	0	1	0	0	0	1	0	1	0	0	2
554	0	0	0	0	0	2	2	0	0	0	0	0	1	0	0	0	0	1	2	2	0	0	0	2	0	2	0	1	1	0	2	1	1	1	1	1	1	0	2	0	1	0	0	2	0	0	1	1	1
555	0	0	0	0	0	1	1	0	1	0	1	1	1	0	0	1	0	1	1	1	0	0	0	2	0	0	0	1	2	2	0	1	2	1	1	2	1	0	1	1	0	0	0	2	0	2	1	1	1
556	0	0	0	0	0	1	2	0	1	0	0	0	0	0	0	0	0	0	2	1	1	0	1	1	0	0	0	2	2	1	0	1	1	1	0	2	2	0	1	1	0	0	0	2	0	1	1	1	1
557	0	0	0	0	0	1	1	0	0	0	1	0	0	0	0	0	0	1	1	2	0	0	0	2	0	2	0	2	1	1	1	0	1	2	2	2	1	0	0	1	0	0	0	1	1	0	0	1	1
558	0	0	0	0	0	1	2	0	1	0	0	0	0	0	0	0	0	0	1	1	0	0	0	2	0	1	0	1	2	2	0	0	0	1	0	2	1	0	0	1	0	1	1	1	1	2	0	2	0
559	1	0	0	0	0	2	2	1	0	0	0	1	2	0	0	0	0	0	2	2	0	0	2	0	1	0	0	2	1	1	2	1	1	0	0	2	1	1	0	1	0	0	0	2	0	1	0	2	0
560	0	0	0	0	0	1	1	0	0	0	1	0	1	0	0	0	0	0	1	1	0	0	0	2	0	1	0	2	2	2	0	0	1	1	0	2	1	0	1	2	1	1	1	2	0	1	0	1	1
561	0	0	0	0	0	1	1	1	0	0	1	2	2	0	0	0	0	0	2	2	0	0	0	2	0	0	0	2	1	1	2	1	1	0	0	2	2	0	1	1	1	0	1	2	1	0	0	2	0
562	0	0	0	0	0	0	1	0	1	0	0	0	1	0	0	0	0	0	1	1	0	0	1	1	0	1	0	2	2	1	0	0	2	0	1	2	1	0	2	0	0	1	1	1	1	2	0	0	2
563	0	0	1	0	0	1	1	1	0	0	1	1	2	0	0	0	0	1	1	1	0	0	0	2	0	0	0	1	1	1	1	0	1	0	0	2	2	0	0	2	0	0	0	1	0	0	0	1	0
564	1	0	1	0	0	1	2	0	1	0	2	1	2	0	0	1	0	1	1	1	1	0	0	2	0	1	0	0	2	2	0	0	1	1	1	2	2	1	0	2	1	0	0	1	0	1	0	1	0
565	0	0	0	0	0	0	1	0	0	0	1	0	1	0	0	0	1	1	0	0	1	1	0	2	0	1	0	1	1	1	1	0	0	1	0	2	2	1	0	1	0	0	0	1	0	0	0	0	2
566	1	0	0	0	0	0	2	0	1	0	0	0	1	0	0	0	0	1	0	1	1	0	0	2	0	0	0	1	2	2	0	1	1	0	0	2	2	0	0	2	0	1	1	2	2	0	0	1	0
567	1	0	0	0	0	2	2	1	0	0	0	0	1	0	0	0	0	1	1	0	1	0	0	2	0	0	1	2	2	2	0	1	2	0	0	2	2	0	0	2	0	0	0	0	0	1	0	2	2
568	1	0	0	0	0	2	2	0	1	0	1	0	0	0	0	0	1	2	0	0	2	0	0	2	0	2	0	2	2	2	1	1	1	2	1	2	0	0	2	0	1	0	2	2	1	0	0	1	1
569	1	0	0	0	0	0	2	0	0	0	0	0	0	0	0	0	0	0	2	2	0	0	0	2	0	1	0	2	0	0	2	0	1	1	0	2	1	0	2	0	0	0	0	1	0	1	0	1	2
570	1	0	0	0	0	1	1	0	0	0	2	0	0	0	0	0	0	1	1	1	1	0	1	1	1	1	0	0	2	2	0	1	1	0	0	2	0	0	1	1	0	1	1	2	1	1	0	1	1
571	0	0	0	0	0	1	2	0	2	0	0	1	1	0	0	0	0	0	2	2	0	0	0	2	0	1	0	1	1	1	1	1	2	0	0	2	2	0	1	1	0	1	1	2	1	1	0	2	0
572	1	0	0	0	0	1	2	1	1	0	0	0	0	0	0	0	0	0	2	2	0	0	1	1	1	1	0	1	1	1	1	1	0	0	0	2	1	0	2	0	0	0	1	1	1	0	0	2	0
573	1	0	0	0	0	0	2	0	2	0	0	0	1	0	0	0	0	0	2	2	0	1	0	2	0	0	1	2	2	2	0	1	2	0	2	0	1	0	2	0	0	0	0	2	0	1	0	1	1
574	1	0	0	0	0	1	1	0	0	0	1	0	1	0	0	0	0	0	1	1	0	0	0	2	0	1	0	2	2	2	1	1	2	1	1	2	1	0	0	1	0	0	0	1	0	0	0	0	2
575	0	1	0	0	0	2	2	1	0	0	1	1	1	0	0	0	0	1	2	2	0	0	0	2	0	1	0	2	1	1	2	1	2	0	1	1	2	1	0	1	0	1	1	2	1	2	0	2	1
576	0	0	0	0	0	2	1	0	0	0	1	0	0	0	0	0	0	0	2	2	1	0	0	2	0	0	0	1	2	2	0	1	1	0	2	1	1	0	0	1	0	1	0	1	2	1	0	0	2
577	0	0	0	0	0	1	1	0	1	0	0	0	0	0	0	0	0	1	2	2	0	0	0	2	0	2	0	2	2	2	0	0	0	0	0	2	2	0	0	2	0	0	0	2	0	0	0	1	1
578	1	0	0	0	0	1	2	0	1	0	1	0	1	0	0	0	0	0	1	1	0	0	0	2	0	2	0	2	2	2	1	0	0	1	2	2	2	0	0	1	0	0	0	1	0	0	0	0	2
579	0	0	0	0	0	1	1	0	1	0	0	0	0	0	0	0	0	1	1	1	1	0	0	2	0	1	0	2	2	1	1	0	1	0	1	1	2	0	1	1	0	0	0	2	0	0	0	2	1
580	0	0	0	0	0	1	2	0	0	0	0	0	0	0	0	0	0	0	1	1	1	0	1	1	1	1	0	2	2	2	1	2	2	0	2	0	1	0	1	2	1	0	0	1	0	1	0	2	0
581	1	0	0	0	0	2	2	0	1	0	0	0	1	0	0	0	0	0	0	0	0	0	1	1	1	0	0	2	2	2	0	1	2	1	2	2	1	1	0	1	0	0	0	2	0	0	0	1	0
582	1	0	0	0	0	2	2	0	1	0	0	1	1	0	0	0	0	0	2	2	0	0	0	2	0	1	0	2	2	2	1	1	1	0	1	1	2	0	1	1	0	1	1	2	0	0	1	1	1
583	0	1	0	0	0	1	2	0	0	0	0	0	0	0	0	0	0	1	1	2	0	0	0	2	0	0	0	1	2	2	1	0	1	0	1	2	2	0	0	2	0	0	1	1	1	1	0	2	0
584	0	0	0	0	0	1	1	1	0	1	1	0	0	0	0	0	0	0	1	2	0	0	1	1	0	0	0	1	1	0	1	1	1	1	0	2	2	0	0	2	0	0	1	1	0	1	0	1	1
585	1	0	0	0	0	1	0	0	0	1	2	0	0	0	0	0	0	0	2	2	0	0	0	2	0	1	0	1	1	1	0	1	1	2	1	1	2	0	0	2	0	1	1	2	1	1	0	2	0
586	1	0	0	0	0	1	2	0	1	0	0	1	1	0	0	1	0	0	2	1	0	1	0	2	0	2	0	1	1	0	1	1	1	1	0	2	2	1	0	2	1	0	0	1	0	0	0	1	2
587	1	0	0	0	0	2	2	1	1	0	0	1	2	0	0	0	0	1	2	2	1	0	0	2	0	1	0	2	2	2	0	2	1	0	1	1	1	0	0	0	0	0	0	1	0	0	0	1	1
588	1	0	0	0	0	2	1	0	0	0	0	0	0	0	0	0	0	1	1	1	0	0	0	2	0	2	0	1	2	2	1	1	0	0	1	1	1	0	2	0	0	0	0	1	0	0	0	1	2
589	1	0	0	0	0	2	1	0	1	0	1	0	1	0	0	0	0	0	1	2	0	1	0	2	0	0	0	1	1	1	1	1	1	2	1	1	0	1	1	0	0	0	0	2	0	1	0	1	1
590	0	0	0	0	0	0	1	0	0	0	0	0	1	0	0	0	0	0	2	1	1	0	1	1	1	1	0	2	2	1	1	0	1	0	0	2	1	0	1	2	1	0	1	2	0	0	0	2	0
591	1	0	0	0	0	2	1	0	0	0	2	1	1	0	0	0	0	2	1	1	1	0	1	1	1	1	0	2	2	2	0	0	2	0	2	1	1	0	2	0	0	0	0	2	0	0	0	2	0
592	1	1	0	0	0	1	1	0	1	0	0	0	0	0	0	0	0	1	1	0	1	1	0	2	0	2	0	2	2	2	2	0	1	1	1	2	1	0	0	1	0	0	1	2	1	0	0	2	0
593	0	0	0	0	0	1	2	0	1	0	0	0	0	0	0	0	0	1	1	0	1	0	0	2	0	0	0	0	2	1	0	1	0	1	1	2	1	0	0	2	0	0	1	2	1	0	0	2	0
594	0	0	0	0	0	0	2	0	2	0	0	0	0	0	0	0	0	1	1	1	0	0	2	0	1	0	1	1	2	2	0	0	0	1	1	1	2	0	0	2	0	1	1	2	1	1	0	2	1
595	0	0	0	0	0	2	1	0	2	0	0	0	1	0	0	0	0	0	1	1	0	0	0	2	0	0	0	1	1	1	0	0	1	2	2	2	2	0	0	2	0	0	0	1	0	1	0	1	1
596	1	0	0	0	0	1	1	0	0	0	1	1	0	0	0	0	0	1	2	2	0	0	0	2	0	2	0	2	1	1	2	0	1	1	1	1	1	0	1	0	0	0	0	2	1	1	0	1	0
597	0	0	1	0	0	1	2	0	2	0	0	1	1	0	0	0	0	1	2	2	1	0	0	2	0	1	1	2	2	1	0	2	1	0	1	1	1	0	2	1	1	0	1	2	2	0	0	1	1
598	0	0	0	0	0	0	2	1	0	0	0	0	1	0	0	0	0	0	0	0	1	0	0	2	0	0	0	2	2	2	1	0	0	0	0	2	2	0	1	1	0	0	0	2	0	1	0	2	0
599	1	0	0	0	0	1	2	1	0	0	0	0	0	0	0	0	0	0	1	1	0	0	0	2	0	1	0	1	2	2	0	0	1	1	1	1	2	0	0	2	0	0	1	1	1	1	0	2	1
600	0	1	0	0	0	1	2	1	1	0	0	0	0	0	0	0	0	0	2	2	0	0	0	2	0	0	0	2	2	1	1	0	0	1	0	2	2	0	0	2	0	0	0	2	0	1	0	1	1
601	0	0	0	0	0	0	2	0	0	0	1	0	0	0	0	0	0	0	1	1	0	0	0	2	0	1	0	2	1	2	2	0	0	0	0	2	2	0	0	2	0	0	1	2	1	0	0	1	0
602	1	0	0	0	0	0	1	0	0	0	1	0	1	0	0	0	0	0	2	2	1	0	1	1	0	1	0	1	2	2	0	0	1	1	0	2	2	1	0	1	0	0	0	1	1	1	0	1	1
603	1	0	0	0	0	2	1	0	1	0	1	1	2	0	0	1	0	0	2	1	1	0	1	1	0	1	0	2	1	1	1	1	0	1	0	2	2	0	1	1	0	1	1	1	1	1	0	2	2
604	0	0	0	0	0	1	2	1	0	0	0	1	1	0	0	1	1	1	1	1	0	0	0	2	0	1	0	2	2	2	1	1	0	0	0	2	2	0	0	2	0	0	1	1	1	1	0	2	1
605	1	0	0	0	0	2	2	0	0	1	1	1	1	0	0	1	1	1	1	1	0	0	1	1	0	1	0	2	2	2	1	0	1	1	1	2	1	0	0	1	0	1	1	2	1	2	0	1	1
606	0	0	0	0	0	2	2	0	1	0	1	0	1	0	0	0	0	0	1	1	0	1	0	2	0	0	0	1	1	1	0	1	1	1	1	1	1	1	0	1	0	1	0	1	0	1	0	2	0
607	1	0	0	0	0	1	2	0	1	0	0	0	1	0	0	0	0	0	1	2	0	1	0	2	0	0	0	1	2	2	1	2	2	0	2	0	1	1	0	2	0	0	0	2	0	1	1	0	1
608	0	0	0	0	0	1	2	1	0	0	0	0	0	0	0	0	0	0	1	1	1	0	0	2	0	0	0	2	2	2	1	0	0	0	1	1	1	1	0	1	0	0	1	1	1	0	0	1	1
609	1	0	0	0	0	0	2	0	2	0	0	0	1	0	0	0	0	1	2	2	1	0	2	0	0	0	0	1	1	1	1	1	1	1	0	2	1	1	0	1	0	0	1	1	1	0	0	2	0
610	0	0	1	1	1	2	2	0	2	0	0	2	2	0	0	0	0	2	2	2	0	1	1	1	1	0	0	2	2	2	1	0	1	2	1	2	2	0	0	2	0	0	0	2	0	0	0	2	0
611	0	0	0	0	0	2	2	0	1	0	0	0	0	0	0	0	0	0	2	2	1	0	0	2	0	1	0	2	1	0	1	0	1	1	1	2	2	0	2	0	0	0	0	2	0	1	0	2	0
612	0	0	0	0	0	1	2	0	1	0	0	1	2	0	0	1	0	1	2	2	1	0	0	2	0	2	0	2	2	2	0	0	0	1	1	1	1	2	0	0	0	0	1	1	1	0	1	1	1
613	0	0	0	0	0	2	2	0	2	0	0	1	2	0	0	0	1	1	1	2	0	0	1	1	1	1	0	1	2	2	0	1	2	0	1	1	2	0	0	1	0	1	1	1	1	0	0	1	1
614	1	0	0	0	0	1	1	0	0	0	1	0	1	0	0	0	0	1	1	1	0	0	0	2	0	1	0	2	2	2	1	1	1	0	0	2	1	1	0	1	0	0	0	2	0	0	0	2	0
615	1	0	0	0	0	1	2	0	2	0	0	0	1	0	0	0	0	1	1	1	0	0	1	1	0	0	0	2	1	1	1	1	1	0	0	2	2	0	0	2	0	0	0	2	0	1	0	0	2
616	1	0	0	0	0	1	2	1	1	0	0	0	1	0	0	0	0	1	1	0	0	0	1	1	1	2	0	2	2	1	0	1	1	1	2	0	1	1	1	1	1	0	1	2	1	0	0	2	0
617	0	0	0	0	0	2	2	0	2	0	0	0	0	0	0	0	0	1	1	0	0	0	0	2	0	1	0	2	2	2	2	0	0	0	0	2	1	0	1	1	0	0	1	2	0	0	0	1	0
618	1	0	0	0	0	0	2	0	2	0	0	0	0	0	0	0	0	1	2	2	0	0	0	2	0	1	1	2	1	1	1	1	1	0	0	2	1	1	0	0	0	1	1	1	1	1	0	2	1
619	1	0	0	0	0	2	2	1	1	0	0	1	2	0	0	0	0	0	0	1	1	0	0	2	0	1	0	2	2	1	1	2	1	0	1	0	1	0	0	1	0	1	1	2	1	1	0	2	0
620	1	0	0	0	0	1	2	1	0	0	0	0	1	0	0	0	0	0	1	1	1	0	0	2	0	1	0	1	2	2	1	1	1	0	0	2	0	0	2	0	1	0	0	1	0	1	0	1	1
621	0	0	0	0	0	2	1	0	1	1	1	1	1	0	0	0	0	0	2	1	1	0	1	1	0	0	0	1	2	2	0	0	1	1	1	1	2	0	2	0	0	0	2	2	0	0	0	2	2
622	0	0	0	0	0	1	2	0	2	0	0	0	2	0	0	0	0	0	1	1	0	0	1	1	1	2	0	1	2	2	0	2	1	0	1	0	1	1	0	1	0	0	0	0	0	1	0	2	1
623	0	0	0	0	0	0	2	0	0	0	0	0	0	0	0	0	0	0	1	1	1	1	0	2	0	1	0	1	2	2	0	0	0	1	1	1	0	0	2	0	0	0	0	2	0	1	0	1	1
624	1	0	1	0	0	0	2	1	0	0	0	1	1	0	0	1	0	1	0	0	1	0	0	2	0	0	0	2	2	2	2	0	0	1	1	1	2	0	0	2	0	1	1	2	1	1	0	2	1
625	0	0	1	1	1	2	1	0	1	0	0	1	1	0	0	0	0	0	1	2	0	0	1	1	0	1	0	2	2	2	0	2	1	0	2	0	2	0	1	1	0	0	0	2	0	1	0	2	0
626	0	0	0	0	0	2	1	0	1	0	0	1	1	0	0	1	0	1	2	2	0	0	0	2	0	0	1	2	1	1	1	2	2	0	0	2	2	0	1	1	0	1	2	2	0	1	1	1	1
627	1	0	1	0	0	1	1	1	0	1	1	0	0	0	0	0	0	1	0	0	2	0	0	2	0	1	0	2	2	2	1	0	1	0	1	2	1	0	0	2	0	1	1	2	1	0	1	1	1
628	0	0	1	1	1	1	2	0	1	0	1	0	0	0	0	0	1	2	0	0	2	1	0	2	0	1	0	2	1	1	1	1	1	0	1	1	2	0	0	2	0	1	1	1	1	1	0	2	0
629	0	0	0	0	0	0	2	0	1	0	0	0	1	0	0	0	0	0	1	1	0	1	1	1	1	0	0	2	1	1	1	1	0	1	1	1	1	0	1	1	0	0	0	1	0	0	0	1	1
630	0	0	1	1	1	1	1	1	0	1	1	0	0	0	0	0	0	1	2	2	0	1	0	2	0	0	0	1	1	1	1	1	2	0	1	1	2	0	0	2	0	0	0	0	0	1	1	1	1
631	0	0	0	0	0	1	1	1	0	0	1	0	2	0	0	0	0	0	2	2	0	0	1	1	1	1	0	2	1	2	2	1	0	0	0	2	2	1	0	2	1	0	0	2	0	1	0	1	1
632	0	1	0	0	0	1	2	0	1	0	0	0	1	0	0	0	0	0	1	1	0	0	0	2	0	0	0	2	2	2	1	1	1	2	0	2	2	0	2	0	0	0	0	1	0	1	0	1	1
633	1	0	0	0	0	1	2	1	0	0	0	0	0	0	0	0	0	0	1	1	0	0	0	2	0	1	0	1	2	2	0	2	1	0	0	2	2	0	0	1	0	0	0	1	0	1	0	1	0
634	0	0	0	0	0	1	2	0	1	0	0	1	1	0	0	1	0	0	2	2	0	0	2	0	0	0	0	2	2	1	0	0	0	1	1	1	1	1	0	1	0	1	0	1	0	0	1	1	1
635	0	0	0	0	0	1	0	0	0	0	2	1	1	0	0	1	0	0	1	2	0	1	0	2	0	1	0	2	1	1	2	1	1	0	1	1	0	0	2	0	1	1	1	1	0	1	0	2	1
636	1	0	0	0	0	1	2	1	0	0	0	0	1	0	0	0	0	1	2	2	0	0	1	1	0	1	0	2	1	1	1	2	1	0	0	2	1	1	1	1	0	1	1	2	0	1	0	2	0
637	0	0	0	0	0	2	2	1	0	0	1	0	1	0	0	0	0	1	0	0	2	0	0	2	0	1	0	2	2	2	0	2	1	0	1	1	2	0	0	2	0	0	0	1	0	0	0	1	1
638	1	0	0	0	0	1	2	1	1	0	0	2	2	0	0	1	0	0	1	1	0	0	0	2	0	1	0	2	2	2	1	0	1	0	0	2	2	0	0	2	0	0	0	0	0	1	0	2	0
639	1	0	0	0	0	2	2	0	1	0	1	0	1	0	0	0	0	0	1	1	0	0	0	2	0	1	0	2	2	1	0	0	1	0	1	1	0	1	1	0	0	0	1	2	0	0	0	1	1
640	0	0	0	0	0	1	1	0	0	0	1	1	1	0	0	0	0	0	2	1	1	0	1	1	0	0	0	2	2	2	0	2	1	0	0	2	1	0	1	0	0	1	0	0	0	0	0	2	1
641	1	0	0	0	0	0	2	1	0	0	0	0	1	0	0	0	0	1	1	1	0	1	0	2	0	1	0	2	0	0	2	0	0	0	0	2	0	0	1	0	0	0	1	2	1	0	0	2	0
642	1	0	0	0	0	1	2	0	1	0	0	0	1	0	0	0	0	0	0	0	0	0	0	2	0	0	0	1	1	1	1	1	2	0	1	1	1	0	1	1	0	0	0	1	0	1	0	0	1
643	1	0	1	0	0	1	2	1	0	0	0	0	0	0	0	0	0	0	2	2	0	0	1	1	1	0	0	2	1	1	2	0	1	1	1	1	1	1	0	0	0	0	0	1	0	0	1	1	1
644	1	0	0	0	0	1	1	0	0	0	1	1	1	0	0	0	0	0	1	1	0	0	0	2	0	0	0	2	2	2	2	0	1	0	1	2	2	0	0	1	0	0	0	1	0	0	0	1	0
645	0	0	1	0	0	1	1	1	0	0	1	0	1	0	0	0	0	0	2	1	1	0	0	2	0	0	0	2	2	2	1	1	1	1	1	2	2	0	1	1	1	1	1	1	1	0	0	1	0
646	1	0	0	0	0	2	0	0	0	0	2	1	2	0	0	1	0	1	2	2	1	0	0	2	0	1	0	1	2	2	0	1	2	0	1	1	1	0	0	1	0	0	1	2	0	0	0	2	0
647	1	0	0	0	0	1	1	0	1	0	0	0	1	0	0	0	0	0	1	1	1	0	1	1	1	1	0	1	2	2	1	1	1	0	0	2	2	0	1	1	0	0	1	1	1	1	0	1	1
648	0	0	0	0	0	2	2	0	0	0	1	0	1	0	0	0	0	0	1	1	1	1	0	2	0	1	0	2	2	1	1	0	1	2	1	2	0	1	1	0	0	0	0	1	0	1	1	1	1
649	1	0	0	0	0	1	1	0	1	0	1	0	0	0	0	0	0	0	1	1	1	0	0	2	0	0	0	2	2	2	0	1	1	1	0	2	0	1	0	0	0	0	2	2	0	1	0	2	0
650	1	1	1	0	1	1	1	1	0	0	1	1	1	0	0	0	0	1	1	1	0	0	0	2	0	1	0	2	2	2	0	0	1	0	1	1	1	0	2	0	0	1	1	2	0	1	1	0	2
651	1	0	0	0	0	2	2	0	2	0	0	0	0	0	0	0	0	0	2	2	0	0	0	2	0	1	0	1	2	2	0	1	1	1	0	2	2	0	0	2	0	0	2	2	1	0	0	1	1
652	0	0	0	0	0	1	1	0	0	0	1	0	0	0	0	0	0	1	2	2	0	0	1	1	1	0	0	1	2	2	0	1	2	0	0	2	1	0	1	1	0	0	0	2	1	1	0	1	0
653	0	0	0	0	0	0	2	0	1	0	0	0	1	0	0	0	0	1	2	2	0	0	1	1	0	2	0	2	2	1	1	0	1	0	1	2	1	1	0	1	0	0	1	1	1	1	0	1	0
654	1	0	1	0	1	1	1	0	0	0	1	1	2	0	0	0	0	1	0	0	0	0	0	2	0	0	0	2	2	2	0	1	2	0	1	1	1	0	0	1	0	1	1	1	1	0	0	0	2
655	1	0	0	0	0	2	2	0	1	0	1	0	1	0	0	0	0	0	0	0	1	1	0	2	0	0	0	2	1	1	2	1	1	0	1	1	2	0	1	1	0	1	1	2	1	0	0	2	1
656	0	0	1	1	1	2	1	0	2	0	0	0	0	0	0	0	0	1	1	1	0	0	2	0	0	1	0	2	1	1	2	0	1	0	0	2	2	0	0	1	0	0	0	2	0	1	0	2	0
657	1	0	0	0	0	1	2	0	0	0	1	0	0	0	0	0	0	0	1	1	1	0	0	2	0	1	0	2	2	1	0	0	0	1	1	1	0	1	0	1	0	1	1	2	1	0	0	1	0
658	1	0	0	0	0	1	2	1	0	0	0	0	1	0	0	0	0	2	1	1	1	0	0	2	0	1	0	2	1	1	1	1	1	0	1	2	2	0	0	2	0	0	0	2	0	1	1	0	2
659	1	1	0	0	0	1	2	0	1	0	1	0	1	0	0	0	0	0	2	1	1	0	0	2	0	1	1	2	1	1	1	0	1	1	0	2	0	0	1	1	0	0	1	2	1	0	1	1	1
660	0	0	0	0	0	2	1	0	0	0	0	1	1	0	0	0	0	0	0	1	0	0	1	1	0	2	0	1	2	2	1	2	1	0	0	2	2	0	0	2	0	1	1	2	1	1	0	2	0
661	1	0	0	0	0	1	2	0	0	0	0	0	0	0	0	0	0	0	1	1	1	0	1	1	0	1	0	2	2	1	2	0	1	1	0	2	1	0	1	1	0	0	0	1	0	1	1	0	1
662	0	0	1	1	1	2	2	1	1	0	0	0	2	1	1	0	0	2	1	1	1	0	1	1	1	1	0	2	1	1	2	1	1	1	1	1	1	0	0	1	0	1	0	1	0	1	0	1	1
663	1	0	0	0	0	1	1	0	1	0	1	1	1	0	0	1	0	1	2	1	1	1	0	2	0	2	0	0	2	2	0	0	2	1	2	1	1	0	1	1	0	2	2	2	1	1	0	2	1
664	1	0	0	0	0	2	1	0	1	1	1	1	0	0	0	0	0	0	2	2	0	0	0	2	0	0	0	2	1	0	1	1	1	0	1	2	2	0	1	1	0	1	1	2	1	1	0	2	0
665	1	0	0	0	0	0	2	0	0	0	1	0	0	0	0	0	0	1	2	2	1	0	0	2	0	1	0	2	2	2	2	1	1	0	1	1	1	1	0	1	0	0	0	2	0	2	1	0	2
666	1	0	0	0	0	2	2	0	1	0	1	0	0	0	0	0	0	2	2	2	0	1	0	2	0	2	0	2	2	2	1	2	1	0	0	2	1	0	0	1	0	0	0	2	0	1	0	1	1
667	1	0	0	0	0	0	1	0	1	0	1	0	1	0	0	0	0	0	1	1	0	0	1	1	1	1	0	1	1	1	2	0	0	1	2	2	1	0	1	0	0	0	0	1	0	1	0	1	1
668	0	0	2	0	1	0	2	0	0	0	0	1	1	0	0	0	0	0	1	2	0	0	2	0	1	0	0	2	2	2	2	0	0	1	1	1	0	1	1	0	0	1	1	2	1	0	0	2	1
669	1	0	0	0	0	1	2	0	0	0	0	0	0	0	0	0	0	2	1	1	1	0	0	2	0	2	0	0	1	2	1	2	2	0	2	1	1	0	0	1	0	0	0	2	0	1	0	2	1
670	1	1	0	0	0	0	2	0	1	0	0	0	1	0	0	0	0	0	0	1	1	0	1	1	1	1	0	2	2	1	1	1	0	1	1	2	2	1	0	2	1	0	1	1	0	1	0	1	1
671	0	0	0	0	0	1	2	0	2	0	0	0	1	0	0	0	0	0	2	2	0	0	0	2	0	0	0	2	2	2	2	0	1	0	1	1	1	1	0	2	1	1	1	1	1	1	0	1	0
672	1	0	0	0	0	1	2	1	1	0	0	0	0	0	0	0	0	1	2	2	0	0	1	1	0	1	0	2	1	1	2	0	1	1	2	1	2	0	1	1	0	0	0	2	0	1	0	2	0
673	0	1	1	0	1	1	1	0	1	1	1	0	1	0	0	0	0	0	1	1	0	1	0	2	0	0	0	0	1	2	1	0	1	1	0	2	0	0	2	0	0	1	1	1	1	0	0	1	1
674	1	1	0	0	0	2	2	0	0	0	0	0	0	0	0	0	0	1	2	1	1	0	1	1	1	0	0	1	2	2	0	0	0	0	0	2	1	1	0	0	0	0	1	2	1	0	0	1	1
675	0	0	0	0	0	0	2	1	0	0	0	1	2	0	0	0	0	1	2	2	0	1	0	2	0	0	0	2	2	2	2	0	1	0	1	1	2	0	0	1	0	1	1	2	0	1	0	1	1
676	0	0	0	0	0	1	2	0	1	0	1	1	1	0	0	0	0	1	1	1	1	0	2	0	0	0	0	2	2	1	2	2	1	0	2	0	1	0	1	1	0	0	0	1	0	0	0	1	1
677	1	0	0	0	0	0	2	0	0	0	1	0	1	0	0	0	0	0	2	2	0	1	0	2	0	1	0	2	2	2	1	1	0	1	1	2	1	0	0	2	0	0	0	2	0	1	0	2	0
678	1	1	0	0	0	1	0	0	1	0	0	0	0	0	0	0	0	1	1	1	0	0	0	2	0	2	0	2	2	2	0	2	1	0	1	1	1	0	0	0	0	0	0	0	0	1	0	0	2
679	1	0	0	0	0	1	2	0	2	0	0	0	0	0	0	0	0	0	1	1	1	0	0	2	0	1	0	1	2	2	0	0	1	0	1	2	1	1	0	1	0	1	1	2	1	1	0	2	0
680	1	0	0	0	0	1	1	0	0	0	1	1	1	0	0	0	0	0	1	1	0	1	0	2	0	1	0	1	1	1	1	2	1	0	0	2	2	0	1	1	0	0	0	1	0	0	1	1	1
681	0	0	0	0	0	1	2	1	1	0	0	0	1	0	0	0	0	0	0	0	0	0	0	2	0	0	0	1	2	2	0	0	1	0	1	2	2	0	0	2	0	0	0	1	1	0	0	1	1
682	1	0	0	0	0	0	2	0	1	0	1	1	1	0	0	1	0	1	1	1	1	0	0	2	0	1	0	2	2	2	0	1	1	0	1	1	1	0	2	1	1	0	0	1	1	1	0	0	1
683	0	0	0	0	0	2	2	0	0	0	0	0	1	0	0	0	0	0	1	1	1	2	0	2	0	1	0	2	1	1	2	1	0	0	0	2	1	0	0	1	1	1	1	2	1	0	0	2	1
684	1	0	0	0	0	1	1	0	0	0	2	0	0	0	0	0	0	0	0	0	1	0	0	2	0	1	0	2	2	2	0	1	1	1	1	2	1	0	1	2	1	1	0	1	0	1	0	0	2
685	0	0	0	0	0	0	2	0	0	0	0	0	1	0	0	0	0	1	0	1	1	0	0	2	0	0	0	2	2	2	0	0	0	0	0	2	1	0	0	2	0	1	0	1	0	1	0	1	1
686	0	0	0	0	0	2	1	0	1	0	1	0	0	0	0	0	1	0	2	1	1	0	0	2	0	1	0	2	2	1	0	1	0	0	1	1	1	0	0	1	0	0	0	2	0	2	1	0	2
687	1	0	0	0	0	1	1	1	0	0	0	0	1	0	0	0	0	1	0	0	0	0	0	2	0	1	0	2	2	2	1	1	0	0	0	2	1	0	0	1	0	0	1	2	0	0	1	0	2
688	1	0	0	0	0	1	1	0	0	0	2	0	1	0	0	0	0	1	1	1	1	0	0	2	0	1	0	1	2	2	1	0	0	1	0	2	2	0	1	1	0	0	0	2	0	2	0	2	0
689	0	0	0	0	0	2	2	1	0	0	0	0	0	0	0	0	0	1	0	0	0	0	0	2	0	2	0	2	2	2	1	0	1	1	1	1	1	0	0	1	0	1	1	2	1	0	0	2	0
690	0	1	0	0	0	1	2	0	1	0	0	0	0	0	0	0	0	0	2	2	0	1	0	2	0	0	0	1	2	2	0	0	0	0	0	2	1	0	1	0	0	0	1	2	1	0	0	2	0
691	0	0	0	0	0	1	1	0	0	0	0	0	2	0	0	0	0	1	2	2	0	0	0	2	0	1	0	1	1	1	1	1	1	2	2	1	1	0	1	1	0	0	0	2	0	0	0	0	1
692	1	0	0	0	0	0	1	0	0	0	0	0	1	0	0	0	0	1	1	1	1	0	1	1	0	1	0	2	2	1	0	1	1	0	0	2	0	1	0	1	0	0	1	2	0	0	0	2	0
693	1	0	0	0	0	1	1	0	0	0	1	1	2	0	0	0	0	1	1	1	0	1	0	2	0	2	0	1	2	2	0	1	2	0	0	2	1	0	0	2	0	1	1	2	1	0	0	1	1
694	1	0	0	0	0	2	2	1	1	0	0	0	0	0	0	0	0	1	1	1	0	0	0	2	0	2	0	2	2	2	1	0	1	1	0	2	2	0	1	2	1	0	0	2	0	1	0	1	1
695	1	1	0	0	0	1	1	1	1	0	0	0	1	0	0	0	0	2	1	1	1	1	0	2	0	1	0	1	1	1	0	1	2	0	1	1	0	1	0	0	0	0	1	2	2	1	0	1	2
696	1	0	1	0	0	2	1	1	0	0	1	0	2	0	0	0	0	2	1	1	1	1	0	2	0	1	0	2	2	2	1	0	0	0	0	2	1	0	0	0	0	1	1	1	1	2	1	1	1
697	1	0	0	0	0	0	2	1	0	0	1	0	0	0	0	0	0	0	1	1	0	0	0	2	0	0	0	2	0	0	2	1	1	0	1	1	1	0	0	1	0	0	1	2	0	1	0	2	0
698	1	0	0	0	0	1	2	0	1	0	0	0	1	0	0	0	0	0	1	1	0	0	0	2	0	1	0	1	2	2	1	2	1	0	0	2	1	1	0	2	0	0	0	1	0	0	0	2	0
699	0	0	0	0	0	0	2	1	1	0	0	0	0	0	0	0	0	0	2	2	0	0	1	1	1	1	0	2	2	1	1	1	2	0	2	0	0	0	1	1	0	0	0	2	0	0	0	2	0
700	1	0	0	0	0	1	2	0	2	0	0	0	0	0	0	0	0	0	2	2	0	0	0	2	0	1	0	1	2	2	0	2	2	0	1	2	2	0	1	1	0	0	0	0	0	1	0	2	1
701	0	0	0	0	0	1	2	0	1	0	1	0	1	0	0	0	0	0	2	1	1	1	1	1	1	0	0	2	2	2	2	1	1	1	2	0	1	0	2	0	0	0	0	1	0	1	0	1	1
702	1	0	0	0	0	2	2	1	0	0	0	1	2	0	0	1	0	0	0	0	1	0	1	1	1	0	0	2	2	2	1	0	1	2	1	1	1	0	2	1	1	1	0	1	0	1	0	1	0
703	1	0	0	0	0	2	1	1	0	0	1	1	1	0	0	1	0	1	1	1	1	0	1	1	1	1	0	2	2	2	0	0	0	1	0	2	2	0	0	2	0	0	0	2	0	1	0	2	1
704	0	0	0	0	0	2	2	0	1	0	0	1	1	0	0	1	0	0	1	1	1	0	1	1	1	1	0	1	2	2	0	1	1	0	0	2	2	0	1	1	0	0	0	2	0	0	0	2	0
705	1	0	0	0	0	1	2	0	1	0	0	0	0	0	0	0	0	1	1	1	1	0	0	2	0	2	1	2	2	2	0	0	0	0	2	2	1	0	1	1	0	0	0	2	0	1	0	2	0
706	1	0	0	0	0	2	1	0	0	0	2	0	0	0	0	0	0	2	1	1	1	0	0	2	0	0	0	2	2	2	2	2	1	0	0	2	1	0	2	0	0	0	0	2	0	1	1	1	1
707	1	1	0	0	0	1	2	0	1	0	0	0	1	0	0	0	1	0	2	1	1	0	0	2	0	2	0	1	2	2	1	0	0	0	0	1	2	0	0	2	0	1	0	1	0	1	0	1	0
708	1	0	0	0	0	2	2	1	1	0	0	1	1	0	0	0	0	2	1	1	0	0	0	2	0	0	0	2	2	2	1	1	1	0	1	1	0	0	1	0	0	1	1	1	1	0	0	1	1
709	0	1	0	0	0	2	1	0	1	0	0	0	2	1	1	0	0	0	0	0	1	0	1	1	0	0	0	2	2	1	0	0	1	2	2	2	1	0	0	1	0	0	0	2	0	1	0	1	0
710	0	0	1	0	0	1	2	0	2	0	0	0	0	0	0	0	0	1	2	2	0	0	0	2	0	2	0	1	1	1	0	1	1	1	2	0	1	0	1	0	0	1	1	2	2	0	0	2	1
711	0	0	0	0	0	1	2	0	0	1	1	1	2	0	0	0	0	0	1	1	0	0	0	2	0	1	0	2	2	2	1	0	2	0	0	2	2	0	1	1	1	1	1	2	1	0	0	1	1
712	0	0	0	0	0	2	1	0	1	0	1	0	1	0	0	0	0	0	1	1	1	0	0	2	0	2	0	2	1	1	2	1	1	0	1	1	1	0	0	0	0	1	0	1	0	1	0	2	0
713	0	0	0	0	0	1	1	0	0	0	2	0	1	0	0	0	0	0	2	2	0	0	1	1	0	1	0	2	2	2	2	0	1	0	1	1	1	0	2	0	0	1	1	2	0	1	0	1	1
714	1	0	0	0	0	1	2	0	2	0	0	0	1	0	0	0	0	0	2	2	0	0	0	2	0	2	0	2	2	1	1	0	0	0	0	2	2	0	1	1	0	0	0	1	0	1	0	2	0
715	0	0	0	0	0	1	2	0	2	0	0	1	2	0	0	0	0	0	2	2	0	0	0	2	0	1	0	2	1	1	2	1	2	0	0	2	0	0	1	1	0	0	1	2	0	0	0	2	0
716	1	0	0	0	0	0	1	0	0	0	0	1	2	0	0	0	0	0	0	0	0	0	1	1	0	0	0	2	2	2	0	1	1	0	0	1	1	1	0	0	0	0	0	1	0	1	1	1	1
717	1	0	1	1	1	2	2	0	1	0	1	0	1	0	0	0	0	1	0	0	1	0	0	2	0	0	0	2	2	1	0	1	1	1	0	2	2	0	1	0	0	2	2	2	1	1	0	2	0
718	1	0	0	0	0	1	2	1	1	0	0	2	2	1	1	1	0	0	2	1	1	0	0	2	0	1	0	1	1	2	1	0	1	1	1	2	2	0	1	2	1	1	1	2	0	1	0	2	0
719	1	0	0	0	0	0	1	1	1	0	0	0	0	0	0	0	0	1	1	1	0	0	0	2	0	2	0	1	2	2	0	0	1	2	1	2	2	0	0	2	0	1	0	1	1	2	0	2	0
720	1	0	1	0	0	0	1	0	0	0	1	0	1	0	0	0	0	0	1	1	0	0	1	1	1	0	0	1	1	1	0	0	1	0	0	2	0	0	1	1	0	1	1	1	1	1	0	2	0
721	1	0	0	0	0	0	1	0	0	0	1	0	1	0	0	0	0	2	1	1	1	0	0	2	0	1	0	2	2	1	0	0	2	0	0	2	1	0	0	2	0	0	1	2	1	0	0	1	1
722	0	0	0	0	0	2	1	0	1	0	0	0	0	0	0	0	0	0	2	2	0	0	1	1	0	1	0	2	2	2	2	1	2	0	0	2	1	0	0	2	0	1	1	2	1	2	0	2	0
723	0	0	0	0	0	0	2	0	2	0	0	0	0	0	0	0	0	1	2	2	0	0	0	2	0	1	0	2	1	1	2	1	1	0	2	2	1	0	1	1	0	0	0	1	0	0	0	1	1
724	0	1	0	0	0	1	1	0	0	0	1	0	1	1	1	0	0	0	1	2	0	1	0	2	0	1	0	1	2	2	0	0	1	1	1	1	1	0	1	0	0	0	1	2	1	0	0	1	1
725	0	0	0	0	0	1	1	0	0	0	1	0	0	0	0	0	0	0	2	2	0	0	0	2	0	1	1	2	2	2	0	1	1	0	0	2	1	0	0	2	0	0	0	1	0	1	0	2	1
726	0	0	0	0	0	0	2	0	2	0	0	0	2	1	1	0	0	1	0	1	1	0	1	2	0	0	0	2	1	1	1	0	1	1	2	0	2	0	0	2	0	2	2	2	1	1	0	2	0
727	0	0	0	0	0	1	2	0	2	0	0	2	2	0	0	0	0	0	1	1	0	0	0	2	0	2	0	1	2	2	1	2	1	0	0	2	2	0	1	1	0	0	1	2	1	0	0	2	0
728	1	0	0	0	0	1	1	1	0	0	1	1	2	0	0	0	0	1	1	0	0	0	0	2	0	0	0	2	2	2	1	0	2	1	1	2	1	0	0	1	0	0	0	1	0	0	0	2	1
729	1	0	0	0	0	2	1	0	0	0	1	1	2	0	0	0	0	0	0	0	1	1	0	2	0	2	1	2	2	2	0	1	1	2	1	1	1	1	0	0	0	1	0	0	0	0	0	0	2
730	1	0	0	0	0	0	0	0	0	0	2	0	2	0	0	0	0	2	2	2	0	0	0	2	0	1	0	1	1	1	0	0	0	1	0	2	1	1	1	1	0	0	1	1	0	2	0	2	0
731	1	0	0	0	0	2	1	0	1	0	1	0	0	0	0	0	0	0	1	1	1	0	0	2	0	2	0	1	1	1	1	1	1	0	0	2	2	0	2	0	1	0	1	1	1	1	0	2	1
732	1	0	0	0	0	0	2	0	1	0	0	0	1	0	0	0	0	2	1	1	1	0	0	2	0	1	0	1	1	1	1	0	0	1	0	2	2	0	1	1	0	1	1	2	1	1	0	2	0
733	1	0	0	0	0	0	1	1	0	0	1	0	0	0	0	0	0	1	2	1	1	0	0	2	0	2	0	2	2	2	2	1	2	1	2	2	2	0	1	1	0	0	0	2	0	0	0	1	1
734	0	0	1	1	1	2	1	0	1	0	0	1	1	0	0	1	0	0	0	1	0	0	0	2	0	1	0	2	2	2	1	1	1	0	1	1	2	0	0	2	0	0	2	2	0	0	0	1	0
735	0	0	0	0	0	0	2	0	0	0	1	0	0	0	0	0	0	0	1	1	1	0	1	1	1	1	0	1	1	1	2	0	1	0	1	1	1	1	0	0	0	0	1	2	0	1	0	2	2
736	0	0	0	0	0	1	2	0	0	0	0	0	0	0	0	0	0	1	2	2	0	0	0	2	0	1	0	1	2	2	0	0	1	1	0	2	1	0	2	0	1	0	0	2	0	1	1	0	2
737	1	0	0	0	0	1	2	0	0	0	0	0	0	0	0	0	0	1	1	1	0	0	0	2	0	1	0	2	2	1	1	0	1	1	1	2	1	0	2	0	0	0	0	1	0	0	0	1	1
738	1	0	0	0	0	1	2	0	2	0	0	0	1	0	0	0	0	0	1	1	1	0	0	2	0	1	0	2	2	2	0	0	2	0	0	2	1	0	1	0	0	0	0	2	0	2	0	1	1
739	1	0	0	0	0	2	2	1	0	0	1	1	2	0	0	0	1	1	1	2	0	0	2	0	0	1	0	2	2	2	1	0	1	0	0	2	1	1	1	2	2	1	1	2	1	1	0	2	1
740	0	0	0	0	0	0	1	0	1	0	1	0	0	0	0	0	0	1	2	2	0	0	0	2	0	2	0	2	1	1	1	1	1	0	2	1	2	0	1	1	0	0	0	2	0	0	0	1	1
741	1	0	0	0	0	2	1	0	1	1	1	0	0	0	0	0	0	0	0	0	1	0	0	2	0	1	1	2	2	2	0	1	1	0	1	1	1	1	0	1	0	1	1	1	1	0	0	0	2
742	1	0	0	0	0	0	1	0	1	0	0	1	2	0	0	0	0	0	0	0	0	0	0	2	0	1	0	2	2	2	0	1	1	2	2	1	1	1	0	1	0	1	0	1	0	1	0	2	1
743	0	0	0	0	0	0	2	0	2	0	0	1	1	0	0	0	0	1	0	0	1	0	0	2	0	1	0	2	2	1	0	0	2	0	0	2	2	0	2	0	0	0	0	2	0	2	0	1	1
744	1	0	0	0	0	1	2	0	0	0	0	0	0	0	0	0	0	0	1	0	1	0	0	2	0	0	0	2	1	1	2	0	0	2	1	1	2	0	0	1	0	0	0	2	0	2	0	2	2
745	1	0	0	0	0	0	1	0	0	0	0	0	0	0	0	0	0	1	0	0	0	0	2	0	0	1	1	2	2	1	0	0	1	1	0	2	2	0	2	0	0	0	0	2	0	0	0	1	1
746	1	0	0	0	0	1	1	0	1	0	1	1	2	0	0	0	0	0	1	1	0	0	2	0	0	0	0	2	2	2	1	0	0	0	0	2	1	0	1	0	0	1	1	2	0	0	0	1	2
747	1	0	0	0	0	1	1	0	0	0	1	0	1	1	1	0	0	0	1	1	0	0	0	2	0	1	1	2	2	1	0	0	0	0	0	1	1	1	0	0	0	0	0	2	0	1	0	2	1
748	1	0	0	0	0	2	2	1	1	0	0	0	1	0	0	0	0	0	2	1	1	0	0	2	0	1	0	2	2	1	0	0	1	0	1	1	1	2	0	0	0	0	0	1	1	1	0	1	1
749	1	0	0	0	0	1	1	0	1	0	0	0	1	0	0	0	0	0	1	1	1	0	0	2	0	2	0	1	2	2	1	0	0	0	0	2	1	0	1	1	0	0	0	2	0	1	0	0	2
750	1	0	0	0	0	2	2	0	1	0	0	1	2	0	0	0	0	1	0	0	0	0	2	0	0	0	0	2	2	1	1	0	0	0	2	1	2	0	0	2	0	1	1	2	2	0	0	1	0
751	0	0	1	0	0	0	0	0	0	0	2	0	1	0	0	0	0	0	1	1	0	0	0	2	0	2	0	1	2	2	1	0	2	0	0	2	1	0	1	1	0	0	0	2	0	1	1	0	2
752	0	0	0	0	0	1	2	0	1	0	1	0	0	0	0	0	0	1	2	2	0	1	0	2	0	0	0	1	2	2	0	0	1	1	2	1	1	1	0	1	0	0	0	1	0	1	0	2	0
753	0	0	0	0	0	0	2	0	0	0	1	1	1	0	0	0	0	0	1	1	1	0	0	2	0	1	0	2	2	2	2	2	2	0	2	0	1	0	0	1	0	0	0	1	0	0	0	1	1
754	0	0	0	0	0	0	2	0	1	0	1	0	1	1	0	0	0	1	2	2	0	0	0	2	0	1	0	2	2	2	1	0	2	0	1	2	2	0	0	2	0	0	0	1	0	0	0	1	1
755	1	0	0	0	0	0	2	0	2	0	0	0	0	0	0	0	0	2	2	2	0	0	0	2	0	1	0	0	2	1	0	2	1	0	1	1	2	0	0	2	0	0	0	2	0	0	1	0	1
756	1	0	0	0	0	0	1	0	2	0	0	0	0	0	0	1	0	0	2	2	1	0	0	2	0	0	1	2	2	2	0	2	2	0	2	0	2	0	0	2	0	1	0	1	0	1	0	1	1
757	1	0	0	0	0	1	2	0	0	0	0	1	1	0	0	1	0	1	1	1	0	0	1	1	0	1	0	1	2	2	1	0	2	0	1	2	2	0	0	1	0	0	0	2	0	2	0	2	0
758	1	0	0	0	0	2	1	0	0	0	1	1	1	0	0	0	0	1	1	1	0	0	1	1	1	0	0	1	2	2	0	0	1	1	2	1	2	0	0	2	1	0	1	1	1	1	0	0	2
759	0	0	0	0	0	0	2	0	0	0	0	1	1	0	0	0	0	0	0	1	1	0	0	2	0	0	0	2	1	1	2	1	0	1	0	2	2	0	1	1	0	1	1	2	0	1	0	1	1
760	1	0	1	0	0	1	2	0	2	0	0	0	1	1	1	0	0	0	2	2	0	0	0	2	0	2	0	2	0	0	2	0	2	1	1	2	1	0	1	2	1	1	1	2	1	0	0	2	0
761	1	0	0	0	0	1	2	0	2	0	0	1	1	0	0	0	0	1	1	1	0	0	0	2	0	1	0	2	2	1	1	0	1	0	1	1	1	1	1	1	0	0	0	2	1	0	0	0	0
762	0	0	1	0	1	1	2	0	2	0	0	0	1	0	0	0	0	1	0	0	0	0	0	2	0	2	0	2	2	1	2	1	2	0	1	2	2	0	0	1	0	0	0	1	0	0	0	1	1
763	1	0	0	0	0	1	1	0	1	0	1	0	0	0	0	0	0	0	1	1	0	0	0	2	0	2	0	2	1	1	2	0	1	0	0	2	1	1	0	1	0	1	2	2	1	0	0	1	1
764	1	0	0	0	0	1	1	0	1	0	1	1	1	0	0	1	0	1	2	2	0	0	0	2	0	1	0	1	2	2	0	2	2	0	0	2	1	0	1	2	1	0	1	1	1	0	0	2	1
765	1	1	0	0	0	1	2	0	0	0	0	1	1	0	0	0	0	0	0	0	0	0	0	2	0	0	0	2	2	1	0	1	0	0	1	1	1	0	0	1	0	0	1	2	1	0	0	2	1
766	0	0	0	0	0	1	2	0	0	1	1	0	0	0	0	0	0	0	1	1	1	0	0	2	0	0	0	2	2	2	0	1	1	0	1	2	2	0	0	2	0	1	1	1	1	1	0	2	0
767	1	0	0	0	0	2	2	1	1	0	0	0	1	0	0	0	0	0	1	1	1	0	0	2	0	0	0	1	2	2	0	2	1	0	1	0	2	0	2	0	0	0	1	2	1	0	0	2	0
768	1	1	0	0	0	1	2	1	0	0	1	0	0	0	0	0	0	2	1	1	1	0	0	2	0	2	1	2	2	1	0	0	0	2	0	2	1	0	2	0	0	1	1	1	1	1	1	1	1
769	0	1	0	0	0	1	2	1	0	0	0	0	1	0	0	0	0	1	2	2	0	0	0	2	0	1	0	2	2	2	2	1	1	0	0	2	1	1	0	1	0	0	0	2	0	1	0	1	0
770	0	0	0	0	0	0	1	0	2	0	0	0	2	0	0	0	0	0	1	1	0	0	0	2	0	0	0	2	1	2	2	1	2	0	2	0	2	0	1	1	0	1	1	2	0	1	1	0	2
771	0	0	1	0	0	1	2	1	1	0	0	0	0	0	0	0	0	0	1	1	1	0	0	2	0	1	0	2	2	2	1	0	1	1	1	1	1	0	1	2	1	2	2	2	1	1	0	2	1
772	1	0	0	0	0	1	2	1	0	0	0	0	2	0	0	0	0	1	1	1	1	0	0	2	0	2	0	2	2	1	2	1	1	1	0	2	1	0	0	1	0	0	1	2	1	0	0	1	0
773	0	0	0	0	0	2	1	1	0	0	1	1	1	0	0	1	1	1	0	0	1	0	0	2	0	1	0	2	2	2	0	0	1	0	1	1	1	0	1	1	0	1	0	1	0	1	0	2	2
774	1	0	0	0	0	2	1	0	1	0	1	0	0	0	0	0	0	0	1	1	0	0	0	2	0	1	0	2	2	2	0	0	0	1	1	1	1	0	0	1	0	0	0	2	0	2	0	1	2
775	0	0	0	0	0	1	1	0	1	0	0	1	2	0	0	0	0	0	2	1	1	0	1	1	1	1	0	2	2	2	0	1	1	0	0	2	2	0	0	1	0	0	1	2	0	0	0	1	1
776	0	0	0	0	0	1	1	0	1	1	1	0	1	0	0	0	0	1	1	1	0	0	0	2	0	0	0	1	2	2	1	0	1	0	0	2	1	0	0	1	0	0	0	1	0	0	0	0	1
777	0	0	0	0	0	2	2	0	2	0	0	0	0	0	0	0	0	1	2	2	0	0	0	2	0	2	0	1	1	2	1	0	1	0	1	1	1	1	1	1	1	0	0	2	0	0	0	2	0
778	1	0	0	0	0	2	1	1	0	0	1	0	0	0	0	0	0	1	2	2	0	0	0	2	0	1	0	1	2	2	0	1	2	0	1	2	1	0	2	0	0	0	0	2	0	1	0	0	2
779	1	0	0	0	0	1	2	1	1	0	0	0	1	0	0	0	0	0	1	0	1	1	1	1	0	1	0	1	1	1	0	0	0	0	2	1	1	0	1	1	0	1	1	2	0	1	0	1	0
780	0	0	1	0	0	1	2	0	1	0	0	0	0	0	0	0	0	0	2	2	0	0	0	2	0	0	1	2	2	2	0	1	1	0	1	2	1	0	1	1	0	0	1	2	1	0	0	0	2
781	1	0	1	0	0	2	1	0	1	0	1	0	1	0	0	0	0	2	1	1	1	0	1	1	1	1	0	2	2	2	1	0	0	0	0	2	1	0	0	1	0	1	1	2	0	0	0	0	2
782	1	0	0	0	0	2	1	0	0	0	1	1	1	0	0	0	0	1	1	1	0	0	0	2	0	1	0	2	2	2	1	1	1	2	1	1	2	0	2	0	1	0	2	2	0	0	0	1	1
783	0	0	0	0	0	1	1	1	0	0	0	0	1	0	0	0	0	0	2	1	1	0	0	2	0	1	0	2	2	2	0	0	0	1	0	2	1	1	0	1	0	0	0	1	0	0	0	2	0
784	0	0	0	0	0	1	1	0	1	0	0	0	0	0	0	0	0	0	2	2	0	0	0	2	0	1	0	1	2	1	1	0	1	0	1	2	2	0	0	2	0	0	0	0	0	1	0	2	0
785	1	0	0	0	0	2	2	1	0	0	1	1	1	0	0	0	0	0	1	1	1	0	0	2	0	1	0	1	2	2	0	0	1	1	0	2	1	1	0	0	0	1	1	2	0	1	1	0	2
786	0	0	0	0	0	1	2	0	2	0	0	1	1	0	0	0	0	0	1	1	1	0	1	1	0	1	0	2	2	2	0	0	0	0	0	2	1	0	1	1	0	1	2	2	0	1	0	2	1
787	0	0	0	0	0	2	1	0	0	0	1	0	0	0	0	0	0	2	1	1	0	0	0	2	0	0	0	2	2	2	2	0	0	0	0	2	0	0	1	1	0	0	0	2	0	2	0	2	0
788	1	0	0	0	0	1	2	0	1	0	0	0	0	0	0	0	0	1	1	1	0	0	0	2	0	2	0	1	2	2	0	1	1	0	1	2	1	0	0	1	0	0	0	2	1	1	0	0	2
789	0	0	0	0	0	2	2	0	2	0	0	0	1	0	0	0	0	1	1	1	0	0	0	2	0	1	0	2	2	2	1	0	1	1	2	0	2	0	1	1	0	0	1	1	1	0	0	1	0
790	0	0	1	0	0	1	1	0	0	0	1	1	1	0	0	0	0	2	2	2	0	0	0	2	0	2	0	2	2	2	0	1	0	1	1	1	2	0	1	1	0	1	1	2	1	0	0	2	1
791	0	0	0	0	0	0	0	0	0	0	2	0	0	0	0	0	0	0	2	1	1	0	0	2	0	1	0	2	2	2	1	0	1	1	0	2	2	0	2	0	0	0	1	1	1	0	0	2	0
792	0	0	0	0	0	2	2	1	0	0	0	0	0	0	0	0	0	2	2	2	0	0	0	2	0	1	0	0	1	1	1	1	1	0	2	1	1	1	0	1	0	0	1	2	1	0	0	0	2
793	0	0	0	0	0	2	0	0	0	0	2	0	0	0	0	0	0	1	1	1	0	0	0	2	0	1	0	1	2	2	1	0	0	1	1	1	2	1	0	1	0	0	0	1	0	1	1	1	1
794	1	0	0	0	0	0	2	1	1	0	0	0	1	0	0	0	0	0	1	1	1	0	0	2	0	0	0	2	2	2	2	0	0	0	1	2	0	0	2	0	0	0	0	1	0	0	0	1	1
795	1	0	1	0	0	1	2	0	0	0	0	0	1	0	0	0	0	0	1	1	1	0	0	2	0	0	0	1	2	2	1	0	1	0	1	1	1	1	0	1	0	0	0	2	0	1	0	1	1
796	1	0	0	0	0	0	1	0	0	0	2	0	0	0	0	0	0	1	1	1	0	0	1	1	1	1	0	2	2	2	0	1	1	1	1	2	1	1	0	2	0	1	0	0	0	0	0	2	0
797	1	0	0	0	0	0	2	1	0	0	0	1	1	0	0	1	0	0	2	1	0	0	0	2	0	0	0	1	1	0	2	0	0	0	2	1	1	0	1	1	0	1	1	2	1	0	0	2	0
798	1	0	0	0	0	2	1	1	0	0	1	1	2	1	1	0	0	0	1	1	0	0	1	1	0	0	0	1	2	2	0	1	1	0	0	2	2	0	0	1	0	0	1	2	1	0	0	2	0
799	0	0	0	0	0	1	1	0	0	0	1	0	0	0	0	0	1	2	0	0	2	0	0	2	0	0	0	2	1	2	1	1	1	2	1	1	2	0	0	2	0	0	0	2	0	1	0	1	1
800	0	0	0	0	0	0	2	0	1	0	1	0	0	0	0	0	0	1	1	1	0	0	0	2	0	1	0	1	2	2	0	2	1	0	1	1	1	1	1	1	1	1	1	2	0	0	0	1	1
801	1	0	0	0	0	2	1	1	1	0	1	0	0	0	0	0	0	1	1	1	0	1	1	1	1	1	0	1	2	2	0	0	0	0	0	2	2	0	0	1	0	0	1	2	1	0	0	1	1
802	1	0	0	0	0	0	2	0	0	0	1	0	1	0	0	0	0	2	1	1	1	0	0	2	0	2	0	2	2	2	2	0	1	0	1	1	1	0	1	1	0	2	2	2	1	1	1	0	2
803	0	0	0	0	0	1	2	1	0	0	0	0	0	0	0	0	0	0	0	1	0	0	1	1	0	0	0	2	2	1	0	1	1	0	0	2	0	0	2	0	1	1	1	2	1	1	0	2	1
804	0	0	0	0	0	1	1	0	1	1	0	2	2	0	0	0	0	1	1	1	1	0	0	2	0	2	0	2	2	2	0	1	1	1	1	1	2	1	0	2	1	0	0	2	0	2	0	1	0
805	0	1	0	0	0	1	2	0	0	0	0	0	0	0	0	0	0	1	2	2	0	0	1	2	0	0	0	2	2	2	0	0	1	1	1	1	1	0	2	0	0	1	1	1	1	0	0	1	0
806	1	0	0	0	0	1	2	0	1	0	0	0	1	0	0	0	0	2	2	1	1	0	0	2	0	2	0	1	2	2	1	2	1	0	1	1	2	0	0	2	0	0	0	0	1	1	0	2	0
807	1	0	0	0	0	2	1	1	0	0	1	0	0	0	0	0	0	1	1	1	1	0	0	2	0	0	0	1	1	1	2	1	1	1	0	2	1	1	0	0	0	1	0	1	2	1	0	2	2
808	1	0	1	1	1	2	1	0	1	0	1	1	1	0	0	0	0	1	1	1	0	1	0	2	0	1	0	0	1	1	1	1	2	1	1	2	1	1	1	1	0	1	1	2	1	0	0	2	1
809	0	0	0	0	0	1	2	0	1	0	0	0	1	0	0	0	0	0	1	1	0	0	0	2	0	0	0	2	2	2	1	1	1	1	1	1	1	0	0	1	0	0	0	2	0	0	0	2	0
810	1	0	0	0	0	1	2	0	1	0	0	0	0	0	0	0	0	0	1	0	1	0	0	2	0	1	1	2	2	2	0	0	1	1	1	1	2	0	1	1	0	0	1	2	1	0	0	2	0
811	0	0	0	0	0	1	1	0	1	0	1	1	1	0	0	1	0	0	1	1	0	0	1	1	1	1	0	1	2	2	0	0	1	0	0	2	2	0	1	1	0	0	0	2	1	1	0	2	0
812	0	0	0	0	0	2	2	1	0	0	0	2	2	0	0	0	0	1	1	1	0	0	0	2	0	0	0	2	2	1	1	0	2	1	2	1	1	0	1	1	0	1	1	1	1	2	1	2	1
813	1	0	0	0	0	2	2	1	0	0	1	0	0	0	0	0	0	2	2	1	1	0	0	2	0	2	0	2	2	2	0	0	1	0	0	2	1	0	0	1	1	0	2	2	0	0	0	2	1
814	0	0	0	0	0	1	2	0	1	0	0	1	2	0	0	1	0	0	1	1	1	0	0	2	0	1	0	2	2	2	0	0	0	0	0	1	2	0	0	2	0	0	0	2	0	0	0	1	1
815	0	0	0	0	0	1	1	0	0	0	0	0	1	0	0	0	1	2	0	0	2	1	0	2	0	1	0	2	2	2	1	0	1	0	1	1	2	0	0	2	0	0	0	2	0	0	0	2	2
816	0	1	0	0	0	1	2	0	1	0	1	0	1	0	0	0	1	1	1	1	0	0	0	2	0	1	0	2	2	1	0	1	1	2	1	2	2	0	1	1	0	0	1	1	0	1	0	2	0
817	0	0	0	0	0	0	2	0	0	0	1	0	1	1	1	0	0	1	0	0	0	0	0	2	0	1	0	2	2	2	1	0	1	0	1	1	1	0	1	1	0	1	1	2	2	2	0	2	0
818	0	0	0	0	0	0	1	0	2	0	0	1	0	0	0	0	0	0	0	0	0	0	0	2	0	1	0	1	2	2	0	0	1	1	1	2	2	0	0	2	0	0	0	1	0	0	0	2	1
819	1	0	0	0	0	1	0	0	0	0	2	1	1	0	0	0	0	1	1	1	0	0	1	1	0	2	0	0	2	1	0	1	2	0	1	2	0	1	1	0	0	0	1	2	0	1	0	1	2
820	1	0	1	0	0	2	2	0	0	0	0	0	1	0	0	0	1	2	1	1	1	0	0	2	0	1	0	2	2	2	1	0	1	1	1	2	2	0	0	2	0	2	2	2	1	0	0	0	2
821	0	0	0	0	0	0	2	0	2	0	0	0	0	0	0	0	1	1	1	1	0	0	0	2	0	1	0	2	2	2	1	1	1	0	1	2	1	0	0	1	0	0	0	1	0	0	2	0	2
822	0	0	0	0	0	2	2	0	2	0	0	0	0	0	0	0	0	1	1	1	0	1	0	2	0	0	0	2	2	2	2	1	2	1	1	2	0	1	0	1	0	1	1	1	1	1	0	2	1
823	1	0	0	0	0	0	2	1	0	0	0	1	2	1	1	0	0	1	0	0	1	0	0	2	0	0	0	2	1	1	1	1	1	1	1	1	2	0	0	1	0	0	1	2	1	1	0	1	2
824	1	0	0	0	0	1	2	0	1	0	1	1	1	0	0	1	0	1	1	1	0	0	0	2	0	1	0	2	1	1	2	0	0	1	0	2	1	0	2	1	1	0	0	2	0	2	0	1	1
825	0	0	0	0	0	2	2	1	0	0	0	0	0	0	0	0	1	1	1	1	0	0	0	2	0	2	0	2	2	2	1	1	1	1	0	2	2	0	0	1	0	0	2	2	0	0	0	1	1
826	0	0	0	0	0	0	2	0	2	0	0	1	1	0	0	1	0	1	2	2	0	0	0	2	0	1	1	2	2	2	0	0	0	0	0	2	0	0	1	1	0	0	0	2	0	1	0	1	0
827	0	0	0	0	0	1	1	0	0	0	1	0	0	0	0	0	0	1	0	0	2	0	0	2	0	0	1	2	2	2	1	0	0	0	0	2	1	0	1	1	0	0	0	1	0	0	0	2	0
828	1	0	0	0	0	2	2	0	1	0	1	0	0	0	0	0	0	0	2	2	0	0	0	2	0	2	0	2	1	1	2	1	1	1	1	1	1	0	1	1	0	0	0	1	0	1	0	2	0
829	0	0	0	0	0	0	2	0	1	0	0	1	1	0	0	1	0	1	2	2	0	0	0	2	0	2	0	2	2	2	1	0	0	1	0	2	1	1	0	1	0	1	1	1	1	0	1	0	2
830	1	0	0	0	0	1	1	1	0	0	1	0	0	0	0	0	1	2	1	1	1	0	0	2	0	1	0	2	2	2	0	0	1	0	1	1	2	0	0	2	0	0	0	2	0	1	1	2	1
831	1	0	0	0	0	1	2	0	0	0	1	1	1	0	0	0	0	1	1	1	1	0	0	2	0	0	0	2	2	2	2	0	2	0	1	1	1	0	0	1	0	0	1	1	1	0	0	1	1
832	1	0	0	0	0	0	1	0	2	0	0	0	0	0	0	0	0	0	1	1	0	0	0	2	0	1	0	2	2	2	0	0	2	0	2	1	1	0	1	0	0	0	0	2	0	1	1	1	1
833	0	0	0	0	0	0	2	0	0	0	1	0	1	0	0	0	0	0	2	1	1	0	0	2	0	1	0	2	2	1	2	0	0	0	0	2	2	0	1	2	1	0	1	2	1	0	0	1	0
834	0	0	0	0	0	2	2	0	1	0	0	0	1	0	0	0	0	0	1	1	0	0	0	2	0	1	0	2	2	2	0	0	1	1	0	2	1	1	0	1	0	2	2	2	0	1	0	1	1
835	1	0	0	0	0	0	1	0	1	0	1	0	1	0	0	0	0	1	1	1	1	0	0	2	0	2	0	1	1	1	0	1	1	0	1	1	1	0	2	0	0	0	0	0	0	1	0	2	0
836	1	0	0	0	0	1	2	1	0	0	0	1	1	0	0	1	0	0	1	1	1	0	1	1	1	1	0	2	2	2	0	1	2	1	2	2	1	0	0	1	1	1	1	2	1	0	1	1	1
837	0	0	0	0	0	1	2	0	1	0	1	0	0	0	0	0	0	0	2	1	1	0	0	2	0	1	0	1	1	1	1	2	2	1	0	2	1	0	1	2	1	1	1	2	1	0	0	2	0
838	1	0	1	1	1	2	2	0	2	0	0	0	0	0	0	0	0	1	1	1	1	0	1	1	0	1	0	2	2	2	0	1	1	1	0	2	2	0	2	0	0	1	1	1	0	0	0	0	2
839	1	0	0	0	0	2	2	0	0	0	0	0	0	0	0	0	0	0	2	1	1	0	1	1	0	1	0	2	2	1	1	1	1	1	2	0	1	1	0	1	0	0	1	2	1	0	0	0	2
840	0	0	0	0	0	1	2	0	2	0	0	0	0	0	0	0	0	0	1	1	0	0	0	2	0	1	0	2	2	2	1	1	1	0	1	1	1	0	0	0	0	1	1	1	1	1	0	1	1
841	0	0	0	0	0	1	2	0	1	0	0	0	0	0	0	0	0	1	1	1	1	1	0	2	0	1	0	2	2	2	1	0	0	0	1	1	0	1	0	0	0	2	2	2	1	0	0	0	2
842	1	0	0	0	0	1	2	0	1	0	0	0	2	0	0	0	0	0	2	2	0	0	0	2	0	0	0	1	2	2	0	1	1	0	2	2	1	0	1	0	0	1	0	0	2	0	0	0	2
843	0	0	0	0	0	2	2	0	0	0	0	1	1	0	0	1	0	1	1	1	0	0	1	1	1	0	0	1	2	2	0	0	0	0	0	2	1	1	0	0	0	0	0	1	0	0	0	2	1
844	0	0	0	0	0	2	2	1	0	0	0	1	2	0	0	0	0	1	2	0	1	0	1	1	1	0	0	2	2	2	1	1	1	0	0	2	2	0	1	1	0	1	1	2	1	0	0	2	1
845	1	0	0	0	0	0	1	0	2	0	0	0	0	0	0	0	0	1	2	2	0	0	0	2	0	1	0	2	1	1	2	0	0	1	0	2	2	1	0	1	0	0	1	2	1	0	0	1	2
846	1	0	0	0	0	2	2	0	1	0	0	0	0	0	0	0	0	0	1	1	1	0	0	2	0	0	0	1	1	1	1	0	1	1	0	2	2	0	0	2	0	0	0	0	0	1	0	2	0
847	0	0	0	0	0	2	2	0	1	0	0	1	2	0	0	0	0	1	2	2	0	0	1	1	0	2	0	2	2	1	2	2	2	0	1	1	1	0	0	2	0	1	1	2	0	1	0	2	0
848	0	0	0	0	0	0	2	0	1	0	0	1	1	0	0	1	1	2	1	1	1	0	1	1	1	2	0	2	2	2	1	0	2	0	2	1	2	0	0	1	0	0	1	1	0	2	0	1	1
849	1	0	0	0	0	2	2	0	1	0	1	0	0	0	0	0	1	0	2	1	1	0	0	2	0	1	0	2	2	2	2	1	1	2	1	1	0	0	2	0	1	0	0	1	0	1	0	2	0
850	1	0	0	0	0	0	2	0	2	0	0	0	0	0	0	0	0	1	2	2	0	0	0	2	0	0	0	1	1	1	1	0	1	2	0	2	2	0	1	1	0	1	0	1	2	1	0	1	0
851	0	0	0	0	0	2	0	0	0	0	2	0	0	0	0	0	0	0	2	2	0	0	1	1	0	1	0	2	2	2	0	0	0	0	1	2	2	0	0	2	0	1	1	2	1	0	0	2	2
852	0	1	0	0	0	1	2	0	2	0	0	0	0	0	0	0	0	1	0	0	2	0	0	2	0	1	0	2	2	2	0	2	1	1	0	2	1	0	1	1	0	0	1	1	1	1	1	1	1
853	0	0	0	0	0	2	1	0	2	0	0	1	1	0	0	1	0	0	1	1	1	0	0	2	0	1	1	2	1	1	1	1	1	1	1	1	1	0	0	2	0	0	1	2	0	0	0	2	1
854	0	0	0	0	0	0	1	0	1	0	0	0	0	0	0	0	0	0	1	0	1	0	0	2	0	1	0	1	2	2	1	0	0	0	2	1	1	0	2	0	0	0	0	1	0	0	0	1	1
855	1	0	0	0	0	2	1	0	0	0	0	0	1	0	0	0	0	0	2	1	1	0	0	2	0	1	0	1	2	2	0	2	2	0	2	0	1	0	1	1	0	0	1	1	0	1	0	2	0
856	0	0	1	0	0	2	2	0	2	0	0	0	1	0	0	0	0	1	0	0	1	0	0	2	0	2	0	1	1	1	0	0	1	0	1	2	0	0	1	1	0	0	0	2	0	0	0	2	0
857	1	0	0	0	0	0	1	1	0	0	1	0	2	1	1	0	0	0	2	2	0	0	0	2	0	2	0	1	2	2	1	1	2	0	1	1	1	0	1	2	1	0	1	2	1	0	0	0	2
858	1	0	0	0	0	2	1	0	1	0	0	0	1	0	0	0	0	1	2	2	0	1	1	1	1	0	0	1	2	2	0	1	1	0	1	1	1	0	0	1	0	1	1	1	1	1	0	1	1
859	1	0	0	0	0	0	2	0	2	0	0	0	1	0	0	0	0	0	1	1	1	0	1	1	0	1	0	1	2	2	0	1	1	0	1	2	1	1	0	1	0	0	0	1	0	0	0	1	1
860	0	0	0	0	0	2	1	0	1	0	0	1	2	0	0	0	0	0	2	2	0	0	0	2	0	0	0	1	2	2	0	0	1	1	0	2	2	0	2	1	0	0	0	2	0	0	0	2	0
861	1	0	0	0	0	1	2	0	1	0	0	0	1	0	0	0	0	0	2	2	0	1	0	2	0	2	1	2	2	2	0	0	1	0	1	1	1	1	0	1	0	0	0	2	1	1	0	0	2
862	0	0	1	0	0	2	2	0	2	0	0	0	1	0	0	0	0	0	1	1	0	0	0	2	0	2	0	2	1	1	2	0	0	0	0	2	1	1	1	0	0	0	0	2	0	2	0	1	1
863	1	0	0	0	0	2	1	0	2	0	0	0	0	0	0	0	0	0	1	1	0	0	0	2	0	1	0	2	1	1	2	0	1	1	1	2	1	1	0	1	0	0	0	1	0	0	0	0	2
864	0	0	0	0	0	1	1	0	0	0	1	0	1	0	0	0	0	0	1	1	0	0	1	1	0	0	0	2	1	1	2	0	2	1	2	1	0	1	0	0	0	0	0	2	0	1	0	1	1
865	1	0	1	1	1	1	2	0	1	0	1	1	2	1	1	0	0	1	0	0	2	0	0	2	0	2	0	2	2	2	0	0	1	0	1	1	0	0	1	0	0	0	0	1	0	0	0	1	1
866	1	0	0	0	0	0	1	0	0	0	1	0	0	0	0	0	0	0	1	1	1	0	1	1	1	1	0	2	2	1	0	1	2	0	1	1	1	0	2	0	0	0	0	1	0	0	0	1	1
867	0	0	0	0	0	0	0	0	1	1	1	0	1	0	0	0	1	2	1	1	0	0	0	2	0	0	0	2	1	1	2	1	1	0	0	1	0	1	1	0	0	1	0	1	0	1	0	2	1
868	0	0	0	0	0	2	1	1	0	0	1	1	1	0	0	0	0	0	2	2	1	0	0	2	0	1	0	1	2	2	0	0	0	0	0	2	1	0	0	0	0	0	0	0	0	1	0	2	1
869	1	0	0	0	0	0	2	0	2	0	0	0	0	0	0	0	0	1	1	1	1	0	0	2	0	1	0	2	2	2	1	0	0	1	0	2	2	0	1	1	0	0	0	1	0	0	0	1	1
870	0	0	1	0	1	1	1	0	0	0	1	0	0	0	0	0	0	1	1	1	0	0	0	2	0	0	0	1	1	1	1	0	1	0	0	2	1	0	1	2	1	0	1	2	0	0	1	0	2
871	0	0	0	0	0	1	1	0	0	0	2	1	2	0	0	1	0	0	0	0	0	0	1	1	1	1	0	1	1	1	0	1	1	0	0	2	0	0	1	1	0	1	1	1	1	0	0	0	1
872	1	0	1	0	0	2	1	0	1	1	1	0	0	0	0	0	0	0	1	1	0	1	1	1	1	0	0	2	2	1	1	0	1	0	1	1	2	0	1	1	0	0	0	2	0	1	0	1	2
873	1	0	0	0	0	0	2	0	1	0	0	0	0	0	0	0	0	1	0	0	0	0	0	2	0	2	0	2	2	2	0	1	2	0	1	1	0	1	1	0	0	0	0	2	0	0	0	2	0
874	0	0	0	0	0	1	1	0	0	0	1	0	0	0	0	0	0	0	0	1	0	0	0	2	0	1	0	2	2	2	1	0	0	0	0	2	0	2	0	0	0	1	1	2	1	0	1	1	1
875	0	0	0	0	0	2	1	0	1	0	1	0	0	0	0	0	0	1	1	1	0	0	1	1	1	2	0	2	1	1	1	0	0	1	1	1	1	1	1	1	1	0	0	1	0	0	0	2	0
876	1	0	0	0	0	1	2	1	1	0	0	0	2	0	0	0	0	0	1	1	0	2	0	2	0	1	0	2	2	2	1	0	1	1	0	2	1	0	2	0	0	0	2	2	0	0	0	2	0
877	0	0	0	0	0	2	2	1	0	0	0	1	1	0	0	1	0	0	2	1	1	0	0	2	0	1	1	1	2	2	0	0	1	1	0	2	2	0	0	1	0	0	0	2	0	1	0	2	0
878	0	0	0	0	0	1	1	0	0	0	1	0	1	0	0	0	0	1	1	1	1	0	0	2	0	2	0	1	1	1	1	0	0	0	2	1	1	0	1	1	0	0	0	2	0	0	0	1	2
879	1	0	1	1	1	1	2	1	1	0	0	0	0	0	0	0	0	0	1	1	1	0	1	1	0	1	0	1	2	2	1	2	2	0	1	1	1	1	0	1	0	0	1	2	0	1	0	1	1
880	0	1	0	0	0	2	2	1	0	0	1	0	0	0	0	0	0	0	0	0	1	0	0	2	0	1	0	2	2	2	1	0	0	1	0	2	1	0	0	1	0	1	1	1	1	2	0	0	2
881	1	0	0	0	0	1	1	0	2	0	0	0	0	0	0	0	0	1	0	1	1	0	0	2	0	0	0	0	2	2	0	1	1	2	1	1	0	0	1	1	0	2	1	2	1	0	0	2	1
882	0	0	0	0	0	0	2	0	2	0	0	1	1	0	0	1	0	0	2	1	1	1	0	2	0	0	0	2	2	2	0	1	1	0	0	2	1	1	0	0	0	2	2	2	1	1	1	1	1
883	1	1	0	0	0	0	1	0	2	0	0	0	1	0	0	0	0	0	0	1	0	0	0	2	0	1	0	2	2	1	0	0	1	0	0	2	2	0	0	1	0	1	0	1	0	0	0	0	0
884	0	0	0	0	0	0	2	0	0	0	0	0	0	0	0	0	0	0	1	1	1	0	0	2	0	1	0	1	2	2	1	2	1	0	0	2	2	1	0	1	0	1	1	2	1	0	0	2	0
885	1	0	0	0	0	0	2	0	1	0	1	0	1	0	0	0	0	0	1	2	0	0	1	1	1	2	0	2	2	2	1	0	0	1	0	2	1	1	0	0	0	1	1	2	1	1	0	0	2
886	1	0	0	0	0	1	1	0	1	0	1	1	0	0	0	0	0	0	2	2	0	0	0	2	0	0	0	0	2	2	0	1	1	0	0	2	1	0	0	1	0	0	0	2	0	1	0	1	1
887	1	0	0	0	0	2	2	0	1	0	0	0	2	1	1	0	0	1	1	2	0	0	1	1	0	0	1	2	2	2	0	2	1	0	0	2	0	0	1	0	0	0	0	2	0	1	0	2	0
888	0	0	0	0	0	0	1	1	0	0	1	1	2	0	0	1	0	1	1	1	0	1	1	1	1	1	0	2	2	1	0	0	1	0	1	1	1	0	0	2	0	0	0	0	0	1	0	2	0
889	0	0	0	0	0	1	2	0	2	0	0	0	0	0	0	0	0	1	1	2	0	1	0	2	0	1	1	2	2	2	0	2	1	1	0	2	2	0	2	0	1	0	0	1	0	1	0	2	0
890	0	0	0	0	0	1	2	0	1	0	1	1	2	0	0	0	0	0	2	2	0	0	0	2	0	1	0	1	2	2	0	0	1	1	1	2	1	0	1	2	1	1	1	2	1	1	0	1	1
891	1	0	0	0	0	2	2	1	0	0	0	1	1	0	0	0	1	1	1	1	0	0	0	2	0	0	0	1	1	1	0	1	0	1	0	2	2	0	0	1	0	2	2	2	1	1	0	1	1
892	1	0	0	0	0	2	2	0	0	0	0	1	1	0	0	1	0	0	1	2	0	0	0	2	0	0	1	2	2	2	0	2	2	0	1	1	1	1	0	1	0	0	1	2	1	1	0	2	0
893	0	0	0	0	0	2	2	0	0	0	0	1	1	0	0	0	0	0	0	0	0	0	1	1	0	1	0	2	1	1	2	1	1	1	1	1	1	0	1	1	0	1	1	1	1	1	1	1	1
894	0	0	0	0	0	1	1	0	0	0	0	1	1	0	0	0	1	0	2	1	1	0	0	2	0	0	0	1	2	2	0	1	1	0	1	1	1	1	0	0	0	0	1	2	1	0	0	2	0
895	1	0	0	0	0	2	2	0	1	0	0	0	1	0	0	0	0	0	0	0	1	0	0	2	0	1	0	2	2	2	2	1	2	0	1	1	2	0	0	1	0	1	1	2	1	1	0	2	0
896	1	0	1	0	0	1	1	0	0	0	0	1	1	0	0	0	0	0	2	1	0	0	1	1	1	0	0	1	2	2	0	2	1	0	0	2	0	1	0	0	0	0	0	1	0	0	0	1	1
897	1	0	0	0	0	1	2	0	1	0	0	1	1	0	0	1	0	0	2	1	1	0	0	2	0	1	0	1	2	2	0	1	1	0	1	1	2	0	0	2	0	0	0	1	0	1	0	2	0
898	0	0	0	0	0	1	2	0	0	0	0	0	0	0	0	0	0	2	1	1	1	0	1	1	1	1	0	2	2	2	0	2	1	0	1	1	1	0	2	0	0	1	1	2	1	1	0	2	0
899	1	0	0	0	0	2	2	0	1	0	0	2	2	0	0	0	0	0	1	0	1	0	0	2	0	2	0	2	1	1	2	0	1	1	0	2	1	1	1	1	0	0	0	1	0	0	0	2	0
900	1	0	1	0	0	1	1	0	2	0	0	2	2	0	0	0	0	0	2	2	0	1	0	2	0	2	0	2	1	1	2	0	1	0	1	1	1	0	0	1	0	0	0	1	0	0	0	2	0
901	0	0	0	0	0	0	1	0	0	0	1	1	1	0	0	1	0	1	2	2	0	0	1	1	0	1	0	2	2	2	0	1	2	0	1	1	2	0	0	1	0	0	1	2	0	0	0	0	2
902	1	0	0	0	0	2	1	0	1	0	1	0	1	0	0	0	1	2	1	1	1	0	0	2	0	2	0	1	2	2	0	1	2	0	0	2	0	1	0	1	0	1	1	1	1	0	0	1	1
903	1	0	0	0	0	1	2	0	1	0	0	1	1	0	0	1	0	1	0	0	1	0	0	2	0	1	0	2	2	2	0	0	2	1	2	2	1	0	2	0	0	1	1	2	0	0	0	2	0
904	1	0	0	0	0	1	2	0	1	0	1	0	0	0	0	0	0	0	1	1	0	0	1	1	1	0	0	2	2	2	0	0	2	0	2	1	1	0	1	1	0	0	0	2	1	1	0	0	1
905	0	0	0	0	0	1	2	1	1	0	0	0	0	0	0	0	0	0	0	0	0	0	0	2	0	0	0	1	2	2	0	1	1	0	1	1	0	0	1	0	0	0	0	1	0	1	0	2	0
906	0	0	0	0	0	1	2	0	2	0	0	0	1	1	1	0	0	0	0	0	0	0	0	2	0	0	0	2	2	2	0	1	1	0	1	2	1	0	0	1	0	0	0	2	0	0	0	2	2
907	1	0	0	0	0	1	2	0	2	0	0	0	1	1	1	0	0	0	1	0	1	0	1	1	0	1	0	0	2	2	0	1	2	0	0	2	1	0	2	0	0	1	0	1	0	0	0	1	1
908	1	0	1	0	0	1	2	0	0	0	0	0	0	0	0	0	0	0	2	2	0	0	0	2	0	1	1	2	2	2	0	1	1	0	1	1	1	0	0	1	0	0	1	2	0	1	0	1	2
909	1	0	1	0	0	1	2	0	1	0	0	0	1	0	0	0	0	2	1	1	1	0	0	2	0	0	0	1	2	2	1	1	0	1	0	2	0	0	1	0	0	1	1	2	1	1	1	0	2
910	0	0	0	0	0	1	2	0	0	0	1	1	1	0	0	1	0	1	2	2	0	0	0	2	0	1	1	2	2	2	0	2	1	0	0	2	1	0	1	0	0	0	2	2	1	0	0	0	2
911	0	0	0	0	0	0	2	0	0	0	1	0	1	0	0	0	0	0	1	1	1	0	1	1	0	0	0	2	0	0	2	1	1	1	2	0	1	0	1	1	0	0	1	2	1	0	0	1	2
912	0	0	0	0	0	2	2	0	1	0	0	0	0	0	0	0	0	0	1	1	0	0	0	2	0	0	0	1	1	1	1	2	2	0	1	1	2	0	1	1	0	1	1	1	1	0	0	0	2
913	0	0	0	0	0	0	2	0	0	0	0	0	0	0	0	0	0	0	0	0	0	1	0	2	0	1	0	2	2	2	1	1	0	2	1	2	2	0	1	1	0	0	0	1	0	1	0	1	1
914	0	0	0	0	0	2	1	0	1	0	0	0	0	0	0	0	0	0	0	0	1	0	0	2	0	1	0	1	2	2	0	0	1	2	1	2	1	0	0	2	0	0	0	2	0	1	0	0	2
915	0	0	1	0	0	2	1	0	0	0	1	0	1	0	0	0	0	1	2	1	1	0	0	2	0	1	0	2	2	2	0	0	1	0	1	1	1	0	0	1	0	0	0	1	0	0	0	1	1
916	1	0	1	1	1	1	2	0	2	0	0	0	1	0	0	0	1	1	1	1	0	0	0	2	0	0	1	1	2	2	0	1	1	1	0	2	2	0	1	1	0	0	1	1	1	0	0	2	0
917	1	0	0	0	0	0	2	0	1	0	0	0	1	0	0	0	0	1	2	2	0	0	1	1	1	1	0	2	2	2	0	2	2	0	2	0	2	0	2	0	0	0	0	1	0	0	0	1	1
918	0	0	0	0	0	1	2	0	1	0	0	1	2	0	0	1	0	0	2	1	0	0	1	1	0	2	0	1	1	1	0	1	2	0	2	0	1	0	0	2	0	1	1	1	1	1	0	2	1
919	0	0	0	0	0	1	2	1	1	1	0	0	0	0	0	0	0	0	2	2	0	0	0	2	0	1	0	2	1	1	2	1	1	0	1	2	2	0	1	2	1	0	0	2	0	0	0	1	0
920	0	0	0	0	0	2	2	0	1	0	0	0	0	0	0	0	0	0	1	1	0	0	0	2	0	1	0	2	0	0	2	0	1	0	1	1	1	1	0	1	0	0	0	2	0	2	0	1	0
921	0	0	0	0	0	1	2	1	0	0	0	0	0	0	0	0	0	0	1	1	0	0	0	2	0	1	0	2	2	1	0	0	0	1	0	2	1	0	1	2	1	0	0	1	0	1	0	1	2
922	1	0	0	0	0	1	1	1	0	0	1	1	2	0	0	0	0	1	0	0	1	0	0	2	0	1	0	1	1	1	1	2	1	0	0	2	1	1	0	1	0	0	2	2	1	0	0	2	0
923	0	0	0	0	0	0	1	0	2	0	0	0	0	0	0	0	0	1	1	1	0	0	0	2	0	2	0	0	2	2	0	0	1	1	1	2	1	1	1	1	0	1	0	0	0	0	0	2	0
924	0	1	0	0	0	1	2	0	0	1	1	0	1	0	0	0	1	1	1	2	0	0	0	2	0	1	0	2	2	2	0	1	0	1	1	1	2	1	0	2	1	0	0	0	0	0	1	0	2
925	0	0	0	0	0	2	2	0	1	0	0	1	2	0	0	0	1	1	0	0	1	0	0	2	0	1	0	2	1	1	2	1	1	0	0	2	0	1	1	0	0	1	0	0	1	1	0	1	1
926	1	1	0	0	0	1	1	0	0	0	1	0	0	0	0	0	0	0	0	1	1	0	0	2	0	1	0	1	2	2	0	1	2	0	0	2	2	1	0	1	0	1	1	2	1	1	0	2	0
927	1	0	0	0	0	1	1	0	0	0	1	0	1	0	0	0	0	0	1	1	0	0	0	2	0	0	0	2	2	2	1	1	1	1	1	1	1	0	0	1	0	0	0	2	0	0	0	1	1
928	1	0	1	0	0	0	2	0	1	0	1	0	0	0	0	0	0	1	1	1	0	0	1	1	0	2	0	2	2	2	0	1	1	0	1	2	2	0	0	2	0	0	0	2	0	1	0	0	1
929	1	0	0	0	0	1	2	0	1	0	0	0	0	0	0	0	0	0	1	1	0	0	1	1	1	2	0	1	2	2	1	0	0	0	0	2	1	0	0	1	0	0	0	1	1	0	0	2	0
930	1	0	0	0	0	1	1	0	1	0	1	1	2	0	0	1	0	1	1	0	0	0	0	2	0	1	0	1	2	2	0	1	1	0	1	1	1	0	1	1	0	0	1	2	0	1	0	2	0
931	1	0	0	0	0	0	2	0	1	0	1	1	2	0	0	0	0	0	1	1	0	0	0	2	0	0	0	2	2	2	2	1	1	0	0	2	2	0	1	1	0	0	0	1	0	1	0	2	0
932	1	0	0	0	0	0	2	0	1	0	0	0	0	0	0	1	0	1	1	1	1	0	0	2	0	0	1	2	2	2	0	0	1	0	0	2	2	0	0	2	0	0	1	1	1	0	0	1	1
933	0	0	0	0	0	0	1	0	2	0	0	0	0	0	0	0	0	1	2	2	0	0	0	2	0	1	0	1	1	1	0	1	1	0	0	2	1	0	2	1	1	0	0	0	0	1	1	0	2
934	1	0	0	0	0	2	2	0	1	0	1	0	1	0	0	0	0	0	1	1	0	0	1	1	1	0	0	1	2	2	0	1	1	0	0	2	2	0	1	1	0	0	0	2	0	1	0	2	1
935	1	0	0	0	0	2	1	0	0	0	1	1	1	0	0	1	0	0	0	0	0	0	0	2	0	0	2	2	2	2	1	0	1	1	1	2	1	1	1	0	0	0	1	2	1	0	1	0	1
936	1	0	0	0	0	2	2	1	1	0	0	1	1	0	0	1	0	1	2	2	0	0	1	1	1	1	1	2	1	1	1	0	0	1	0	2	2	0	0	2	0	1	0	0	1	1	0	1	0
937	1	0	0	0	0	0	1	0	1	0	1	2	2	0	0	1	0	1	1	1	1	0	0	2	0	1	0	1	1	1	1	2	1	0	1	0	0	0	2	0	1	2	2	2	1	1	0	1	1
938	1	0	0	0	0	1	1	0	0	0	1	1	2	0	0	0	0	1	0	1	1	0	0	2	0	2	0	1	2	2	0	1	2	0	1	1	1	0	1	1	0	0	0	1	0	1	1	1	2
939	0	0	0	0	0	1	2	1	0	0	0	0	0	0	0	0	0	1	2	2	0	0	0	2	0	2	0	2	2	2	1	0	0	1	0	2	2	0	0	1	0	0	0	2	0	0	0	1	1
940	1	0	0	0	0	0	2	1	1	0	0	1	0	0	0	0	0	0	2	2	0	0	0	2	0	0	1	2	2	2	0	1	1	0	1	2	2	0	0	1	0	1	0	1	0	1	0	1	1
941	0	0	0	0	0	2	2	1	0	0	0	0	2	0	0	0	0	0	2	1	1	0	0	2	0	1	0	2	2	2	1	1	1	0	1	1	2	0	1	1	1	0	0	1	0	1	0	2	0
942	0	0	0	0	0	0	2	0	0	0	0	0	0	0	0	0	0	0	2	2	0	0	0	2	0	2	0	2	1	1	2	1	1	0	0	2	1	0	1	1	0	0	0	1	0	1	0	1	1
943	1	0	1	1	1	1	2	1	1	0	0	1	1	0	0	0	0	0	0	0	0	0	0	2	0	1	0	1	2	2	0	1	0	0	0	2	0	1	1	0	0	1	1	2	1	0	0	1	1
944	0	0	0	0	0	2	1	0	1	1	1	0	0	0	0	0	0	0	1	1	0	0	0	2	0	1	0	2	2	2	0	1	1	1	0	2	1	0	0	1	0	0	1	2	1	0	1	1	1
945	1	0	0	0	0	2	2	0	1	0	0	1	1	0	0	1	1	1	1	1	0	0	1	1	0	0	0	1	2	2	0	1	1	1	1	2	2	0	0	2	0	0	2	2	0	0	0	1	1
946	0	0	0	0	0	2	2	0	0	0	0	0	1	0	0	0	1	2	0	0	2	0	0	2	0	1	0	2	1	1	2	1	1	0	1	1	1	0	1	1	0	1	2	2	0	1	0	2	0
947	1	0	0	0	0	0	2	0	2	0	0	0	1	0	0	0	0	1	2	2	0	0	0	2	0	1	0	2	2	2	0	0	1	0	1	1	2	0	0	1	0	0	1	1	0	2	0	2	0
948	1	0	0	0	0	0	2	0	2	0	0	0	0	0	0	0	0	0	1	1	1	0	0	2	0	0	0	0	2	1	0	0	0	0	0	2	0	0	1	1	0	2	2	2	0	1	0	1	1
949	0	0	0	0	0	2	1	0	2	0	0	1	2	0	0	1	1	1	1	1	0	2	0	2	0	1	0	2	2	2	1	0	2	0	2	1	2	0	1	1	1	0	0	2	0	1	2	0	2
950	1	0	0	0	0	0	2	0	0	0	1	0	0	0	0	0	0	0	1	1	0	0	0	2	0	0	0	1	2	2	0	1	1	1	2	1	2	1	0	1	0	1	1	2	0	1	0	1	1
951	0	0	0	0	0	1	1	0	1	1	2	1	2	0	0	1	1	0	2	1	1	0	0	2	0	1	0	2	1	2	2	1	1	0	0	1	2	0	0	1	0	0	2	2	0	0	0	1	1
952	1	0	1	1	1	2	1	0	0	0	2	0	0	0	0	0	0	0	2	2	0	0	0	2	0	2	0	1	1	2	1	1	2	0	1	2	0	0	2	0	1	1	1	2	0	0	1	1	1
953	1	0	0	0	0	2	1	0	2	0	0	0	1	0	0	0	1	1	2	2	1	0	1	1	0	1	0	1	2	2	0	1	2	0	0	2	1	1	0	1	0	0	0	1	0	1	0	1	1
954	0	0	0	0	0	0	1	0	0	0	2	1	1	0	0	0	0	1	2	2	0	0	1	1	1	1	0	2	2	2	1	0	0	0	0	2	2	0	0	2	0	0	0	1	0	0	0	2	0
955	0	0	0	0	0	1	2	0	2	0	0	0	0	0	0	0	0	1	1	1	0	0	1	1	0	0	0	2	2	1	0	0	0	0	0	2	2	0	1	1	0	0	1	2	0	0	0	2	0
956	1	0	0	0	0	1	1	1	1	0	0	0	0	0	0	0	0	0	1	0	1	0	0	2	0	1	0	1	1	1	0	0	1	1	1	1	2	0	0	2	0	0	0	2	0	2	0	2	0
957	1	0	0	0	0	2	0	0	0	0	1	0	1	0	0	0	0	1	1	0	1	0	1	1	1	2	0	2	2	2	1	0	1	0	1	1	1	1	0	0	0	1	1	1	1	2	1	1	1
958	0	0	0	0	0	0	2	1	1	0	0	1	1	0	0	1	0	0	1	1	0	0	1	1	1	1	0	2	2	2	1	1	1	1	1	1	0	1	0	1	0	0	1	1	0	2	0	2	0
959	0	0	1	0	0	2	1	0	0	0	1	0	0	0	0	0	0	0	0	0	0	0	1	1	0	0	0	2	2	2	2	1	0	1	0	2	2	0	0	2	0	1	0	0	0	0	0	2	1
960	1	1	0	0	0	1	2	0	1	0	1	0	0	0	0	0	0	0	2	2	0	1	0	2	0	1	1	1	1	1	1	0	1	1	1	2	2	0	0	2	0	0	1	2	0	0	0	2	1
961	0	0	1	0	0	1	1	0	1	0	1	0	1	0	0	0	1	1	1	1	0	0	0	2	0	1	0	2	2	1	1	1	2	1	1	2	2	1	0	1	0	1	0	1	0	0	0	1	1
962	0	1	0	0	0	1	2	1	0	0	0	1	1	0	0	1	0	0	1	1	1	0	0	2	0	0	0	2	2	2	0	2	2	0	2	0	0	1	1	0	0	1	0	1	0	0	0	2	0
963	0	0	0	0	0	1	1	1	0	0	1	1	1	0	0	0	0	1	1	2	0	1	0	2	0	0	0	2	2	2	1	2	1	0	1	1	1	0	0	2	0	0	1	2	1	0	0	1	1
964	1	0	0	0	0	1	2	0	1	0	0	1	1	0	0	1	1	2	1	1	0	0	1	1	0	1	0	1	1	1	2	0	1	0	0	2	1	0	1	2	1	1	1	2	1	1	0	2	0
965	1	0	0	0	0	1	2	0	1	0	1	0	0	0	0	0	0	1	0	0	2	0	1	1	0	2	0	1	2	2	1	0	0	0	2	2	2	0	2	1	0	1	1	2	0	1	0	2	0
966	1	0	0	0	0	1	1	1	0	0	1	1	2	0	0	0	0	1	2	2	0	0	1	1	0	1	0	1	2	2	1	0	1	0	1	1	1	0	2	0	1	0	2	2	0	0	0	1	1
967	0	0	0	0	0	2	2	0	1	0	2	1	1	0	0	1	0	0	1	1	0	0	0	2	0	0	0	2	2	2	0	0	0	1	0	2	1	0	0	1	0	0	1	1	0	1	0	2	0
968	0	0	0	0	0	2	1	1	0	0	1	1	2	0	0	0	0	1	0	0	2	0	0	2	0	0	0	2	2	2	1	1	1	1	0	2	2	0	0	2	0	0	0	2	0	1	0	1	0
969	0	0	0	0	0	0	2	0	1	0	1	0	0	0	0	0	1	0	2	1	1	0	0	2	0	0	0	2	2	2	1	0	0	1	1	1	1	1	0	1	0	0	1	2	1	0	0	0	1
970	1	0	0	0	0	2	2	0	1	0	0	0	1	0	0	0	0	2	2	2	0	0	2	0	0	1	0	2	2	2	2	0	0	0	1	1	1	0	0	2	0	1	1	1	1	1	0	2	0
971	1	0	0	0	0	2	2	1	1	0	0	2	2	0	0	0	0	1	0	1	0	0	0	2	0	0	0	2	2	2	1	2	2	0	0	2	1	1	0	0	0	0	0	2	0	1	0	2	0
972	1	0	0	0	0	2	2	0	1	0	0	0	0	0	0	0	0	0	0	0	0	0	0	2	0	1	0	2	2	2	1	0	1	1	0	2	2	0	1	1	0	0	0	1	0	0	0	1	1
973	0	0	0	0	0	0	1	0	1	0	0	1	2	0	0	0	0	0	2	2	0	0	1	1	1	1	0	2	2	2	1	1	1	0	0	2	1	0	0	2	0	1	0	0	0	0	0	2	0
974	1	0	0	0	0	2	1	0	1	1	1	1	2	0	0	0	0	2	2	2	0	0	0	2	0	1	0	2	1	1	1	0	0	1	1	1	1	0	1	1	0	1	1	2	1	0	1	1	1
975	0	0	0	0	0	1	2	1	1	0	0	0	1	0	0	0	0	2	2	2	0	0	0	2	0	1	0	2	2	2	2	1	2	0	2	0	0	0	1	0	0	0	0	2	0	1	0	1	1
976	0	0	0	0	0	0	1	1	0	0	0	0	1	0	0	0	0	0	1	1	0	0	1	1	1	1	0	2	1	1	1	0	0	0	0	2	1	0	0	1	0	0	1	1	1	1	0	1	1
977	1	0	0	0	0	1	2	0	0	0	1	0	1	0	0	0	0	0	1	1	0	0	0	2	0	2	0	2	2	1	1	0	1	0	0	2	1	1	0	1	0	0	0	2	0	0	0	1	1
978	0	0	0	0	0	2	2	0	0	0	0	2	2	0	0	0	0	1	2	2	0	0	0	2	0	1	1	2	2	1	0	0	1	2	0	2	1	0	0	0	0	0	0	1	0	0	0	2	0
979	0	0	0	0	0	0	2	1	0	0	1	0	0	0	0	0	0	0	1	2	0	0	0	2	0	0	0	1	1	1	1	0	0	0	0	2	2	0	1	1	0	1	1	2	1	0	0	1	2
980	0	0	0	0	0	2	2	0	1	0	1	0	0	0	0	1	0	2	1	1	0	0	1	1	0	2	0	2	2	2	1	2	2	0	2	0	1	0	1	2	1	1	1	2	1	1	1	0	2
981	1	0	0	0	0	1	2	1	1	0	0	1	2	0	0	1	0	0	1	1	1	0	0	2	0	2	1	1	2	2	0	1	0	0	1	1	0	1	0	0	0	0	0	1	0	0	0	2	2
982	0	0	0	0	0	1	2	0	1	0	1	0	0	0	0	0	0	0	1	0	1	0	0	2	0	1	0	1	2	2	0	2	1	0	0	2	1	0	1	1	0	0	0	1	0	0	0	2	0
983	1	0	0	0	0	2	2	0	0	0	1	0	1	0	0	0	0	1	2	2	0	0	0	2	0	0	0	2	2	2	1	1	1	0	2	2	1	1	0	1	0	0	0	1	0	1	0	1	1
984	0	0	0	0	0	0	0	0	0	0	2	0	0	0	0	0	0	1	1	1	0	0	1	1	0	0	0	2	2	1	1	1	1	0	1	1	1	0	2	0	0	0	0	1	1	0	0	0	2
985	1	0	0	0	0	1	2	0	0	0	0	0	0	0	0	0	0	0	0	0	0	0	0	2	0	1	0	2	2	2	1	2	2	1	0	2	2	0	0	1	0	2	1	2	1	0	0	0	2
986	0	0	0	0	0	2	2	0	2	0	0	0	1	0	0	0	0	0	0	0	0	0	0	2	0	0	1	1	2	2	0	0	0	0	0	2	2	0	0	1	0	0	1	2	1	0	0	2	0
987	0	0	0	0	0	2	1	0	0	0	2	0	1	0	0	0	0	0	2	1	1	0	1	1	1	1	0	2	2	2	2	0	0	1	1	1	2	0	1	1	0	0	1	2	0	0	0	1	1
988	1	0	1	1	1	1	2	0	0	0	0	1	1	0	0	0	0	1	1	2	0	0	0	2	0	1	0	2	2	1	2	1	1	0	0	2	1	0	1	1	0	1	1	2	0	1	0	2	0
989	0	0	1	0	0	1	2	0	1	0	0	1	1	0	0	1	0	1	1	1	1	0	2	0	1	1	0	2	1	2	1	1	1	1	0	2	2	0	0	2	0	0	0	2	0	2	0	0	2
990	0	0	0	0	0	1	1	0	1	1	1	1	2	0	0	1	0	1	1	2	0	0	1	1	0	0	0	2	2	2	1	1	0	0	0	2	1	0	2	0	1	1	1	2	1	1	0	1	1
991	1	0	0	0	0	1	0	0	0	0	2	0	0	0	0	0	0	0	1	1	1	1	0	2	0	0	0	2	2	2	1	0	0	0	0	2	2	0	1	1	0	0	1	1	0	2	0	2	0
992	0	0	1	0	0	1	2	0	1	0	1	0	1	0	0	0	0	0	1	1	1	0	0	2	0	0	0	2	2	2	1	1	2	0	1	2	2	0	1	1	0	1	1	1	0	0	1	0	2
993	0	0	0	0	0	1	1	0	2	0	0	0	1	0	0	0	0	1	1	1	1	0	0	2	0	0	0	2	1	2	1	1	0	0	1	1	1	0	0	0	0	0	0	2	0	1	0	1	1
994	1	0	0	0	0	2	1	0	2	0	0	0	1	0	0	0	0	2	2	2	0	0	0	2	0	1	1	2	2	2	0	0	1	1	0	2	2	0	1	1	0	1	1	2	1	1	0	1	1
995	1	0	1	0	0	2	2	0	0	1	1	0	1	0	0	0	0	1	1	1	0	0	1	1	0	2	0	2	2	2	1	1	1	1	2	0	2	0	2	0	0	0	0	2	0	1	0	1	1
996	0	0	0	0	0	0	2	0	2	0	0	1	1	0	0	0	0	1	0	1	1	1	0	2	0	2	0	2	1	0	1	0	2	0	0	2	1	0	2	0	0	0	0	2	0	1	0	1	1
997	0	0	1	0	0	0	2	1	0	0	0	0	1	0	0	0	0	2	1	1	1	0	1	1	0	0	0	1	1	1	0	0	0	1	0	2	1	0	1	1	0	1	1	2	0	1	0	1	1
998	0	0	0	0	0	1	1	0	0	0	0	0	0	0	0	0	0	0	2	2	1	0	0	2	0	1	1	1	1	1	1	1	1	0	0	2	2	0	0	1	0	1	1	2	1	0	0	1	0
999	0	0	0	0	0	1	2	0	1	0	1	1	1	0	0	0	0	0	2	1	0	0	0	2	0	0	0	1	2	2	1	0	0	1	0	2	1	0	1	1	0	0	1	1	0	2	0	2	0
1000	0	0	0	0	0	1	2	1	0	0	0	0	1	0	0	0	0	0	1	1	1	0	1	1	1	1	1	2	2	2	1	0	0	0	0	2	1	0	1	2	1	0	1	1	1	1	0	2	0
[truncated: 252 more columns]
