# Supplementary material for: KNN-MDR: a learning approach for improving interactions mapping performances in genome wide association studies
Source: BMC Bioinformatics. 2017 Mar 21;18:184. doi: 10.1186/s12859-017-1599-7 (PMC5361736; doi:10.1186/s12859-017-1599-7)
Supplement: Supplementary file 6 — The data set(s) supporting the results of Table 4. (ZIP 7095 kb) [file 12859_2017_1599_MOESM6_ESM.zip › 100 simulations/S96/mkallsimul.dat]

1	0	2	0	0	0	0	2	2	0	0	1	0	0	0	0	0	0	2	0	0	0	1	0	2	0	1	0	1	2	1	0	1	1	0	1	1	2	0	0	2	0	0	0	2	0	2	0	1	0
2	0	0	2	0	1	1	2	2	2	1	0	0	2	2	0	0	0	1	1	0	0	0	0	2	0	2	0	2	1	1	2	0	0	0	0	2	2	0	0	1	0	0	0	1	1	1	1	0	0
3	0	0	2	0	1	1	1	1	1	1	2	0	1	1	0	0	0	1	1	1	0	0	0	2	0	1	0	2	2	0	1	1	1	1	0	1	1	0	0	1	0	0	0	0	0	2	0	0	0
4	0	0	1	0	0	0	2	2	1	1	0	0	0	0	0	0	0	1	1	0	0	0	1	1	0	2	0	2	2	1	2	2	2	0	0	2	1	0	0	1	0	0	1	0	1	0	1	0	0
5	1	2	1	0	0	0	2	0	2	2	0	0	0	0	0	0	0	2	0	1	1	1	1	2	0	0	0	2	2	0	0	1	2	0	1	1	1	0	0	1	0	0	0	0	0	0	0	1	0
6	0	2	1	0	0	0	2	1	1	1	0	0	0	0	0	0	0	1	1	1	0	0	0	2	0	1	0	2	2	1	1	1	1	1	1	1	1	0	0	2	0	0	0	0	0	0	0	0	1
7	0	1	1	0	0	0	2	1	2	2	0	0	0	0	0	0	0	1	1	0	0	0	1	1	0	1	0	2	2	1	1	1	1	1	2	0	2	0	1	2	1	0	0	0	0	0	0	0	0
8	1	2	2	0	1	1	2	1	2	2	0	0	0	0	0	0	0	0	2	0	0	0	0	2	0	1	0	2	1	1	2	1	1	0	1	1	1	0	0	2	0	0	1	1	1	1	0	0	0
9	1	1	2	0	1	1	2	2	1	1	0	0	1	1	0	0	0	1	1	1	1	1	0	2	0	0	0	2	2	2	0	2	2	0	1	1	1	0	1	2	1	0	1	0	0	0	1	1	0
10	0	2	1	0	0	0	1	2	0	0	2	0	0	0	0	0	0	0	2	1	1	0	1	1	0	0	0	2	1	1	1	2	2	2	1	2	1	0	0	1	0	0	0	0	0	1	0	0	1
11	0	2	0	0	0	0	2	2	1	0	1	0	1	1	0	0	0	1	1	1	1	1	0	2	0	0	0	2	2	1	2	1	1	1	1	1	1	0	1	1	1	0	0	0	0	1	0	0	0
12	1	1	1	0	0	0	2	1	1	1	0	0	0	0	0	0	1	0	2	1	1	0	0	2	0	1	1	2	1	0	1	1	0	1	0	2	1	0	0	2	1	0	0	0	0	2	0	0	0
13	0	0	2	0	0	0	2	2	2	1	0	0	0	0	0	0	0	1	1	1	0	1	0	2	0	0	0	1	2	0	1	1	1	1	1	1	1	1	1	1	0	0	0	0	0	1	0	0	0
14	0	0	2	0	0	0	2	1	1	1	0	1	1	0	0	0	0	1	1	1	1	0	0	2	0	1	1	2	2	1	0	1	1	0	0	2	1	0	0	1	0	0	1	0	1	1	0	1	0
15	0	0	2	0	0	0	0	1	1	1	1	0	0	0	0	0	0	2	0	1	1	2	1	1	1	1	0	1	1	1	0	1	1	1	0	2	1	0	0	2	0	0	0	0	1	1	0	0	1
16	1	0	2	0	1	1	2	1	2	0	0	0	2	2	0	1	0	0	2	1	1	0	0	2	0	1	0	1	1	1	1	0	0	0	1	1	2	0	0	2	0	0	1	0	1	1	0	0	0
17	0	1	1	0	0	0	2	2	2	1	0	0	0	0	0	0	0	1	2	0	0	0	1	1	0	0	0	2	2	1	2	0	2	1	2	1	1	0	0	0	0	0	0	0	0	1	1	0	0
18	0	2	1	0	0	0	2	1	2	0	1	0	1	1	0	0	0	0	1	0	0	1	0	2	0	0	0	0	1	0	1	1	1	0	2	1	2	0	0	1	0	1	0	0	0	0	1	0	0
19	0	1	2	0	0	0	1	2	0	0	2	1	1	1	0	0	0	1	1	0	0	0	0	2	0	1	0	2	2	1	2	1	1	0	0	1	1	0	0	0	0	0	0	0	0	0	0	0	0
20	0	2	0	0	0	0	0	2	0	0	2	1	2	1	0	0	0	0	2	0	0	0	0	2	0	1	0	1	2	1	0	0	0	0	0	2	2	0	0	1	0	0	1	0	1	0	0	1	0
21	1	1	1	0	1	1	2	2	2	2	0	0	0	0	0	0	0	1	1	1	1	1	0	2	0	0	0	1	2	0	0	2	2	0	1	1	0	0	0	0	1	0	0	0	0	1	0	0	0
22	1	1	1	0	0	0	2	2	2	1	0	1	1	1	0	0	0	0	2	0	0	1	0	2	0	0	2	2	2	0	1	1	2	0	0	2	2	0	0	1	0	1	0	0	0	1	0	0	0
23	1	1	2	0	0	0	2	2	2	1	0	1	1	1	0	0	1	2	0	1	1	1	1	1	1	1	0	2	2	2	0	0	1	1	1	1	1	0	0	0	0	0	0	1	0	1	1	1	0
24	1	1	1	0	0	0	1	0	2	2	0	0	1	0	0	0	1	1	1	0	0	1	0	2	0	1	0	2	2	1	2	0	1	2	1	1	2	0	0	1	0	0	0	0	0	0	0	0	1
25	1	0	2	0	1	1	2	2	1	1	0	2	2	1	0	1	0	0	1	0	0	0	0	2	0	2	0	2	2	2	0	1	1	2	2	1	2	0	0	1	0	1	0	0	0	0	0	0	0
26	1	0	2	0	1	1	2	2	1	1	0	0	1	1	0	0	0	0	1	2	1	1	1	1	1	1	0	2	1	1	2	0	2	0	0	2	0	0	0	0	1	0	0	0	0	1	0	0	0
27	1	1	1	0	0	0	2	1	2	1	0	2	2	0	1	1	0	2	0	1	0	1	0	2	0	0	0	2	2	2	0	2	2	0	0	2	0	1	0	0	0	2	0	0	0	0	0	0	0
28	0	0	2	0	1	1	1	2	1	1	1	0	1	1	0	0	1	2	1	1	1	1	0	2	0	0	0	2	2	1	1	1	1	0	0	2	2	0	0	0	0	0	0	0	1	0	0	0	0
29	1	1	1	0	1	1	2	1	2	2	0	0	1	1	0	0	0	1	2	1	0	1	0	2	0	2	0	2	2	2	0	0	1	2	1	1	1	0	0	2	1	0	1	0	1	0	1	0	0
30	1	1	1	0	1	1	2	2	2	1	0	0	0	0	0	0	0	1	1	1	1	0	0	2	0	0	0	2	2	2	0	0	0	0	0	2	1	0	0	2	1	2	0	0	0	0	0	1	0
31	1	1	1	0	0	0	1	2	0	0	0	1	2	2	0	0	0	1	1	1	1	0	1	1	0	1	0	2	2	2	1	2	2	0	0	2	0	1	1	0	0	0	0	0	0	2	0	0	2
32	0	2	1	0	0	0	1	2	1	1	1	2	2	2	0	0	0	2	0	0	0	1	1	1	0	0	0	1	1	1	1	2	2	0	1	1	2	0	0	1	0	1	0	0	0	1	0	0	0
33	0	1	1	0	1	1	2	1	2	2	0	0	0	0	0	0	0	1	1	1	0	0	0	2	0	1	0	1	2	1	0	1	2	1	0	2	2	0	0	1	0	0	1	0	1	0	1	0	0
34	1	2	0	0	0	0	2	2	2	1	0	0	2	2	0	0	1	2	1	0	0	1	0	2	0	1	0	2	2	2	0	1	1	0	1	1	1	0	0	1	1	0	0	1	1	1	0	0	0
35	0	2	0	0	0	0	1	1	1	1	1	0	1	0	0	0	0	1	2	0	0	1	0	2	0	0	0	2	2	2	0	0	0	1	1	1	0	1	1	0	0	0	0	0	0	0	0	0	0
36	0	0	2	0	0	0	2	2	2	0	0	0	1	0	0	0	0	0	2	0	0	0	2	0	0	1	1	2	2	1	0	1	2	1	1	1	2	0	0	1	0	1	0	0	0	0	0	0	0
37	1	2	0	0	0	0	2	2	2	1	1	0	0	0	0	0	0	1	0	1	1	0	0	2	0	1	0	2	2	2	1	1	1	1	1	1	1	0	0	2	0	0	0	0	0	0	0	0	0
38	1	2	2	0	0	0	2	1	2	2	0	0	1	0	0	0	0	2	0	1	1	0	1	1	0	1	0	2	2	2	2	1	1	0	1	1	1	0	0	2	0	0	0	0	0	1	0	0	0
39	1	0	2	0	0	0	1	0	2	2	0	0	1	1	0	0	1	2	0	2	2	1	1	1	1	0	0	2	0	0	2	1	1	0	1	1	2	0	0	2	0	0	1	0	1	1	0	0	0
40	1	0	2	0	0	0	2	1	2	1	0	0	0	0	0	0	1	1	1	1	1	1	1	1	0	1	0	1	2	1	0	2	2	0	0	2	2	0	0	2	0	0	0	0	1	0	0	0	1
41	1	2	0	0	0	0	1	1	2	1	0	0	1	0	0	1	0	1	1	2	1	0	1	1	0	1	1	2	1	0	1	0	0	0	0	2	2	0	0	1	0	0	0	1	0	1	1	0	1
42	0	1	1	0	0	0	2	0	2	1	2	0	0	0	0	0	0	1	1	0	1	1	1	1	1	1	0	2	2	2	1	1	1	0	1	1	1	0	0	2	1	2	0	0	0	1	0	0	1
43	1	2	1	0	0	0	1	1	2	1	0	1	2	1	0	0	1	1	1	1	0	1	1	1	1	1	0	2	2	2	0	0	0	0	0	2	2	1	1	1	0	1	0	0	0	1	0	0	0
44	0	1	1	0	0	0	1	1	2	2	0	0	0	0	0	0	0	0	1	0	0	0	0	2	0	0	0	2	1	1	2	1	1	0	0	2	1	0	0	2	0	0	1	1	1	1	0	0	0
45	0	2	0	0	0	0	2	1	1	0	0	1	1	0	0	0	0	1	1	0	0	0	1	1	0	0	0	2	2	2	1	1	1	2	1	1	2	0	0	1	0	0	0	0	1	0	0	0	0
46	1	2	1	1	0	1	1	1	2	2	0	0	1	1	0	0	0	2	0	1	1	0	1	1	0	1	0	2	2	2	0	1	2	2	1	1	1	0	0	2	1	0	0	0	0	0	0	0	0
47	1	2	0	0	0	0	1	0	2	2	0	0	0	0	0	0	0	0	2	1	0	1	0	2	0	0	0	2	1	1	2	2	2	0	0	2	2	0	0	1	0	0	0	0	1	1	1	0	0
48	0	1	2	0	0	0	1	1	2	2	1	0	0	0	0	0	0	1	1	1	0	1	0	2	0	2	0	2	2	2	1	1	1	0	2	0	1	0	0	1	0	0	1	1	1	1	0	0	0
49	1	2	1	0	0	0	2	1	2	2	0	0	1	1	0	0	0	0	2	0	0	1	1	1	1	0	1	1	1	0	1	1	2	0	0	2	2	0	0	1	0	0	1	0	1	0	0	0	0
50	0	1	1	0	0	0	2	1	2	1	0	0	1	1	0	0	0	1	1	1	1	1	0	2	0	2	0	2	2	2	1	2	2	0	1	1	1	0	0	0	0	0	0	0	0	0	0	1	1
51	1	0	2	0	1	1	2	0	2	1	1	0	0	0	0	0	0	0	2	1	1	1	1	1	0	1	0	1	1	1	0	1	1	0	0	2	1	0	0	1	0	0	1	0	1	0	1	0	0
52	0	1	1	0	1	1	2	1	2	1	0	0	0	0	0	0	0	1	2	0	0	0	0	2	0	1	1	1	1	0	1	0	1	1	1	1	2	0	0	2	0	0	0	0	0	0	0	0	0
53	0	0	2	0	2	2	2	2	1	0	0	0	1	1	0	0	0	0	1	0	0	0	0	2	0	0	0	2	2	2	1	1	1	0	1	1	1	0	0	1	1	0	1	0	0	1	0	0	1
54	1	1	2	0	1	1	1	2	1	1	0	0	1	1	0	0	0	0	2	0	0	1	0	2	0	1	0	2	2	1	2	0	1	0	0	2	1	0	0	1	1	0	0	0	0	1	0	0	1
55	1	1	1	0	0	0	2	2	0	0	0	0	1	1	0	0	0	0	2	0	0	0	1	1	0	2	0	2	2	2	1	1	1	0	1	1	2	0	0	2	0	0	0	1	0	1	0	0	0
56	1	2	1	0	0	0	2	2	2	1	0	1	1	0	0	0	0	0	1	1	1	0	0	2	0	1	0	2	2	2	1	1	2	1	1	1	1	0	0	1	0	0	1	0	0	0	0	0	0
57	0	0	2	0	1	1	1	1	1	1	1	1	1	2	0	0	0	2	1	0	0	0	0	2	0	1	0	2	2	2	2	1	0	1	0	2	2	0	0	1	0	0	1	1	0	1	0	0	1
58	0	2	0	0	0	0	2	1	2	2	0	1	1	0	1	1	0	0	1	1	1	0	1	1	0	1	0	2	2	2	0	2	2	1	1	0	1	0	0	2	0	1	0	0	1	0	0	0	0
59	1	1	1	0	0	0	2	1	2	2	0	0	1	1	0	0	0	2	0	1	1	0	0	2	0	1	0	2	1	0	2	1	1	0	0	2	1	0	0	2	0	1	0	0	1	0	0	0	0
60	1	0	2	0	0	0	1	1	1	1	1	1	1	1	0	0	0	2	0	1	1	1	1	1	1	1	0	2	2	2	1	0	1	1	1	2	1	0	0	1	0	0	1	1	0	1	0	1	0
61	0	2	2	0	0	0	2	1	1	0	1	0	1	0	1	1	0	2	0	0	0	1	1	2	0	0	0	1	2	1	0	1	0	1	0	2	1	0	0	1	0	0	0	1	0	0	0	0	0
62	1	0	2	0	1	1	2	1	0	0	0	1	1	1	0	0	0	0	2	0	0	0	1	1	1	0	0	2	2	2	1	0	0	0	0	1	1	0	0	2	1	0	0	0	0	2	0	0	0
63	0	1	1	0	0	0	2	1	2	2	0	0	0	0	0	0	0	0	2	0	0	2	0	2	0	0	0	2	2	1	1	2	2	1	0	2	1	0	0	1	0	0	0	0	0	0	0	1	0
64	0	1	2	0	1	1	1	2	1	1	1	1	2	1	0	1	0	0	1	0	0	1	0	2	0	2	0	1	1	0	1	2	2	0	0	2	2	0	0	2	0	0	0	0	0	1	0	0	0
65	1	2	0	0	0	0	2	1	2	2	0	0	0	0	0	0	0	0	2	0	0	0	0	2	0	1	0	2	2	2	0	1	2	1	0	2	1	0	0	0	0	1	0	0	1	0	1	0	0
66	0	1	2	0	0	0	1	1	1	1	0	0	2	0	1	1	0	0	2	0	0	1	0	2	0	0	0	2	2	2	1	1	2	0	0	2	1	0	0	2	0	0	0	0	0	1	0	0	1
67	0	2	1	0	0	0	1	1	1	1	1	0	1	1	0	0	0	0	2	1	1	1	0	2	0	2	0	2	2	1	0	1	2	0	0	2	1	1	1	0	0	0	0	0	0	0	0	0	1
68	1	1	1	0	0	0	1	2	1	0	2	0	0	0	0	0	0	2	0	1	1	1	0	2	0	1	0	2	1	1	1	2	2	1	1	0	1	0	0	1	0	0	0	0	0	0	0	0	1
69	0	0	2	0	1	1	2	1	2	2	0	0	1	1	0	0	0	2	0	1	1	0	0	2	0	2	0	2	1	0	2	1	1	0	1	1	2	0	0	1	0	0	2	0	1	1	0	0	0
70	0	1	2	0	0	0	1	1	1	1	1	1	2	2	0	0	0	0	2	0	0	1	0	2	0	0	0	2	1	1	1	1	1	0	0	1	2	0	0	2	0	0	0	0	0	0	0	0	1
71	0	0	1	0	0	0	2	2	2	1	0	1	1	0	0	0	0	0	1	0	0	1	1	1	1	0	0	1	2	1	0	1	2	0	1	1	0	0	0	1	0	0	0	0	0	0	0	0	0
72	0	1	1	0	0	0	1	2	0	0	0	1	2	2	0	0	0	1	1	1	1	0	0	2	0	1	0	2	2	2	0	1	2	1	0	2	1	0	0	2	0	0	0	0	0	0	0	0	0
73	0	2	0	0	0	0	2	2	2	2	0	0	0	0	0	0	0	0	2	1	1	0	0	2	0	0	1	2	2	2	0	1	2	1	1	1	1	0	0	1	0	1	0	0	0	0	0	0	0
74	0	2	0	0	1	1	0	1	1	1	1	0	0	0	0	0	0	0	1	0	0	0	0	2	0	0	0	1	2	1	0	0	0	0	0	2	1	0	0	1	1	0	0	0	0	1	0	0	0
75	0	1	1	0	1	1	2	1	2	1	0	0	0	0	0	0	0	1	1	0	0	0	1	1	0	0	1	1	1	0	1	2	2	0	1	1	2	0	0	2	0	0	1	0	0	0	1	0	0
76	0	1	1	1	0	1	1	1	2	1	0	0	0	0	0	0	0	1	1	1	0	0	0	2	0	1	1	2	2	1	0	2	2	1	0	2	1	0	0	2	0	0	0	0	1	1	0	1	0
77	0	1	1	0	0	0	2	2	1	1	0	0	0	0	0	0	0	1	1	0	1	1	0	2	0	0	0	2	2	2	0	1	2	2	1	2	1	0	0	0	0	0	0	0	0	0	1	0	0
78	1	1	1	1	0	1	1	1	1	1	0	0	0	0	0	0	0	2	0	1	0	0	0	2	0	1	0	2	2	2	1	1	1	1	1	2	0	0	0	0	1	0	0	0	0	1	1	1	0
79	0	1	1	0	0	0	2	1	2	2	0	1	2	2	0	0	0	0	2	0	0	0	0	2	0	1	0	2	2	2	0	1	1	0	1	1	1	0	0	1	0	0	1	0	1	1	0	0	0
80	0	1	1	0	0	0	1	2	1	1	1	0	1	1	0	1	0	0	2	0	0	1	1	1	1	0	0	2	2	2	0	1	1	0	0	2	2	0	0	1	0	0	0	0	0	0	0	0	1
81	1	0	2	0	0	0	2	2	2	1	0	1	1	0	0	0	0	1	1	1	0	1	0	2	0	0	0	2	2	1	1	1	1	0	1	1	2	0	0	1	0	0	0	0	0	1	1	0	0
82	0	1	1	0	0	0	2	2	1	1	0	0	0	0	0	0	0	0	1	1	1	1	0	2	0	0	0	1	2	1	0	0	0	0	1	1	1	0	0	1	0	0	0	0	0	0	1	0	0
83	0	0	2	0	1	1	1	1	1	0	1	0	1	1	0	0	0	0	2	0	0	1	0	2	0	2	0	2	2	1	2	1	2	2	2	1	0	0	0	0	1	0	0	0	0	1	0	0	0
84	1	2	1	0	0	0	2	1	2	1	0	0	1	1	0	0	0	2	0	2	2	0	0	2	0	1	0	1	2	1	0	1	1	0	0	2	2	0	0	2	0	0	0	0	0	1	0	0	0
85	1	2	1	0	0	0	2	2	2	0	0	2	2	1	0	0	0	0	2	0	0	0	0	2	0	1	0	1	1	1	1	1	1	0	0	2	2	0	0	2	0	0	0	0	0	0	0	0	1
86	1	1	1	0	0	0	1	2	1	0	1	0	2	2	0	1	0	0	2	0	0	1	0	2	0	0	0	2	2	2	0	2	2	0	1	1	1	0	0	2	0	0	0	0	0	0	0	0	0
87	0	1	1	0	1	1	2	1	2	1	0	0	0	0	0	0	0	0	2	1	1	1	1	1	1	0	0	2	2	2	0	1	1	0	0	2	2	0	0	2	0	0	1	0	0	0	1	0	0
88	0	1	1	0	1	1	1	1	2	1	0	1	1	0	0	0	0	0	1	0	0	0	0	2	0	0	0	2	2	0	1	1	1	0	1	1	1	0	0	1	0	0	0	0	0	1	0	0	1
89	1	2	1	0	0	0	0	2	0	0	2	0	1	1	0	0	0	0	2	1	1	0	0	2	0	1	0	2	2	2	1	1	1	0	0	2	1	0	0	1	0	0	1	0	1	0	0	0	0
90	1	0	2	0	1	1	1	0	2	2	0	0	1	1	0	0	0	0	1	1	1	2	1	1	1	1	0	2	1	0	2	1	1	0	1	1	1	0	0	1	0	0	0	0	0	0	0	0	0
91	1	0	2	0	0	0	1	1	1	1	1	1	1	0	0	0	0	1	1	0	0	0	2	0	0	0	0	2	1	1	1	1	1	0	1	1	2	0	0	1	0	0	0	0	0	1	0	0	0
92	0	1	2	0	0	0	2	2	1	0	1	0	2	0	1	1	1	1	2	1	1	0	0	2	0	1	0	1	2	0	0	1	2	0	0	2	1	0	0	1	0	0	1	0	1	1	0	1	0
93	1	2	1	0	0	0	1	2	1	1	0	2	2	2	0	0	0	0	2	0	0	1	0	2	0	0	0	1	2	2	1	1	1	0	1	1	1	0	0	2	1	0	0	1	0	1	0	0	0
94	1	1	1	0	0	0	2	1	1	0	0	1	1	0	0	0	1	2	0	2	2	1	0	2	0	0	0	1	1	1	0	1	1	1	0	2	1	0	0	1	0	0	1	1	1	2	0	0	0
95	0	0	2	0	0	0	2	1	2	1	0	0	0	0	0	0	0	1	1	1	1	1	1	1	1	1	0	2	2	2	0	1	2	0	1	1	2	0	0	2	1	0	0	0	1	2	0	0	0
96	0	1	1	0	0	0	2	1	2	1	1	0	2	1	1	1	0	0	1	0	0	0	0	2	0	1	0	2	2	2	0	0	0	0	0	2	1	0	0	0	0	0	0	0	0	1	1	0	0
97	0	1	1	0	0	0	2	2	1	0	1	0	1	0	0	0	0	1	1	0	1	0	0	2	0	1	0	1	2	1	0	2	2	2	1	2	1	0	0	1	1	0	0	0	0	0	0	1	0
98	1	1	1	0	0	0	2	1	2	1	0	0	1	1	0	0	0	1	0	0	0	1	1	1	1	1	0	2	2	1	1	1	1	0	1	1	1	0	0	2	0	0	0	0	0	0	0	1	0
99	1	1	2	0	0	0	2	1	2	2	0	1	2	2	0	0	0	1	1	1	1	0	1	1	0	0	0	2	2	2	0	2	2	0	2	0	2	0	0	1	0	0	0	0	0	0	1	0	0
100	1	2	0	0	0	0	2	1	2	2	0	1	2	2	0	0	0	0	2	1	1	0	1	1	0	0	0	2	2	2	0	2	2	0	1	1	1	0	0	0	0	0	1	0	1	1	0	0	0
101	1	0	2	0	0	0	1	2	1	0	2	0	0	0	0	0	0	1	1	1	0	0	0	2	0	1	1	1	1	0	1	1	2	2	1	2	1	0	0	2	0	0	1	1	1	1	0	0	1
102	1	1	1	0	1	1	2	1	2	2	0	0	0	0	0	0	0	0	2	1	1	0	0	2	0	1	0	1	1	1	0	1	1	0	1	1	1	1	0	1	0	0	0	0	0	0	0	1	1
103	0	1	1	0	0	0	1	1	1	1	1	0	0	0	0	0	0	0	2	1	1	1	1	1	0	0	0	1	2	1	1	2	2	1	1	1	1	1	1	1	1	0	0	0	1	0	0	1	0
104	0	1	2	0	0	0	2	2	1	0	0	1	1	0	0	1	0	0	2	0	0	0	0	2	0	2	0	2	2	2	0	2	2	0	1	1	0	0	0	1	0	1	0	0	1	0	0	0	1
105	0	1	1	1	0	1	0	2	1	1	0	0	0	0	0	0	1	0	2	1	1	0	0	2	0	2	0	2	1	1	2	1	1	0	0	2	1	0	0	0	0	0	1	0	0	0	0	2	0
106	0	2	1	1	0	1	2	1	2	2	0	1	1	0	0	0	0	0	1	1	1	0	1	1	1	2	0	1	2	1	1	1	2	0	1	1	2	0	0	1	0	0	1	0	1	2	0	0	0
107	0	1	1	0	0	0	2	1	1	0	0	0	2	2	0	1	0	1	1	1	1	0	0	2	0	2	0	2	2	2	0	1	2	0	2	0	1	0	0	1	0	0	1	0	1	1	0	0	0
108	1	1	2	0	0	0	2	2	1	0	1	0	2	1	1	1	0	1	1	0	0	1	1	1	1	1	0	1	2	1	0	1	2	1	0	2	1	0	0	2	0	0	0	0	0	0	0	0	0
109	0	2	1	0	0	0	2	1	2	2	0	1	2	1	0	0	0	1	1	1	1	0	1	1	0	1	0	1	1	0	1	0	0	0	0	2	1	0	0	1	0	0	0	0	0	0	0	0	0
110	0	2	1	0	0	0	2	0	2	2	0	1	1	0	1	1	0	0	1	0	0	2	1	1	1	1	0	2	2	1	1	0	0	0	1	1	2	0	0	2	0	0	0	0	0	1	0	0	0
111	0	2	1	0	0	0	1	2	1	1	0	1	1	0	0	0	0	1	1	0	0	0	0	2	0	0	0	2	2	2	0	2	2	1	0	2	2	0	0	2	0	1	0	0	0	1	0	0	0
112	1	2	0	0	0	0	2	2	2	1	0	0	0	0	0	0	0	2	0	0	0	1	1	1	0	1	0	2	2	2	0	1	1	0	0	2	1	0	0	1	0	0	0	0	0	0	0	1	0
113	1	1	1	0	0	0	1	2	1	1	1	1	1	0	0	0	0	2	0	1	1	0	0	2	0	0	0	2	1	1	2	0	0	0	0	2	1	0	0	1	1	0	0	0	0	0	0	0	0
114	0	1	1	0	0	0	2	1	2	1	1	0	2	2	0	0	0	0	2	0	0	0	0	2	0	2	0	2	2	1	1	0	1	0	0	2	1	0	0	2	1	0	1	0	1	0	0	0	1
115	0	1	1	0	1	1	2	1	1	1	1	0	2	1	1	1	0	2	0	1	1	0	0	2	0	1	0	1	1	1	0	1	1	0	0	2	1	0	0	2	0	0	0	0	1	1	1	0	0
116	1	2	0	0	0	0	2	0	2	1	2	1	2	1	0	0	1	2	1	0	0	1	0	2	0	1	0	2	2	1	1	1	2	1	1	1	0	0	0	1	0	2	0	0	0	0	0	0	0
117	1	0	2	0	1	1	2	1	2	2	0	1	1	0	0	0	0	0	1	0	0	0	1	1	0	0	0	2	2	2	2	0	0	0	0	2	1	1	1	1	1	1	0	0	0	2	0	0	0
118	1	0	2	0	1	1	2	1	1	1	0	2	2	0	1	1	0	1	1	1	1	0	0	2	0	1	0	2	2	2	1	1	2	0	0	2	2	0	0	1	0	0	0	0	0	0	0	0	0
119	1	2	0	0	0	0	2	0	2	2	0	0	0	0	0	0	0	1	1	1	1	0	1	1	0	2	1	1	2	0	0	2	2	0	1	1	1	0	0	2	0	1	0	0	1	0	0	0	1
120	1	1	1	0	1	1	1	1	1	1	1	0	0	0	0	0	0	0	2	0	0	1	2	0	1	1	0	1	2	1	0	0	0	0	0	2	1	0	0	1	0	0	0	0	1	0	0	0	1
121	1	2	0	0	0	0	2	1	2	1	0	1	1	0	0	1	0	2	0	1	1	0	1	1	0	0	0	1	2	2	1	1	2	0	0	2	1	0	0	1	0	0	1	0	1	1	0	0	0
122	0	1	2	0	0	0	1	2	1	1	0	0	1	1	0	0	0	1	1	0	0	1	0	2	0	0	0	2	2	1	1	1	2	0	0	2	0	0	0	0	1	1	0	0	0	2	0	0	1
123	0	1	2	0	0	0	2	2	1	0	0	0	0	0	0	0	0	1	1	1	1	1	1	1	1	1	0	2	2	1	1	1	1	2	1	1	1	1	1	1	0	1	0	0	1	0	0	0	0
124	1	1	1	0	0	0	2	1	2	2	0	1	1	0	0	0	0	2	0	1	1	1	0	2	0	1	0	2	2	2	1	1	1	0	2	1	0	1	1	0	0	0	1	0	1	2	0	0	1
125	1	0	2	0	1	1	2	1	1	1	1	0	2	1	1	1	0	1	1	0	0	0	0	2	0	0	0	0	2	1	0	2	2	0	1	1	1	1	1	1	0	0	0	0	0	0	0	0	1
126	0	2	1	0	0	0	2	1	2	2	0	0	1	0	0	0	0	0	2	0	0	0	0	2	0	1	0	2	2	1	2	1	1	0	0	2	1	1	1	1	0	1	0	0	0	0	0	1	1
127	1	1	1	0	0	0	2	1	2	2	0	1	2	1	0	0	0	0	2	0	0	0	0	2	0	1	0	1	2	1	1	2	2	0	2	0	2	0	0	1	0	1	0	0	1	0	0	0	0
128	0	1	1	0	0	0	2	0	2	2	0	0	0	0	0	0	1	1	1	1	1	0	0	2	0	1	0	2	1	1	1	2	2	0	1	1	1	1	1	1	0	0	0	0	0	1	1	0	0
129	1	2	1	0	0	0	1	1	1	1	1	1	1	0	0	0	0	2	0	1	1	1	1	1	1	1	0	1	2	1	0	1	2	1	2	1	2	0	0	1	0	0	0	0	0	1	0	0	0
130	1	0	2	0	1	1	2	1	1	0	0	0	0	0	0	0	0	0	2	0	0	1	1	1	0	1	0	2	2	2	1	1	1	0	1	1	2	0	0	1	0	1	0	0	0	0	1	0	0
131	0	1	1	0	0	0	2	2	0	0	0	1	2	1	0	0	0	0	2	1	0	1	0	2	0	0	0	1	2	1	0	0	0	0	0	2	0	0	0	1	1	0	0	0	0	2	0	0	1
132	0	0	2	0	0	1	1	2	0	0	0	0	1	1	0	0	1	2	0	2	2	0	0	2	0	1	0	1	2	2	0	1	2	2	1	2	1	0	0	1	0	0	0	0	0	1	0	0	1
133	1	1	1	0	1	1	1	2	0	0	2	0	0	0	0	0	0	0	2	1	0	0	0	2	0	0	0	2	2	2	0	1	1	1	1	1	0	0	0	0	0	0	1	0	1	0	0	0	1
134	0	1	2	0	0	0	1	1	2	2	0	0	0	0	0	0	0	1	1	1	1	0	0	2	0	1	0	2	2	1	2	1	1	0	0	2	1	0	0	2	0	0	0	1	0	1	0	0	0
135	0	1	1	0	0	0	1	1	1	1	1	0	1	0	1	1	1	1	1	1	0	0	0	2	0	1	0	1	2	1	0	0	0	1	0	2	0	0	0	1	0	0	1	0	1	0	0	1	0
136	1	1	1	0	0	0	1	1	1	0	2	0	2	1	0	0	1	2	1	0	0	0	1	1	0	1	0	2	2	1	2	1	1	0	1	1	1	0	0	1	0	0	0	0	0	1	0	0	0
137	0	2	1	0	0	0	1	2	0	0	1	1	1	0	0	0	0	2	0	1	1	0	0	2	0	2	1	2	2	2	0	0	1	1	0	2	0	0	0	0	0	0	0	0	0	0	0	0	0
138	0	1	1	0	0	0	2	2	1	1	1	2	2	0	0	0	0	2	0	1	1	1	0	2	0	0	0	2	2	2	1	1	2	2	0	2	1	0	0	2	0	0	0	2	0	1	1	1	0
139	1	1	1	0	0	0	1	1	1	1	2	0	0	0	0	0	0	1	1	1	1	1	1	1	1	2	0	1	1	1	0	0	1	2	1	2	0	0	0	0	0	0	0	0	1	0	1	0	0
140	1	1	2	0	0	0	2	1	2	2	0	0	1	0	1	1	0	2	0	1	1	0	0	2	0	0	0	2	2	1	2	1	0	1	0	2	1	0	0	1	0	1	0	0	1	1	1	0	0
141	0	1	1	0	1	1	1	1	1	1	1	0	0	0	0	0	0	0	2	1	1	0	0	2	0	0	0	2	2	2	1	1	1	0	2	0	0	0	0	0	0	0	0	0	1	0	0	0	0
142	0	1	1	0	0	0	1	2	1	1	0	1	1	0	0	0	0	2	0	1	1	0	0	2	0	0	0	1	2	1	0	2	1	0	0	2	1	0	0	2	0	0	0	0	1	1	0	0	1
143	1	1	1	0	0	0	1	1	2	1	0	0	0	0	0	0	0	0	2	1	1	0	0	2	0	1	0	2	1	1	2	1	1	1	0	2	2	0	0	1	0	2	0	0	0	0	0	2	0
144	0	1	1	0	0	0	1	1	1	1	1	0	0	0	0	0	0	0	2	0	0	1	0	2	0	0	1	2	2	1	0	0	1	1	1	2	1	0	0	1	0	0	0	0	0	0	0	1	0
145	0	0	2	0	1	1	2	2	1	1	1	0	0	0	0	0	0	0	2	1	0	1	1	2	0	0	0	1	2	0	0	2	2	0	0	2	1	0	0	2	1	0	1	0	0	0	0	0	2
146	1	0	2	0	0	0	1	1	2	2	0	0	1	1	0	0	0	0	2	0	0	2	1	1	1	1	1	1	2	0	0	2	2	0	1	1	2	0	0	1	0	0	0	0	0	1	0	0	0
147	1	2	1	0	0	0	2	1	1	1	0	2	2	1	0	1	0	0	2	0	0	0	0	2	0	1	0	1	2	1	0	2	2	0	1	1	0	0	0	0	1	0	1	0	1	1	0	0	0
148	1	1	1	0	0	0	2	2	1	0	0	0	0	0	0	0	0	0	2	0	0	0	1	1	0	1	0	2	2	2	0	1	1	1	0	2	1	0	0	0	0	0	0	1	1	1	0	1	0
149	0	1	1	0	1	1	2	1	2	1	0	0	0	0	0	0	0	0	2	0	0	0	0	2	0	2	0	2	1	1	1	1	1	0	1	1	2	0	0	2	0	0	0	0	0	1	0	1	0
150	1	1	2	0	0	0	1	2	0	0	0	0	2	2	0	0	0	2	1	1	1	0	0	2	0	1	0	1	2	2	1	0	0	1	2	1	1	0	0	1	0	0	0	0	0	1	0	0	1
151	0	1	1	1	0	1	1	0	2	2	0	0	1	0	0	0	0	0	2	0	0	0	1	1	1	0	0	2	2	1	2	1	2	2	1	1	1	0	0	1	0	0	0	0	0	1	0	0	0
152	1	2	0	0	0	0	1	1	1	1	0	0	0	0	0	0	1	2	1	0	0	0	0	2	0	2	0	2	1	1	2	1	1	1	0	2	0	0	0	0	0	0	1	0	1	0	0	0	1
153	1	1	1	0	0	0	2	1	2	1	1	0	1	0	0	0	0	1	1	1	0	0	1	1	0	0	1	2	2	1	0	2	2	1	0	2	1	0	0	2	0	1	1	0	0	1	0	0	0
154	1	0	2	0	0	0	2	2	1	1	0	2	2	0	0	0	0	1	1	0	0	1	1	1	1	1	0	2	2	1	1	2	2	1	0	2	1	0	0	0	0	1	1	0	0	1	0	0	0
155	1	1	1	0	0	0	2	2	1	1	0	0	0	0	0	0	0	0	2	1	1	1	0	2	0	1	0	1	2	1	0	1	1	1	1	1	1	0	0	0	0	1	0	0	0	1	0	0	0
156	1	2	0	0	0	0	2	1	2	2	0	0	0	0	0	0	0	1	1	0	0	0	0	2	0	1	0	2	2	2	1	0	0	0	2	0	1	0	0	1	0	0	0	0	0	0	1	0	0
157	0	1	1	0	0	0	1	1	1	0	2	0	0	0	0	0	1	1	2	1	1	1	0	2	0	2	0	2	1	1	2	2	2	0	2	0	1	0	0	1	1	0	1	1	0	1	0	0	0
158	0	2	1	0	0	0	1	2	0	0	1	1	1	0	0	0	0	0	2	0	0	0	0	2	0	1	0	2	1	1	1	0	0	0	0	2	0	0	0	0	1	0	0	0	0	1	0	0	0
159	1	0	2	0	0	0	1	2	1	1	0	0	0	0	0	0	0	0	1	0	0	1	0	2	0	2	0	2	2	2	0	2	2	0	2	0	2	0	0	1	0	0	0	0	0	0	0	0	0
160	0	1	2	0	0	0	2	0	1	1	0	0	1	0	0	0	1	2	1	0	0	1	1	1	1	2	0	2	2	2	1	1	1	0	1	1	1	1	0	1	0	1	0	0	0	1	0	0	0
161	0	2	1	0	0	0	1	2	0	0	1	0	0	0	0	0	0	0	2	1	1	0	1	1	0	1	0	2	2	2	1	2	2	0	1	1	1	0	0	1	0	0	0	0	0	1	0	0	0
162	1	0	2	0	0	0	1	2	1	1	0	0	1	1	0	0	0	0	1	1	1	1	0	2	0	0	0	1	2	1	0	1	0	1	0	2	1	0	0	1	0	0	0	2	0	1	0	0	0
163	0	0	2	0	1	1	2	1	2	2	0	1	1	0	0	0	0	0	2	0	0	1	0	2	0	1	0	1	1	1	2	1	0	0	1	1	2	0	0	0	0	0	0	0	0	2	0	0	0
164	0	2	0	0	0	0	1	1	2	2	0	0	1	0	0	0	0	1	1	2	1	0	0	2	0	1	0	1	2	0	0	2	2	1	1	1	1	0	0	1	0	0	0	1	0	0	0	1	0
165	1	0	2	0	1	1	1	1	1	1	0	0	0	0	0	0	0	1	1	1	1	0	0	2	0	2	1	2	2	0	1	1	2	2	0	2	1	2	1	1	1	0	0	0	0	1	0	1	0
166	1	2	0	0	0	0	2	2	2	1	0	1	1	1	0	0	0	2	0	1	0	0	1	1	0	2	0	2	2	2	0	1	1	0	1	1	1	0	0	1	0	0	0	0	0	1	0	0	0
167	0	1	1	0	0	0	2	1	1	1	0	0	1	1	0	0	0	0	2	0	0	0	0	2	0	0	0	2	2	2	1	2	2	1	0	2	1	1	1	1	0	0	1	0	1	0	0	0	0
168	0	0	2	0	0	0	1	2	1	1	1	1	1	0	0	0	0	1	1	1	1	1	0	2	0	0	0	2	2	1	1	1	2	0	1	1	2	0	0	2	0	0	0	0	0	0	0	1	0
169	1	1	1	0	0	0	2	1	1	1	1	0	1	1	0	0	0	1	1	0	0	0	2	0	0	0	0	1	2	0	1	1	1	1	0	1	0	0	0	0	0	0	0	0	0	1	0	0	0
170	0	1	1	0	1	1	2	2	0	0	0	2	2	0	0	0	0	1	1	2	1	0	0	2	0	1	0	1	2	0	1	2	2	0	1	1	0	1	0	0	0	0	1	0	1	1	1	0	1
171	1	2	1	0	0	0	1	2	0	0	0	0	0	0	0	0	0	0	1	1	1	0	0	2	0	1	0	2	1	1	2	1	1	1	1	2	1	1	1	1	0	0	0	0	0	1	0	0	1
172	0	1	1	0	0	0	2	1	2	2	0	1	1	0	0	1	0	0	2	0	0	0	2	0	0	0	0	1	2	1	0	2	2	0	1	1	0	0	0	1	0	0	0	0	0	0	0	0	1
173	0	1	1	0	1	1	2	1	1	1	0	2	2	0	0	0	0	2	0	1	0	0	0	2	0	1	0	2	2	1	1	1	2	0	0	2	2	0	0	1	0	0	0	0	2	2	0	0	0
174	0	2	0	0	0	0	2	1	1	1	0	1	1	0	1	1	0	0	2	0	0	0	0	2	0	0	0	1	1	1	1	1	1	0	1	1	2	0	0	2	0	0	2	0	1	1	0	2	0
175	1	1	1	1	0	1	2	1	2	1	1	1	1	0	0	1	1	1	2	0	0	1	1	1	0	0	0	1	2	0	1	1	1	0	1	1	1	0	0	2	1	0	1	0	1	0	0	0	0
176	0	0	2	0	0	1	1	2	1	1	0	0	1	1	0	0	0	0	2	0	0	1	0	2	0	2	0	2	2	2	0	1	2	0	2	0	1	1	1	1	0	0	0	0	0	1	0	1	0
177	0	1	1	0	0	0	2	0	2	1	1	0	0	0	0	0	0	0	2	0	0	0	0	2	0	0	1	2	2	1	0	1	1	1	1	1	0	0	0	0	1	0	0	0	0	0	1	0	0
178	0	2	1	0	0	0	2	2	1	1	0	0	0	0	0	0	0	0	2	0	0	2	0	2	0	0	0	2	2	1	1	1	1	1	1	1	2	0	0	2	0	0	0	1	0	0	0	0	0
179	0	0	2	0	1	1	2	1	1	1	0	0	0	0	0	0	0	0	2	0	0	0	0	2	0	2	0	2	2	1	1	1	2	1	1	1	1	0	0	1	0	0	1	0	1	1	0	0	1
180	1	1	1	0	0	0	1	2	1	1	1	0	1	1	0	0	0	1	0	1	1	1	1	1	1	1	0	2	2	2	0	2	2	1	0	2	1	0	0	1	0	0	1	0	0	0	0	0	0
181	0	0	1	0	0	0	2	0	2	2	0	0	2	2	0	1	0	2	0	1	1	0	0	2	0	2	0	2	2	1	1	1	2	1	2	1	1	0	0	1	0	0	0	0	0	1	1	0	0
182	0	0	2	0	1	1	1	0	2	2	0	1	1	0	0	0	0	0	1	0	0	0	0	2	0	2	0	2	1	1	2	1	1	0	1	2	2	0	0	1	0	0	0	1	0	0	0	0	0
183	0	0	2	0	0	0	1	1	2	1	0	0	1	1	0	1	1	2	0	1	1	1	0	2	0	1	0	2	1	1	1	2	2	0	1	1	1	0	0	1	0	0	0	0	0	1	0	0	0
184	1	1	2	0	0	0	1	1	1	1	1	0	0	0	0	0	0	0	2	0	0	0	0	2	0	1	0	2	2	2	0	2	2	1	1	1	0	0	0	1	0	0	0	0	1	0	0	0	0
185	1	1	1	0	0	0	1	1	1	1	1	0	1	0	0	0	0	1	1	1	1	0	0	2	0	1	0	2	2	2	2	1	1	0	1	1	1	0	0	1	0	0	0	0	1	1	0	0	0
186	1	2	0	0	0	0	2	1	2	2	0	0	0	0	0	0	0	0	2	0	0	0	0	2	0	1	0	2	2	2	1	0	2	1	2	1	1	0	0	1	0	0	0	1	0	0	0	0	0
187	0	1	1	0	0	0	1	1	1	1	1	0	0	0	0	0	0	1	1	1	0	0	1	1	0	1	0	2	2	2	0	1	1	0	0	2	1	0	0	2	1	0	0	0	0	1	0	1	1
188	0	2	0	0	0	0	2	2	2	1	0	0	0	0	0	0	0	0	2	0	0	2	0	2	0	0	0	2	2	2	0	1	1	0	1	1	1	0	0	1	0	0	0	0	1	0	0	0	1
189	1	1	1	1	0	1	2	1	2	1	0	0	0	0	0	0	0	0	2	0	0	1	0	2	0	1	0	2	1	1	2	2	2	0	2	0	0	0	0	0	0	1	0	0	1	0	0	0	0
190	1	1	1	0	1	1	2	0	2	2	0	0	0	0	0	0	0	0	2	0	0	1	1	1	1	1	0	2	2	2	0	2	2	1	1	0	2	0	0	0	0	0	0	0	0	0	0	0	0
191	1	2	2	0	0	0	1	2	1	1	0	0	0	0	0	0	0	2	0	2	1	0	0	2	0	0	1	2	2	1	0	2	2	1	0	2	2	0	0	1	1	0	0	0	1	0	0	0	0
192	0	2	0	0	0	0	1	2	1	0	1	0	0	0	0	0	0	0	2	0	0	0	0	2	0	0	0	0	2	0	0	1	1	0	0	2	0	0	0	1	0	0	1	0	1	1	1	0	0
193	1	1	2	0	1	1	2	2	2	1	0	0	1	1	0	0	0	1	1	0	0	0	0	2	0	1	0	2	1	1	2	1	1	0	0	2	0	0	0	0	0	0	0	0	1	1	0	0	1
194	0	0	2	0	0	0	2	0	2	2	0	0	0	0	0	0	0	2	0	1	0	0	0	2	0	0	0	1	2	1	0	2	2	0	1	1	1	0	0	1	0	0	1	0	1	0	0	0	0
195	1	1	1	1	0	1	2	1	2	2	0	0	1	1	0	0	0	2	0	1	0	0	0	2	0	2	0	2	1	1	2	1	1	0	0	2	0	0	0	0	0	0	1	0	1	0	0	0	0
196	0	0	2	0	1	1	1	2	0	0	1	0	0	0	0	0	0	1	1	1	0	1	0	2	0	1	0	1	1	1	2	1	1	0	1	1	1	0	0	1	1	0	1	0	1	1	0	1	1
197	1	2	0	0	0	0	2	2	1	0	0	0	1	1	0	0	0	2	0	1	0	0	1	1	0	2	1	1	2	0	0	2	2	0	2	0	1	0	0	0	0	0	0	0	1	1	0	0	0
198	1	2	0	0	0	0	2	1	1	1	1	0	0	0	0	0	0	0	2	0	0	0	0	2	0	2	0	2	2	2	1	1	1	0	0	2	1	0	0	1	0	2	0	0	0	0	1	1	0
199	0	1	2	0	1	1	1	2	1	0	1	1	2	1	0	0	0	1	1	0	0	0	0	2	0	1	0	2	1	0	2	2	2	0	0	2	1	0	0	1	0	0	0	0	1	0	0	0	1
200	1	1	1	0	0	0	1	2	1	0	1	0	2	0	1	1	0	0	2	0	0	0	0	2	0	0	0	2	2	2	0	1	1	0	1	2	1	1	1	0	0	0	0	0	0	0	0	1	0
201	1	1	1	0	0	0	2	1	1	1	0	0	0	0	0	0	0	1	1	0	0	0	0	2	0	0	0	2	1	0	2	1	1	0	0	2	2	0	1	2	1	0	0	0	1	0	0	0	1
202	0	2	1	0	0	0	2	2	2	1	0	0	1	1	0	0	0	1	1	1	0	0	2	0	0	1	0	2	2	1	1	2	2	0	1	1	1	0	0	1	0	0	0	0	0	0	0	0	2
203	0	2	0	0	0	0	2	2	1	0	0	1	0	0	0	0	0	1	1	0	0	1	0	2	0	2	0	1	2	0	1	1	1	0	0	2	0	0	0	0	1	1	0	0	0	0	0	0	0
204	0	1	2	0	0	0	2	2	1	0	0	0	0	0	0	0	0	1	1	0	0	0	0	2	0	0	0	2	2	2	0	1	1	0	1	1	1	0	0	0	0	1	0	0	0	0	0	0	0
205	1	0	2	0	0	0	2	2	1	1	0	0	2	2	0	1	0	1	0	1	1	0	0	2	0	1	1	2	2	2	0	2	2	0	1	1	1	0	0	1	0	0	0	0	0	1	1	0	0
206	1	0	2	0	1	1	2	2	1	0	1	2	2	0	1	1	0	2	0	1	1	1	1	1	1	2	0	2	1	1	2	1	1	0	0	2	1	0	0	0	0	1	0	0	1	0	0	1	0
207	0	2	0	0	0	0	2	2	1	1	0	1	2	1	0	0	0	2	0	0	0	0	0	2	0	0	0	2	2	1	2	1	1	0	1	1	2	0	0	1	0	0	0	1	0	1	0	0	1
208	0	2	0	0	1	1	1	2	0	0	0	0	0	0	0	0	0	2	0	1	1	0	0	2	0	2	1	2	2	2	0	1	1	0	0	2	1	0	0	0	0	0	1	0	1	0	0	0	0
209	1	2	0	0	0	0	2	1	2	1	0	1	2	1	0	0	0	2	1	0	0	0	0	2	0	1	0	2	1	1	1	2	2	0	2	0	2	0	0	1	0	0	0	0	0	1	0	0	0
210	0	2	1	0	0	0	1	1	2	2	0	0	0	0	0	0	0	1	1	0	0	0	1	1	0	1	0	2	2	1	2	1	1	0	1	1	1	0	1	2	2	0	0	0	1	0	1	0	1
211	0	1	1	0	1	1	2	1	2	1	0	1	1	1	0	0	0	0	2	1	0	0	1	1	0	1	0	0	2	0	0	1	1	0	2	1	2	0	0	1	0	2	0	0	0	0	0	1	1
212	0	1	2	0	0	0	1	1	2	2	0	0	1	1	0	1	0	0	2	0	0	1	0	2	0	0	0	2	2	1	0	2	2	0	1	1	2	0	0	2	0	0	0	0	0	1	1	0	0
213	1	1	1	0	0	0	2	2	1	1	1	0	0	0	0	0	0	1	1	1	0	0	0	2	0	1	0	2	2	1	1	0	2	1	1	2	0	0	0	0	0	0	0	0	0	1	0	1	0
214	0	1	1	0	0	0	2	2	0	0	0	1	2	1	0	0	0	2	0	2	0	1	0	2	0	0	0	2	1	1	1	2	2	0	1	1	2	0	0	1	0	1	0	0	1	1	0	0	1
215	0	0	2	0	1	1	1	2	0	0	1	1	1	1	0	0	1	2	0	1	1	0	0	2	0	1	0	1	2	0	0	1	1	1	0	2	1	0	0	2	0	0	1	0	1	0	0	0	1
216	1	0	2	0	2	2	1	1	1	1	1	0	2	1	1	1	0	2	0	1	1	0	0	2	0	0	0	1	2	1	1	2	2	1	1	1	2	0	1	2	1	0	0	1	0	1	1	0	0
217	0	0	2	0	0	0	2	0	2	1	1	1	1	0	0	0	0	1	1	0	0	0	0	2	0	0	0	2	2	0	0	1	1	0	0	2	1	0	0	1	0	0	1	0	1	0	0	0	0
218	0	2	1	0	0	0	2	0	2	2	0	1	1	0	0	0	0	0	1	0	0	1	1	1	1	1	0	1	2	1	0	2	2	0	0	2	2	0	0	1	1	0	0	0	0	1	1	1	0
219	0	1	1	0	1	1	2	2	2	1	0	0	0	0	0	0	0	0	2	0	0	0	0	2	0	0	0	2	2	2	1	0	2	1	1	2	1	0	0	0	0	2	0	0	0	1	0	0	1
220	0	1	1	0	0	0	1	1	1	0	2	0	2	1	0	0	0	2	0	0	0	0	0	2	0	1	0	1	1	1	2	1	2	0	0	2	1	0	0	1	0	0	1	0	1	0	1	0	0
221	0	1	2	0	0	0	1	1	1	0	1	1	2	1	0	0	0	1	1	0	0	0	0	2	0	1	0	0	1	0	1	1	2	2	0	2	2	0	0	1	0	1	0	1	1	0	0	0	0
222	1	1	2	0	1	1	2	2	1	1	0	0	1	1	0	0	0	0	2	1	1	0	0	2	0	1	0	2	1	1	1	1	1	0	1	1	1	0	0	1	0	0	0	0	0	0	0	0	0
223	1	2	0	0	0	0	1	2	0	0	0	0	1	0	0	0	0	0	2	0	0	0	1	1	0	1	0	1	2	0	0	1	1	0	0	2	1	0	0	1	0	0	0	0	0	1	0	2	0
224	0	0	2	0	0	0	1	1	1	1	1	0	0	0	0	0	0	1	1	1	1	1	0	2	0	0	0	2	2	2	1	1	2	0	0	2	2	0	0	1	0	0	0	2	0	1	0	0	0
225	1	0	2	0	1	1	2	1	1	0	1	0	0	0	0	0	0	1	1	1	0	1	0	2	0	0	0	1	1	1	0	1	1	0	0	2	2	0	0	2	0	1	0	1	2	0	0	1	0
226	1	1	1	0	0	0	1	2	1	0	1	1	1	0	0	0	0	0	2	0	0	0	0	2	0	1	0	2	2	1	1	1	1	0	1	1	1	0	0	1	0	0	0	1	0	1	0	0	0
227	1	1	1	0	0	0	2	1	2	2	0	0	0	0	0	0	0	1	1	0	0	0	0	2	0	0	0	2	2	2	1	1	1	1	1	1	2	0	0	0	1	0	0	0	0	1	0	1	0
228	0	1	1	1	1	2	1	2	1	1	1	1	0	0	0	0	0	1	1	1	0	0	0	2	0	0	0	2	2	2	1	1	2	1	2	1	1	0	0	1	0	0	0	0	0	1	0	0	1
229	0	2	0	0	0	0	2	0	2	2	0	1	1	0	0	0	1	2	1	0	0	0	0	2	0	0	1	2	2	1	1	1	1	0	1	1	2	0	0	0	0	0	0	0	0	1	0	2	0
230	0	1	1	0	0	0	2	2	1	1	0	2	2	1	0	0	0	2	0	1	1	0	1	1	0	1	0	2	2	2	1	2	2	0	2	0	2	0	0	2	1	1	0	0	0	0	0	0	0
231	1	0	2	0	1	1	2	0	2	2	0	0	2	2	0	1	0	0	1	0	0	0	0	2	0	0	0	1	2	1	0	1	1	0	0	2	1	0	0	2	1	0	0	0	0	0	0	1	0
232	0	1	2	0	0	0	2	2	1	1	1	0	0	0	0	0	0	1	1	0	0	1	1	1	1	0	0	2	2	1	1	1	1	2	1	1	2	0	0	1	0	1	0	0	1	0	1	0	1
233	1	1	2	0	0	0	2	1	1	0	0	0	2	2	0	0	0	0	2	0	0	1	0	2	0	2	0	1	2	1	1	2	2	0	1	1	2	0	0	1	0	1	0	0	1	0	0	0	0
234	1	1	0	0	0	0	2	2	2	1	0	0	2	0	1	1	0	1	1	1	0	0	0	2	0	1	0	2	2	2	0	1	1	0	0	2	1	0	0	1	0	0	1	0	0	1	1	1	0
235	0	2	1	0	0	0	2	1	2	0	1	1	1	0	0	0	0	2	1	0	0	1	0	2	0	0	1	1	1	0	1	1	0	0	1	1	2	0	0	1	0	0	0	0	0	0	0	0	0
236	0	0	2	0	0	0	2	2	2	1	0	0	0	0	0	0	0	1	1	0	0	0	1	1	0	2	0	2	2	2	1	1	1	0	0	1	1	0	0	0	0	0	0	0	0	0	0	0	0
237	1	2	1	0	0	0	1	2	1	0	1	0	0	0	0	0	0	1	1	1	1	0	0	2	0	2	0	2	1	1	2	0	0	1	1	1	2	0	0	0	0	1	0	0	0	1	0	0	0
238	0	1	1	0	0	0	1	2	1	1	1	0	0	0	0	0	0	0	1	1	1	1	0	2	0	1	0	2	2	2	1	1	2	2	0	2	1	0	0	1	0	0	1	0	1	0	0	0	1
239	1	1	2	0	0	0	1	1	1	1	1	1	1	0	1	1	0	1	1	1	0	0	2	0	0	1	0	2	2	1	1	2	1	0	0	2	1	1	1	1	0	0	0	0	0	0	0	0	0
240	0	0	2	0	0	0	1	1	1	1	1	0	1	0	1	1	0	0	2	1	0	1	0	2	0	2	0	2	1	0	2	1	1	0	0	2	1	1	0	1	0	2	0	0	0	0	0	0	0
241	1	2	0	0	0	0	2	1	1	0	0	1	1	1	0	0	0	0	2	0	0	0	1	1	0	1	0	1	2	1	0	1	1	0	0	2	1	0	0	0	0	0	0	0	0	1	0	0	0
242	1	1	1	0	0	0	1	1	1	1	2	0	0	0	0	0	0	1	1	0	0	0	0	2	0	1	0	2	2	1	2	2	2	0	1	1	1	0	0	0	0	0	0	0	0	1	0	1	1
243	1	2	1	0	0	0	2	2	0	0	1	0	0	0	0	0	0	0	2	1	1	0	0	2	0	1	0	1	1	1	1	2	2	1	1	0	1	0	0	1	0	0	1	0	1	0	1	1	0
244	0	0	2	0	0	0	1	1	2	2	1	0	1	1	0	1	0	0	2	0	0	1	1	1	1	1	0	2	1	1	1	1	1	0	2	0	1	0	0	2	0	1	0	0	0	0	1	0	1
245	1	2	2	0	1	1	2	0	1	1	0	1	2	1	1	1	0	0	2	0	0	0	0	2	0	1	0	1	2	1	1	0	1	2	1	1	2	0	0	1	0	1	0	0	0	0	0	0	0
246	0	0	2	0	2	2	1	2	1	1	1	0	1	1	0	0	0	2	0	1	1	0	0	2	0	1	0	2	2	1	1	0	0	0	2	0	2	0	0	2	0	1	0	0	1	0	0	0	0
247	1	0	2	0	0	0	2	2	1	1	0	0	0	0	0	0	0	0	1	1	1	0	0	2	0	1	0	2	2	2	1	1	2	1	2	1	1	1	1	1	0	0	0	0	0	0	0	0	0
248	0	1	1	1	0	1	2	2	1	0	0	0	0	0	0	0	0	0	2	0	0	0	0	2	0	2	0	2	2	2	0	1	1	1	0	2	1	0	0	1	0	0	0	0	1	0	0	0	2
249	1	1	1	0	0	0	2	2	0	0	0	1	1	0	0	0	0	2	0	1	0	0	1	1	0	1	0	2	2	1	1	1	2	2	2	1	2	0	0	1	0	0	0	1	0	0	0	1	1
250	0	1	1	0	1	1	2	1	2	0	1	0	1	1	0	0	0	1	2	1	1	0	0	2	0	1	0	0	2	0	0	2	2	0	0	2	1	0	0	1	0	0	1	0	1	0	0	0	0
251	1	1	1	0	0	0	2	2	2	1	0	0	0	0	0	0	0	1	1	2	1	0	1	1	0	1	0	1	2	1	0	1	1	1	1	2	0	0	0	0	0	0	2	0	0	1	0	0	0
252	1	1	1	0	0	1	1	2	0	0	1	0	0	0	0	0	0	0	2	0	0	0	0	2	0	2	0	2	2	1	2	1	1	0	0	2	2	0	0	2	0	0	0	0	0	1	0	0	0
253	1	1	2	0	0	0	2	0	2	1	1	0	1	1	0	0	0	0	2	0	0	0	1	1	0	1	0	2	2	2	0	1	1	0	1	1	2	0	0	1	0	0	0	1	0	1	0	0	0
254	1	1	1	0	1	1	1	2	0	0	1	1	1	1	0	0	0	0	2	1	1	0	0	2	0	1	0	2	2	2	1	0	0	1	2	1	1	1	0	1	0	0	1	0	1	0	0	0	1
255	1	1	1	0	0	0	1	2	0	0	1	1	2	2	0	0	0	1	1	0	0	1	0	2	0	0	0	1	2	1	0	1	1	0	1	1	0	1	0	0	0	0	1	0	1	0	0	1	0
256	0	1	1	0	0	0	2	0	2	2	0	1	1	0	0	0	0	0	2	0	0	1	0	2	0	0	0	2	1	1	1	0	0	0	0	1	1	0	0	1	0	0	0	0	0	0	0	0	0
257	1	1	1	0	0	0	2	2	2	1	0	1	2	1	0	0	0	1	0	1	1	0	0	2	0	1	0	2	1	1	1	2	2	1	0	2	2	0	0	2	0	0	1	0	1	1	0	0	1
258	1	2	1	0	0	0	1	1	2	2	0	0	0	0	0	0	0	1	1	1	0	0	2	0	0	0	0	2	2	1	1	1	1	0	0	2	2	0	0	2	0	0	0	0	1	0	0	0	0
259	1	1	2	0	0	0	2	2	0	0	1	0	1	1	0	0	0	2	0	1	1	1	1	1	1	1	0	1	2	1	0	2	2	0	1	1	1	1	0	0	0	0	1	0	1	1	0	0	0
260	0	1	1	0	0	0	2	2	2	0	1	1	1	0	0	0	0	1	1	1	1	0	0	2	0	1	0	2	2	2	1	2	2	0	0	2	2	0	0	2	1	0	1	0	1	0	0	0	0
261	1	2	1	0	0	0	2	2	2	1	0	1	1	0	0	0	0	1	0	1	1	0	1	1	1	1	0	2	2	2	1	1	1	0	0	2	1	1	0	0	0	0	1	0	1	0	0	0	0
262	1	2	0	0	0	0	2	1	1	1	0	1	1	0	0	0	0	0	2	0	0	1	0	2	0	1	0	2	2	0	0	1	1	0	1	1	2	0	0	0	0	0	0	0	0	0	0	0	1
263	1	0	2	0	2	2	1	1	1	1	1	0	1	1	0	0	0	2	0	1	0	1	1	1	1	1	0	1	2	1	1	2	2	1	1	1	1	1	1	1	0	0	0	2	0	2	0	0	0
264	1	1	1	0	0	0	1	0	2	2	0	1	1	0	0	0	0	1	1	1	0	1	1	1	1	1	0	2	1	1	1	1	2	0	1	1	1	0	0	1	0	0	1	0	1	0	0	0	2
265	0	2	0	0	0	0	1	1	2	2	0	0	1	1	0	0	0	2	0	1	0	1	0	2	0	1	1	2	2	1	0	1	1	1	1	1	1	0	0	1	0	0	0	1	0	1	0	0	0
266	1	0	2	0	2	2	2	1	2	2	0	0	1	1	0	0	0	0	2	0	0	0	0	2	0	1	0	2	2	2	0	1	1	1	0	2	0	0	0	0	0	0	0	1	0	0	1	1	0
267	0	0	2	0	0	1	2	1	2	0	1	0	1	0	0	0	0	0	2	0	0	1	1	2	0	0	0	2	2	1	1	1	1	0	1	1	2	0	0	0	0	0	1	0	0	1	0	0	0
268	1	1	1	0	0	0	1	1	0	0	2	0	1	1	0	0	0	0	1	1	1	0	0	2	0	0	0	1	1	0	2	2	2	0	1	1	1	0	0	1	0	0	0	0	0	0	1	0	1
269	0	2	0	0	0	0	1	2	1	0	1	1	1	0	0	0	0	0	2	1	1	0	1	1	0	0	0	1	2	0	1	1	1	1	1	1	1	0	0	1	0	0	0	0	0	1	0	0	1
270	1	2	0	0	0	0	2	1	2	2	0	1	1	0	1	1	1	1	1	0	0	0	0	2	0	1	0	2	2	1	1	2	2	0	2	0	1	0	0	2	1	0	1	0	1	0	0	0	0
271	0	0	2	0	0	0	2	0	2	2	0	1	1	0	0	0	0	1	1	0	0	0	0	2	0	1	0	2	2	2	1	1	2	2	2	1	1	0	0	2	0	0	0	0	1	1	0	0	1
272	0	2	0	0	0	0	0	2	0	0	2	0	1	1	0	0	0	0	2	0	0	1	0	2	0	0	0	2	1	1	1	1	1	1	0	1	1	0	0	1	1	1	0	1	0	1	1	1	0
273	0	2	1	0	0	0	0	2	0	0	2	0	0	0	0	0	0	2	0	1	1	0	0	2	0	1	0	1	2	2	1	1	1	1	1	1	1	0	0	2	1	0	1	0	1	0	0	0	0
274	1	2	1	0	0	0	2	2	2	1	0	0	1	1	0	0	1	0	2	1	1	0	0	2	0	0	0	2	2	0	1	0	0	1	0	2	1	1	1	1	0	0	0	0	0	2	0	0	0
275	1	1	2	0	0	0	2	2	1	1	0	0	0	0	0	0	0	0	2	0	0	0	0	2	0	1	0	0	2	0	0	2	2	1	0	2	1	0	0	0	0	0	1	0	1	1	0	0	1
276	0	0	2	0	0	0	0	2	0	0	2	1	1	0	0	0	0	1	1	1	0	0	0	2	0	1	0	2	2	2	0	2	2	0	2	0	1	0	0	0	0	0	0	0	0	1	0	0	0
277	0	2	1	0	0	0	1	2	1	0	1	0	0	0	0	0	0	1	1	1	1	0	0	2	0	2	0	1	1	1	2	2	2	0	0	2	1	0	0	1	0	0	0	0	0	1	0	0	0
278	1	1	1	0	0	0	2	1	2	1	0	1	2	1	0	1	0	1	1	1	1	1	0	2	0	1	0	1	2	1	0	1	2	0	0	2	2	0	0	1	0	1	0	1	1	0	0	0	1
279	0	1	2	0	0	0	2	1	2	2	0	0	0	0	0	0	0	0	2	0	0	0	0	2	0	1	0	2	2	2	0	2	2	0	1	1	2	0	0	2	0	0	1	0	1	1	0	0	0
280	1	1	1	0	0	0	2	2	2	1	0	0	0	0	0	0	0	1	1	1	1	0	0	2	0	1	0	2	2	1	1	2	2	0	0	2	1	0	0	1	1	0	0	0	1	1	0	0	0
281	0	0	2	0	1	1	2	2	2	1	0	0	1	1	0	0	0	1	1	1	1	0	0	2	0	1	0	2	2	2	0	0	1	0	0	2	1	0	0	1	0	0	0	0	0	1	1	0	0
282	1	1	1	0	0	0	1	1	1	1	1	0	1	1	0	1	0	1	1	1	0	1	0	2	0	1	0	2	2	2	1	1	1	0	1	1	1	0	0	1	0	0	2	0	1	1	0	0	1
283	0	2	0	0	0	0	1	2	1	1	1	0	0	0	0	0	0	1	0	2	2	0	1	1	0	0	0	1	2	1	0	2	2	0	0	2	1	0	0	1	0	0	0	0	0	1	0	0	0
284	1	2	0	0	0	0	2	0	2	2	0	0	1	1	0	0	0	1	1	2	1	0	1	1	0	1	0	2	2	2	1	2	2	1	0	2	1	0	0	1	0	0	1	0	1	1	1	1	0
285	0	2	1	0	0	0	2	2	0	0	1	0	1	1	0	0	0	2	0	1	1	0	2	0	0	1	0	2	2	1	1	1	1	0	0	2	1	0	0	2	1	0	1	0	1	1	0	0	1
286	1	0	1	0	0	0	2	2	1	0	1	1	1	0	0	0	0	2	0	1	1	0	0	2	0	0	0	2	2	1	1	1	2	0	0	2	1	0	0	1	0	0	0	1	0	1	0	0	1
287	1	2	1	0	0	0	2	0	2	2	0	0	0	0	0	0	0	1	1	0	0	0	0	2	0	0	0	2	2	2	0	0	1	0	0	2	1	0	0	0	0	0	0	0	0	1	0	0	0
288	0	2	0	0	0	0	2	2	2	1	0	1	1	1	0	0	0	0	2	0	0	1	1	1	1	1	0	1	2	1	1	1	1	0	1	1	2	0	0	0	0	1	0	1	1	0	0	0	0
289	0	2	1	0	0	0	2	1	2	1	0	1	2	1	0	0	1	2	0	2	1	0	0	2	0	1	0	2	2	1	0	0	0	0	0	2	1	0	0	1	0	0	0	0	0	0	0	0	0
290	1	2	0	0	0	0	2	2	1	1	0	0	1	0	0	0	0	0	2	0	0	0	0	2	0	1	0	1	2	0	1	0	0	0	1	1	1	0	0	1	0	0	0	0	1	1	1	0	0
291	1	1	1	0	1	1	2	0	2	1	1	0	0	0	0	0	0	1	1	1	1	1	0	2	0	0	0	1	2	0	1	1	1	0	2	1	0	0	0	1	0	1	0	0	1	0	0	0	1
292	0	0	2	0	0	0	2	2	2	0	0	0	1	1	0	0	0	2	0	1	1	1	0	2	0	0	0	2	2	1	1	0	0	0	0	2	2	0	1	2	1	0	0	1	0	1	0	0	0
293	0	2	1	0	0	0	1	1	2	2	0	0	1	1	0	0	0	0	2	1	1	0	0	2	0	0	0	2	0	0	2	2	2	1	0	2	2	0	0	1	0	0	0	0	0	2	0	0	0
294	0	1	2	0	0	0	2	1	2	2	0	0	1	0	0	0	0	1	1	1	1	1	1	1	0	0	1	2	2	1	0	2	2	0	2	0	1	0	0	1	0	0	0	1	0	1	0	0	0
295	0	2	0	0	0	0	1	2	0	0	1	0	0	0	0	0	0	2	0	1	1	0	0	2	0	0	0	1	2	1	1	0	0	0	0	2	1	0	0	2	0	1	0	0	1	1	0	0	1
296	1	1	2	0	0	0	1	2	2	2	1	1	1	0	0	0	0	2	0	1	0	1	1	1	1	0	0	2	2	1	2	0	0	0	0	2	2	0	0	1	0	0	1	0	1	0	0	0	0
297	1	1	1	0	0	0	2	0	1	1	1	2	2	2	0	0	0	1	1	0	1	1	0	2	0	0	1	1	1	0	1	2	2	1	1	0	0	0	0	0	1	0	0	0	0	1	0	0	0
298	0	1	1	0	0	0	1	2	0	0	1	0	0	0	0	0	0	0	2	0	0	1	0	2	0	0	1	2	1	0	1	1	2	2	1	1	1	0	0	2	0	0	0	0	0	1	0	1	0
299	1	1	1	0	0	0	2	1	2	1	0	0	1	1	0	0	0	0	2	0	0	0	0	2	0	1	0	0	2	0	0	0	1	1	1	2	2	0	0	2	0	0	0	0	2	1	0	0	1
300	0	2	1	0	0	0	1	1	2	2	0	1	1	0	0	0	0	1	1	1	0	0	0	2	0	1	0	2	1	1	1	1	2	0	0	2	2	0	0	1	0	0	1	0	0	0	0	0	0
301	1	2	0	0	0	0	2	2	0	0	0	0	1	0	0	0	0	1	1	0	0	1	0	2	0	1	0	2	1	0	2	1	2	0	1	1	1	0	1	1	1	0	1	0	0	0	0	0	1
302	0	1	1	0	0	0	2	2	1	1	0	0	0	0	0	0	0	0	2	1	1	0	0	2	0	1	0	2	2	2	0	0	0	1	2	1	2	1	1	1	0	0	0	0	0	0	0	0	0
303	1	0	2	0	0	0	1	1	0	0	1	0	0	0	0	0	0	2	0	1	0	0	1	1	0	1	0	1	2	1	1	0	1	1	0	2	1	0	0	1	0	0	1	0	1	0	0	0	0
304	0	2	1	0	0	0	2	0	2	1	1	1	1	0	0	1	1	2	0	1	1	0	0	2	0	2	0	1	2	0	0	2	2	0	0	2	1	0	0	1	1	0	0	0	0	0	0	1	1
305	1	0	1	0	0	0	1	1	1	1	0	1	1	0	0	0	0	0	2	0	0	0	0	2	0	1	0	2	2	1	1	1	1	0	1	1	1	0	0	1	0	0	0	0	0	0	0	0	0
306	0	2	1	0	0	0	1	2	1	1	1	1	2	1	0	0	0	0	2	0	0	0	0	2	0	1	0	2	2	0	1	1	1	0	1	1	1	0	0	1	0	0	1	0	2	2	1	1	0
307	0	1	1	0	0	0	2	2	1	1	0	1	1	1	0	0	0	1	1	1	0	2	0	2	0	0	0	1	2	0	1	1	1	0	0	2	2	0	0	1	0	1	0	0	0	2	1	0	0
308	1	1	1	0	0	0	2	2	2	1	0	1	1	0	0	0	0	0	1	0	0	0	0	2	0	1	0	2	1	1	2	1	1	1	0	2	2	0	0	2	0	0	0	0	0	0	0	0	1
309	0	0	2	0	1	1	2	2	2	0	0	0	0	0	0	0	0	0	2	1	1	1	0	2	0	0	0	2	2	2	1	1	1	0	0	2	1	0	0	0	0	0	0	0	0	1	0	0	2
310	0	1	0	0	0	0	2	2	1	0	1	1	1	0	0	0	0	1	1	0	0	0	0	2	0	1	0	2	2	1	1	1	1	1	2	0	0	0	0	0	1	0	0	1	0	1	0	0	2
311	0	2	0	0	0	0	1	1	1	1	1	0	1	1	0	0	0	1	1	0	0	1	0	2	0	1	1	2	1	0	1	1	1	1	2	0	2	0	0	1	1	1	0	0	0	1	0	0	0
312	0	1	1	0	0	0	2	0	2	1	1	1	2	1	0	0	0	0	2	0	0	1	1	1	1	1	0	2	2	1	2	2	2	0	1	1	2	0	0	1	0	0	0	0	0	0	0	0	0
313	0	1	1	0	0	0	0	1	1	1	1	0	1	1	0	0	0	1	1	2	1	0	0	2	0	1	0	1	1	1	1	1	2	1	1	1	2	0	0	1	0	0	0	0	0	2	0	0	0
314	1	2	0	0	0	0	2	2	0	0	1	1	2	1	0	0	0	0	2	1	1	1	1	1	0	1	0	1	2	0	1	1	1	0	2	1	1	0	0	2	1	0	0	0	0	0	0	0	0
315	0	2	0	0	0	0	2	0	2	2	0	1	1	0	0	0	0	1	2	1	1	0	0	2	0	0	0	1	2	1	0	0	2	1	0	2	2	0	0	0	0	0	0	1	1	1	0	0	1
316	1	2	1	0	0	0	2	1	2	1	0	0	0	0	0	0	0	0	2	0	0	0	0	2	0	2	0	2	1	1	1	2	2	0	1	1	1	0	0	2	1	1	0	0	0	1	0	0	0
317	0	0	2	0	2	2	1	1	1	1	1	0	1	1	0	0	0	2	1	0	0	0	1	1	0	0	0	1	1	0	1	0	0	1	0	2	1	0	0	1	0	0	0	1	0	1	0	1	0
318	0	1	1	0	0	0	1	1	1	1	0	0	1	1	0	0	0	0	2	0	0	0	0	2	0	2	0	2	2	2	1	2	2	0	1	1	1	1	0	1	0	0	0	0	0	1	0	0	0
319	0	2	1	0	0	0	1	1	1	1	0	0	1	0	0	0	0	1	1	0	0	0	0	2	0	1	1	2	2	2	0	1	2	0	1	1	2	0	1	2	1	0	1	0	1	0	0	0	1
320	0	1	2	0	0	0	1	1	1	1	0	1	2	1	1	1	0	1	0	0	0	0	0	2	0	2	0	2	1	1	2	1	2	0	0	2	2	0	0	2	0	0	0	0	0	0	0	0	0
321	1	1	1	0	0	0	2	2	1	1	1	1	2	1	0	1	0	2	1	0	0	0	2	0	0	0	1	2	2	1	0	1	1	0	1	1	2	0	0	2	1	0	1	0	1	1	0	0	0
322	1	2	0	0	0	0	2	2	2	2	0	0	0	0	0	0	1	0	2	1	1	1	1	1	1	2	0	2	2	2	1	1	2	0	2	0	1	0	0	1	0	1	0	0	1	1	0	0	0
323	1	2	1	0	0	0	2	0	2	2	0	0	0	0	0	0	0	0	2	0	0	1	0	2	0	0	0	2	2	1	1	2	2	0	1	1	2	0	0	1	1	0	0	0	0	0	0	0	0
324	1	1	1	0	0	0	2	1	2	1	1	0	2	1	0	0	0	1	1	1	1	0	1	1	1	1	0	2	2	2	0	1	1	1	0	2	2	0	0	1	0	0	0	0	0	1	0	0	0
325	0	0	2	0	0	0	1	1	1	1	1	0	0	0	0	0	0	0	2	0	0	1	1	1	1	0	0	2	1	1	2	2	2	0	1	1	1	1	0	1	0	0	0	0	0	1	0	0	0
326	0	1	2	0	1	1	2	2	1	0	0	0	2	2	0	0	0	1	1	0	0	1	0	2	0	0	0	2	2	1	2	1	1	0	0	2	2	0	0	2	0	0	1	0	1	0	0	0	0
327	1	1	1	0	0	0	1	1	1	1	1	0	1	0	0	0	0	1	1	1	0	0	0	2	0	1	0	2	2	2	0	0	0	0	0	2	2	0	0	2	0	0	1	0	0	1	0	0	0
328	0	0	2	0	0	0	0	2	0	0	2	1	1	0	0	0	0	1	1	1	1	1	0	2	0	0	0	1	2	1	0	1	2	1	2	1	2	0	0	2	1	0	0	0	1	0	1	0	0
329	1	1	1	0	1	1	1	2	1	0	1	0	1	0	0	0	0	1	1	1	1	1	0	2	0	2	0	2	1	1	2	1	2	2	1	1	0	1	1	0	0	0	1	0	1	1	0	1	1
330	1	2	1	0	0	0	1	2	0	0	2	1	1	0	0	0	0	1	1	0	0	0	0	2	0	1	0	2	0	0	2	1	1	0	1	1	1	0	0	0	0	1	1	0	1	0	0	0	1
331	0	0	2	0	0	0	2	2	1	0	0	1	1	0	0	0	0	0	2	0	0	0	0	2	0	2	0	1	2	1	1	1	2	0	0	2	2	0	0	2	0	0	0	0	0	0	0	1	1
332	1	1	2	0	0	0	1	2	1	1	1	0	1	1	0	1	0	1	1	1	0	1	1	1	1	1	0	1	1	1	2	1	1	0	1	1	1	1	1	1	0	0	1	0	0	0	0	0	2
333	1	1	1	0	0	0	2	2	1	0	0	1	0	0	0	0	0	0	2	0	0	1	0	2	0	0	0	1	2	1	0	1	1	0	2	0	2	0	0	1	0	0	1	0	0	1	0	0	0
334	0	1	1	0	0	0	0	1	1	1	1	0	1	1	0	0	0	1	1	1	1	0	0	2	0	1	0	2	1	1	1	1	1	1	1	1	0	0	0	1	0	0	1	1	1	1	0	1	0
335	1	2	0	0	0	0	2	2	1	0	0	2	2	1	0	0	0	1	1	1	1	0	1	1	0	2	0	2	2	2	0	2	2	0	1	1	2	0	0	0	0	0	0	1	0	1	1	0	0
336	1	0	2	0	1	1	2	2	1	0	1	0	0	0	0	0	0	0	2	1	0	0	0	2	0	1	0	1	2	1	0	1	1	0	1	1	0	0	0	1	0	1	0	0	1	0	0	1	0
337	1	0	2	0	1	1	2	1	1	1	0	1	2	1	0	1	0	0	1	0	0	1	0	2	0	0	1	2	2	1	0	1	1	0	0	2	2	0	0	2	0	1	0	1	0	1	0	0	0
338	1	2	1	0	1	1	2	0	1	1	0	0	1	1	0	0	0	1	1	0	0	0	0	2	0	2	0	2	2	2	1	2	2	0	0	2	2	0	0	1	0	0	0	1	0	1	0	0	0
339	0	0	2	0	0	0	2	2	1	0	0	0	2	1	0	0	1	1	2	1	1	0	0	2	0	2	0	2	2	1	1	2	2	0	1	1	1	0	0	1	0	0	1	0	1	0	0	0	0
340	1	1	1	0	1	1	2	0	2	2	0	0	1	1	0	0	1	1	2	1	1	1	1	1	0	0	0	1	2	0	1	1	1	0	2	0	2	1	1	1	0	0	0	0	0	1	0	0	1
341	0	0	2	0	2	2	2	2	2	1	0	0	0	0	0	0	0	0	1	1	1	0	0	2	0	1	0	2	2	1	0	1	1	0	1	1	1	0	0	1	0	0	0	0	0	0	0	0	0
342	1	0	2	0	0	0	2	1	2	2	0	0	2	2	0	0	1	2	0	2	1	0	0	2	0	1	2	2	2	0	1	1	1	1	2	0	1	0	0	0	0	0	0	0	0	0	0	0	0
343	1	2	1	0	0	0	2	2	1	1	0	0	0	0	0	0	0	1	2	1	1	0	0	2	0	1	1	2	2	1	0	1	2	1	2	1	2	0	0	2	0	0	0	1	0	0	0	1	0
344	0	1	1	0	0	0	2	2	0	0	1	1	2	1	0	0	0	1	2	1	1	0	1	1	0	1	0	2	1	1	1	2	2	0	0	2	2	0	0	1	0	0	1	0	1	0	0	0	2
345	1	1	1	0	1	1	2	2	1	1	1	1	1	0	0	0	0	1	2	1	1	1	1	1	0	1	0	2	1	1	1	1	1	0	1	1	1	0	0	2	0	1	0	0	0	1	1	0	0
346	0	0	2	0	1	1	2	1	2	2	0	0	1	1	0	0	0	1	1	0	1	0	0	2	0	1	1	2	2	1	0	2	2	1	1	1	1	0	0	0	1	0	1	0	1	0	0	0	1
347	0	1	1	0	1	1	1	1	1	1	1	0	0	0	0	0	1	1	1	1	1	0	0	2	0	2	0	1	2	1	0	1	2	0	0	2	0	0	0	0	0	1	0	0	1	0	0	1	0
348	1	0	2	0	0	0	2	2	2	1	0	0	2	2	0	1	0	1	1	0	0	0	1	1	0	1	0	1	1	1	0	1	1	0	0	1	1	1	1	0	0	0	0	0	0	0	0	0	0
349	0	2	1	0	0	0	2	2	2	2	0	1	1	0	0	0	0	0	1	0	0	0	0	2	0	2	0	2	2	1	1	1	2	2	1	1	2	0	0	1	0	0	1	0	1	1	0	1	0
350	0	0	2	0	1	1	2	1	1	1	1	0	1	1	0	0	1	2	1	0	0	0	1	1	0	1	0	2	2	2	1	0	1	1	0	2	0	0	0	0	0	0	0	0	1	1	1	0	0
351	1	2	0	0	0	0	2	0	2	2	0	1	2	2	0	0	0	1	1	0	0	1	0	2	0	0	0	2	2	1	2	1	1	0	2	0	1	0	0	2	1	0	0	0	0	0	0	0	0
352	0	2	2	0	0	0	2	2	2	1	0	0	1	1	0	0	0	1	1	1	0	0	0	2	0	1	0	1	2	0	1	1	0	0	0	2	2	0	0	1	0	0	0	0	0	0	0	0	0
353	0	2	1	0	0	0	1	0	2	2	0	0	0	0	0	0	0	1	1	1	0	0	0	2	0	1	0	1	2	2	0	2	2	0	0	2	1	0	1	1	1	1	0	0	1	0	1	1	0
354	1	1	1	0	0	0	1	2	1	1	0	0	2	2	0	1	0	1	0	1	1	1	0	2	0	1	0	2	1	1	2	1	2	0	0	2	2	0	0	1	1	0	0	0	0	1	0	0	1
355	0	2	0	0	0	0	1	1	0	0	1	1	1	0	0	0	0	0	1	0	0	0	0	2	0	2	1	2	2	1	0	1	1	1	1	1	1	0	0	2	0	1	0	0	0	0	0	1	0
356	0	2	1	0	0	0	2	1	2	2	0	1	2	2	0	0	0	1	1	0	0	1	0	2	0	1	0	2	2	2	0	2	2	0	2	0	1	0	0	2	0	0	0	0	0	0	1	1	0
357	1	2	1	0	0	0	2	1	2	2	0	0	1	1	0	0	0	1	1	0	0	1	0	2	0	0	0	2	2	2	0	1	1	0	1	1	1	0	0	1	0	0	1	0	1	1	1	0	0
358	0	0	2	0	0	0	1	2	1	1	1	0	0	0	0	0	0	1	1	1	0	0	2	0	0	0	0	2	2	2	0	0	0	1	0	2	2	0	0	1	0	0	0	0	1	0	1	0	1
359	0	1	1	0	0	1	1	2	1	0	1	1	1	0	0	0	0	0	1	0	0	0	0	2	0	0	0	2	2	2	0	2	1	0	0	2	2	0	0	2	0	0	1	0	1	1	0	0	0
360	1	1	1	0	0	0	2	1	2	2	0	0	0	0	0	0	0	0	2	0	0	0	0	2	0	1	0	1	2	1	1	2	2	0	0	2	1	0	0	1	0	2	0	0	0	0	0	0	1
361	1	1	1	0	1	1	2	2	1	1	0	0	0	0	0	0	0	1	2	0	0	0	2	0	0	0	0	1	2	1	0	1	1	0	0	2	1	0	0	1	0	0	1	0	1	2	0	1	0
362	0	0	2	0	1	1	2	1	2	2	0	0	1	0	0	0	0	1	1	0	0	0	1	1	0	2	0	2	2	1	2	1	1	1	1	2	1	0	0	1	0	0	0	0	0	0	1	1	0
363	0	2	0	0	0	0	2	0	2	1	1	0	1	0	0	0	0	1	1	1	1	0	0	2	0	0	0	1	1	0	2	1	2	2	1	2	1	0	0	1	0	0	0	0	0	0	0	0	0
364	0	0	2	0	0	1	2	2	2	2	0	1	1	0	0	1	0	0	2	1	1	0	0	2	0	2	0	2	2	1	1	1	1	0	0	2	1	0	0	2	1	0	1	0	1	1	0	0	0
365	0	0	2	0	1	1	1	1	2	1	0	0	1	1	0	0	0	1	1	1	1	0	0	2	0	1	0	2	2	2	1	0	0	0	0	2	2	0	0	0	1	0	0	0	0	0	0	0	0
366	0	0	2	0	0	0	2	1	2	2	0	0	1	0	0	0	0	0	1	0	0	0	0	2	0	2	1	2	2	1	0	2	2	0	1	1	2	0	0	1	1	1	0	0	1	0	0	0	0
367	1	0	2	0	0	0	2	1	2	1	1	0	0	0	0	0	0	1	1	0	0	1	1	1	1	1	0	2	2	2	1	0	0	0	0	2	1	0	0	0	0	0	1	0	1	0	0	0	0
368	1	2	0	0	0	0	2	2	2	1	0	0	1	1	0	0	0	2	0	1	1	0	0	2	0	2	0	2	2	1	1	1	0	0	1	1	1	0	0	1	0	0	2	0	0	1	0	1	0
369	1	0	2	0	0	0	1	1	2	1	0	0	1	1	0	0	0	1	1	1	1	0	0	2	0	1	0	2	2	1	2	2	2	1	1	1	1	0	0	1	0	0	1	0	1	1	0	1	0
370	1	1	0	0	0	0	1	2	1	1	1	0	0	0	0	0	0	0	2	0	0	0	0	2	0	2	0	2	1	0	2	0	0	0	0	2	2	0	0	0	0	0	0	0	0	0	0	0	0
371	0	0	2	0	1	1	2	2	2	1	0	0	2	1	1	1	0	2	0	1	1	0	0	2	0	2	0	2	1	1	1	0	0	0	0	2	1	1	1	1	0	0	0	0	1	1	0	1	1
372	1	2	2	0	0	0	2	0	2	2	0	0	0	0	0	0	0	0	2	0	0	1	1	1	1	0	0	2	2	2	0	1	1	0	1	2	1	0	1	2	1	0	1	0	1	0	0	1	1
373	0	1	2	0	0	0	2	1	1	0	1	0	0	0	0	0	0	0	2	0	0	0	0	2	0	1	0	2	2	2	0	1	1	1	1	1	1	0	0	2	1	0	1	0	0	0	0	0	0
374	0	2	1	0	0	0	2	1	2	1	1	0	2	1	0	0	0	2	0	1	0	0	0	2	0	0	0	1	2	1	0	0	2	1	0	2	1	1	1	0	0	1	0	0	0	1	0	0	1
375	1	0	2	0	1	1	1	2	1	1	1	0	0	0	0	0	0	0	1	0	0	0	0	2	0	0	0	2	2	2	0	1	1	0	1	1	1	0	0	2	1	2	0	0	0	0	0	0	1
376	1	0	2	0	0	0	2	2	1	0	0	0	1	1	0	0	0	0	2	0	0	0	1	1	1	1	0	2	1	1	1	1	1	0	0	2	2	0	0	2	0	0	0	0	0	0	0	0	0
377	1	2	1	0	0	0	1	2	1	1	1	0	0	0	0	0	0	2	0	1	1	1	1	1	0	1	0	2	1	1	1	0	1	0	0	2	1	1	1	1	0	0	0	1	0	1	0	0	0
378	0	0	2	0	0	0	2	0	2	1	1	0	0	0	0	0	0	2	0	1	1	2	1	1	1	1	0	1	2	1	1	0	1	0	1	2	1	0	0	1	0	0	1	0	1	1	0	0	0
379	0	0	2	0	0	0	1	1	2	2	0	0	0	0	0	0	0	0	2	0	0	0	0	2	0	0	0	2	2	1	1	2	2	0	0	2	0	1	0	0	0	0	1	0	1	0	0	0	0
380	0	1	1	0	1	1	2	1	2	2	0	0	1	1	0	0	0	2	0	2	1	1	0	2	0	0	0	2	2	1	1	1	1	1	2	0	1	0	0	2	0	0	0	0	1	0	0	0	1
381	0	2	0	0	0	0	1	2	1	1	0	1	2	1	0	1	0	1	1	2	1	0	1	1	0	1	0	2	2	2	1	0	0	0	1	1	0	0	0	0	0	1	0	0	1	1	0	0	0
382	1	1	2	0	1	1	2	2	2	1	0	1	1	0	0	0	0	1	1	1	1	0	1	1	0	1	0	2	2	2	1	1	2	0	0	2	1	1	1	1	1	0	0	0	0	0	0	0	1
383	1	1	1	0	0	0	2	1	2	1	0	0	0	0	0	0	0	1	1	1	1	0	0	2	0	1	0	2	2	2	1	1	1	2	1	1	1	0	0	1	0	1	0	0	1	0	0	0	1
384	1	1	2	0	0	0	1	1	1	1	1	0	1	1	0	0	0	1	1	0	0	1	0	2	0	2	0	2	1	1	2	0	1	1	1	1	2	0	0	0	0	0	0	0	0	0	0	0	1
385	0	0	2	0	1	1	2	0	2	2	0	1	1	0	0	0	0	1	1	1	1	1	0	2	0	1	0	1	2	1	0	0	0	0	0	2	2	0	0	2	0	0	1	0	1	1	0	0	0
386	0	0	2	0	1	1	2	0	1	1	1	0	0	0	0	0	0	0	2	0	0	1	0	2	0	0	0	2	2	1	1	0	0	0	1	1	2	0	0	1	0	0	0	0	1	0	1	0	1
387	0	1	2	0	0	0	1	2	1	1	0	0	1	1	0	1	0	0	1	0	0	0	1	1	0	2	0	2	2	2	1	0	0	0	0	2	0	0	0	0	0	0	0	0	0	1	0	1	1
388	1	0	2	0	1	1	1	2	0	0	1	0	1	1	0	0	0	0	2	1	1	0	0	2	0	1	0	2	1	1	2	0	0	0	0	2	1	0	0	2	1	0	0	0	0	1	1	0	0
389	1	0	2	0	1	1	2	1	2	2	0	0	1	1	0	0	0	0	2	0	0	0	0	2	0	1	0	2	1	1	2	1	1	0	0	2	1	1	1	1	0	0	0	0	0	1	0	0	1
390	1	1	1	0	0	0	1	2	1	0	2	0	2	1	0	0	0	0	1	1	1	1	0	2	0	1	0	2	2	2	1	2	1	0	0	2	1	0	0	0	0	0	0	1	0	1	0	0	1
391	0	2	0	0	0	0	2	2	1	1	0	1	2	1	1	1	0	1	1	1	1	1	0	2	0	0	0	1	2	0	1	1	1	0	1	1	2	0	0	1	0	0	0	0	1	0	0	0	1
392	0	0	2	0	0	0	2	2	1	1	1	0	0	0	0	0	0	1	1	1	0	0	0	2	0	1	1	1	1	0	1	2	2	1	0	2	1	0	0	2	0	1	0	0	0	0	0	0	0
393	0	0	2	0	2	2	1	1	2	1	0	1	1	0	0	0	0	0	1	1	1	1	0	2	0	0	1	2	2	0	1	0	0	0	0	2	2	0	0	1	0	1	0	0	0	0	0	0	0
394	0	1	2	0	0	0	1	1	1	1	1	0	0	0	0	0	0	0	2	0	0	1	0	2	0	2	0	2	2	2	0	1	1	0	1	1	2	0	0	2	0	0	1	0	0	0	0	0	0
395	1	2	0	0	0	0	2	0	2	2	0	0	1	0	0	0	0	0	1	1	1	0	1	1	1	1	1	1	2	0	0	0	2	0	0	2	2	0	0	1	0	0	0	0	0	1	0	0	0
396	1	0	1	0	0	0	2	2	2	1	0	0	0	0	0	0	0	0	1	0	0	0	1	1	0	1	0	1	2	1	0	1	2	0	1	1	2	0	0	0	0	1	0	0	1	0	0	0	0
397	0	2	0	0	0	0	2	2	1	1	0	0	1	1	0	0	0	2	0	1	1	0	0	2	0	0	0	1	2	0	1	1	1	0	1	1	2	0	0	2	0	0	0	0	0	1	0	0	0
398	0	1	1	0	0	0	2	0	2	1	1	1	1	0	0	0	1	2	1	0	0	1	0	2	0	0	0	2	2	1	1	1	1	0	0	2	0	0	0	0	0	0	0	0	0	1	0	0	0
399	1	0	2	0	1	1	1	2	0	0	1	0	0	0	0	0	0	2	0	1	1	0	1	1	0	1	0	1	2	1	0	0	0	0	0	2	1	0	1	1	1	0	0	0	0	0	0	0	0
400	0	2	1	0	0	0	2	0	2	2	0	0	1	0	0	0	0	1	1	1	1	1	2	0	1	0	0	2	2	1	0	1	2	0	0	2	2	0	0	1	0	0	0	1	0	1	0	0	0
401	0	0	2	0	0	0	2	1	2	2	0	0	1	1	0	0	0	1	1	1	1	1	1	1	1	0	0	2	2	2	1	1	1	0	0	2	2	1	1	1	0	0	0	0	0	1	0	0	1
402	1	1	1	0	1	1	2	1	1	0	0	0	1	1	0	0	0	0	2	0	0	0	1	1	0	2	0	2	1	1	1	1	1	1	1	2	1	0	0	1	0	1	0	0	1	1	1	0	1
403	1	1	2	0	1	1	2	1	2	2	0	1	2	2	0	0	0	1	1	0	0	0	0	2	0	2	0	1	2	1	1	1	1	1	1	1	1	0	0	2	0	0	0	0	0	2	0	0	1
404	0	0	1	0	0	0	2	0	2	1	1	0	0	0	0	0	0	0	2	0	0	0	0	2	0	1	0	2	2	2	1	2	2	1	0	2	1	0	0	2	0	0	1	0	1	1	0	0	1
405	0	1	1	0	0	0	2	1	0	0	0	1	1	0	0	0	0	0	2	0	0	0	0	2	0	0	0	1	2	0	1	1	1	1	1	1	1	0	0	1	0	0	1	0	1	0	0	0	1
406	1	1	2	0	0	0	1	2	0	0	0	1	2	2	0	0	0	1	1	2	1	0	0	2	0	1	0	2	2	2	1	1	1	0	1	1	1	0	1	1	1	1	0	0	1	1	0	0	0
407	0	2	1	1	0	1	1	1	2	2	0	0	0	0	0	0	0	1	1	0	0	1	0	2	0	2	0	2	2	2	1	1	2	1	1	1	1	0	0	1	0	0	0	0	0	1	0	0	0
408	1	1	2	0	0	0	1	1	1	1	0	1	2	1	0	0	0	1	1	1	1	1	1	1	1	0	0	1	2	1	0	0	2	1	1	2	2	0	0	0	0	0	0	0	1	1	0	0	0
409	1	0	2	0	0	1	2	1	1	1	0	0	0	0	0	0	0	0	2	0	0	0	0	2	0	1	0	2	1	1	2	1	1	1	1	2	2	0	0	2	0	1	0	0	1	1	0	0	2
410	0	1	1	0	0	0	2	0	2	2	0	0	1	0	0	0	1	1	2	0	0	1	0	2	0	1	0	2	2	2	0	1	1	0	1	1	1	0	0	1	0	0	2	0	1	1	1	1	0
411	0	2	2	0	0	0	1	0	2	2	0	0	0	0	0	0	0	2	0	1	0	0	1	1	1	1	0	2	2	2	1	2	2	0	0	2	2	0	0	2	0	0	0	0	0	1	0	0	1
412	0	1	1	0	0	0	1	2	0	0	1	0	1	0	0	0	0	0	1	0	0	1	0	2	0	2	0	2	2	1	2	0	0	1	0	2	1	0	0	0	0	0	1	0	0	0	0	0	1
413	1	2	1	0	0	0	1	2	1	1	1	0	1	0	0	0	0	1	0	1	1	1	1	1	0	0	0	2	1	0	2	2	2	0	2	0	1	0	0	2	0	0	0	1	0	1	0	0	0
414	0	2	0	0	0	0	1	1	2	2	0	1	1	0	0	0	0	1	1	1	1	0	0	2	0	0	0	2	2	1	2	1	1	0	1	1	0	0	0	0	0	0	0	0	0	2	0	0	1
415	1	1	1	0	0	0	0	2	0	0	2	0	1	1	0	0	0	1	1	2	1	1	2	0	1	0	1	2	2	1	0	2	2	1	1	1	1	0	0	1	0	0	0	0	0	1	0	0	0
416	1	2	0	0	0	0	2	1	1	1	0	0	0	0	0	0	0	1	0	0	0	0	1	1	0	1	0	2	2	2	0	1	1	0	1	1	2	0	0	2	0	0	1	0	0	0	0	0	0
417	0	1	1	0	0	0	2	2	2	1	0	0	1	0	1	1	0	1	1	0	0	0	0	2	0	1	0	1	2	1	0	1	1	1	0	2	1	0	0	0	0	1	0	0	1	0	0	0	0
418	0	0	2	0	1	1	1	1	1	1	0	0	0	0	0	0	0	0	2	0	0	0	0	2	0	2	0	0	2	0	0	1	1	0	0	2	1	0	0	1	0	0	1	0	0	1	1	0	0
419	1	1	2	0	0	0	2	2	2	0	0	0	1	1	0	0	0	1	1	0	0	1	1	1	0	0	0	0	2	0	0	0	2	1	2	1	0	1	1	0	0	0	1	0	1	1	0	0	2
420	1	1	2	0	0	0	1	1	1	1	0	0	1	1	0	0	0	0	2	0	0	0	0	2	0	1	0	2	2	2	1	1	2	2	1	2	1	0	0	1	0	0	0	0	0	1	0	0	0
421	1	2	0	0	0	0	2	0	2	1	1	2	2	2	0	0	0	1	1	1	1	2	1	1	1	1	0	2	2	2	1	1	0	0	0	2	1	0	0	0	0	0	0	2	0	2	0	0	1
422	0	1	1	1	0	1	2	1	1	1	0	0	1	1	0	0	0	2	0	1	0	0	1	1	0	1	0	2	2	1	1	0	1	1	1	2	0	1	1	0	0	0	0	0	0	0	0	0	0
423	1	0	2	0	0	0	2	0	2	2	0	0	1	0	0	0	0	1	1	1	1	0	0	2	0	1	0	1	2	1	1	1	1	0	0	2	1	0	0	2	1	1	0	1	1	0	1	0	0
424	0	1	1	0	1	1	2	2	2	2	0	0	0	0	0	0	0	0	2	0	0	0	0	2	0	1	0	2	2	1	1	0	0	0	0	2	1	0	0	1	1	1	0	0	1	0	0	0	1
425	1	1	1	0	0	0	1	1	1	1	1	0	0	0	0	0	0	0	2	0	0	1	0	2	0	2	0	1	2	1	0	0	1	0	1	2	2	0	0	1	0	0	1	0	1	1	0	1	0
426	1	2	1	0	0	0	2	0	2	2	0	0	0	0	0	0	0	1	1	1	0	0	2	0	0	1	0	1	2	0	1	1	1	0	0	2	1	0	0	1	0	0	0	0	0	0	1	0	0
427	1	0	2	0	0	0	1	1	1	1	1	0	0	0	0	0	0	1	1	1	1	0	0	2	0	1	0	1	2	1	0	1	2	0	1	1	1	1	1	1	1	0	0	0	0	0	0	0	1
428	0	1	1	0	0	0	2	1	2	2	0	1	2	1	0	1	1	1	1	1	0	0	0	2	0	1	0	1	1	1	1	1	1	1	1	2	2	0	0	2	1	1	0	1	1	1	0	1	0
429	1	2	0	0	0	0	2	0	2	2	0	1	2	1	0	0	0	1	2	1	1	1	1	2	0	0	0	1	1	1	1	1	1	1	0	2	2	0	0	1	0	0	2	0	1	1	0	0	0
430	1	0	2	0	0	0	1	2	1	1	0	0	0	0	0	0	1	1	1	1	1	0	1	1	0	2	0	1	1	1	0	0	0	0	1	1	1	0	0	0	0	0	1	0	0	0	0	0	1
431	0	0	2	0	1	1	2	0	2	2	0	1	0	0	0	0	0	1	1	0	0	1	1	1	0	0	1	2	2	1	1	1	1	1	1	1	1	0	0	0	0	0	0	0	0	1	1	1	0
432	0	2	1	0	0	0	1	2	1	1	1	0	2	2	0	0	0	0	2	0	0	0	0	2	0	1	0	0	1	0	1	1	1	1	1	1	2	0	0	0	1	0	0	0	1	1	0	0	0
433	1	1	1	0	0	0	2	1	2	1	0	0	0	0	0	0	0	1	1	0	0	0	0	2	0	1	0	1	2	0	0	1	1	0	2	0	2	0	0	1	0	0	0	0	1	0	1	0	0
434	1	2	0	0	0	0	1	2	0	0	0	1	1	0	0	0	0	2	0	1	0	0	0	2	0	1	0	2	2	2	1	1	2	0	0	2	1	0	0	2	0	1	0	0	1	0	0	0	1
435	1	1	1	0	0	0	1	1	1	1	1	2	2	0	0	0	0	2	0	1	1	0	0	2	0	2	0	2	2	1	2	1	2	0	0	2	2	0	0	1	0	0	0	0	0	1	0	0	1
436	1	1	1	0	1	1	1	0	2	2	0	0	1	0	0	1	1	1	2	1	1	1	0	2	0	0	0	2	2	2	1	1	2	1	1	1	1	0	0	1	0	0	1	0	1	0	0	0	1
437	1	0	2	0	0	0	2	2	1	1	0	1	2	2	0	0	0	0	2	1	1	0	2	0	0	0	0	1	2	1	0	2	2	0	1	1	2	0	0	2	0	0	0	0	0	1	0	0	0
438	0	1	1	0	1	1	2	2	1	1	0	0	2	2	0	0	0	0	2	1	1	0	0	2	0	1	0	1	2	0	1	1	1	1	1	1	1	0	0	0	0	0	0	0	1	0	0	1	0
439	0	2	0	0	0	0	1	1	1	1	0	0	1	0	0	1	0	1	1	0	0	1	1	1	1	1	0	2	2	0	0	1	1	0	0	2	1	2	1	1	1	0	1	0	0	1	0	0	0
440	0	1	1	1	0	1	1	1	1	1	0	0	0	0	0	0	1	2	0	1	1	0	0	2	0	1	0	1	1	0	1	1	1	2	1	1	2	0	0	1	1	0	0	0	0	0	0	1	1
441	0	1	2	0	0	0	2	1	2	1	1	0	0	1	0	0	0	0	2	0	0	1	1	1	0	1	0	2	2	1	2	1	1	0	1	1	2	0	0	1	0	0	0	0	2	2	0	0	0
442	0	1	1	0	0	0	1	2	0	0	0	1	2	1	1	1	0	0	2	1	1	0	1	1	0	1	0	1	2	1	0	1	2	1	2	1	1	0	0	2	1	1	0	1	1	1	1	0	0
443	1	0	1	0	0	0	1	2	0	0	2	0	0	0	0	0	0	1	1	1	1	1	0	2	0	0	0	2	2	0	1	1	1	1	1	2	0	0	0	0	0	0	0	0	0	0	0	0	2
444	0	1	2	0	0	0	2	2	2	0	0	0	1	1	0	0	0	2	0	1	0	0	0	2	0	0	0	2	2	2	0	1	1	1	0	1	1	0	0	1	1	2	0	0	1	0	0	1	0
445	1	1	2	0	0	0	2	1	2	1	0	0	0	0	0	0	0	0	2	0	0	0	1	1	0	1	0	1	1	1	1	0	1	1	1	2	2	0	0	1	0	0	0	1	0	1	0	0	0
446	0	0	2	0	0	0	2	2	1	1	0	0	0	0	0	0	0	0	2	0	0	0	0	2	0	1	0	2	2	2	0	2	2	0	2	0	2	0	0	1	0	2	0	0	0	0	0	0	0
447	1	1	1	0	0	0	1	1	2	2	0	0	1	1	0	1	1	1	1	1	0	2	1	1	1	1	0	2	2	2	1	1	1	1	1	1	0	0	0	0	0	0	0	0	0	1	0	0	0
448	0	2	0	0	0	0	2	2	1	0	1	1	1	0	0	1	0	1	1	0	0	0	1	1	0	1	0	2	2	2	2	0	2	1	0	2	2	0	0	1	0	0	1	0	1	1	0	0	0
449	1	1	1	0	1	1	1	2	0	0	2	1	1	0	0	0	0	1	1	1	0	0	0	2	0	0	0	1	2	0	1	1	1	1	0	2	1	0	0	0	0	1	0	0	1	0	0	0	0
450	1	1	2	0	0	0	2	2	2	1	0	1	1	0	0	0	0	1	2	0	0	0	0	2	0	1	0	2	1	1	2	1	1	0	2	0	1	0	0	1	0	0	0	0	0	0	0	0	0
451	1	1	1	0	1	1	2	0	2	1	1	0	1	0	1	1	0	1	1	0	0	1	1	1	1	1	0	1	2	1	0	1	1	2	2	1	2	0	0	1	0	0	0	0	0	0	0	0	0
452	0	2	0	0	0	0	2	1	1	0	1	1	1	0	0	0	0	2	0	1	0	0	0	2	0	1	0	2	2	1	2	2	2	0	1	1	2	0	0	1	0	2	0	0	0	0	0	1	1
453	0	0	2	0	1	1	1	1	1	1	0	1	2	1	1	1	0	1	1	1	1	0	1	1	0	1	1	2	2	1	0	2	2	1	1	1	2	0	0	2	0	0	0	0	0	0	0	1	1
454	0	2	0	0	0	0	1	2	0	0	1	0	1	0	0	0	0	0	2	0	0	0	1	1	0	0	1	2	1	0	1	2	2	0	1	1	1	0	0	2	1	0	0	0	0	1	0	0	1
455	1	1	1	0	0	0	1	1	1	1	0	0	2	2	0	0	0	1	1	1	1	1	1	1	1	0	0	2	2	2	0	2	2	0	2	0	1	0	0	0	0	0	0	1	0	1	0	0	0
456	0	2	0	0	0	0	2	1	1	1	0	0	1	1	0	0	0	1	1	1	0	0	1	1	0	0	0	2	1	1	2	0	1	0	0	2	2	0	0	2	0	0	0	0	0	0	0	0	0
457	1	0	2	0	1	1	2	1	2	1	0	1	1	0	0	0	0	2	0	0	0	0	0	2	0	2	0	1	2	2	0	1	1	1	1	1	2	0	0	2	0	0	1	0	0	0	0	0	0
458	0	1	2	0	0	0	2	1	2	2	0	1	1	0	0	0	0	1	1	0	0	0	1	1	0	1	0	1	2	0	0	2	2	0	1	1	0	1	1	0	0	0	0	1	0	0	1	0	0
459	1	1	1	0	1	1	0	1	1	1	1	1	1	0	0	1	0	0	2	0	0	0	0	2	0	2	0	2	2	1	1	1	2	2	2	1	2	0	0	1	0	0	0	2	0	2	0	0	0
460	0	1	1	0	0	0	2	1	2	1	1	0	1	0	0	0	0	2	0	0	0	0	1	1	0	1	0	2	2	2	0	1	1	0	1	1	1	0	0	1	0	0	0	1	0	1	0	0	1
461	1	1	1	0	1	1	1	2	1	1	1	1	1	1	0	0	0	2	0	2	0	0	0	2	0	0	1	2	2	1	0	1	2	2	0	2	2	0	0	2	1	1	0	0	1	0	0	1	0
462	0	0	2	0	1	1	2	2	2	0	0	1	1	0	0	0	1	2	0	2	2	0	0	2	0	1	0	1	1	1	1	1	0	0	1	1	2	0	0	1	0	1	0	1	1	0	0	0	0
463	0	1	1	0	0	0	1	1	2	2	1	0	0	0	0	0	0	1	1	1	1	0	0	2	0	2	0	2	2	1	2	2	2	1	1	1	1	0	0	1	1	0	0	0	0	0	1	0	0
464	1	2	0	0	0	0	2	1	2	2	0	0	0	0	0	0	0	0	2	0	0	1	1	1	1	0	0	2	2	1	2	1	1	1	2	0	2	0	0	2	0	0	0	0	0	1	1	0	0
465	1	1	1	0	1	1	2	2	1	1	0	0	0	0	0	0	0	1	2	1	0	0	0	2	0	1	0	1	1	1	0	0	1	1	0	2	0	0	0	0	0	0	1	0	1	1	0	0	1
466	1	1	0	0	0	0	1	1	1	1	1	0	0	0	0	0	0	1	0	2	2	1	0	2	0	0	0	1	2	1	0	2	2	0	1	1	1	0	0	2	0	0	1	0	0	1	0	0	0
467	1	1	1	1	0	1	2	1	2	1	0	0	0	0	0	0	0	1	1	1	0	0	0	2	0	1	0	2	2	2	1	1	2	1	0	2	2	0	0	1	0	0	0	0	0	1	0	0	0
468	0	1	1	0	1	1	2	1	2	2	0	1	2	1	0	0	0	0	2	0	0	1	2	0	1	0	0	1	2	2	0	1	1	0	0	2	1	0	1	1	1	0	0	0	0	0	1	0	0
469	1	1	1	0	1	1	1	2	0	0	1	0	0	0	0	0	0	0	1	0	0	0	0	2	0	1	0	2	2	1	2	1	2	0	0	2	1	0	1	2	1	0	0	0	0	1	0	1	0
470	1	2	1	0	0	0	1	2	0	0	1	0	0	0	0	0	0	1	1	0	0	0	0	2	0	2	0	1	2	2	0	0	1	0	0	2	1	0	0	1	0	0	2	0	1	1	1	0	0
471	1	2	2	0	1	1	2	2	0	0	0	0	1	1	0	0	0	2	0	0	0	1	1	1	1	1	1	2	2	1	1	0	0	0	0	2	1	0	0	1	0	0	1	0	1	1	1	0	0
472	1	1	1	0	1	1	2	0	2	1	1	0	0	0	0	0	0	2	0	1	1	0	0	2	0	0	0	1	1	1	1	0	0	0	2	0	1	0	0	0	0	0	1	0	1	0	0	0	1
473	1	1	2	0	0	0	1	2	1	0	1	0	0	0	0	0	0	1	0	1	1	1	0	2	0	0	0	2	2	2	0	2	2	0	1	1	1	1	1	1	0	0	0	0	0	1	0	0	0
474	0	2	0	0	0	0	2	2	1	1	0	1	1	0	0	0	0	0	2	1	1	0	0	2	0	1	0	2	2	1	2	1	2	2	0	2	1	0	0	0	0	0	0	0	1	2	0	0	0
475	0	1	2	0	0	0	1	0	2	2	0	1	1	0	0	0	1	0	2	1	1	0	1	1	0	0	0	2	2	1	1	2	2	1	1	0	1	0	0	1	0	0	2	0	0	1	0	1	0
476	0	1	1	0	0	0	1	2	0	0	2	1	1	0	0	0	0	1	1	1	1	0	0	2	0	1	0	2	0	0	2	1	1	1	0	2	1	1	1	1	0	0	0	0	0	1	0	0	0
477	1	2	0	0	0	0	1	1	1	1	1	0	1	1	0	0	0	1	1	1	1	2	1	1	1	1	0	2	1	1	1	2	2	0	2	0	0	0	0	0	1	0	0	1	0	1	0	0	1
478	1	0	2	0	2	2	2	1	2	2	0	0	0	0	0	0	0	0	2	0	0	0	0	2	0	2	0	2	2	2	0	1	2	2	0	2	1	1	1	1	0	0	0	0	0	0	0	0	1
479	1	2	0	0	0	0	1	1	2	1	0	0	0	0	0	0	0	1	1	1	1	0	0	2	0	2	0	2	2	1	2	2	2	0	2	0	1	0	0	0	0	0	1	0	1	0	0	0	2
480	1	2	0	0	1	1	2	1	2	2	0	0	0	1	0	0	0	2	0	1	1	0	0	2	0	2	0	1	1	1	0	0	1	1	0	2	1	0	0	1	0	1	0	0	1	1	0	0	1
481	1	1	1	0	0	0	2	2	2	0	0	1	1	0	1	1	0	1	1	1	1	0	0	2	0	0	0	1	2	0	0	1	1	0	0	2	2	0	0	2	0	0	0	0	0	0	0	0	0
482	1	1	1	0	0	0	2	1	2	2	0	0	0	0	0	0	0	2	0	1	0	0	1	1	0	1	0	2	2	2	0	2	2	0	1	1	1	1	1	1	0	0	0	0	0	1	0	0	0
483	0	0	2	0	0	0	2	2	1	0	0	0	1	1	0	1	0	0	2	0	0	0	0	2	0	1	1	2	2	1	0	1	1	0	1	1	1	0	0	0	0	0	0	0	1	1	0	0	1
484	1	2	1	0	0	0	2	2	2	1	0	1	2	1	0	0	1	2	0	1	1	0	0	2	0	2	0	2	2	2	0	1	1	0	0	2	1	0	0	2	0	0	0	0	0	0	0	0	0
485	0	1	1	0	0	0	1	2	1	0	1	0	0	0	0	0	0	1	1	1	1	1	0	2	0	1	0	2	2	2	1	2	2	1	1	0	1	0	0	1	0	0	1	0	0	1	0	0	1
486	0	1	2	0	0	0	2	1	2	0	0	0	0	0	0	0	0	0	2	0	0	0	0	2	0	2	0	2	1	0	1	2	2	0	0	2	1	0	0	1	1	0	1	0	2	2	0	0	0
487	0	0	2	0	0	0	2	1	2	1	1	1	2	1	0	0	0	0	2	0	0	1	0	2	0	0	0	1	1	1	1	1	1	0	1	1	0	0	0	0	1	1	0	0	0	0	0	0	0
488	0	0	2	0	0	0	2	1	1	0	1	0	0	0	0	0	0	1	1	1	1	1	0	2	0	0	0	2	2	1	1	0	0	0	0	2	2	0	0	2	0	0	0	0	0	1	0	0	1
489	1	2	0	0	0	0	1	1	1	1	0	1	1	0	0	1	0	1	1	1	1	0	0	2	0	1	0	1	2	1	0	0	0	0	0	2	0	0	0	1	0	1	0	0	1	1	0	0	0
490	1	1	1	0	0	0	1	1	1	1	0	1	1	0	0	0	0	1	1	0	0	1	1	1	0	0	0	1	2	0	1	1	1	1	0	2	2	0	0	2	0	0	0	1	1	1	0	0	0
491	1	0	2	0	2	2	1	2	1	0	1	0	1	1	0	0	0	1	1	1	0	0	0	2	0	0	0	2	2	1	1	1	1	0	2	0	1	0	0	1	0	0	0	0	0	0	1	1	0
492	0	1	1	0	0	0	1	2	1	1	1	0	0	0	0	0	0	0	2	1	0	0	1	1	0	0	0	2	1	1	1	0	0	0	0	2	2	0	0	0	1	1	1	0	1	0	0	0	0
493	1	1	1	0	0	0	1	1	1	1	1	0	0	0	0	0	0	0	2	0	0	0	0	2	0	1	0	2	1	1	2	0	0	0	2	0	2	0	0	2	0	1	0	0	0	1	0	0	0
494	0	2	0	0	0	0	1	0	2	2	0	0	0	1	0	0	0	2	0	0	0	0	0	2	0	2	0	1	1	1	2	1	1	1	1	1	1	0	0	0	0	1	0	1	0	1	0	1	1
495	0	0	2	0	1	1	1	2	2	2	1	0	0	0	0	0	0	1	1	1	1	0	0	2	0	0	0	1	2	1	1	1	1	0	1	1	1	0	0	1	0	0	0	0	0	0	0	0	1
496	0	1	1	0	0	0	1	1	1	1	1	1	1	0	0	0	0	1	2	1	1	0	1	1	0	1	0	2	2	2	0	1	1	0	0	2	2	0	0	2	1	0	0	0	0	1	0	1	0
497	1	2	0	0	0	0	1	1	2	2	0	0	1	1	0	0	0	1	1	1	0	0	1	1	0	1	0	1	2	1	0	1	2	2	1	1	1	0	0	2	0	2	0	0	0	0	0	0	1
498	0	1	2	0	0	0	0	2	0	0	2	1	2	1	0	0	0	1	1	1	1	1	0	2	0	1	0	1	2	1	0	1	2	0	0	2	0	0	0	1	0	0	0	0	0	0	0	0	0
499	1	2	1	0	0	0	2	0	2	2	0	0	1	0	1	1	0	1	1	1	0	1	1	1	1	1	1	2	2	1	0	1	1	1	1	1	0	0	0	0	0	0	0	2	0	1	0	0	0
500	1	2	0	0	0	0	2	2	2	1	0	0	1	1	0	0	0	1	1	2	1	1	1	1	1	0	0	2	2	2	1	0	1	0	0	2	2	0	0	1	0	0	0	0	0	0	0	0	0
501	1	2	0	0	0	0	1	2	1	0	1	1	1	0	0	0	0	0	1	0	0	1	2	0	1	0	0	1	2	0	1	1	1	0	1	1	1	0	0	1	0	1	0	0	1	1	1	1	0
502	1	2	0	0	0	0	2	2	0	0	1	2	2	1	0	1	0	0	2	0	0	1	0	2	0	2	0	2	2	2	0	1	2	1	0	2	1	0	0	2	1	1	1	0	1	0	0	0	0
503	1	2	0	0	0	0	2	2	1	0	0	0	2	1	1	1	0	0	1	1	1	0	0	2	0	1	0	1	1	0	2	1	1	1	2	0	1	0	0	1	0	0	0	0	1	1	0	0	1
504	0	1	1	0	0	0	2	1	1	1	1	0	0	0	0	0	0	0	2	0	0	1	2	0	1	1	0	1	2	0	1	0	0	0	1	1	2	1	0	0	0	0	0	0	0	0	0	0	0
505	0	1	1	0	0	0	1	2	0	0	1	2	2	1	0	0	0	1	2	0	0	0	0	2	0	1	0	2	2	1	2	1	1	1	1	2	1	0	0	2	0	2	0	0	0	0	0	0	0
506	0	0	2	0	1	1	2	2	2	0	0	0	0	0	0	0	1	2	0	1	1	1	1	2	0	0	0	2	2	2	1	1	1	0	1	2	2	0	0	0	0	0	0	0	1	0	1	0	0
507	0	0	1	0	0	0	2	2	0	0	1	0	0	0	0	0	0	0	2	0	0	1	0	2	0	0	1	2	2	1	0	0	0	0	0	2	1	0	0	2	0	0	0	0	0	1	0	0	0
508	0	2	0	0	0	0	2	2	1	0	0	1	1	0	0	1	0	1	1	1	1	0	0	2	0	2	0	2	1	1	2	1	1	1	1	1	2	0	0	2	0	0	2	0	0	1	0	0	1
509	0	1	1	0	0	0	2	0	2	1	1	0	1	1	0	0	0	2	1	1	1	0	0	2	0	1	0	2	2	1	1	2	2	1	1	1	1	2	1	1	1	0	1	0	1	1	1	0	0
510	0	2	0	0	0	0	1	2	1	1	1	0	1	0	1	1	0	2	0	1	0	0	1	1	0	1	0	1	2	1	0	1	1	0	1	1	1	0	0	1	0	0	0	1	0	0	0	1	1
511	0	2	1	1	0	1	1	0	2	2	0	0	0	0	0	0	0	1	1	0	0	1	0	2	0	0	0	2	2	2	0	1	1	1	0	2	1	0	0	1	0	0	1	0	2	2	0	0	0
512	0	0	2	0	2	2	2	0	2	2	0	1	1	1	0	0	0	1	1	1	1	0	0	2	0	0	0	2	2	1	2	1	2	1	2	1	2	0	0	2	0	0	1	0	1	2	0	0	1
513	0	1	1	0	1	1	2	0	1	1	1	1	2	0	0	0	0	0	2	0	0	0	0	2	0	1	0	2	1	1	1	0	0	0	0	2	1	0	0	2	0	0	0	0	0	0	0	0	0
514	1	2	1	0	0	0	2	2	2	1	0	0	1	1	0	0	0	1	1	0	0	0	0	2	0	1	0	1	2	0	1	1	1	0	0	2	2	0	0	2	0	0	0	2	0	2	0	0	1
515	0	2	1	0	0	0	2	2	1	1	0	1	1	0	0	0	1	1	1	1	1	0	0	2	0	1	2	2	2	0	1	1	2	2	0	2	2	1	1	1	0	0	0	0	0	0	0	0	0
516	0	0	2	0	1	1	2	1	2	1	0	0	2	2	0	1	0	1	1	0	0	1	0	2	0	1	0	2	2	1	2	1	1	0	0	2	1	1	1	1	0	0	0	1	1	1	0	0	0
517	0	1	1	0	0	0	2	1	2	2	0	0	0	0	0	0	0	1	1	1	1	0	0	2	0	2	0	2	1	1	1	0	2	1	0	2	1	2	1	1	1	1	0	1	0	1	2	0	0
518	1	0	2	0	0	0	1	1	1	1	1	1	1	1	0	0	0	1	1	0	0	0	0	2	0	1	0	2	1	0	2	1	1	1	0	2	0	1	0	0	0	0	1	0	2	2	0	0	0
519	1	1	1	0	1	1	2	2	1	1	1	1	2	1	0	0	0	0	2	1	1	0	0	2	0	2	0	2	2	2	0	0	1	0	1	2	2	0	0	1	0	2	0	0	0	1	0	0	0
520	0	2	1	0	0	0	2	0	2	2	0	1	2	2	0	0	0	1	1	1	1	0	0	2	0	2	0	2	2	1	2	1	2	0	0	2	1	0	0	1	0	0	1	0	1	1	0	0	1
521	1	0	2	0	1	1	1	2	0	0	2	1	1	0	0	0	0	0	2	0	0	0	1	1	0	1	0	2	2	1	1	0	0	0	0	2	1	1	1	1	0	1	0	0	1	0	0	0	0
522	1	1	1	0	1	1	2	1	1	1	0	0	1	0	0	0	0	1	1	1	1	0	0	2	0	2	0	2	2	2	1	0	0	0	0	2	2	0	0	2	0	0	0	0	0	0	0	0	0
523	1	1	1	0	0	0	1	1	1	0	1	1	0	0	0	0	1	2	1	0	0	0	0	2	0	1	0	2	2	1	1	0	0	0	1	1	2	0	0	2	1	0	0	0	0	0	0	0	0
524	1	1	1	0	1	1	2	1	2	2	0	0	0	0	0	0	0	0	1	0	0	0	1	1	0	2	0	2	2	2	0	2	2	0	0	2	1	1	0	0	0	1	0	0	1	1	0	2	0
525	0	0	2	0	1	1	1	1	1	1	1	0	0	0	0	0	0	0	1	1	1	0	0	2	0	0	0	2	2	2	0	1	1	1	0	2	0	0	0	1	0	1	0	0	1	0	0	0	0
526	1	0	2	0	1	1	2	2	1	1	0	0	2	1	1	1	0	0	2	0	0	1	0	2	0	0	0	1	2	1	1	1	2	0	0	2	0	1	1	0	0	1	0	0	1	0	0	0	0
527	0	1	1	0	0	0	1	2	1	1	1	0	1	0	0	0	0	0	2	1	1	0	0	2	0	1	0	2	2	2	1	0	0	0	0	2	1	0	0	2	0	0	0	1	0	1	0	1	0
528	0	1	2	0	0	0	2	2	1	0	0	0	0	0	0	0	0	1	2	1	0	1	0	2	0	0	0	1	2	1	1	1	1	1	2	0	0	0	0	0	0	0	0	0	0	0	0	0	0
529	1	2	0	0	0	0	0	2	1	1	0	0	0	0	0	0	1	2	1	0	0	1	0	2	0	0	0	1	2	0	0	1	1	0	1	1	1	0	0	2	0	0	1	0	1	0	0	0	0
530	0	1	2	0	0	0	2	2	1	1	0	0	0	0	0	0	0	0	1	1	1	1	1	1	1	1	0	2	2	2	0	0	1	1	0	2	1	0	0	1	0	1	0	0	1	0	0	1	0
531	1	0	2	0	1	1	2	1	1	1	1	0	0	0	0	0	0	2	0	1	0	0	0	2	0	0	1	2	2	1	0	1	1	0	1	1	2	0	0	1	0	0	0	0	0	1	1	0	1
532	0	0	2	0	1	1	2	1	2	2	0	2	2	1	0	1	0	0	2	0	0	1	1	1	0	1	0	1	2	1	0	1	1	0	1	1	1	1	1	1	0	0	0	0	0	1	1	0	0
533	0	2	0	0	0	0	2	1	2	0	0	0	0	0	0	0	0	2	0	2	2	0	0	2	0	0	0	2	2	1	2	2	2	0	1	1	1	0	0	0	0	1	0	0	0	2	1	0	0
534	0	2	1	0	0	0	2	0	2	2	0	1	1	1	0	0	0	0	2	1	1	0	0	2	0	1	0	1	1	1	1	2	2	0	0	2	2	0	0	0	1	0	1	0	0	1	1	0	0
535	1	1	1	0	0	0	1	1	1	1	1	0	0	0	0	0	0	1	2	0	0	1	0	2	0	0	0	2	1	0	2	0	2	1	1	2	2	0	0	1	0	0	0	0	0	0	0	0	1
536	0	1	2	0	0	0	1	2	0	0	0	0	1	1	0	0	0	0	2	1	1	0	1	1	0	1	0	2	2	2	0	1	2	0	0	2	1	2	1	1	1	1	0	0	1	0	0	0	1
537	1	0	2	0	0	0	1	2	1	1	0	0	1	1	0	1	0	0	2	1	1	1	0	2	0	0	0	1	2	1	0	2	2	0	1	1	1	0	0	2	1	0	0	0	0	1	0	0	0
538	1	1	2	0	0	0	0	2	0	0	2	0	1	1	0	0	0	0	2	1	1	1	0	2	0	0	0	2	2	2	1	1	1	1	1	1	1	0	0	1	1	0	0	1	0	1	0	0	0
539	0	2	0	0	0	0	2	1	2	2	0	0	1	1	0	0	0	1	1	1	1	0	0	2	0	1	0	0	2	1	0	1	1	1	0	2	1	0	0	0	0	0	0	0	2	1	0	0	0
540	1	2	0	0	0	0	2	1	2	1	1	2	2	1	0	1	1	2	1	0	0	1	2	0	1	1	0	1	1	1	1	1	1	1	0	2	1	0	0	0	0	0	0	0	0	1	0	0	1
541	1	1	2	0	0	0	2	1	2	0	0	0	0	0	0	0	0	1	1	1	1	1	0	2	0	0	1	1	1	0	1	0	0	0	1	1	2	0	0	1	0	0	0	0	0	0	0	0	1
542	1	2	0	0	0	0	2	2	1	0	0	0	0	0	0	0	0	1	1	1	0	0	0	2	0	1	0	2	2	2	1	1	1	0	0	2	1	1	1	1	0	0	0	0	0	1	1	0	0
543	1	0	2	0	0	0	1	1	2	2	0	0	0	0	0	0	0	1	1	1	1	0	0	2	0	1	0	2	1	1	1	1	2	0	1	1	1	0	0	1	0	1	0	0	1	0	0	0	1
544	0	2	1	0	0	0	2	1	2	1	0	1	1	0	0	1	0	0	1	0	0	0	1	1	0	0	0	2	2	2	0	1	2	0	1	1	2	0	0	2	0	0	0	1	0	0	0	0	0
545	0	1	2	0	1	1	1	2	1	1	1	0	1	1	0	0	0	1	1	1	0	0	1	1	0	0	0	2	2	1	1	0	1	1	1	1	1	1	1	1	0	0	0	0	0	1	0	0	0
546	0	1	2	0	0	0	2	1	2	1	1	0	1	1	0	0	0	2	0	1	1	1	0	2	0	0	0	2	2	1	2	1	0	1	0	2	2	0	0	1	0	1	0	0	1	0	0	0	0
547	0	1	1	0	0	0	1	2	2	2	1	1	1	0	0	0	0	0	2	1	0	1	0	2	0	0	0	2	2	2	0	0	1	1	0	2	1	0	0	2	0	1	0	0	1	1	0	0	0
548	1	2	1	0	0	0	0	1	1	1	1	1	2	0	0	0	0	0	2	1	1	1	0	2	0	2	0	2	2	2	0	2	2	0	1	1	2	0	0	1	0	0	0	0	0	1	0	0	0
549	1	1	1	0	0	0	1	2	0	0	0	0	1	1	0	0	0	0	2	1	1	0	0	2	0	2	0	2	2	1	2	1	1	0	0	2	0	1	1	1	1	1	0	1	2	0	0	0	0
550	1	0	2	0	2	2	2	2	1	1	0	0	0	0	0	0	1	1	2	1	1	0	0	2	0	1	1	2	1	0	1	1	1	0	0	2	1	1	1	1	0	0	0	0	0	0	1	0	0
551	1	2	1	0	0	0	0	1	1	1	1	0	1	1	0	0	0	0	2	0	0	1	0	2	0	1	0	2	2	2	1	0	0	0	0	2	2	0	0	2	0	0	1	0	1	0	1	0	1
552	0	1	1	0	0	0	2	2	1	1	1	2	2	2	0	0	0	2	0	1	1	0	1	1	0	2	0	2	2	2	0	1	1	0	2	0	2	0	0	2	0	0	0	0	0	1	0	0	0
553	0	2	0	0	0	0	2	0	1	1	1	1	0	0	0	0	0	0	2	0	0	0	1	1	0	0	1	2	2	1	0	1	1	1	0	2	0	1	1	0	0	0	2	0	1	0	0	0	1
554	1	1	1	0	0	0	2	2	0	0	0	0	2	2	0	1	0	2	0	1	0	0	0	2	0	2	0	2	1	1	2	1	2	0	1	1	2	0	0	2	0	0	1	0	1	0	0	0	1
555	1	2	1	0	0	0	2	2	2	0	1	1	1	0	0	0	0	2	0	1	1	0	0	2	0	1	0	1	2	1	0	1	2	0	0	2	1	0	0	1	0	1	0	0	1	0	0	1	0
556	1	0	2	0	1	1	0	1	1	1	1	0	0	0	0	0	0	0	2	0	0	0	0	2	0	1	0	2	2	1	2	0	0	0	0	2	1	0	0	1	0	0	1	0	0	1	0	0	0
557	0	1	1	0	1	1	1	1	0	0	2	0	0	0	0	0	0	0	1	0	0	1	1	1	1	0	0	2	2	2	0	2	2	1	0	2	2	0	0	1	0	0	0	0	0	0	0	0	1
558	0	1	1	0	0	0	2	1	1	1	1	0	2	2	0	0	1	2	0	1	1	0	0	2	0	0	0	2	1	1	1	1	1	1	1	1	2	0	0	2	0	0	0	0	0	0	1	0	1
559	0	0	2	0	1	1	0	2	0	0	1	1	2	1	0	1	0	2	0	1	1	1	1	1	0	1	0	1	1	1	1	1	1	0	1	1	2	0	0	1	1	2	0	0	0	0	0	1	0
560	1	2	1	0	0	0	1	2	0	0	2	0	0	0	0	0	0	2	0	2	0	1	0	2	0	0	0	2	2	1	0	1	1	0	1	1	1	0	0	0	1	1	0	1	1	0	0	0	0
561	0	2	1	0	0	0	1	2	0	0	1	0	0	0	0	0	0	1	1	1	1	1	0	2	0	0	0	2	1	1	2	2	2	0	2	0	1	1	1	1	0	0	0	0	2	0	0	0	0
562	0	2	0	0	0	0	2	1	0	0	0	1	1	0	0	0	0	1	1	1	0	0	1	1	1	1	0	1	2	1	1	1	2	0	0	2	1	0	0	0	0	0	0	0	1	1	0	0	0
563	0	1	0	0	0	0	2	2	0	0	0	0	0	0	0	0	1	2	1	0	0	1	1	1	1	0	0	2	2	1	2	1	2	2	1	2	2	0	0	1	0	0	1	0	0	1	1	0	0
564	0	0	2	0	0	0	1	1	2	2	0	0	0	0	0	0	0	1	1	0	0	0	1	1	0	1	0	2	2	2	1	2	2	0	1	1	2	0	0	1	0	0	1	0	1	0	0	0	0
565	0	1	1	0	1	1	1	1	0	0	1	0	1	1	0	0	0	1	1	1	0	0	0	2	0	1	0	2	2	2	0	1	1	1	0	2	1	2	1	1	1	0	1	0	1	1	0	0	0
566	0	1	2	0	0	0	1	1	1	1	1	2	2	1	0	1	0	2	0	1	1	0	0	2	0	2	0	2	2	2	0	0	0	0	1	1	1	0	0	1	0	1	0	0	1	0	0	0	1
567	1	2	1	0	0	0	2	2	2	2	0	0	1	1	0	0	0	0	1	0	0	0	1	1	0	2	2	2	2	0	1	2	2	0	1	1	1	0	0	1	0	2	0	0	0	0	0	0	0
568	0	1	1	0	0	0	1	1	1	1	1	0	0	0	0	0	0	1	2	1	1	0	0	2	0	1	0	2	2	1	2	1	1	0	2	1	2	0	0	1	0	0	0	1	0	0	0	0	0
569	1	1	1	0	0	0	2	2	2	0	1	2	2	0	1	1	0	1	1	0	0	1	0	2	0	0	0	2	2	2	1	1	1	0	0	2	1	1	1	0	0	0	0	0	1	1	0	0	1
570	1	0	2	0	1	1	1	2	1	0	1	1	2	1	0	0	0	0	2	0	0	0	0	2	0	2	0	2	2	2	1	1	1	0	1	1	0	1	1	0	0	0	0	1	0	0	0	1	0
571	0	2	1	0	0	0	1	1	1	1	1	0	0	0	0	0	0	0	1	1	1	1	0	2	0	0	0	2	2	1	2	1	1	0	0	2	2	0	0	2	0	0	0	0	2	0	2	0	0
572	1	2	1	0	0	0	1	1	1	1	1	0	2	2	0	1	0	0	2	0	0	0	0	2	0	1	0	2	2	1	1	2	2	0	2	2	1	0	0	0	0	0	0	0	0	0	0	0	0
573	1	2	1	0	0	0	1	2	1	0	1	0	0	0	0	0	0	1	1	1	1	0	0	2	0	1	0	2	1	1	1	2	2	1	0	2	2	0	0	1	1	1	0	1	1	1	0	0	0
574	0	1	2	0	0	0	2	1	2	2	0	0	0	0	0	0	0	0	2	0	0	0	0	2	0	2	0	2	2	1	1	0	0	0	0	2	1	0	0	1	0	0	1	0	1	0	0	0	1
575	0	2	0	0	0	0	2	1	2	1	0	1	1	0	0	0	0	0	2	0	0	0	1	1	0	1	0	2	2	1	2	2	2	0	2	0	1	0	0	0	1	0	0	0	0	0	0	1	0
576	1	1	2	0	0	0	2	1	1	1	0	0	0	0	0	0	0	1	1	1	1	1	0	2	0	0	0	1	2	1	0	1	1	1	0	2	1	2	1	1	1	0	0	0	0	0	0	0	0
577	0	0	2	0	0	0	2	0	2	2	0	2	2	0	1	1	0	0	2	1	1	1	1	1	1	1	0	2	2	2	1	0	0	0	1	1	1	0	1	1	1	0	0	0	0	1	0	1	0
578	1	2	1	0	0	0	1	2	0	0	1	1	1	0	0	0	0	1	1	1	0	0	0	2	0	1	0	2	1	1	1	1	2	0	0	2	2	0	0	1	0	0	0	1	0	0	0	1	0
579	1	0	2	0	0	0	2	2	2	1	0	1	1	0	0	1	0	1	1	1	1	0	0	2	0	1	1	2	2	1	0	0	2	1	2	1	0	0	0	0	1	1	0	0	1	0	0	1	0
580	0	1	1	0	0	0	2	2	1	1	0	1	1	1	0	0	1	2	1	1	0	1	0	2	0	0	0	2	2	1	1	1	2	1	1	1	1	0	1	1	1	0	1	0	1	0	0	0	0
581	0	2	0	0	0	0	2	2	1	1	0	1	2	2	0	0	0	0	2	0	0	0	1	1	0	1	0	2	0	0	2	1	1	1	2	0	1	1	1	0	0	2	0	0	1	0	0	0	0
582	0	2	0	0	0	0	1	2	1	0	1	0	0	0	0	0	0	0	2	0	0	0	0	2	0	2	1	2	2	0	1	0	2	1	2	1	1	2	1	1	1	0	0	0	0	0	0	0	1
583	1	2	0	0	0	0	1	2	0	0	0	0	0	0	0	0	0	1	1	1	0	1	0	2	0	0	0	2	2	2	1	1	1	0	0	2	1	0	0	1	0	1	0	0	0	0	0	0	0
584	0	1	1	0	0	0	1	2	1	1	0	1	2	2	0	0	0	0	2	0	0	1	0	2	0	0	0	2	2	2	1	1	1	0	1	1	1	1	1	0	0	0	0	1	1	1	0	0	0
585	0	2	0	0	0	0	1	1	1	1	1	0	0	0	0	0	0	0	1	0	0	0	1	1	0	1	0	2	2	2	0	1	1	0	0	2	1	0	0	2	0	0	0	0	0	1	0	0	1
586	0	1	1	0	1	1	2	2	1	0	1	0	0	0	0	0	1	1	1	1	1	1	1	2	0	0	0	1	2	1	0	0	0	0	0	2	1	1	1	0	0	0	1	0	1	2	0	0	0
587	1	2	1	0	0	0	1	1	1	0	1	0	0	0	0	0	0	1	2	0	0	1	1	1	1	1	0	1	2	1	1	1	1	0	0	2	1	1	1	1	0	0	0	0	0	0	0	0	0
588	0	2	0	0	0	0	2	2	1	0	0	1	1	0	0	0	0	0	1	0	0	0	1	1	0	1	0	1	2	1	0	1	1	1	2	0	1	0	0	0	0	2	0	0	0	0	0	0	1
589	0	2	2	0	1	1	2	1	2	1	0	0	1	0	0	1	0	1	1	0	0	1	0	2	0	0	0	1	2	1	0	1	1	1	0	2	2	0	0	2	0	1	0	0	1	0	0	0	0
590	1	1	1	1	1	2	2	2	1	1	1	0	2	2	0	0	0	1	1	1	1	1	2	0	1	1	1	2	2	1	0	2	2	0	2	0	2	0	0	1	0	0	0	0	0	1	1	1	0
591	0	1	2	0	0	0	2	0	2	1	1	1	1	0	0	0	0	2	0	1	1	1	1	1	1	1	0	1	2	0	1	2	2	0	2	0	1	0	0	0	0	1	0	0	1	0	0	0	1
592	1	0	2	0	2	2	2	1	1	0	0	0	0	0	0	0	0	0	2	0	0	0	0	2	0	2	0	2	1	1	2	1	1	0	1	1	0	0	0	0	0	0	0	0	0	1	0	0	0
593	1	2	0	0	0	0	2	1	1	1	1	0	0	0	0	0	0	0	2	0	0	0	0	2	0	0	0	2	2	2	0	1	1	0	1	1	2	0	0	1	0	0	1	0	1	0	0	1	0
594	1	2	0	0	0	0	2	2	1	1	0	1	2	1	0	0	0	2	0	1	1	0	0	2	0	1	0	2	2	2	1	2	2	0	1	1	2	0	0	0	0	0	0	0	0	1	0	1	0
595	0	1	1	0	0	0	2	0	2	2	0	0	1	1	0	0	0	0	2	0	0	2	1	1	1	1	0	2	2	1	1	2	2	0	1	1	1	0	0	0	0	1	0	0	1	0	0	1	0
596	0	2	1	0	0	0	2	2	0	0	1	0	2	2	0	0	0	2	1	1	1	0	2	0	0	0	0	2	2	2	0	1	2	0	1	1	1	0	0	2	1	0	0	0	0	0	0	0	1
597	0	2	0	0	0	0	2	0	2	2	0	0	0	0	0	0	0	1	1	1	0	0	0	2	0	2	0	1	1	1	1	2	2	1	1	1	1	0	0	2	1	0	2	0	1	0	0	0	1
598	0	1	2	0	0	0	2	1	2	2	0	0	0	0	0	0	1	1	1	1	1	0	0	2	0	2	0	2	2	0	0	1	1	1	2	0	2	0	0	1	0	1	0	0	0	0	0	0	0
599	0	2	0	0	0	0	1	2	0	0	1	0	1	1	0	0	0	1	1	1	0	1	0	2	0	1	0	0	1	0	1	2	2	0	0	2	2	0	0	2	0	0	0	0	0	0	0	0	0
600	0	0	2	0	0	0	1	1	2	2	0	0	0	0	0	0	0	0	2	0	0	0	0	2	0	1	0	1	2	0	1	2	1	0	0	2	1	0	0	2	1	0	0	0	0	1	0	0	0
601	1	1	1	0	0	0	1	2	0	0	0	0	1	1	0	0	0	0	2	0	0	1	1	1	1	1	0	2	2	2	1	2	2	0	1	1	0	0	0	0	0	1	0	0	1	0	0	0	1
602	1	2	0	0	0	0	2	2	2	2	0	1	2	2	0	0	0	0	1	0	0	0	0	2	0	0	0	2	2	1	1	0	1	1	1	2	0	0	0	0	0	0	0	0	1	1	1	0	0
603	0	1	1	0	0	0	1	2	1	0	1	0	1	0	0	1	0	1	1	1	1	0	0	2	0	1	1	2	2	1	0	2	2	0	1	1	1	0	0	2	0	0	1	0	0	0	0	0	1
604	1	1	1	0	0	0	2	2	2	1	0	1	2	1	0	0	0	0	2	0	0	0	0	2	0	1	0	2	2	1	1	1	2	0	1	1	1	0	0	1	0	0	1	0	1	0	0	0	0
605	1	0	2	0	0	0	1	2	1	0	2	1	1	0	0	0	1	1	1	1	1	0	0	2	0	0	2	2	2	0	1	1	1	0	1	1	1	0	0	2	0	1	1	0	0	1	0	0	0
606	1	1	1	0	1	1	2	2	2	0	0	0	0	0	0	0	0	0	2	0	0	2	1	1	1	1	0	2	1	1	1	2	2	0	1	1	1	0	0	0	0	0	1	0	1	1	0	0	1
607	0	2	1	0	0	0	2	0	2	2	0	0	0	0	0	0	0	0	2	0	0	1	0	2	0	0	1	2	2	1	1	1	1	1	2	0	1	0	0	2	0	0	0	0	1	0	0	0	0
608	0	1	0	0	0	0	2	1	2	1	1	0	0	0	0	0	0	0	2	0	0	1	0	2	0	0	0	2	0	0	2	1	1	1	1	1	1	0	0	0	0	0	0	0	0	0	0	0	1
609	0	1	1	0	0	0	2	0	2	2	0	0	1	1	0	0	0	1	1	1	1	0	0	2	0	1	0	1	2	1	0	0	0	0	0	1	1	1	1	1	0	0	0	0	0	2	0	0	1
610	0	2	1	0	0	0	2	2	2	1	0	0	0	0	0	0	0	1	1	1	1	1	0	2	0	0	0	1	2	1	0	1	1	0	1	1	2	0	0	2	0	0	0	0	0	1	0	0	0
611	0	1	1	0	1	1	1	1	2	2	0	1	1	0	0	0	0	0	2	0	0	1	1	1	1	2	0	2	2	2	0	1	1	0	0	2	1	0	0	0	0	2	0	0	0	0	0	0	0
612	0	0	2	0	1	1	1	2	1	1	0	0	1	1	0	0	0	2	0	1	0	1	0	2	0	1	0	1	2	1	0	2	2	0	0	2	1	0	0	0	1	0	0	1	1	1	0	1	0
613	0	0	2	0	0	0	2	2	2	1	0	0	1	1	0	0	0	1	1	1	1	0	0	2	0	1	0	2	1	0	2	1	1	0	0	2	1	1	1	1	0	0	0	0	0	1	0	0	1
614	1	0	2	0	1	1	2	1	2	1	0	0	1	1	0	0	0	0	1	1	1	0	0	2	0	1	0	2	2	2	0	1	1	0	0	2	2	0	0	1	0	0	1	0	1	0	0	0	0
615	1	0	2	0	1	1	2	1	2	1	1	0	1	0	0	0	1	2	1	0	0	1	0	2	0	1	0	1	1	1	2	1	1	1	1	1	2	0	0	2	0	0	0	0	0	1	0	0	0
616	0	1	1	0	0	0	2	2	2	0	1	2	2	1	0	0	0	1	1	1	1	0	0	2	0	1	0	1	2	1	0	1	1	0	1	1	1	0	1	2	1	0	0	0	0	0	1	0	1
617	0	0	2	0	1	1	2	0	1	1	1	2	2	1	0	1	0	0	2	0	0	0	0	2	0	0	0	2	1	1	2	2	2	0	1	1	1	0	0	1	0	1	1	0	1	0	0	1	0
618	1	2	0	0	1	1	1	2	1	0	1	1	1	0	0	0	0	1	1	1	1	1	0	2	0	0	0	1	2	1	0	1	1	1	1	1	2	0	0	2	1	0	1	0	1	0	0	0	0
619	0	1	1	0	0	0	2	1	2	1	0	1	2	1	0	0	0	2	0	1	1	0	0	2	0	2	0	2	2	2	0	1	1	1	1	1	1	0	0	2	1	1	0	0	0	0	1	1	0
620	0	1	1	0	0	0	2	1	1	1	0	0	1	0	1	1	1	2	1	1	0	0	1	1	0	0	0	1	2	0	1	1	2	2	1	1	1	0	0	1	0	0	0	0	1	1	1	0	1
621	1	0	2	0	1	1	2	2	1	1	1	1	1	0	0	0	0	1	1	1	1	0	0	2	0	1	0	1	2	1	1	1	2	0	1	1	1	1	1	1	1	0	0	1	0	1	1	0	1
622	0	1	1	0	0	0	1	2	0	0	0	0	0	0	0	0	0	0	2	0	0	1	0	2	0	0	0	2	2	2	1	2	2	0	0	2	0	0	0	0	0	0	0	0	0	1	0	0	0
623	1	0	1	0	0	0	2	1	2	1	1	2	2	0	0	0	0	2	0	1	0	1	0	2	0	0	0	1	1	1	2	1	1	1	1	1	2	0	0	2	0	0	1	0	1	0	0	0	2
624	0	1	1	0	1	1	1	1	1	1	1	0	1	0	0	0	0	1	1	1	1	0	0	2	0	2	1	2	2	1	0	2	2	0	0	2	2	0	0	2	0	0	0	0	0	1	0	0	0
625	0	0	2	0	0	0	2	0	2	2	0	1	1	1	0	0	0	1	1	0	0	0	0	2	0	2	0	2	1	1	1	0	0	0	0	2	1	0	0	1	0	0	0	1	0	1	0	0	0
626	1	2	0	0	0	0	2	0	2	2	0	1	1	0	0	0	0	1	1	1	0	1	0	2	0	1	0	2	2	1	2	2	2	0	0	2	1	0	0	1	0	1	0	0	1	0	0	0	0
627	1	2	0	0	0	0	2	1	1	1	1	0	1	0	1	1	0	1	1	0	0	1	0	2	0	0	0	2	2	1	2	1	0	0	0	2	2	0	0	2	1	0	1	0	1	0	0	0	0
628	0	2	1	0	0	0	2	2	2	0	1	1	2	2	0	0	0	1	1	1	0	1	0	2	0	1	0	2	2	2	1	1	1	0	0	2	0	0	0	0	0	0	1	0	1	0	0	1	0
629	1	1	2	0	0	0	2	0	2	2	0	0	0	0	0	0	0	0	2	0	0	0	0	2	0	1	0	2	2	2	0	1	1	0	0	2	1	0	0	0	0	1	0	0	1	1	0	0	0
630	0	2	0	0	0	0	2	2	2	2	0	0	1	1	0	0	1	2	1	1	0	2	1	1	1	1	0	2	2	2	0	1	1	0	0	2	2	0	0	1	0	0	0	0	0	0	0	0	1
631	0	1	1	0	0	0	2	2	2	0	0	1	1	1	0	0	0	1	1	1	1	0	1	1	1	1	0	1	1	0	2	1	1	0	1	1	2	0	0	1	0	0	1	0	0	0	1	1	0
632	0	0	2	0	0	0	2	0	2	2	0	0	0	0	0	0	0	0	1	0	0	2	1	1	1	1	0	2	2	1	1	1	1	0	1	1	1	0	0	0	0	0	0	0	0	0	0	0	0
633	0	1	2	0	0	0	2	1	1	1	0	1	2	1	0	1	0	0	2	1	0	1	1	1	1	1	0	1	1	1	1	1	1	2	2	1	1	0	0	0	0	1	0	0	1	0	1	0	0
634	0	0	2	0	0	0	1	1	2	1	0	2	2	1	0	1	0	1	1	1	1	1	1	1	1	1	0	2	1	1	2	1	1	0	0	2	1	0	0	1	0	1	0	0	0	1	0	0	0
635	0	2	1	1	0	1	2	1	2	2	0	1	1	0	0	0	0	1	1	1	1	0	1	1	0	0	0	2	2	0	0	0	0	0	0	2	1	0	0	0	0	0	1	0	1	0	0	0	1
636	0	1	2	0	0	0	1	1	1	1	1	1	1	0	0	0	0	2	0	0	0	0	0	2	0	1	0	1	2	1	0	1	2	0	1	1	1	0	0	0	0	0	0	0	0	0	0	0	0
637	1	0	2	0	1	1	1	1	2	2	0	0	1	1	0	0	0	1	1	1	0	0	0	2	0	1	0	1	2	1	0	1	1	1	0	2	1	1	1	0	0	0	1	0	0	0	0	0	1
638	1	1	1	0	0	0	1	2	0	0	1	1	1	0	0	0	0	1	1	1	0	1	1	1	1	1	0	2	2	1	1	1	1	0	0	2	0	0	0	0	0	1	0	0	1	0	0	0	2
639	1	2	1	0	0	0	0	1	1	1	1	0	0	0	0	0	0	1	1	1	0	1	0	2	0	1	0	1	2	1	1	0	0	0	0	2	2	0	0	2	0	0	0	0	0	0	0	0	0
640	0	1	2	0	0	0	1	2	1	0	1	0	1	0	0	0	0	2	0	1	1	1	1	1	1	1	0	2	2	2	1	1	1	1	0	2	1	0	0	2	1	0	1	0	2	2	0	0	0
641	0	2	1	0	0	0	1	2	1	1	1	1	2	1	0	0	0	2	1	0	0	0	0	2	0	1	0	2	2	1	1	0	0	0	0	2	1	0	0	1	0	0	2	0	1	1	0	0	0
642	0	0	2	0	0	1	1	2	1	0	2	0	1	1	0	0	0	0	2	0	0	0	0	2	0	0	0	1	1	0	2	0	0	0	0	2	1	0	0	0	0	1	0	0	0	2	0	1	0
643	0	1	1	0	0	0	2	1	2	2	0	0	1	1	0	0	0	1	1	1	1	0	0	2	0	1	0	1	2	0	0	1	2	1	0	2	1	0	0	0	0	1	0	0	1	0	1	0	0
644	1	2	0	0	0	0	1	2	0	0	1	0	0	0	0	0	0	2	0	1	0	0	0	2	0	0	0	0	2	0	0	0	0	0	0	2	2	0	0	1	0	0	1	0	1	0	0	0	1
645	1	1	1	0	1	1	2	1	2	0	1	1	1	0	0	0	0	1	1	1	1	1	0	2	0	0	0	2	2	1	2	2	2	1	0	2	1	0	0	1	1	0	1	0	1	2	0	0	0
646	1	1	1	0	0	0	0	2	1	1	0	0	0	0	0	0	0	2	0	1	0	0	0	2	0	1	0	2	2	2	1	2	2	0	0	2	1	0	0	0	0	0	1	0	1	1	0	0	0
647	0	1	1	0	0	0	2	1	1	1	0	0	0	0	0	0	0	0	2	0	0	0	0	2	0	1	0	2	1	1	2	2	2	0	1	1	2	0	0	1	0	0	0	0	0	1	0	1	1
648	0	1	1	0	0	0	1	2	1	0	2	0	0	0	0	0	0	1	1	0	0	0	0	2	0	1	0	2	2	1	1	2	2	0	0	2	1	0	0	1	0	1	0	0	1	1	0	1	0
649	1	0	2	0	2	2	2	1	2	1	0	0	1	1	0	1	0	0	2	0	0	1	1	1	1	0	0	1	1	0	1	0	0	1	2	1	1	0	0	0	0	1	0	0	1	0	0	0	0
650	1	0	2	0	2	2	1	2	1	0	2	0	2	0	1	1	1	1	2	0	0	1	0	2	0	0	0	2	1	0	1	1	1	0	1	1	1	0	0	1	0	0	0	1	0	1	0	1	0
651	0	2	0	0	0	0	1	2	0	0	1	1	1	0	0	0	0	2	0	2	0	1	0	2	0	1	0	1	1	1	0	2	2	1	1	1	1	0	0	1	0	0	1	0	1	1	0	1	0
652	1	0	2	0	2	2	2	0	2	2	0	1	1	0	0	0	0	1	1	1	0	1	0	2	0	1	0	1	2	1	0	0	0	1	2	1	2	0	0	2	0	0	0	0	0	1	0	0	0
653	0	2	0	0	0	0	2	2	1	1	0	1	2	1	1	1	0	0	2	0	0	0	1	1	0	2	0	2	2	1	2	1	1	1	1	1	1	0	0	1	0	0	1	0	2	0	1	0	0
654	1	1	2	0	0	0	2	2	1	1	1	0	0	0	0	0	0	0	2	0	0	1	1	1	1	1	0	2	1	1	2	1	0	1	0	2	1	1	1	1	0	0	0	1	0	1	0	0	0
655	0	0	2	0	0	0	0	2	0	0	2	0	0	0	0	0	0	1	1	0	1	0	0	2	0	1	0	0	1	0	1	0	1	1	0	2	2	0	0	2	0	0	0	0	1	1	0	1	0
656	1	1	1	0	0	0	1	1	1	1	0	0	0	1	0	0	0	2	0	1	1	1	1	1	0	0	0	2	0	0	2	2	2	0	1	1	2	0	0	1	0	0	1	0	1	1	0	0	1
657	1	1	1	0	0	0	2	2	1	0	1	1	1	1	0	0	0	0	1	1	1	1	1	1	1	1	0	2	1	1	2	0	1	1	1	1	1	0	0	1	0	0	0	0	0	0	1	0	1
658	1	2	0	0	1	1	2	0	2	2	0	0	1	1	0	0	0	2	0	1	0	0	0	2	0	1	0	2	2	2	0	1	1	0	0	2	1	0	1	2	2	0	1	0	1	0	0	0	0
659	0	2	0	0	0	0	2	2	0	0	1	0	0	0	0	0	0	0	2	1	1	1	0	2	0	2	0	2	1	1	1	0	0	0	1	1	1	0	0	0	0	0	1	0	2	2	0	0	0
660	1	1	1	1	0	1	2	2	1	0	1	0	0	0	0	0	0	1	1	1	1	0	2	0	0	0	0	2	2	2	1	0	0	0	0	2	1	0	0	2	1	0	0	0	0	1	0	0	0
661	1	1	1	0	0	0	2	0	2	2	0	1	1	0	0	0	0	2	0	1	0	1	0	2	0	1	0	2	1	0	2	2	2	0	2	0	1	1	0	1	0	0	1	0	1	0	1	0	1
662	0	1	1	0	0	0	2	2	2	1	0	0	2	1	1	1	0	0	1	0	0	1	0	2	0	0	0	2	2	2	1	1	2	0	1	1	2	0	0	0	0	0	0	0	0	2	0	2	0
663	0	0	2	0	0	0	1	1	1	1	1	0	1	1	0	0	0	0	2	0	0	1	0	2	0	0	0	1	2	1	0	0	2	0	0	2	1	0	0	0	1	0	0	0	0	0	0	0	0
664	1	0	2	0	0	0	2	0	2	2	0	0	0	1	0	0	0	2	0	2	0	1	2	0	1	1	0	2	1	1	2	1	2	0	2	0	1	0	0	1	0	0	0	0	2	0	0	0	0
665	0	2	0	0	1	1	2	2	1	0	0	0	1	1	0	0	0	1	1	1	1	1	0	2	0	1	1	2	2	1	0	1	1	0	0	2	1	0	0	1	0	0	0	1	0	0	0	0	1
666	1	1	1	0	0	0	2	1	2	2	0	0	1	1	0	0	0	0	2	1	1	1	0	2	0	0	0	2	2	2	0	1	1	0	1	1	1	0	0	1	0	0	1	0	1	1	0	1	0
667	0	2	1	0	0	0	0	2	0	0	2	0	1	0	0	0	1	2	1	0	0	0	1	1	0	2	1	2	2	1	0	1	1	0	1	1	2	0	0	2	0	0	0	1	0	1	0	1	0
668	1	1	1	0	0	0	1	1	1	0	1	0	0	0	0	0	0	1	1	1	1	0	0	2	0	1	0	2	2	1	1	2	2	0	1	1	1	0	0	1	0	0	0	0	0	0	0	0	1
669	1	0	2	0	0	0	1	2	1	1	0	0	1	0	0	0	0	0	2	0	0	0	0	2	0	0	0	2	1	1	2	1	1	0	1	1	1	0	0	0	0	0	0	1	0	0	0	0	1
670	1	2	1	0	0	0	2	1	2	1	0	1	0	0	0	0	0	1	2	0	0	1	0	2	0	1	0	2	2	2	1	1	1	1	2	0	2	0	0	1	0	1	1	0	0	1	1	0	0
671	1	1	2	0	0	0	1	2	1	1	0	0	0	0	0	0	0	1	1	0	1	0	0	2	0	1	0	1	2	0	1	1	2	0	0	2	1	0	0	2	0	0	1	0	1	1	0	0	0
672	1	1	2	0	0	0	1	1	2	2	0	2	2	1	0	1	0	1	2	1	0	0	0	2	0	0	0	2	2	1	0	0	1	0	0	2	1	0	0	0	0	0	0	1	0	1	0	0	0
673	0	1	1	0	0	0	2	2	2	2	0	0	0	0	0	0	0	0	2	1	1	1	0	2	0	1	0	2	2	2	0	1	1	0	0	2	1	0	0	1	0	0	0	0	1	1	0	0	0
674	0	1	2	0	0	0	2	1	2	2	0	0	0	0	0	0	0	2	0	2	0	0	0	2	0	1	0	1	2	0	0	1	2	1	1	1	1	0	0	2	0	0	0	0	0	1	0	0	1
675	0	1	1	1	0	1	2	2	1	0	1	1	1	1	0	0	0	0	2	0	0	1	1	1	0	0	0	2	2	2	0	1	2	1	2	1	1	0	0	1	0	0	1	0	1	1	0	0	1
676	0	2	0	0	0	0	2	2	1	0	1	0	0	1	0	0	0	1	1	2	1	1	0	2	0	0	0	2	2	1	1	1	1	0	0	1	1	0	0	1	0	0	0	1	0	1	0	0	1
677	0	2	1	0	0	0	2	1	1	1	0	0	0	0	0	0	0	1	1	1	1	0	0	2	0	0	0	2	2	1	1	2	2	0	2	0	2	0	0	1	0	0	1	0	1	0	0	0	0
678	0	0	2	0	0	0	1	2	0	0	0	0	1	1	0	0	0	1	1	1	0	0	0	2	0	1	0	2	2	2	0	2	2	0	1	1	2	0	0	1	0	0	0	1	0	0	0	0	1
679	0	0	2	0	0	0	1	2	1	0	1	1	1	0	0	0	0	0	2	0	0	0	0	2	0	0	1	2	2	1	0	1	1	0	0	2	2	0	0	2	0	1	0	0	1	0	0	0	0
680	1	1	1	0	0	0	2	2	2	1	0	1	1	1	0	0	0	0	2	0	0	1	0	2	0	1	0	2	2	1	2	1	1	0	1	1	1	0	0	1	0	1	0	1	1	1	0	1	0
681	0	2	0	0	0	0	1	1	2	2	1	0	0	0	0	0	0	0	2	1	0	0	0	2	0	1	1	2	2	1	0	0	0	1	0	2	1	0	0	1	0	1	0	0	1	0	0	0	0
682	0	0	2	0	0	0	1	2	0	0	1	0	0	0	0	0	0	0	2	0	0	0	1	1	0	1	1	1	2	2	0	0	0	0	0	1	1	1	0	0	0	0	0	1	0	0	0	0	0
683	1	1	1	0	0	0	2	2	1	1	1	2	2	1	0	0	0	1	1	1	0	0	0	2	0	0	0	2	2	2	1	1	1	0	1	1	2	0	0	2	0	1	0	0	1	0	0	0	1
684	1	1	1	0	0	0	2	0	2	1	1	0	0	1	0	0	0	1	1	1	1	0	0	2	0	1	0	2	2	2	0	1	2	0	0	2	2	0	0	1	0	1	0	0	1	0	0	0	1
685	0	1	2	0	0	0	2	2	1	0	1	0	0	0	0	0	0	1	1	0	0	0	0	2	0	1	0	2	2	1	1	1	1	0	0	2	2	1	0	0	0	1	0	0	0	1	0	0	0
686	0	0	1	0	0	0	2	1	2	0	0	0	0	0	0	0	0	1	1	1	1	1	0	2	0	2	0	2	2	2	0	2	2	1	0	2	1	0	0	1	0	0	0	0	0	2	0	0	0
687	0	1	1	0	0	0	1	2	1	0	1	0	0	0	0	0	0	0	2	0	0	1	2	0	1	1	1	1	2	2	0	1	1	1	0	2	1	0	0	0	0	0	0	0	1	1	0	0	1
688	1	1	1	0	0	0	0	2	1	1	0	0	0	0	0	0	0	0	1	0	0	0	0	2	0	1	0	1	2	1	0	1	1	0	1	1	1	0	0	1	0	0	1	0	1	1	0	1	0
689	0	1	1	0	0	0	2	0	2	2	0	0	0	0	0	0	0	0	2	1	1	0	0	2	0	1	0	2	1	1	2	0	2	1	2	1	2	0	0	0	0	1	1	0	0	1	0	0	1
690	1	0	2	0	2	2	1	1	1	1	0	1	2	2	0	0	0	1	2	1	0	0	0	2	0	0	0	2	2	1	1	0	0	0	0	2	1	0	0	1	1	0	0	0	0	0	0	0	0
691	0	1	1	0	1	1	2	2	1	0	0	0	0	0	0	0	0	1	1	0	0	0	1	1	0	2	0	1	1	1	1	1	1	0	1	1	1	0	0	2	1	0	1	0	1	0	0	0	0
692	0	1	2	0	0	0	1	1	1	0	1	1	1	0	0	0	0	0	2	0	0	0	0	2	0	2	0	1	2	0	1	1	2	0	1	1	1	0	0	0	1	0	1	0	1	0	0	0	0
693	0	1	2	0	1	1	0	1	1	1	1	0	0	0	0	0	0	1	1	1	1	1	1	1	1	0	0	2	2	1	2	0	1	1	1	1	2	0	0	1	1	0	1	1	1	1	0	0	0
694	1	1	1	0	0	0	2	2	1	0	0	0	0	0	0	0	0	1	1	1	1	1	1	1	1	1	0	2	1	0	2	1	1	0	1	1	1	0	0	1	0	0	0	2	0	1	0	0	0
695	0	0	2	0	0	0	1	1	1	1	1	0	0	0	0	0	1	1	1	1	0	1	0	2	0	0	0	0	2	0	0	2	2	0	1	1	1	0	0	2	0	0	0	1	0	1	0	0	0
696	1	1	2	0	0	0	2	0	2	2	0	0	1	1	0	0	0	0	2	1	0	0	0	2	0	0	0	1	1	1	1	2	2	0	1	1	0	0	0	1	0	1	0	0	1	0	0	1	0
697	0	1	0	0	0	0	2	2	0	0	0	1	2	2	0	0	0	0	2	0	0	0	0	2	0	0	0	1	2	1	0	1	2	0	1	1	1	0	0	1	0	0	1	0	1	0	0	0	0
698	1	1	2	0	0	0	1	1	2	1	0	0	0	0	0	0	0	0	2	1	1	0	0	2	0	2	0	2	0	0	2	1	1	0	1	1	0	0	0	0	1	0	1	0	1	1	0	0	0
699	1	2	0	0	0	0	2	1	1	0	0	1	2	2	0	0	1	1	1	0	0	1	0	2	0	0	0	2	2	2	0	0	0	0	0	2	1	0	0	1	1	0	1	0	1	0	0	0	0
700	0	1	2	0	0	0	1	1	1	1	1	0	1	1	0	0	0	2	0	0	0	1	0	2	0	2	0	0	2	0	0	0	0	1	0	2	2	0	0	2	0	1	0	0	1	0	0	0	0
701	1	1	1	0	0	0	2	1	2	2	0	1	2	1	0	0	0	1	1	1	1	0	0	2	0	0	0	1	2	0	1	1	2	0	0	2	2	0	0	1	0	0	0	0	0	0	0	0	0
702	0	1	2	0	0	0	1	2	1	0	1	1	2	1	0	1	0	1	1	1	0	0	0	2	0	1	0	2	2	1	1	0	0	0	0	2	1	0	0	1	1	0	0	1	0	1	0	0	1
703	1	1	2	0	0	0	1	1	1	1	1	0	1	0	0	0	0	0	2	0	0	0	0	2	0	1	0	1	1	1	2	0	2	0	0	2	1	0	0	1	0	0	1	0	1	1	0	1	0
704	1	1	1	0	0	0	1	1	1	1	0	1	1	0	0	0	1	2	1	0	0	0	0	2	0	1	0	2	2	1	2	2	2	0	1	1	1	0	1	2	2	0	1	0	1	0	0	0	0
705	1	1	2	0	0	0	1	1	1	1	1	0	1	1	0	0	0	1	1	1	1	0	0	2	0	1	0	2	2	1	1	1	1	1	1	1	2	0	0	2	0	0	1	0	1	1	0	0	0
706	1	0	2	0	0	0	1	2	0	0	1	1	1	0	0	0	0	0	1	0	0	1	1	1	1	2	0	2	1	1	2	2	2	1	0	2	1	0	0	1	0	0	0	0	1	1	0	1	0
707	1	1	1	0	1	1	2	2	2	2	0	0	0	0	0	0	0	1	1	1	1	0	0	2	0	2	0	2	2	2	0	2	2	0	1	1	1	0	0	2	0	0	0	0	2	2	1	1	0
708	0	1	1	0	0	0	2	0	2	1	2	0	0	0	0	0	0	1	2	1	0	0	0	2	0	0	0	2	1	1	2	0	0	0	0	2	2	0	0	1	0	0	0	0	0	1	0	0	0
709	1	1	1	0	0	0	2	2	1	1	1	0	0	0	0	0	0	0	2	0	0	0	0	2	0	1	0	2	2	2	0	1	1	0	1	1	1	0	0	1	0	0	0	0	0	1	0	1	0
710	1	0	2	0	1	1	2	1	2	2	0	0	0	0	0	0	0	2	1	0	0	0	0	2	0	0	0	1	2	1	0	2	2	0	1	1	1	0	0	1	0	0	1	0	1	1	0	2	0
711	1	0	2	0	1	1	2	2	2	1	0	0	1	1	0	0	0	0	1	1	1	1	0	2	0	2	0	1	2	1	0	1	1	2	1	1	1	0	0	1	0	1	0	0	0	1	0	0	1
712	1	1	1	0	0	0	1	1	1	1	1	0	0	0	0	0	0	0	2	0	0	1	0	2	0	0	0	2	2	2	1	1	1	0	0	2	2	0	0	2	0	0	0	0	0	1	1	0	1
713	1	2	1	0	0	0	1	1	2	2	0	0	0	0	0	0	0	1	1	1	0	0	0	2	0	0	0	1	1	1	1	0	2	1	0	2	2	0	0	1	0	0	1	0	1	1	0	0	0
714	1	2	0	0	0	0	2	1	1	1	1	1	2	1	0	0	0	1	1	0	0	0	1	1	1	0	0	2	2	1	1	1	1	1	0	2	1	0	0	0	0	0	0	1	0	0	0	0	0
715	0	1	1	0	0	0	2	0	2	2	0	0	1	1	0	0	0	1	1	1	1	0	0	2	0	1	0	2	2	2	1	1	2	1	0	2	1	0	0	1	0	0	1	0	1	0	0	0	0
716	1	0	2	0	0	0	2	2	1	0	0	0	1	0	0	1	0	0	2	0	0	2	0	2	0	0	0	2	2	1	1	1	2	2	1	1	1	0	0	1	0	0	0	0	1	1	0	0	1
717	1	1	1	1	0	1	2	2	2	2	0	0	0	0	0	0	0	0	1	0	0	1	1	1	1	0	0	2	2	2	1	1	1	1	1	2	0	0	0	1	0	0	0	0	1	0	0	0	0
718	0	0	1	0	0	0	2	1	2	1	0	1	1	1	0	0	0	2	1	0	0	0	1	1	0	1	0	1	2	1	1	2	1	0	0	2	1	0	0	2	0	1	0	0	1	0	0	0	1
719	0	1	1	0	0	0	1	1	2	2	0	0	1	1	0	0	0	0	2	0	0	0	0	2	0	1	1	2	2	2	0	1	2	0	0	2	1	0	0	1	0	0	0	0	0	1	0	0	0
720	1	0	2	0	0	1	2	1	1	1	0	0	1	1	0	0	0	0	2	0	0	1	0	2	0	1	2	2	2	0	1	1	1	0	1	1	1	0	0	1	0	0	0	0	0	2	0	0	0
721	1	2	1	0	0	0	2	2	2	0	0	0	1	1	0	0	0	1	1	0	0	0	0	2	0	0	0	1	2	0	1	1	2	0	2	0	1	0	0	1	0	0	1	0	1	1	0	0	0
722	1	2	1	0	0	0	2	2	2	1	0	0	1	1	0	0	1	1	1	0	0	0	0	2	0	2	0	2	2	2	0	0	1	1	1	1	2	0	1	2	1	0	0	0	0	1	0	0	1
723	1	1	1	0	1	1	1	2	1	1	0	0	0	0	0	0	0	0	2	0	0	0	0	2	0	1	0	2	2	2	1	1	1	0	1	1	1	0	0	1	1	2	0	0	0	1	0	0	1
724	0	1	2	0	0	0	1	1	0	0	2	0	1	0	0	0	0	0	2	1	1	1	0	2	0	2	1	2	2	1	1	2	2	0	1	1	2	0	0	1	0	0	0	1	0	0	0	1	0
725	0	2	0	0	0	0	1	1	1	1	1	0	0	0	0	0	0	1	0	0	0	1	0	2	0	2	0	2	2	1	2	2	2	1	0	2	1	0	0	0	0	1	0	0	1	1	0	0	0
726	0	1	1	0	1	1	2	2	2	1	0	1	1	0	0	0	0	0	2	1	1	0	0	2	0	0	1	2	2	1	0	1	1	0	0	2	2	0	0	1	0	1	0	0	0	0	0	0	0
727	0	1	1	0	0	0	0	2	1	1	0	0	1	1	0	0	0	0	2	1	0	0	1	1	1	1	0	2	1	0	2	2	2	0	2	2	1	0	0	1	0	0	0	0	0	0	0	0	1
728	0	0	2	0	0	0	2	1	2	1	0	0	1	1	0	0	0	1	1	1	1	0	0	2	0	1	0	2	2	2	0	1	1	2	1	1	0	0	0	0	0	0	0	0	0	1	0	0	0
729	1	0	2	0	1	1	1	2	0	0	0	0	2	2	0	0	0	1	1	1	1	0	0	2	0	1	0	1	2	1	0	1	1	0	1	1	2	1	0	0	0	0	1	0	1	1	0	0	0
730	0	0	2	0	0	0	2	1	2	2	0	1	1	1	0	0	0	0	1	0	0	0	0	2	0	1	0	1	2	0	1	2	2	0	1	1	1	0	0	1	0	0	0	0	0	1	1	1	0
731	0	0	2	0	1	1	2	1	1	1	0	1	1	0	0	0	0	0	2	0	0	1	0	2	0	0	1	2	2	1	0	0	0	0	0	1	1	0	0	0	1	0	0	0	0	1	0	0	1
732	1	0	1	0	0	0	2	2	1	0	1	0	0	0	0	0	0	0	2	0	0	0	1	1	0	1	0	2	2	2	0	2	2	1	0	2	0	1	1	1	1	0	0	0	1	0	0	0	0
733	0	0	2	0	0	0	2	1	1	0	1	0	0	0	0	0	0	2	0	1	1	1	1	1	0	1	0	2	2	2	0	1	1	2	1	1	1	0	0	1	0	0	1	0	1	1	0	0	0
734	1	1	1	0	0	1	1	2	0	0	2	0	0	0	0	0	0	1	1	1	1	0	0	2	0	2	0	2	2	2	1	2	2	0	0	2	1	1	1	0	0	0	0	0	1	0	0	0	0
735	0	2	1	0	0	0	2	1	1	1	1	0	1	1	0	0	0	0	2	0	0	0	0	2	0	1	0	2	2	0	0	1	0	0	1	1	1	0	0	1	0	0	0	0	0	2	0	0	0
736	0	1	1	0	0	0	2	1	2	1	1	0	2	1	0	0	0	0	2	0	0	0	0	2	0	1	1	2	2	1	0	1	2	0	1	1	2	0	0	1	0	2	0	0	0	0	0	0	1
737	1	2	0	0	0	0	2	2	2	0	0	0	1	1	0	0	1	2	1	1	1	0	0	2	0	1	0	2	2	2	0	0	1	2	1	2	1	0	0	1	0	0	1	0	2	2	0	0	0
738	0	1	1	0	0	0	1	2	1	0	2	0	0	0	0	0	0	0	2	0	0	1	0	2	0	0	0	2	2	1	0	1	1	1	1	1	2	0	0	1	0	0	0	1	0	1	0	0	0
739	0	2	0	0	0	0	1	1	1	1	1	1	1	0	0	0	0	0	1	1	1	1	0	2	0	0	0	2	2	2	1	0	0	1	2	1	2	0	0	1	0	0	1	0	1	0	0	1	0
740	0	1	1	0	0	0	2	1	2	1	0	1	2	1	0	0	0	0	2	0	0	0	0	2	0	1	0	2	2	1	1	0	1	0	0	2	1	0	0	2	0	0	0	1	0	0	0	0	0
741	1	1	1	1	0	1	1	2	0	0	1	1	1	0	0	0	0	0	2	0	0	0	0	2	0	1	1	1	1	0	1	0	1	2	1	1	2	0	0	2	1	1	0	0	1	0	0	0	0
742	0	0	2	0	1	1	2	1	2	1	1	0	1	1	0	0	0	1	1	1	1	0	0	2	0	0	0	1	2	0	1	1	1	0	1	1	2	0	0	1	0	0	1	0	1	0	0	0	0
743	0	2	1	0	0	0	2	2	1	0	1	1	1	0	0	0	0	0	2	1	1	0	0	2	0	1	0	2	1	0	2	2	2	0	1	1	2	0	0	2	0	0	0	0	0	1	0	0	0
744	1	2	0	0	0	0	1	2	1	1	1	0	2	2	0	1	0	1	2	0	0	2	0	2	0	0	0	2	2	2	0	1	1	2	0	2	2	0	0	2	0	0	1	0	1	1	1	0	0
745	1	1	1	0	0	0	1	2	1	1	0	0	0	0	0	0	0	1	1	0	0	1	0	2	0	0	0	2	1	1	2	1	2	0	1	1	1	1	1	1	0	0	0	1	0	0	0	0	0
746	0	1	1	0	0	0	2	2	2	1	0	0	1	1	0	0	0	1	1	1	0	0	0	2	0	2	0	2	1	1	1	0	1	1	0	2	1	0	0	0	0	0	1	0	1	1	0	0	0
747	0	1	1	0	0	0	2	2	2	1	0	0	1	1	0	0	0	1	1	1	0	0	0	2	0	2	0	0	2	1	0	2	2	0	1	1	1	0	0	0	0	0	0	0	0	1	0	0	0
748	1	1	1	0	0	0	2	1	2	1	1	0	0	0	0	0	0	0	2	0	0	0	0	2	0	1	1	2	2	1	0	2	2	0	1	1	2	0	1	2	1	0	0	0	1	1	0	0	0
749	0	1	2	0	0	0	2	1	0	0	0	1	2	2	0	0	0	0	1	0	0	0	1	1	0	2	0	2	2	2	0	1	1	0	1	1	1	0	0	0	1	0	1	0	0	0	0	0	0
750	1	1	1	0	0	0	2	1	2	0	1	0	0	0	0	0	0	0	2	0	0	0	0	2	0	0	1	2	2	1	0	1	1	1	1	1	2	0	0	2	0	1	0	0	1	0	2	0	0
751	1	2	2	0	0	0	1	2	1	1	1	0	0	0	0	0	0	1	1	0	0	0	1	1	1	1	0	1	2	0	1	2	2	0	2	0	1	0	0	1	0	0	1	0	0	0	0	0	1
752	1	1	1	0	1	1	1	1	1	0	2	0	0	0	0	0	0	0	2	0	0	0	0	2	0	2	0	2	2	2	0	1	1	1	0	2	2	0	0	2	0	0	1	0	1	0	0	0	0
753	1	1	1	0	0	0	2	0	1	1	0	0	0	0	0	0	0	1	1	1	1	1	0	2	0	0	0	2	2	2	0	0	0	0	0	2	1	0	0	0	0	0	0	0	1	0	0	2	0
754	1	2	0	0	0	0	2	1	1	1	1	0	1	1	0	0	0	2	0	0	0	0	0	2	0	1	0	2	2	2	0	2	2	0	0	2	1	0	0	0	0	0	0	0	0	0	0	0	1
755	0	1	0	0	0	0	2	0	2	2	0	1	1	0	0	1	0	1	1	1	1	1	0	2	0	0	1	2	2	0	1	0	0	0	0	1	2	0	0	1	0	0	1	0	0	0	0	0	0
756	0	0	2	0	0	0	1	1	2	2	0	0	2	2	0	0	0	1	1	0	0	1	0	2	0	1	0	1	2	1	0	0	0	0	0	2	1	0	0	0	0	1	0	0	0	1	0	0	1
757	1	1	2	0	0	0	2	1	2	1	1	0	1	1	0	0	0	1	0	1	1	0	0	2	0	1	0	1	2	0	1	1	1	1	0	2	1	0	0	2	0	2	0	0	0	0	0	0	1
758	1	2	0	0	0	0	2	1	2	2	0	0	0	0	0	0	0	2	0	1	0	0	1	1	0	2	0	2	2	2	0	1	1	0	1	1	2	0	0	2	0	0	0	0	0	1	1	0	1
759	1	1	1	0	1	1	1	2	0	0	0	0	0	0	0	0	0	1	1	1	1	0	0	2	0	2	0	1	2	0	1	0	2	1	1	2	2	1	1	1	0	0	0	0	0	0	0	0	0
760	1	1	1	0	1	1	2	1	2	2	0	0	0	0	0	0	0	2	0	1	0	0	0	2	0	1	0	1	2	0	1	1	2	0	1	1	1	0	0	1	0	0	1	0	1	0	0	0	0
761	1	1	1	0	0	0	2	2	1	1	0	0	0	0	0	0	0	2	0	1	1	0	0	2	0	2	1	1	1	0	1	1	1	0	2	0	1	0	0	2	1	0	0	0	0	0	0	1	0
762	0	1	2	0	0	0	0	1	1	1	1	1	2	1	0	0	0	1	1	1	1	1	1	1	1	2	0	1	2	2	1	1	1	1	1	2	2	0	0	1	1	0	0	0	1	0	0	0	0
763	1	2	1	0	0	0	1	1	1	1	1	0	0	0	0	0	0	1	1	0	0	0	0	2	0	1	0	2	2	2	0	2	2	0	1	1	2	0	0	1	0	1	0	0	1	1	0	0	0
764	1	2	0	0	0	0	2	0	2	2	0	0	1	1	0	0	0	0	1	0	0	1	0	2	0	0	0	2	2	1	1	1	1	1	2	0	1	1	0	1	0	0	0	0	0	0	0	0	0
765	1	2	0	0	0	0	2	0	2	2	0	1	1	0	0	0	0	0	2	1	0	1	0	2	0	0	0	1	2	0	1	0	0	0	0	2	1	1	1	0	0	0	1	0	0	1	1	0	0
766	1	1	1	0	0	0	2	0	2	2	0	1	2	2	0	0	0	2	1	0	0	1	0	2	0	0	0	2	1	1	1	1	1	1	1	2	2	0	0	1	0	0	0	0	0	1	0	0	1
767	1	1	1	1	0	1	2	1	2	2	0	1	1	0	0	0	0	0	2	0	0	1	0	2	0	0	0	2	0	0	2	2	2	0	1	1	0	1	1	0	0	0	1	0	1	1	0	0	0
768	0	2	0	0	0	0	1	1	1	1	1	0	2	0	1	1	0	0	2	0	0	0	0	2	0	2	0	2	2	1	2	1	1	0	1	1	2	1	0	0	0	0	0	0	0	0	0	0	0
769	0	1	2	0	0	0	1	2	1	1	1	0	0	0	0	0	0	0	2	0	0	1	0	2	0	0	0	2	2	1	2	2	2	1	1	1	0	1	1	0	0	0	0	0	0	0	0	0	0
770	1	2	1	0	0	0	2	1	2	2	0	1	2	0	0	0	0	1	1	1	0	0	0	2	0	1	0	1	2	0	1	2	2	0	1	1	1	0	0	0	0	0	0	0	1	1	0	0	0
771	1	1	1	0	0	0	1	2	1	1	1	0	0	0	0	0	0	2	0	2	0	1	1	1	1	1	1	2	2	1	0	2	2	0	1	1	2	0	0	2	0	0	2	0	1	1	0	1	0
772	1	1	2	0	0	0	1	1	2	2	0	0	1	1	0	0	0	1	0	2	2	1	1	1	1	0	0	2	2	1	2	2	2	0	1	1	2	0	0	0	0	0	0	2	0	2	0	0	0
773	0	0	2	0	0	1	2	1	1	1	1	0	0	0	0	0	0	0	1	0	0	1	1	1	1	1	0	1	1	0	2	1	1	0	2	0	2	0	0	0	0	0	0	1	0	1	0	1	0
774	1	1	1	0	0	0	1	1	1	1	1	0	1	1	0	1	0	2	0	1	0	0	0	2	0	2	0	2	2	2	0	2	2	0	1	1	2	0	0	0	0	0	0	0	0	0	0	0	0
775	1	2	0	0	0	0	2	2	1	1	0	0	1	1	0	0	0	1	1	0	0	1	0	2	0	0	1	2	2	1	0	1	1	0	1	1	2	0	1	2	1	0	0	0	0	0	0	0	0
776	0	1	2	0	0	0	2	2	2	2	0	0	1	1	0	0	0	1	1	1	1	1	0	2	0	0	1	2	2	1	0	2	1	0	0	2	2	0	0	2	0	1	0	0	1	0	0	0	0
777	0	0	2	0	0	0	1	1	1	1	2	0	1	1	0	0	0	0	2	0	0	0	0	2	0	2	0	2	1	0	2	1	2	0	0	2	1	0	0	2	1	0	1	0	0	1	0	1	0
778	1	1	1	0	0	0	2	2	1	1	0	0	0	0	0	0	0	1	1	1	0	0	0	2	0	1	0	1	2	1	0	1	1	0	0	1	1	0	0	2	1	0	0	0	0	1	0	0	0
779	1	0	2	0	1	1	1	2	0	0	1	0	1	0	0	0	0	1	1	1	1	1	0	2	0	1	0	2	2	1	1	2	1	0	0	2	0	0	0	0	0	0	1	0	0	1	0	0	0
780	0	0	2	0	0	0	2	1	0	0	0	0	1	1	0	1	0	2	0	0	0	1	1	1	1	1	0	2	2	1	2	2	2	0	1	1	1	1	1	1	0	0	1	0	1	2	0	0	1
781	1	2	0	0	0	0	2	0	2	1	1	0	1	1	0	0	0	1	1	0	0	1	0	2	0	1	0	2	1	0	2	1	1	1	2	0	2	0	0	1	0	0	0	0	0	1	0	0	1
782	1	0	2	0	0	0	2	0	2	2	0	0	1	1	0	0	0	2	0	1	0	1	1	1	0	0	0	2	2	1	1	1	1	0	0	2	0	0	0	1	0	0	1	0	0	0	0	0	0
783	1	2	0	0	0	0	0	2	0	0	1	1	1	0	0	0	1	2	1	0	0	1	0	2	0	0	0	1	2	1	0	1	1	0	1	1	2	0	0	2	0	0	0	0	0	1	0	0	0
784	0	1	1	0	0	0	2	2	1	1	0	0	0	0	0	0	0	1	1	0	0	0	0	2	0	1	0	2	2	2	0	1	1	1	0	2	1	0	0	1	0	0	0	1	0	0	0	0	0
785	1	0	2	0	0	0	1	1	2	2	0	0	1	1	0	0	0	1	1	0	0	1	0	2	0	1	0	2	2	2	0	1	1	1	0	2	2	0	0	1	1	0	0	0	1	0	0	0	0
786	0	2	1	0	0	0	2	2	1	0	0	0	0	0	0	0	0	1	1	0	0	0	1	1	0	2	0	2	2	2	0	1	1	0	0	1	1	1	0	0	0	0	1	0	0	1	0	0	1
787	0	2	1	0	0	0	2	1	1	0	1	0	0	0	0	0	1	1	2	0	0	0	0	2	0	2	0	2	2	2	0	0	0	0	1	1	2	0	0	1	0	0	0	0	0	1	0	0	0
788	0	2	1	0	0	0	2	0	1	1	1	0	0	0	0	0	0	0	2	1	0	1	1	1	0	0	0	2	1	1	1	2	2	0	1	1	1	0	0	1	0	0	0	0	0	1	0	0	0
789	0	0	2	0	1	1	2	2	1	1	0	1	1	0	0	1	0	1	1	1	0	1	1	1	1	0	0	2	2	1	2	1	1	0	0	2	1	0	1	1	1	0	0	0	1	0	0	0	0
790	1	0	2	0	2	2	2	1	2	0	1	1	1	1	0	0	0	1	1	0	0	1	1	1	0	1	1	2	2	1	0	2	2	0	1	1	2	0	0	1	0	0	1	0	1	1	0	1	0
791	0	2	1	0	0	0	2	2	0	0	0	0	0	0	0	0	0	0	1	0	0	0	0	2	0	1	0	1	2	0	1	1	2	1	0	2	1	0	0	1	0	0	0	1	0	1	0	0	1
792	1	1	1	0	0	0	2	1	1	1	1	0	0	0	0	0	0	2	0	0	0	0	0	2	0	2	0	1	2	0	1	1	2	0	0	2	1	0	0	0	0	2	0	0	0	0	0	0	2
793	1	2	0	0	0	0	1	1	1	1	1	1	1	0	0	0	1	2	1	0	0	0	0	2	0	1	0	1	2	0	1	2	2	0	2	2	1	0	1	2	1	0	2	0	1	1	0	0	0
794	1	0	2	0	0	0	2	0	2	2	0	2	2	0	1	1	0	2	0	1	1	1	1	1	0	1	0	2	2	2	0	1	1	1	1	2	2	0	0	2	0	0	0	0	0	1	0	0	0
795	0	1	1	0	0	0	2	2	1	0	1	0	0	0	0	0	0	1	1	1	1	1	0	2	0	0	0	2	2	1	1	0	1	0	0	2	1	0	0	1	0	0	0	0	0	0	0	1	1
796	1	0	2	0	0	0	2	2	1	1	0	1	1	0	0	0	0	1	1	1	1	0	0	2	0	2	0	2	2	2	0	1	1	0	0	2	1	0	0	0	1	0	0	0	0	0	0	0	0
797	1	0	2	0	0	0	2	1	2	2	0	0	1	0	0	0	0	0	2	1	1	0	0	2	0	2	0	1	2	1	0	2	2	1	1	0	2	0	0	0	1	0	1	0	1	1	1	0	0
798	1	2	0	0	0	0	2	2	1	0	1	0	1	0	0	1	1	2	0	2	1	0	0	2	0	1	0	2	2	2	0	2	2	0	1	1	1	1	1	0	0	0	0	0	0	0	0	0	0
799	1	1	1	0	0	0	1	1	1	1	0	0	1	0	0	0	0	2	0	0	0	0	0	2	0	1	0	2	2	2	1	2	2	1	1	0	1	0	0	2	1	0	0	0	0	0	0	0	0
800	1	1	2	0	0	0	2	1	0	0	0	0	0	0	0	0	0	1	2	1	1	0	0	2	0	1	0	2	2	1	1	1	1	0	0	2	2	0	0	2	0	0	0	0	0	1	0	1	0
801	1	0	2	0	0	0	2	2	2	0	1	0	0	0	0	0	0	2	0	0	0	0	0	2	0	1	0	2	1	1	2	2	2	1	0	2	1	0	0	2	1	1	0	0	1	0	0	0	0
802	1	0	2	0	1	1	1	1	2	2	0	0	1	1	0	0	1	2	1	0	0	0	0	2	0	2	0	2	2	2	1	2	2	0	1	1	1	0	0	2	1	0	0	0	0	0	1	0	0
803	1	2	1	0	0	0	2	1	1	0	0	1	1	0	0	1	1	2	1	1	0	1	0	2	0	2	0	1	1	1	1	1	1	1	1	1	2	0	0	2	1	0	0	0	0	1	0	0	1
804	1	0	2	0	1	1	1	2	1	0	2	1	1	0	0	0	0	0	2	1	1	1	0	2	0	2	0	1	1	0	1	0	0	1	0	2	1	1	1	1	1	0	1	0	1	0	1	0	0
805	1	2	0	0	0	0	2	2	1	0	0	1	1	0	0	0	0	2	0	2	2	1	0	2	0	0	0	2	2	2	1	0	0	0	0	2	1	0	0	2	1	0	1	0	1	1	0	0	0
806	1	2	2	0	0	0	1	1	1	1	1	0	1	1	0	0	0	1	1	1	1	1	1	1	1	1	0	1	2	1	0	1	2	0	0	2	1	0	0	1	0	0	1	0	1	1	0	1	0
807	1	2	1	0	0	0	2	2	2	1	1	1	2	1	0	0	0	0	1	0	0	0	1	1	1	1	0	2	1	1	1	1	2	1	0	2	1	0	0	1	0	0	1	0	1	2	0	0	0
808	1	0	2	0	1	1	2	1	1	1	1	0	0	0	0	0	0	0	2	0	0	1	1	1	1	0	0	1	1	1	1	0	0	0	0	2	1	0	0	0	1	1	0	0	0	2	0	0	0
809	0	0	2	0	1	1	0	1	1	1	1	1	2	1	0	1	0	0	2	0	0	1	0	2	0	0	0	2	2	2	0	1	1	1	0	2	1	0	0	2	0	0	1	0	0	1	0	0	1
810	1	1	2	0	0	0	0	2	1	1	0	0	1	0	0	0	0	2	1	0	0	0	0	2	0	1	1	1	2	2	0	0	0	0	0	2	2	0	0	0	1	1	0	0	1	0	0	0	0
811	1	1	1	0	0	0	2	2	1	0	1	0	1	0	1	1	1	1	2	1	1	0	0	2	0	0	0	2	2	2	0	2	2	0	0	2	1	0	0	1	0	0	1	0	1	0	0	0	0
812	1	1	1	0	1	1	2	1	1	1	1	0	1	1	0	0	0	1	1	1	0	1	0	2	0	1	0	1	2	1	1	2	2	1	0	2	1	0	0	1	1	0	0	0	1	0	0	1	0
813	1	2	1	0	0	0	2	0	2	2	0	1	1	1	0	0	0	2	0	1	1	0	0	2	0	1	0	1	2	1	0	1	2	0	1	1	0	0	0	0	0	0	0	0	0	0	0	0	0
814	1	0	2	0	1	1	2	1	2	0	0	0	0	0	0	0	0	1	1	1	0	0	0	2	0	2	0	2	2	2	0	2	2	0	1	1	0	0	0	0	0	0	0	0	0	0	0	0	1
815	0	1	2	0	0	0	2	1	1	1	0	1	2	2	0	0	0	2	0	1	0	0	0	2	0	1	0	2	2	2	0	1	2	2	1	1	2	0	0	1	0	0	0	0	0	0	0	0	1
816	0	0	2	0	0	0	2	0	2	2	0	0	0	0	0	0	0	0	2	0	0	2	0	2	0	0	0	1	2	1	0	0	0	0	0	2	1	0	0	1	0	0	0	0	0	0	0	0	0
817	0	0	2	0	2	2	2	1	2	2	0	1	1	1	0	0	0	0	2	0	0	2	0	2	0	0	0	2	1	1	2	1	1	1	0	1	0	1	1	1	1	1	0	0	1	0	1	0	0
818	0	1	2	0	0	0	2	2	1	1	0	2	2	0	1	1	0	0	1	0	0	0	1	1	0	1	0	2	2	1	2	0	0	0	0	2	1	1	1	1	0	0	0	0	0	2	0	0	1
819	1	0	2	0	1	1	1	2	1	1	1	0	0	0	0	0	0	0	2	1	1	1	0	2	0	0	0	2	2	1	1	1	1	2	1	1	1	0	0	0	0	0	2	0	0	1	0	1	0
820	1	1	1	0	0	0	2	2	2	1	0	1	1	1	0	0	0	1	1	0	0	0	1	1	0	1	0	2	2	1	2	2	2	0	1	1	1	0	1	1	1	0	0	0	0	1	0	0	1
821	0	1	1	0	1	1	2	2	1	0	0	0	1	0	0	0	0	1	0	2	2	0	1	1	0	1	0	1	2	0	1	1	1	1	2	0	1	0	0	1	0	0	0	1	0	0	1	0	0
822	0	1	1	0	0	0	1	2	0	0	2	0	1	1	0	0	0	1	1	1	1	0	0	2	0	0	0	2	1	1	1	0	0	1	0	2	1	0	0	1	0	2	0	0	1	0	0	0	1
823	0	0	2	0	0	0	2	2	2	0	1	0	0	0	0	0	0	0	2	1	1	0	0	2	0	1	0	1	2	0	1	1	1	0	0	2	2	0	0	1	0	0	0	0	0	0	0	0	0
824	0	0	2	0	1	1	2	1	2	2	0	0	0	0	0	0	0	1	1	1	0	0	0	2	0	1	0	1	2	1	0	1	1	0	1	1	1	0	0	0	0	0	0	1	0	0	0	1	0
825	0	1	1	0	0	0	2	1	1	0	0	0	0	0	0	0	0	0	1	0	0	0	0	2	0	2	0	2	1	1	2	0	0	1	1	1	1	0	0	1	1	0	0	0	1	0	0	1	0
826	0	2	1	0	0	0	1	2	1	1	0	1	1	0	0	1	0	0	2	0	0	1	0	2	0	0	0	1	1	1	1	2	2	0	1	1	1	0	0	0	0	0	1	0	0	0	1	1	0
827	0	1	1	0	0	0	2	1	2	1	1	0	0	0	0	0	0	1	2	1	0	0	0	2	0	0	0	2	1	1	1	1	2	0	0	2	1	0	1	2	1	0	0	0	2	2	0	0	0
828	1	2	1	0	0	0	2	2	1	0	0	0	0	0	0	0	1	2	0	2	1	1	0	2	0	2	0	2	2	2	1	0	0	0	0	2	1	0	0	1	0	0	0	1	1	2	1	1	0
829	1	2	0	0	0	0	1	2	1	1	0	0	0	0	0	0	0	0	2	1	1	2	1	1	1	1	0	2	2	1	1	2	2	0	1	1	1	1	1	1	0	1	0	1	1	1	0	0	0
830	1	1	2	0	0	0	2	2	1	1	0	0	0	0	0	0	0	2	0	0	0	1	1	1	1	1	0	2	1	1	1	2	2	0	2	0	2	0	0	1	0	0	1	0	1	0	0	0	0
831	1	2	1	0	1	1	2	1	2	2	0	0	1	1	0	0	0	2	0	1	1	0	1	1	0	1	0	2	1	1	1	0	0	1	0	2	1	1	1	1	0	1	0	0	1	0	0	1	0
832	1	2	0	0	0	0	2	2	2	2	0	1	2	1	0	0	0	1	1	0	0	1	0	2	0	1	0	2	2	2	0	1	1	1	2	0	1	2	1	1	1	0	0	0	0	1	0	0	0
833	0	1	2	0	0	0	2	2	1	0	1	0	1	1	0	1	0	2	0	0	0	2	1	1	1	1	0	0	1	0	1	2	2	0	1	1	1	0	0	1	0	0	0	1	0	0	1	0	1
834	1	1	1	0	0	0	0	1	1	1	1	0	1	0	0	0	0	0	2	1	1	2	1	1	1	1	0	2	1	1	1	1	1	2	1	1	2	0	0	0	0	1	0	0	0	0	0	1	0
835	0	0	2	0	0	0	0	1	1	1	1	0	1	1	0	0	0	0	2	0	0	0	0	2	0	0	0	1	1	1	0	1	2	2	1	2	1	0	0	1	0	0	0	0	0	1	0	0	2
836	0	1	2	0	0	0	2	2	1	1	1	0	1	1	0	0	0	1	1	0	0	0	1	1	1	1	0	2	2	2	0	0	0	0	0	2	0	0	0	0	0	0	0	0	0	0	0	0	0
837	1	1	2	0	0	0	2	0	2	2	0	0	0	0	0	0	1	2	1	0	0	0	0	2	0	0	0	1	2	1	0	1	1	0	0	2	0	0	0	0	0	0	0	1	0	0	0	2	0
838	1	1	1	0	0	1	2	2	2	1	0	1	1	0	0	0	0	0	2	1	0	0	0	2	0	0	1	2	2	1	0	1	2	0	0	2	1	0	0	1	0	0	0	0	0	0	0	0	0
839	0	0	2	0	1	1	2	2	1	1	0	1	1	0	1	1	0	1	1	1	1	1	0	2	0	1	0	2	2	2	1	0	1	1	1	2	1	0	0	1	1	0	0	0	0	1	0	1	0
840	0	0	2	0	1	1	2	2	0	0	1	0	0	0	0	0	0	2	1	0	0	0	0	2	0	0	0	2	2	1	2	1	1	1	0	1	1	1	0	1	0	0	1	0	1	0	0	0	0
841	0	2	1	0	0	0	2	1	2	1	0	0	0	0	0	0	0	1	1	1	1	0	0	2	0	2	0	2	2	2	0	2	2	0	2	0	1	1	1	1	0	0	0	0	0	0	1	1	0
842	1	1	2	0	0	0	2	0	2	2	0	0	0	0	0	0	0	1	1	1	1	0	0	2	0	1	0	2	2	2	0	2	2	1	1	1	2	0	0	1	0	0	1	0	0	1	0	0	0
843	0	0	2	0	0	0	2	0	2	2	0	0	0	0	0	0	0	1	1	1	1	1	0	2	0	2	0	2	2	1	0	2	2	2	1	2	1	0	0	1	0	0	1	0	1	0	0	0	0
844	1	2	2	0	0	0	2	2	1	0	0	1	1	0	0	0	0	0	2	0	0	1	1	1	0	0	0	2	2	2	1	1	2	0	0	2	1	0	0	1	0	0	1	1	1	2	0	0	1
845	1	1	1	0	0	0	1	2	1	1	0	1	2	2	0	0	1	2	1	1	0	1	0	2	0	0	0	1	2	1	0	1	1	1	1	1	2	0	0	2	0	0	1	0	1	0	1	0	1
846	0	1	2	0	0	0	2	2	0	0	1	0	1	1	0	0	0	2	0	1	1	0	1	1	0	1	0	1	2	0	1	1	1	0	1	1	1	0	0	0	0	0	0	0	1	1	0	0	0
847	1	0	2	0	1	1	1	2	1	1	0	0	0	0	0	0	0	1	1	1	1	0	1	1	0	0	0	2	2	1	2	1	1	1	1	1	1	0	0	1	0	1	0	0	1	0	0	2	0
848	1	2	2	0	0	0	2	2	2	1	0	0	1	1	0	0	1	2	1	0	0	0	0	2	0	1	0	2	2	2	0	0	0	0	0	2	2	0	0	1	0	0	0	0	0	1	0	0	1
849	0	1	1	0	1	1	2	2	1	1	0	1	1	1	0	0	0	1	1	1	0	0	0	2	0	0	0	2	2	1	2	1	2	0	1	1	2	1	0	0	0	0	0	0	0	0	0	0	1
850	0	2	1	0	0	0	1	2	1	0	2	0	0	0	0	0	0	1	1	1	1	0	0	2	0	1	1	2	2	1	0	1	2	0	0	2	2	0	0	0	0	0	1	0	0	1	1	0	0
851	1	1	1	0	0	0	2	1	2	1	1	1	2	1	0	1	0	0	2	1	1	1	1	1	1	0	0	2	2	2	0	2	2	1	1	1	0	0	0	1	1	0	0	0	0	0	0	1	0
852	1	1	2	0	0	0	2	2	1	0	0	0	1	1	0	0	0	1	1	1	0	1	0	2	0	2	0	2	2	2	2	0	0	0	2	0	1	0	0	2	0	0	0	1	0	0	0	0	0
853	1	1	1	0	0	0	2	1	2	1	0	1	2	2	0	0	0	0	1	0	0	0	0	2	0	0	0	1	2	2	0	0	0	0	0	2	2	0	0	2	0	0	0	0	0	1	1	1	0
854	1	1	1	0	0	0	1	1	2	2	0	0	1	0	0	0	0	0	2	0	0	0	0	2	0	1	0	2	1	1	2	1	1	1	0	2	1	2	1	1	1	0	0	2	0	2	0	0	1
855	1	1	1	0	0	0	2	1	2	2	0	1	2	1	0	0	0	0	2	0	0	1	1	1	0	0	0	2	2	2	0	1	1	1	2	0	1	0	0	1	0	0	0	0	0	1	0	0	1
856	1	0	2	0	0	0	2	1	2	0	1	0	0	0	0	0	0	2	0	2	0	0	0	2	0	0	0	2	2	1	1	0	0	0	0	2	1	0	0	2	0	0	1	0	1	2	0	0	0
857	0	2	0	0	0	0	1	0	2	2	0	1	2	1	0	0	0	2	0	1	1	1	0	2	0	0	0	2	2	2	1	0	2	1	1	2	1	1	1	0	0	0	1	0	0	1	0	0	0
858	0	0	2	0	0	0	2	0	2	2	0	0	1	1	0	0	0	1	1	1	1	1	0	2	0	1	0	2	2	0	1	2	2	0	2	0	1	0	0	1	0	1	0	0	1	0	0	0	0
859	1	1	1	0	0	0	2	2	1	0	1	1	2	1	0	1	0	0	2	0	0	0	0	2	0	2	0	2	2	2	0	1	1	0	2	0	1	0	0	2	0	0	1	0	1	0	1	0	1
860	0	1	1	0	0	0	1	2	1	0	1	1	2	1	0	0	0	1	1	1	1	1	0	2	0	1	0	1	2	0	1	1	1	0	1	1	2	0	0	1	0	0	1	0	1	0	0	0	0
861	0	2	1	0	0	0	1	1	1	1	1	0	1	0	0	0	0	0	1	0	0	1	1	1	1	1	1	2	2	1	0	0	0	0	0	2	2	0	0	1	0	0	1	0	1	0	0	0	0
862	0	2	0	0	0	0	2	2	1	1	1	1	2	0	0	0	0	1	1	1	1	2	1	1	1	1	0	2	2	1	1	2	2	2	1	2	1	0	0	1	0	1	0	0	1	1	0	1	0
863	0	1	2	0	1	1	2	2	1	0	1	0	1	0	1	1	0	0	2	1	1	0	0	2	0	0	0	1	2	1	1	1	2	1	0	2	1	0	0	0	0	0	1	0	0	0	0	0	0
864	1	2	1	0	0	0	1	1	1	1	1	0	1	1	0	0	0	1	1	1	1	0	1	1	0	1	0	2	2	1	1	1	1	2	0	2	1	0	0	1	0	0	1	0	1	2	0	0	0
865	1	1	1	0	0	0	2	2	1	1	0	0	0	0	0	0	0	0	1	0	0	0	0	2	0	0	0	2	2	2	0	1	1	0	1	2	1	0	0	2	1	0	0	1	0	1	1	0	0
866	0	1	1	0	0	0	1	2	1	1	0	0	1	1	0	0	0	2	0	0	0	1	1	1	1	2	0	2	1	1	1	1	1	0	1	1	1	0	0	1	0	0	0	0	1	1	0	0	0
867	1	1	2	0	0	0	1	0	2	2	0	2	2	0	1	1	0	0	1	0	0	1	1	1	1	1	0	2	2	1	2	2	2	0	0	2	1	1	1	1	0	0	0	0	0	2	0	0	1
868	0	0	2	0	1	1	2	1	1	1	0	0	0	0	0	0	0	0	1	0	0	0	1	1	0	0	1	1	2	0	0	1	2	2	0	2	1	0	0	0	0	1	0	0	1	0	0	1	0
869	0	2	0	0	0	0	1	1	1	1	1	1	1	1	0	0	0	1	1	1	1	0	1	1	0	1	0	2	2	1	1	2	2	0	1	1	2	0	0	0	1	1	0	0	1	0	0	0	0
870	1	0	2	0	0	0	2	2	1	0	0	1	2	1	0	0	0	0	2	0	0	0	1	1	0	2	0	2	2	1	2	0	1	1	0	2	1	0	0	0	0	0	0	0	1	1	0	0	0
871	0	1	1	0	0	0	1	1	1	0	2	0	2	1	0	0	0	0	2	0	0	2	1	1	1	1	0	1	2	0	1	0	1	1	1	2	0	0	0	1	1	0	0	0	1	0	0	0	0
872	1	0	2	0	0	0	2	1	2	2	0	1	2	0	0	0	0	0	2	0	0	0	2	0	0	0	0	2	1	0	2	0	0	0	0	2	1	0	0	1	0	0	0	0	1	0	0	0	0
873	1	1	1	0	0	0	2	0	2	2	0	0	1	0	0	0	0	2	0	1	1	0	0	2	0	0	0	2	2	1	2	0	0	1	2	1	2	0	0	1	0	0	0	0	0	0	1	1	0
874	0	1	1	0	0	0	2	2	2	0	1	0	1	1	0	0	0	1	1	1	0	0	0	2	0	1	0	1	2	1	0	1	1	0	1	1	1	0	0	1	0	0	0	0	1	1	0	1	1
875	0	1	1	0	0	0	2	0	2	2	0	0	0	0	0	0	0	1	1	1	0	1	1	1	1	1	0	1	1	1	0	1	1	1	1	1	1	0	0	1	0	1	0	0	0	0	0	0	0
876	0	1	2	0	0	0	1	1	2	1	0	1	2	1	0	0	0	1	1	1	1	1	0	2	0	0	0	2	2	1	1	0	1	2	1	1	1	0	0	2	1	0	0	0	0	1	0	0	0
877	1	2	1	0	0	0	2	2	1	1	1	1	1	0	0	0	0	1	1	1	1	0	0	2	0	1	0	0	2	0	0	1	2	1	0	2	1	0	0	0	0	0	1	0	0	1	0	0	1
878	1	2	0	0	0	0	2	1	1	1	0	1	1	0	0	0	0	1	2	1	0	1	2	0	1	0	0	2	2	2	1	0	0	1	2	1	2	0	0	2	0	0	0	0	0	0	0	0	0
879	1	1	2	0	0	0	0	1	1	1	1	0	0	0	0	0	0	1	1	1	1	1	0	2	0	0	0	0	2	0	0	1	0	0	1	1	1	0	0	1	0	1	0	1	1	0	0	0	1
880	0	1	2	0	1	1	1	1	2	2	0	1	1	0	0	0	0	0	1	0	0	1	0	2	0	2	0	2	2	2	0	2	2	0	1	1	0	0	0	0	0	1	0	1	2	1	1	0	0
881	0	1	2	0	1	1	1	1	0	0	1	1	1	0	0	0	0	1	1	2	1	0	0	2	0	0	1	2	2	1	1	2	2	0	1	1	0	0	0	0	0	0	0	1	0	0	0	1	0
882	0	0	2	0	0	0	0	2	0	0	2	0	0	0	0	0	0	0	2	0	0	0	1	1	1	2	0	1	2	0	1	2	2	0	1	1	1	0	0	1	0	0	0	1	0	1	0	1	1
883	0	1	1	0	0	0	2	2	1	1	1	0	1	1	0	0	0	2	0	1	1	0	0	2	0	1	0	2	2	2	1	2	2	1	0	2	1	0	0	1	0	0	0	1	1	1	0	0	0
884	1	0	2	0	1	1	2	1	2	2	0	0	1	1	0	0	0	2	0	1	1	0	2	0	0	1	0	1	2	0	1	1	1	2	1	1	2	0	0	2	0	0	0	1	1	1	0	1	0
885	0	1	1	0	0	0	0	2	1	1	0	0	0	0	0	0	0	2	0	1	0	1	0	2	0	1	0	2	2	2	0	0	0	0	0	2	1	0	0	1	0	0	0	0	0	0	1	0	0
886	0	1	1	0	1	1	2	1	1	1	1	0	0	0	0	0	0	1	1	1	0	2	0	2	0	0	0	2	1	1	1	0	0	0	0	2	2	0	0	2	0	0	0	0	0	1	1	0	0
887	0	2	1	0	0	0	1	1	1	1	0	0	1	1	0	0	0	0	2	1	1	2	1	1	1	1	1	2	2	1	0	1	1	0	1	1	1	0	0	1	0	0	1	0	1	1	1	0	0
888	1	1	0	0	0	0	1	2	1	1	0	0	1	1	0	0	0	1	1	1	1	1	0	2	0	0	0	2	2	2	0	1	2	0	1	1	0	0	0	1	1	1	0	0	1	0	1	0	0
889	1	1	2	0	0	0	2	2	1	1	0	0	0	0	0	0	1	2	1	1	1	1	0	2	0	2	0	2	1	0	2	0	0	0	1	1	2	0	1	2	1	0	0	0	1	1	0	0	0
890	0	1	1	0	1	1	2	1	2	2	0	0	1	1	0	0	1	0	2	1	1	0	0	2	0	1	1	2	2	2	0	1	1	1	1	1	1	0	0	2	0	0	0	0	0	0	0	0	0
891	0	1	2	0	0	0	1	1	2	2	0	1	1	0	0	0	0	0	2	0	0	0	1	1	0	1	0	2	2	1	2	1	1	0	1	1	2	0	0	2	0	0	0	0	0	1	1	0	0
892	1	1	1	0	1	1	2	1	2	1	0	1	2	2	0	0	0	1	1	0	0	1	0	2	0	0	0	2	1	0	2	1	2	0	1	1	2	0	0	0	0	0	1	0	1	0	0	1	0
893	0	2	1	0	0	0	1	2	0	0	1	1	1	1	0	0	0	0	2	1	1	1	0	2	0	1	0	2	2	2	0	0	1	0	0	2	1	0	0	0	0	0	0	1	0	0	0	0	1
894	0	1	1	0	0	0	1	2	1	0	1	1	1	0	0	0	0	1	1	2	1	0	1	1	1	1	1	2	2	2	0	0	1	0	0	2	2	0	1	2	1	0	1	0	1	1	0	0	2
895	1	1	1	0	0	0	1	1	1	1	1	1	1	0	0	0	0	0	2	1	0	0	0	2	0	1	0	2	2	2	0	1	2	2	0	2	1	0	0	2	0	0	2	0	1	1	1	0	0
896	0	1	1	0	0	0	2	0	2	2	0	1	2	1	0	0	0	0	2	0	0	0	0	2	0	2	0	2	2	2	0	1	1	0	1	1	1	0	0	2	1	0	0	0	1	0	1	0	0
897	0	2	0	0	0	0	2	1	2	1	0	1	2	2	0	0	0	1	1	1	1	0	0	2	0	0	0	2	1	1	2	1	1	0	0	2	2	0	0	1	0	0	0	0	0	0	0	0	0
898	1	0	2	0	0	0	1	2	1	0	1	0	1	1	0	0	0	1	1	1	0	0	1	1	0	2	0	2	2	2	0	1	2	0	0	2	2	0	0	1	0	0	0	0	1	0	0	0	2
899	0	1	2	0	0	0	1	1	2	2	0	0	0	0	0	0	0	1	1	1	0	1	0	2	0	0	0	2	2	2	1	0	0	1	0	2	1	1	1	1	0	0	1	0	2	2	0	1	0
900	1	0	2	0	1	1	2	2	1	1	0	0	0	0	0	0	0	1	1	0	0	0	0	2	0	1	0	2	2	1	0	2	2	0	2	0	1	0	0	1	0	0	0	0	0	1	0	1	1
901	1	1	2	0	1	1	1	2	1	0	1	0	0	0	0	0	0	1	1	0	0	1	0	2	0	1	0	1	2	1	1	1	0	0	0	2	1	0	0	0	0	0	1	0	0	0	0	0	0
902	0	1	1	1	0	1	2	1	2	1	0	0	1	1	0	0	1	0	2	1	1	0	0	2	0	1	0	1	2	1	0	2	2	2	1	1	2	0	0	1	0	2	0	0	0	0	0	0	1
903	1	1	1	0	0	0	2	1	1	1	0	0	0	0	0	0	0	1	1	1	0	2	1	1	1	1	0	2	2	2	0	1	1	1	2	0	2	0	0	2	0	0	0	0	0	1	0	0	1
904	0	2	0	0	0	0	2	1	2	0	0	0	0	0	0	0	0	2	0	1	1	2	1	1	1	1	0	2	1	1	1	1	2	2	2	1	1	0	0	1	0	0	1	0	1	0	0	0	0
905	0	1	1	0	0	0	2	2	1	1	1	0	1	0	1	1	0	0	1	0	0	1	0	2	0	2	0	1	2	1	0	1	0	1	0	2	1	0	0	1	0	0	1	0	1	0	0	1	0
906	1	1	1	0	0	0	2	2	0	0	0	0	1	1	0	0	0	0	1	1	1	1	1	1	1	1	1	2	2	1	0	2	2	0	1	1	2	0	0	1	0	0	1	0	1	1	0	0	1
907	1	2	0	0	0	0	1	1	2	2	0	0	0	0	0	0	0	1	1	1	0	0	0	2	0	2	0	1	1	1	1	0	2	0	0	2	1	0	0	0	0	0	0	0	0	1	0	0	1
908	0	1	1	1	0	1	1	1	2	2	0	0	0	0	0	0	0	2	0	1	1	0	0	2	0	0	0	1	1	0	1	1	1	0	1	1	2	0	0	2	0	0	0	0	0	0	0	0	0
909	0	2	0	0	0	0	2	0	2	2	0	0	1	1	0	0	0	2	0	1	0	1	0	2	0	0	1	2	2	1	0	0	0	0	0	2	2	0	0	1	0	0	1	0	1	0	0	0	1
910	1	2	1	0	1	1	2	2	1	0	0	0	1	1	0	0	0	0	2	0	0	0	0	2	0	1	0	1	2	0	1	1	2	0	1	1	1	1	1	0	0	1	0	0	0	1	1	1	0
911	0	1	1	0	0	0	2	1	0	0	0	0	1	1	0	1	0	0	2	1	1	0	0	2	0	1	0	1	1	1	2	2	2	0	2	0	0	0	0	0	0	0	1	0	0	1	0	0	2
912	1	1	2	0	0	0	1	0	2	2	0	1	1	0	0	1	0	1	1	0	0	0	0	2	0	0	0	1	2	1	0	1	1	0	1	1	1	0	0	2	0	0	1	0	1	2	0	1	0
913	0	2	0	0	0	0	1	2	0	0	2	0	0	0	0	0	0	1	1	0	0	2	1	1	1	1	0	2	2	2	0	1	1	2	0	2	1	1	1	0	0	2	0	0	0	0	0	0	0
914	0	1	1	1	0	1	1	2	1	0	2	0	1	1	0	0	0	0	2	1	0	0	0	2	0	1	0	2	2	1	2	2	2	0	1	1	1	0	0	1	0	0	0	2	0	2	1	0	1
915	0	1	1	0	0	1	2	1	1	1	0	1	1	0	0	1	0	0	1	0	0	0	1	1	0	1	0	1	1	0	1	2	2	0	1	1	1	0	1	1	1	0	0	0	0	1	1	0	0
916	0	0	2	0	1	1	2	0	2	2	0	0	1	0	1	1	0	1	1	1	1	0	0	2	0	0	0	1	2	1	0	0	0	0	0	2	1	0	0	1	0	0	0	0	0	1	0	0	0
917	0	1	1	0	0	0	2	1	2	1	1	0	0	0	0	0	0	1	1	1	0	0	0	2	0	2	0	1	1	1	0	0	1	0	0	2	1	0	0	1	0	0	0	1	1	1	1	0	0
918	1	1	1	0	0	0	2	1	2	2	0	0	0	0	0	0	1	1	1	1	1	0	0	2	0	1	0	2	2	2	0	1	1	0	0	2	2	1	0	0	0	0	2	0	1	0	0	2	0
919	0	2	1	0	0	0	2	1	1	1	1	0	0	0	0	0	0	0	2	0	0	1	0	2	0	0	0	2	2	1	2	1	1	0	0	1	1	0	0	0	0	0	0	0	0	0	0	0	0
920	0	2	1	0	0	0	2	1	2	2	0	1	1	0	0	0	0	0	2	0	0	0	0	2	0	1	0	1	1	0	2	1	2	0	2	0	1	0	0	1	0	1	0	0	0	1	0	0	0
921	1	0	2	0	1	1	1	2	1	1	1	0	0	0	0	0	0	1	0	1	1	0	0	2	0	0	0	1	2	0	0	1	1	0	1	1	0	0	0	1	0	0	1	0	1	1	1	0	1
922	1	1	1	0	0	0	2	0	2	1	1	0	1	0	0	0	0	0	2	0	0	0	0	2	0	1	0	0	2	1	0	2	2	0	2	0	2	0	0	1	0	0	0	0	0	1	1	1	0
923	0	1	1	1	1	2	1	2	1	1	1	0	1	1	0	0	0	2	1	1	1	1	0	2	0	0	0	1	2	1	0	1	1	1	0	1	1	0	0	2	0	0	0	1	0	0	0	1	0
924	0	0	2	0	0	0	2	2	1	0	0	1	1	0	0	0	0	2	0	1	0	1	1	1	1	1	0	2	2	1	1	1	2	2	1	1	2	0	0	2	0	0	1	0	1	0	1	0	0
925	0	1	1	0	0	0	2	0	2	2	0	0	0	0	0	0	1	1	1	0	0	0	0	2	0	0	0	2	2	1	2	1	1	2	2	1	1	0	0	0	0	0	0	0	0	0	0	2	0
926	0	1	2	0	0	0	2	2	1	0	0	2	2	2	0	0	0	0	1	0	0	0	1	1	0	0	0	1	1	1	1	1	2	1	2	1	1	0	0	1	0	0	0	1	1	1	0	0	0
927	0	1	1	0	0	0	0	2	0	0	2	0	1	1	0	0	0	2	0	0	0	1	0	2	0	2	0	1	1	1	0	0	1	1	1	2	1	1	1	1	0	0	1	0	1	1	0	0	0
928	1	0	2	0	1	1	1	2	1	0	1	1	2	2	0	0	0	1	1	0	0	1	0	2	0	0	0	2	2	2	0	2	2	0	2	0	1	0	0	1	0	0	0	0	0	0	1	0	1
929	1	2	1	0	0	0	1	2	1	1	1	0	2	1	0	0	0	1	1	1	0	2	1	1	1	1	0	2	2	2	0	2	2	0	1	1	1	0	0	1	0	0	1	0	0	1	0	0	0
930	0	2	1	0	0	0	2	1	2	2	0	0	2	2	0	0	1	2	1	0	0	0	1	1	0	2	0	2	2	2	0	1	2	0	1	1	1	0	0	0	0	0	0	0	0	0	0	1	0
931	0	2	1	0	0	0	2	1	0	0	0	0	0	0	0	0	0	0	2	1	1	1	1	2	0	0	1	2	2	1	0	2	2	0	2	0	1	1	1	1	0	0	1	0	1	0	0	1	0
932	0	0	2	0	0	0	2	0	2	2	0	0	1	0	0	0	1	2	0	1	1	0	0	2	0	2	0	0	1	0	1	2	2	1	0	2	2	0	0	2	0	0	0	0	1	1	0	0	0
933	1	1	1	0	0	0	2	2	2	2	0	0	0	0	0	0	0	0	2	1	0	1	1	1	1	1	0	2	2	2	0	0	1	1	0	2	2	0	0	1	0	0	0	0	0	1	0	0	0
934	1	1	1	0	0	0	2	2	2	1	0	1	2	1	0	0	0	1	1	0	1	0	0	2	0	1	0	2	2	2	0	0	0	0	0	2	2	0	0	2	1	0	0	1	0	0	0	0	1
935	1	1	2	0	0	0	2	1	1	1	0	0	0	0	0	0	0	1	0	1	1	0	1	1	0	1	0	1	2	1	0	1	1	0	1	1	2	0	0	1	1	0	0	0	0	2	0	1	0
936	0	1	1	0	1	1	1	2	1	1	1	0	1	0	0	1	0	1	2	1	1	0	1	1	0	2	0	2	2	2	0	1	1	0	2	1	1	0	1	2	1	0	1	0	0	1	0	0	0
937	0	1	1	0	1	1	1	2	0	0	1	0	0	0	0	0	0	1	1	0	0	1	0	2	0	1	0	2	2	1	2	1	1	1	2	0	1	0	0	1	0	0	0	0	0	1	0	0	0
938	0	1	2	0	0	0	2	2	2	1	0	0	1	1	0	0	0	1	1	1	1	2	0	2	0	0	0	2	1	1	2	2	2	1	0	2	1	1	1	0	0	0	0	0	1	0	0	0	0
939	1	0	2	0	1	1	2	1	1	1	0	0	0	1	0	0	0	2	0	0	0	0	0	2	0	1	0	2	1	1	1	0	0	0	1	1	1	1	1	1	0	0	0	0	0	1	0	0	0
940	1	2	0	0	0	0	2	1	2	2	0	1	1	1	0	0	0	0	2	1	1	0	0	2	0	1	0	1	2	0	0	0	0	0	0	2	1	0	0	1	0	0	1	0	0	1	0	0	0
941	0	0	1	0	0	0	2	1	2	1	1	1	2	1	0	1	0	1	2	1	1	0	0	2	0	0	0	1	2	1	0	0	1	2	1	2	1	0	0	1	0	0	0	1	0	0	0	0	1
942	0	1	1	0	1	1	1	1	2	2	0	0	0	0	0	0	0	0	2	1	0	0	0	2	0	0	0	2	2	2	1	2	2	0	1	1	1	0	0	0	0	0	0	0	0	1	0	1	0
943	1	2	1	0	0	0	2	0	2	2	0	1	2	1	0	0	0	2	1	0	0	0	1	1	0	1	0	1	1	1	1	1	2	0	1	1	1	0	0	1	0	0	0	1	0	0	0	0	0
944	0	2	0	0	0	0	1	1	2	2	0	0	1	0	0	0	0	0	2	0	0	0	0	2	0	0	0	1	2	0	0	0	0	1	1	1	1	0	0	1	0	0	0	0	1	1	0	0	0
945	0	1	1	0	0	0	2	0	2	1	1	0	1	1	0	0	0	1	1	0	0	0	1	1	0	1	0	2	2	2	1	2	2	1	1	1	2	0	0	0	0	0	0	0	1	1	0	0	0
946	0	2	1	0	0	0	2	1	2	1	0	0	0	0	0	0	0	1	0	2	2	1	0	2	0	0	0	0	2	0	0	1	1	0	1	1	1	0	0	1	0	0	0	0	0	0	1	0	1
947	1	2	1	0	0	0	2	1	2	1	0	1	1	0	0	1	0	0	1	0	0	1	0	2	0	2	1	1	2	0	0	1	1	0	0	2	1	1	1	1	0	0	0	2	0	2	0	0	0
948	0	0	2	0	1	1	1	2	2	2	1	0	1	1	0	0	0	1	1	2	1	0	0	2	0	1	0	2	2	2	1	1	1	1	0	2	1	0	0	1	0	0	0	0	0	0	1	0	0
949	1	1	1	0	0	0	1	2	1	1	1	0	0	0	0	0	0	1	1	1	1	0	1	1	0	1	0	2	2	2	1	2	2	0	1	1	1	0	0	0	0	0	0	0	0	1	0	0	0
950	1	1	2	0	0	0	2	2	2	1	0	0	0	0	0	0	0	1	1	1	1	0	0	2	0	1	1	2	2	1	0	2	2	1	0	2	2	0	0	1	0	0	0	0	0	2	1	0	0
951	0	1	2	0	0	0	1	1	1	0	2	0	1	0	1	1	0	1	1	1	1	0	0	2	0	1	0	1	2	1	0	0	2	0	0	2	1	0	0	1	0	0	2	0	1	1	0	1	0
952	0	0	2	0	1	1	1	1	1	1	1	0	0	0	0	0	0	0	1	0	0	0	0	2	0	1	1	2	2	1	0	2	2	1	1	1	1	0	0	0	0	0	2	0	1	1	0	0	0
953	0	2	1	0	0	0	2	1	2	1	0	2	2	0	0	0	0	1	1	1	0	0	0	2	0	0	0	0	2	0	0	1	1	0	1	1	1	0	0	1	0	0	0	0	0	0	0	0	0
954	0	1	1	0	0	0	2	2	1	1	0	0	2	0	1	1	0	0	2	0	0	0	1	1	0	2	0	1	2	1	1	1	1	0	0	2	1	0	0	2	0	0	0	0	0	1	0	1	0
955	1	1	1	0	0	0	1	1	1	1	2	0	0	0	0	0	0	1	1	1	1	0	0	2	0	0	1	2	2	1	0	1	1	1	1	1	2	0	0	2	0	0	0	0	0	0	0	0	0
956	1	1	2	0	0	0	2	2	2	0	1	0	0	0	0	0	0	1	1	1	1	1	0	2	0	0	0	2	2	1	1	1	1	1	1	1	1	0	0	1	0	0	1	0	1	0	0	0	0
957	1	0	2	0	0	0	2	2	1	1	1	1	1	1	0	0	0	1	1	0	0	0	0	2	0	0	0	2	1	1	2	0	1	1	0	2	1	0	0	1	0	0	1	0	1	0	1	1	0
958	1	0	2	0	1	1	2	2	2	1	0	0	0	0	0	0	0	0	2	0	0	0	1	1	0	1	0	2	2	1	2	2	2	0	0	2	1	0	0	2	1	0	0	1	0	1	0	0	1
959	1	1	1	0	0	0	2	1	2	1	0	1	1	0	0	0	0	2	0	1	0	1	0	2	0	0	0	0	2	0	0	2	2	2	1	2	1	1	0	1	0	0	0	0	0	1	0	1	0
960	0	0	2	0	1	1	1	2	1	1	1	0	0	0	0	0	0	1	0	2	2	1	0	2	0	2	1	2	2	1	1	1	2	0	0	2	2	0	0	1	0	0	1	0	1	1	0	1	0
961	1	1	2	0	1	1	2	0	2	2	0	1	1	0	0	1	0	0	2	0	0	0	1	1	0	1	0	1	2	1	0	1	1	1	1	1	1	0	0	1	0	0	0	0	0	0	0	0	0
962	0	0	2	0	0	0	1	1	0	0	1	0	1	1	0	0	0	0	1	0	0	0	1	1	1	1	0	2	2	2	0	1	1	0	1	1	1	0	0	0	0	2	0	0	0	0	0	0	0
963	1	2	0	0	1	1	2	1	1	0	0	1	2	1	0	0	0	0	2	1	0	0	0	2	0	0	0	2	2	1	2	2	2	0	2	0	1	0	0	1	0	0	0	0	0	2	0	0	0
964	1	1	2	0	1	1	1	1	2	1	0	0	0	0	0	0	0	1	1	1	0	0	1	1	0	1	0	2	2	2	1	1	2	1	1	1	1	0	0	0	0	0	0	0	0	0	0	0	0
965	1	0	2	0	0	0	1	2	1	1	0	0	0	0	0	0	0	1	1	1	0	0	0	2	0	1	0	2	1	1	2	2	2	0	2	0	2	0	0	2	0	0	1	0	0	0	1	0	0
966	1	1	2	0	1	1	2	1	2	1	1	1	2	1	0	0	0	0	2	0	0	0	0	2	0	2	0	2	2	2	1	1	1	0	0	2	1	0	0	2	0	0	1	0	1	1	1	0	0
967	0	0	2	0	0	0	1	1	2	1	0	0	1	0	0	0	0	0	2	1	1	1	1	1	1	2	0	2	2	2	1	1	1	1	0	2	2	0	0	2	0	0	1	0	1	0	0	0	1
968	0	1	2	0	0	0	2	0	2	2	0	0	1	1	0	0	0	1	1	2	1	0	0	2	0	1	0	2	2	2	1	2	2	0	0	2	1	0	0	1	0	0	1	0	0	1	0	0	1
969	0	1	2	0	0	0	0	2	0	0	2	0	2	2	0	0	1	1	2	0	0	0	0	2	0	1	0	2	2	2	1	1	1	1	2	0	2	0	0	2	0	0	0	0	0	1	0	0	0
970	1	2	2	0	0	0	2	0	2	2	0	0	0	0	0	0	0	0	2	0	0	1	1	1	1	1	0	2	2	1	1	1	2	1	0	2	1	0	0	0	1	0	0	0	1	1	0	0	1
971	1	0	2	0	0	0	1	1	1	1	1	0	0	0	0	0	1	2	1	0	0	1	0	2	0	0	0	1	2	1	0	2	2	1	1	1	1	0	0	1	0	0	1	0	1	0	0	0	1
972	0	0	2	0	0	0	2	2	2	1	0	1	1	0	0	0	0	0	2	1	1	1	0	2	0	0	0	0	2	0	0	1	1	0	0	2	2	0	0	0	0	0	0	0	1	1	0	0	0
973	0	2	0	0	0	0	2	2	2	2	0	0	0	0	0	0	0	1	1	2	1	1	0	2	0	1	1	2	2	2	0	1	1	1	2	0	1	0	1	1	1	0	0	0	0	0	0	0	0
974	1	2	0	0	0	0	2	2	0	0	0	0	1	1	0	0	0	0	1	0	0	0	1	1	1	2	0	2	2	2	1	1	1	0	0	2	2	0	0	1	0	0	1	0	1	0	1	0	0
975	1	1	1	0	0	0	2	2	1	1	0	0	1	1	0	0	0	0	2	0	0	0	0	2	0	2	1	1	1	0	1	2	2	0	1	1	2	0	0	2	0	0	0	0	0	1	0	0	0
976	1	1	2	0	0	0	1	2	0	0	0	0	1	1	0	0	0	2	0	1	1	0	0	2	0	0	0	2	2	2	1	2	2	0	1	1	2	0	0	2	0	1	0	1	2	1	0	0	0
977	0	1	1	0	0	0	1	1	2	2	0	0	2	0	1	1	0	0	2	1	1	1	0	2	0	2	0	2	2	2	0	2	2	1	1	1	1	0	0	2	0	0	0	0	1	0	0	0	0
978	1	1	1	1	0	1	2	1	1	0	0	1	1	0	0	0	0	1	1	0	0	0	0	2	0	1	0	1	2	1	1	2	2	0	0	2	1	0	0	0	0	0	1	0	1	1	1	0	0
979	1	1	1	0	0	0	2	1	2	2	0	0	0	0	0	0	0	1	1	1	0	0	0	2	0	1	1	1	1	0	1	1	2	1	0	2	1	0	0	2	0	0	1	0	1	0	1	1	0
980	0	2	1	0	0	0	2	2	1	1	0	1	1	0	0	0	0	1	1	1	1	1	1	1	1	1	0	1	2	1	1	2	2	0	1	1	2	0	1	2	1	0	1	0	1	1	0	0	1
981	0	2	1	0	0	0	1	1	1	1	2	0	1	1	0	1	1	2	0	1	1	1	0	2	0	0	0	2	1	1	1	1	1	0	1	1	1	0	0	1	0	0	0	0	0	0	1	0	0
982	0	2	1	0	0	0	2	0	2	2	0	1	1	0	0	1	1	2	1	1	0	1	0	2	0	0	0	2	2	2	0	1	1	1	1	1	1	0	0	1	0	0	0	0	1	1	0	0	0
983	0	1	1	0	0	0	1	1	1	1	1	0	1	1	0	0	0	1	1	0	1	1	1	1	0	1	0	2	1	1	2	1	1	2	1	1	1	1	1	1	0	1	1	0	1	0	0	1	0
984	0	0	2	0	0	0	1	2	0	0	2	0	1	0	0	0	0	0	1	0	0	0	0	2	0	2	0	1	2	1	0	2	2	1	1	1	1	0	0	1	0	0	0	0	0	0	0	0	0
985	0	2	1	0	0	0	1	1	1	0	2	1	1	0	0	0	0	0	2	0	0	0	1	1	0	0	0	2	2	1	0	0	0	0	1	1	0	0	0	0	1	0	0	0	0	1	0	0	0
986	1	1	1	0	1	1	2	1	2	1	1	1	1	0	0	0	0	0	2	1	1	0	0	2	0	2	0	2	2	2	1	1	1	1	1	1	1	0	0	2	0	0	0	1	0	0	1	0	0
987	0	1	1	0	0	0	2	2	1	0	0	0	0	0	0	0	0	2	0	1	1	1	0	2	0	0	0	1	1	1	0	1	1	1	0	2	1	0	0	1	1	1	0	0	0	1	0	0	1
988	0	2	2	0	0	0	1	1	1	1	1	0	0	0	0	0	0	1	1	1	1	1	1	1	1	1	1	2	2	1	0	1	2	2	0	2	1	0	0	1	1	0	1	0	0	0	0	0	0
989	0	2	1	0	0	0	2	2	1	1	0	0	1	1	0	0	0	2	0	1	0	0	0	2	0	0	0	1	2	1	0	2	2	0	0	2	2	0	0	0	0	1	0	0	0	1	0	0	1
990	0	1	1	0	0	0	1	2	2	2	1	0	0	0	0	0	0	0	1	1	1	0	0	2	0	1	2	2	2	0	1	1	1	0	1	1	0	0	0	0	0	0	0	0	1	0	0	0	0
991	1	1	1	0	0	0	2	1	2	1	0	0	2	2	0	1	0	0	1	1	1	1	0	2	0	1	1	2	2	2	0	1	1	0	1	1	2	0	0	2	0	0	0	0	0	1	0	1	0
992	1	1	2	0	0	0	2	2	1	1	1	0	0	0	0	0	0	1	1	1	1	1	2	0	1	0	0	2	2	2	0	2	2	0	0	2	2	0	0	0	1	0	1	0	1	1	1	0	0
993	0	2	0	0	0	0	2	2	2	2	0	0	2	2	0	0	0	1	1	0	0	1	0	2	0	1	0	2	1	0	2	1	2	1	1	1	1	0	0	2	1	0	0	0	0	1	1	0	1
994	1	1	1	0	0	0	2	0	2	1	1	0	1	1	0	0	0	1	1	0	0	0	0	2	0	2	0	2	2	2	0	2	2	1	1	1	0	0	0	0	0	0	1	0	0	1	0	0	0
995	0	1	2	0	0	0	2	2	1	0	1	0	1	1	0	0	0	1	1	1	1	1	1	1	1	1	0	2	2	2	1	1	0	1	0	2	2	0	0	1	0	0	0	0	0	1	0	0	2
996	1	0	2	0	0	1	1	1	2	2	0	1	1	0	0	0	0	2	1	1	1	1	0	2	0	2	0	1	1	1	2	1	1	0	1	2	0	0	0	0	1	0	1	0	1	0	0	0	0
997	0	0	2	0	0	1	2	0	2	2	0	0	1	1	0	0	0	0	2	0	0	1	0	2	0	1	0	2	1	1	2	1	1	0	0	2	0	0	0	0	0	1	0	0	1	0	0	0	0
998	0	2	0	0	0	0	2	2	0	0	0	0	0	0	0	0	0	2	1	1	1	0	0	2	0	0	0	2	2	1	2	1	1	0	1	1	1	0	0	1	0	1	0	0	1	0	1	0	0
999	1	0	2	0	1	1	2	2	1	0	1	0	1	1	0	0	0	0	2	1	1	0	1	1	1	1	0	2	2	1	2	0	2	1	0	2	2	0	1	2	1	1	0	0	1	1	1	0	1
1000	1	1	2	0	0	0	2	0	2	2	0	0	1	1	0	0	0	0	2	0	0	0	0	2	0	0	0	2	2	2	1	2	2	2	1	2	1	1	1	1	0	0	0	0	0	0	0	0	0
[truncated: 252 more columns]
