# Supplementary material for: KNN-MDR: a learning approach for improving interactions mapping performances in genome wide association studies
Source: BMC Bioinformatics. 2017 Mar 21;18:184. doi: 10.1186/s12859-017-1599-7 (PMC5361736; doi:10.1186/s12859-017-1599-7)
Supplement: Supplementary file 6 — The data set(s) supporting the results of Table 4. (ZIP 7095 kb) [file 12859_2017_1599_MOESM6_ESM.zip › 100 simulations/S97/mkallsimul.dat]

1	1	1	0	0	0	1	1	0	0	0	1	0	1	0	0	0	1	1	1	1	1	1	2	0	0	0	2	0	2	2	0	0	1	1	0	1	2	0	1	1	1	0	0	1	0	0	0	0	1
2	0	1	0	2	0	2	2	0	1	1	1	0	0	0	0	0	0	1	0	0	1	0	2	0	0	0	1	0	2	2	1	1	0	1	0	1	1	2	0	0	1	0	0	0	0	0	0	1	2
3	1	1	0	1	0	2	1	0	1	1	1	0	0	0	0	0	0	0	0	0	2	1	2	0	0	1	0	0	1	1	1	1	1	1	1	1	1	0	2	2	0	0	0	0	0	0	0	0	1
4	1	1	1	1	0	1	2	0	0	0	1	0	0	0	0	0	0	0	0	0	0	1	2	0	0	0	1	0	2	2	0	1	2	0	0	0	1	0	0	0	0	0	0	2	0	2	0	0	1
5	0	1	1	1	1	2	2	1	0	1	0	0	0	0	0	0	1	2	1	1	1	0	2	0	0	0	1	0	1	1	1	0	2	1	0	0	1	2	0	0	1	0	0	0	1	0	0	1	1
6	0	2	0	2	0	2	2	0	0	0	1	2	2	2	0	0	1	2	0	0	1	0	2	0	0	1	2	0	2	2	1	1	1	1	0	1	2	0	1	1	0	1	0	0	2	1	0	0	0
7	0	0	0	0	1	1	1	0	0	0	1	0	0	1	0	0	0	1	1	1	2	0	2	0	0	1	2	0	2	2	0	2	2	0	0	1	0	0	1	1	0	0	0	0	0	1	0	1	1
8	0	1	0	0	1	1	2	0	1	1	1	0	1	1	0	0	0	0	0	0	1	0	1	1	1	0	2	1	2	2	2	2	2	0	0	0	1	0	0	0	2	0	0	0	0	1	0	0	0
9	1	2	0	0	0	2	2	0	1	1	0	0	0	0	0	0	0	1	0	0	2	0	1	0	0	0	2	0	2	2	1	2	2	0	0	0	1	0	1	0	1	0	0	0	1	0	0	0	0
10	1	1	0	0	0	0	0	0	1	1	0	0	1	0	0	1	0	0	0	0	2	1	1	0	0	1	2	1	2	2	1	1	1	1	0	1	1	0	1	1	1	1	0	0	2	1	0	0	1
11	1	2	0	0	0	0	1	1	0	1	0	1	1	1	0	0	0	0	1	1	2	0	1	0	0	0	2	0	2	2	1	0	0	2	0	2	0	0	2	2	0	0	0	1	0	1	0	0	1
12	1	2	1	1	0	1	1	1	0	1	1	0	0	0	0	0	0	1	1	1	0	0	2	0	0	0	0	2	1	1	2	1	0	1	0	1	1	1	0	0	1	0	0	1	0	1	0	0	0
13	1	0	0	1	1	2	2	0	0	0	1	0	0	0	0	0	1	1	1	1	1	1	1	0	0	2	0	1	1	1	1	2	1	1	0	1	1	0	2	1	0	0	0	0	0	0	0	0	2
14	1	1	0	1	1	2	2	0	2	2	0	0	0	0	0	0	0	1	0	0	2	0	2	0	0	1	2	1	2	2	0	0	0	2	0	2	1	0	1	1	1	1	1	0	1	0	0	1	2
15	0	0	0	0	0	1	2	0	2	2	0	0	0	0	0	1	0	1	2	2	1	1	2	0	0	2	2	1	2	2	2	1	1	1	0	1	1	0	1	1	1	0	0	0	1	1	0	0	1
16	1	1	0	1	1	2	2	0	1	1	0	0	0	0	0	0	1	1	1	1	1	1	2	0	0	2	2	1	2	2	1	0	0	2	1	2	2	0	1	1	1	0	0	0	0	2	0	0	0
17	1	0	0	0	1	2	1	0	1	1	1	1	1	1	0	0	0	2	0	0	1	1	0	0	0	1	2	0	2	2	0	1	1	1	0	2	2	0	0	0	1	0	0	0	1	1	0	0	2
18	1	1	0	1	1	2	2	1	1	2	0	1	2	1	0	0	0	1	0	0	1	0	0	0	0	0	2	1	2	2	1	1	1	1	0	2	2	0	1	1	1	0	0	1	0	1	0	0	0
19	1	0	0	0	1	2	2	1	0	1	0	0	0	0	0	0	0	0	0	0	0	0	2	0	0	2	0	2	0	0	2	1	1	0	0	1	1	1	0	0	1	0	0	0	2	0	1	0	0
20	1	2	0	1	0	1	2	0	2	2	0	0	1	0	0	0	0	1	1	1	1	0	1	0	0	1	1	0	2	2	0	0	1	1	1	2	2	0	1	1	0	1	1	0	0	0	0	2	2
21	0	2	0	2	0	2	2	0	2	2	0	0	0	0	0	0	0	0	1	1	2	1	2	0	0	0	2	0	2	2	1	1	2	2	1	2	1	0	0	0	1	0	0	0	0	1	0	0	1
22	0	1	0	0	1	1	1	0	1	1	0	1	2	1	0	0	0	0	0	0	2	0	0	0	0	0	2	0	2	2	0	2	1	1	0	1	1	0	1	1	1	0	0	0	0	0	0	0	1
23	0	1	0	0	1	1	2	0	1	1	1	0	0	0	0	0	1	2	1	1	2	1	2	0	0	1	1	1	1	2	2	2	2	1	1	2	2	0	1	1	1	1	0	0	1	1	0	0	2
24	0	2	0	0	0	1	1	1	0	1	1	0	2	1	0	0	0	1	1	0	2	0	1	0	0	0	1	0	1	1	1	1	1	1	0	1	1	0	0	0	1	0	1	0	1	1	0	1	1
25	1	1	0	1	0	1	2	0	1	1	0	2	2	1	1	0	0	0	1	1	2	0	2	0	0	2	2	0	2	2	0	1	1	0	0	1	1	0	1	1	1	1	0	0	1	0	0	0	0
26	1	1	0	0	0	0	2	0	0	0	0	1	2	2	0	0	0	2	1	1	2	1	2	0	0	2	2	1	2	2	1	0	0	2	1	2	1	0	1	1	1	1	1	0	1	0	0	0	0
27	0	2	0	0	0	1	1	0	0	0	1	1	2	1	0	0	0	0	1	1	2	0	2	0	0	0	2	0	2	2	0	0	2	1	0	0	2	0	1	1	1	0	0	0	0	0	0	1	2
28	1	0	0	0	0	1	2	1	0	1	0	1	2	2	0	0	0	0	1	1	1	1	2	0	0	0	2	1	2	2	2	0	1	2	0	2	1	0	0	0	1	0	0	0	0	0	0	0	1
29	1	1	0	0	1	2	2	1	0	1	0	1	1	1	0	0	0	1	0	0	2	1	0	1	1	1	1	0	2	2	0	0	1	0	0	2	1	0	1	0	1	1	1	0	0	0	0	1	2
30	1	1	0	0	0	1	2	1	0	1	0	0	0	0	0	0	0	0	1	1	1	0	2	0	0	2	0	1	1	0	2	0	0	2	0	2	1	0	1	1	1	0	0	0	1	1	0	0	1
31	0	1	0	0	0	1	1	0	1	1	0	0	0	0	0	0	1	2	2	2	2	1	2	0	0	1	2	0	2	1	0	2	1	1	0	2	2	0	0	0	2	0	0	0	0	0	0	0	2
32	0	2	1	1	0	1	1	1	1	2	0	0	0	0	0	0	0	0	1	1	2	0	2	0	0	1	2	1	2	2	1	0	0	2	2	2	1	0	0	0	1	0	0	0	0	0	0	0	1
33	0	2	0	0	0	0	2	0	1	1	1	0	1	1	0	0	0	0	1	2	1	1	1	0	0	0	2	0	2	2	0	1	1	2	1	1	1	0	0	0	1	1	1	0	1	1	0	0	1
34	1	2	0	0	0	0	1	0	0	0	2	1	1	1	0	0	0	0	1	1	0	1	1	1	1	1	1	1	1	1	1	1	2	1	0	1	1	2	0	0	1	1	1	0	1	2	0	0	1
35	0	1	0	1	0	1	2	1	1	2	0	1	2	1	0	1	0	1	0	0	2	0	2	0	0	2	1	0	2	2	0	1	2	1	0	1	1	0	0	0	1	0	0	0	0	0	0	0	1
36	0	1	0	1	0	2	1	0	0	0	2	0	0	0	0	0	0	1	0	0	1	0	2	0	0	2	2	1	2	2	2	0	0	2	0	2	2	0	0	0	2	1	1	0	1	0	0	0	2
37	1	0	0	0	1	2	2	0	0	0	0	0	1	0	0	0	0	0	1	1	1	1	1	1	1	2	2	0	2	2	1	1	1	1	0	1	1	1	0	0	1	1	1	0	1	0	0	0	1
38	0	1	0	0	0	0	1	0	1	1	1	0	0	0	0	0	0	0	0	0	2	0	1	0	0	1	2	1	2	2	1	0	0	2	2	2	2	0	2	2	0	0	0	0	1	1	0	0	1
39	0	1	0	0	0	1	2	1	0	1	0	0	1	0	0	1	0	2	1	1	2	0	2	0	0	1	1	0	2	2	0	0	1	2	0	2	2	0	1	1	1	0	1	0	1	1	0	0	0
40	0	0	0	0	0	0	2	0	1	1	1	0	0	0	0	0	0	0	0	0	1	0	2	0	0	2	1	1	2	2	1	1	1	1	0	1	1	0	1	1	1	0	0	0	0	1	0	0	2
41	0	2	1	1	0	1	0	0	0	0	2	1	2	1	0	0	0	0	1	1	2	0	0	0	0	1	0	1	1	1	1	1	1	1	1	1	1	0	1	1	1	0	0	1	0	0	0	0	2
42	1	1	0	0	1	2	2	1	0	1	0	0	0	0	0	0	0	0	1	1	2	1	2	0	0	0	0	1	1	0	2	0	1	1	0	1	1	0	1	1	1	1	1	1	0	0	0	0	1
43	1	1	0	0	0	1	2	0	1	1	1	0	0	0	0	0	0	0	1	1	2	1	1	1	1	1	2	0	2	1	0	0	0	2	0	2	1	0	0	0	1	1	1	0	1	1	0	0	1
44	1	0	0	0	0	1	2	0	2	2	0	0	0	0	0	0	0	1	0	0	2	1	2	0	0	0	2	0	2	2	0	0	1	0	0	0	1	0	2	1	0	1	1	0	1	0	0	0	1
45	0	2	0	0	0	0	1	0	1	1	1	0	1	0	0	0	0	0	0	0	1	1	2	0	0	0	1	0	1	1	0	1	0	1	0	1	1	0	0	0	1	0	0	1	0	1	0	0	2
46	0	2	0	1	0	1	1	0	1	1	0	0	1	0	0	1	0	0	1	0	1	0	2	0	0	1	2	0	2	2	0	0	0	2	0	2	2	0	2	2	0	0	0	0	0	1	0	0	1
47	0	2	0	0	0	0	2	0	2	2	0	0	0	0	0	0	0	1	0	0	2	0	2	0	0	1	2	1	2	1	0	0	0	2	0	2	1	1	0	0	1	1	1	0	1	1	0	0	1
48	1	0	0	0	0	0	1	0	0	0	2	0	0	0	0	0	0	0	1	1	1	0	2	0	0	1	2	1	2	2	2	2	2	0	0	0	1	0	0	0	1	1	1	0	1	2	0	0	0
49	1	0	0	0	1	1	2	1	1	2	0	1	1	1	0	0	0	1	0	0	2	0	2	0	0	1	1	0	2	2	0	1	1	2	0	2	0	1	1	0	0	1	1	0	1	0	0	1	2
50	1	1	0	0	0	1	2	0	2	2	0	0	0	0	0	0	0	1	1	1	1	0	2	0	0	1	1	1	1	1	2	0	0	1	1	1	2	0	1	1	1	0	0	1	0	0	0	2	2
51	1	2	1	1	0	1	2	0	1	1	1	0	0	0	0	0	0	2	1	1	2	0	2	0	0	0	1	1	1	1	2	0	0	1	1	1	1	0	1	1	1	0	0	1	0	1	0	0	1
52	0	2	1	0	0	1	1	0	0	0	1	0	0	0	0	0	0	1	0	0	2	0	2	0	0	2	2	0	2	2	1	0	0	2	0	1	2	0	0	0	1	0	0	0	0	0	0	0	2
53	0	1	0	1	0	1	1	0	1	1	1	2	2	1	1	0	0	1	0	0	2	0	2	0	0	0	2	0	2	2	1	0	0	2	2	2	2	0	0	0	1	1	0	0	1	1	0	0	2
54	0	2	1	2	0	2	2	0	2	2	0	0	0	0	0	0	0	1	0	0	2	1	0	1	1	0	2	0	2	1	0	1	0	1	0	1	1	0	2	2	0	1	0	0	1	0	0	0	0
55	0	2	0	0	0	0	1	0	1	1	1	1	2	1	0	0	0	1	1	0	2	0	2	0	0	1	2	0	2	2	1	0	0	2	0	2	1	0	1	1	1	0	0	0	0	0	0	0	1
56	0	0	1	0	0	1	1	1	0	1	1	1	2	2	0	0	0	0	2	1	1	1	1	1	1	0	1	0	2	2	0	0	0	1	1	1	2	0	1	1	1	1	1	0	1	1	0	0	1
57	0	1	0	0	0	0	2	0	2	2	0	1	2	1	0	0	0	0	0	0	2	0	2	0	0	0	1	0	2	2	1	0	0	2	0	2	2	0	1	1	0	1	1	0	1	0	0	0	2
58	0	1	1	1	0	1	1	0	0	0	1	0	1	0	0	1	0	1	0	0	2	0	1	0	0	1	1	0	2	2	0	0	1	1	0	2	1	1	0	0	1	0	0	0	1	1	0	0	0
59	1	1	1	0	1	2	2	0	0	0	1	1	2	1	0	0	1	1	1	1	1	1	1	1	1	1	1	1	1	1	2	1	1	2	2	2	1	0	0	0	0	0	1	0	1	0	0	0	0
60	0	1	0	0	1	1	2	1	0	1	0	1	2	1	0	1	0	1	1	0	0	0	2	0	0	1	1	1	1	1	2	1	2	0	0	2	1	0	2	2	0	0	0	0	0	0	0	0	1
61	0	1	0	1	0	1	2	0	2	2	0	0	1	1	0	0	0	0	1	1	2	0	2	0	0	2	1	0	1	1	2	0	1	2	0	2	1	0	0	0	2	0	0	0	0	0	0	0	0
62	1	1	0	0	0	2	2	0	1	1	0	0	0	0	0	0	0	0	1	1	2	0	1	0	0	2	2	0	2	2	0	0	1	0	0	1	0	0	2	1	0	0	0	0	1	0	0	0	1
63	1	0	0	0	0	1	1	0	1	1	0	1	1	1	0	0	0	1	1	1	1	1	1	0	0	1	2	0	2	2	0	1	0	1	0	1	1	1	1	1	0	0	0	0	0	1	0	0	0
64	1	0	1	1	0	1	2	0	1	1	0	0	1	0	0	1	0	1	1	1	1	1	2	0	0	2	2	0	2	2	0	0	2	0	0	1	1	0	2	2	0	1	1	0	1	0	0	0	0
65	0	1	0	1	0	1	1	0	0	0	2	0	1	0	0	0	0	0	0	0	2	0	1	0	0	1	1	0	1	2	1	2	1	0	0	1	1	0	0	0	1	0	0	1	0	0	0	0	1
66	0	1	0	1	0	1	2	1	0	1	0	0	1	0	0	0	0	0	0	0	1	1	2	0	0	1	2	0	2	2	1	1	1	1	0	2	0	0	1	1	0	0	0	0	0	2	0	1	1
67	0	2	0	0	0	2	1	0	2	2	0	0	2	1	0	0	0	0	0	0	2	1	0	0	0	1	2	0	1	1	2	1	2	1	0	1	1	0	1	1	1	0	0	0	0	0	0	0	0
68	1	2	0	0	0	0	1	0	2	2	0	1	1	1	0	0	0	1	1	0	2	0	2	0	0	0	2	1	2	2	2	0	0	2	2	2	0	0	1	1	0	0	0	0	0	0	0	0	0
69	0	1	0	1	0	1	2	0	0	0	0	1	1	1	0	0	0	0	1	0	2	0	2	0	0	2	2	0	2	2	1	0	0	1	0	1	2	0	1	0	1	0	0	1	0	1	0	0	1
70	1	2	0	0	0	1	2	0	0	0	0	1	1	0	0	0	0	0	1	0	1	1	1	0	0	1	2	0	2	1	0	0	1	1	0	1	1	0	1	1	0	0	0	1	2	0	0	1	1
71	0	2	1	0	0	1	2	0	1	1	1	0	0	0	0	0	0	0	0	0	2	0	2	0	0	2	2	0	2	2	1	0	1	0	0	2	1	0	0	0	2	0	0	0	1	0	0	0	0
72	0	2	0	1	0	1	2	0	0	0	0	0	1	0	0	1	1	2	1	1	2	1	1	0	0	0	1	0	2	2	0	0	0	2	0	2	2	0	0	0	2	1	1	0	1	1	0	0	1
73	0	1	0	1	0	1	2	0	0	0	0	0	0	0	0	0	0	1	0	1	1	0	2	0	0	2	2	0	2	2	1	0	1	1	0	1	2	0	0	0	2	1	0	0	2	1	0	0	1
74	0	2	0	0	0	0	2	1	0	1	0	0	2	1	0	0	0	1	2	2	1	1	2	0	0	1	2	0	2	2	1	1	1	1	0	2	1	0	0	0	1	0	0	1	0	0	0	0	2
75	1	0	0	0	0	1	2	1	0	1	0	0	0	0	0	0	0	1	1	1	1	1	1	1	1	2	2	0	2	2	0	1	0	1	0	1	2	0	1	1	1	0	0	2	0	2	0	0	1
76	1	2	1	0	0	0	2	0	1	1	0	0	1	1	0	0	0	1	1	1	1	0	0	0	0	1	2	0	2	1	0	1	1	1	1	1	1	0	1	0	1	1	0	0	2	1	0	0	1
77	0	1	0	0	1	1	1	0	0	0	1	0	1	1	0	0	0	1	0	0	2	0	2	0	0	0	1	1	2	2	1	0	1	0	0	0	1	0	1	1	1	1	1	0	1	1	0	0	2
78	1	1	0	0	0	1	1	0	2	2	0	1	2	2	0	0	0	1	0	0	2	0	1	0	0	1	2	0	2	1	0	1	1	2	1	2	1	0	0	0	2	1	0	0	1	1	0	0	2
79	1	1	0	0	0	1	2	1	0	1	0	0	1	0	0	1	0	0	0	0	2	1	2	0	0	1	1	1	2	2	2	2	2	2	1	2	2	0	0	0	1	0	0	0	0	0	0	0	1
80	0	1	1	1	1	2	1	0	1	1	0	0	1	0	0	1	0	2	0	0	2	0	2	0	0	0	1	0	1	1	2	1	2	0	0	0	2	0	0	0	1	0	0	0	1	0	0	0	2
81	0	1	0	0	1	1	2	0	0	0	0	0	1	0	0	0	0	2	0	0	2	1	1	0	0	1	2	0	1	1	1	0	1	0	0	1	1	0	0	0	0	0	0	0	0	0	0	0	0
82	1	2	0	0	0	0	2	1	0	1	1	0	0	0	0	0	0	2	2	2	0	0	0	0	0	1	2	0	2	1	0	1	0	1	0	1	1	0	1	1	1	0	0	0	1	1	0	0	0
83	0	1	0	0	1	2	1	0	0	0	0	1	1	0	1	0	0	0	2	2	0	0	1	0	0	0	2	0	1	1	1	0	1	0	0	1	1	1	0	0	1	0	0	0	0	0	1	0	1
84	0	1	0	1	0	1	1	0	0	0	1	0	1	0	0	1	0	1	0	1	1	1	2	0	0	0	1	1	2	2	0	0	1	1	0	2	1	0	0	0	1	0	0	1	0	0	0	0	0
85	0	1	0	0	1	2	2	0	1	1	0	0	1	0	0	1	0	0	1	1	1	1	2	0	0	2	1	1	2	1	1	1	1	0	0	1	1	0	0	0	2	0	0	0	1	1	0	0	1
86	1	2	1	1	0	1	2	1	1	2	0	1	1	1	0	0	0	0	1	1	2	0	1	1	1	1	1	0	2	1	1	0	1	1	0	1	1	0	2	2	0	0	0	0	1	1	0	0	0
87	1	2	1	0	0	0	2	0	0	0	0	1	2	1	0	0	0	1	1	1	1	0	0	0	0	0	2	0	2	2	1	0	1	1	1	1	1	0	1	1	1	0	0	0	1	1	0	0	0
88	1	2	1	1	0	1	2	0	0	0	1	0	0	0	0	0	0	1	0	0	1	0	2	0	0	2	2	0	2	1	0	2	1	2	1	2	1	0	0	0	1	0	0	1	1	0	0	0	0
89	0	1	1	1	0	1	2	1	0	1	0	2	1	1	0	0	1	1	1	1	1	0	2	0	0	0	2	1	2	2	0	1	1	2	0	2	2	0	2	2	0	0	0	0	0	0	0	1	1
90	0	1	0	1	0	1	1	0	1	1	0	1	2	1	0	0	0	0	1	2	1	0	1	1	1	1	1	0	2	2	0	0	1	1	1	2	2	0	1	1	1	0	0	0	2	1	0	1	2
91	0	1	0	0	0	2	1	0	0	0	1	0	0	0	0	0	1	1	2	2	1	0	2	0	0	2	2	1	2	2	1	0	1	2	2	2	1	0	0	0	0	0	0	1	0	0	0	0	1
92	1	1	0	1	0	2	2	0	2	2	0	0	1	0	0	0	1	1	1	1	1	1	2	0	0	1	2	1	2	2	0	0	1	1	0	2	1	0	0	0	1	1	1	0	0	0	0	0	2
93	1	1	0	0	0	0	1	0	1	1	1	0	0	0	0	0	1	1	1	1	1	1	1	1	1	0	1	0	2	2	1	1	1	0	0	2	2	0	0	0	2	0	0	0	0	0	1	0	0
94	0	1	0	1	0	2	1	0	1	1	1	1	1	1	0	0	0	0	1	1	2	0	2	0	0	1	2	1	2	2	2	0	1	2	0	1	1	0	0	0	1	0	0	0	1	0	0	0	0
95	1	2	0	0	0	0	1	0	1	1	1	0	1	1	0	0	0	0	0	0	2	1	2	0	0	1	1	0	2	2	0	0	1	0	0	2	1	0	1	0	0	0	0	1	1	0	0	2	2
96	1	2	1	2	0	2	1	0	0	0	1	1	1	1	0	0	0	0	2	2	0	0	2	0	0	2	1	1	1	1	2	0	0	1	1	1	1	2	0	0	1	0	0	0	0	0	0	1	1
97	1	2	0	0	0	0	1	0	1	1	1	0	0	0	0	0	0	2	0	1	2	0	2	0	0	1	1	0	2	1	0	1	1	1	0	2	1	0	1	1	1	0	0	0	0	0	0	0	2
98	0	1	0	1	0	1	1	0	1	1	0	0	0	0	0	0	0	1	0	0	2	0	1	0	0	1	1	1	2	2	0	0	1	1	1	1	1	0	1	1	1	0	0	0	0	0	0	0	0
99	0	1	0	0	1	2	1	0	1	1	1	0	0	0	0	0	0	0	0	0	1	1	2	0	0	2	2	0	2	2	0	0	1	2	2	2	1	0	1	1	1	0	0	0	0	0	0	0	2
100	1	1	0	0	0	1	2	0	1	1	2	1	1	1	0	0	0	0	1	1	2	1	2	0	0	0	2	0	2	1	1	1	1	0	0	1	2	0	0	0	1	0	0	1	0	0	0	0	0
101	0	2	0	0	0	0	1	0	0	0	0	0	1	0	0	0	0	1	0	0	2	1	1	0	0	0	2	1	2	2	0	0	0	2	1	2	0	0	1	1	0	1	0	0	1	0	0	0	0
102	1	1	0	0	0	2	1	1	0	1	1	1	0	0	0	0	0	0	0	0	2	1	2	0	0	0	2	0	2	1	0	0	1	0	0	1	2	0	2	2	0	0	0	1	0	0	0	0	1
103	1	2	0	0	0	0	2	0	1	1	1	1	1	0	1	0	1	2	1	1	2	0	1	0	0	1	2	0	2	2	0	1	1	1	0	1	1	0	0	0	2	1	0	0	0	0	0	0	1
104	1	2	0	0	0	0	2	1	0	1	0	0	0	0	0	0	0	1	0	0	1	2	2	0	0	0	1	1	0	0	2	0	0	1	1	2	1	0	2	2	0	0	0	1	0	0	0	0	1
105	1	2	0	1	0	1	2	1	1	2	0	0	0	0	0	0	0	1	2	2	1	0	1	0	0	0	0	1	1	0	2	0	1	2	0	1	1	0	0	0	1	0	0	1	0	0	0	0	1
106	1	1	0	0	0	0	2	0	1	1	1	0	1	1	0	0	0	1	0	1	1	0	1	0	0	2	1	1	1	0	1	1	2	0	0	0	1	0	2	2	0	1	0	0	1	0	0	0	0
107	0	1	0	0	0	0	2	0	1	1	0	0	0	0	0	0	0	1	1	1	1	1	2	0	0	0	1	1	1	1	1	0	0	1	1	1	2	0	0	0	2	0	0	0	0	0	0	0	0
108	0	2	0	0	0	0	2	1	1	2	0	1	2	1	0	1	0	0	1	1	2	1	2	0	0	0	2	0	2	2	1	0	0	1	0	1	1	0	2	2	0	1	1	0	1	0	0	0	2
109	0	1	0	1	0	2	2	1	0	1	0	0	1	0	0	0	0	1	0	0	2	0	1	0	0	1	2	0	2	2	0	1	1	1	0	2	1	0	0	0	1	0	0	0	0	1	0	0	1
110	0	1	0	1	0	1	2	1	0	1	0	0	0	0	0	0	0	0	1	1	2	1	2	0	0	0	2	0	2	1	0	1	0	2	0	2	2	1	0	0	0	1	1	0	1	0	0	0	0
111	0	1	0	0	1	1	2	0	1	1	0	0	0	0	0	0	0	1	1	0	2	1	2	0	0	1	0	1	1	1	1	1	0	1	0	1	1	0	1	0	2	2	2	0	2	1	0	0	0
112	1	2	1	1	0	1	2	0	1	1	0	1	1	1	0	0	0	0	0	1	1	0	2	0	0	1	2	0	2	1	0	0	0	0	0	1	1	0	2	2	0	1	0	0	2	0	0	1	1
113	1	1	0	1	0	2	2	0	0	0	0	1	1	1	0	0	0	1	2	1	0	1	2	0	0	1	2	0	2	2	2	0	0	2	0	2	1	0	1	0	1	1	1	0	1	0	0	0	0
114	0	1	0	0	0	2	2	0	0	0	1	0	0	0	0	1	0	0	0	0	1	0	1	0	0	1	2	0	2	2	0	0	0	2	1	2	0	0	1	1	1	0	0	0	0	2	0	0	0
115	1	2	0	0	0	0	2	0	0	0	0	2	2	1	1	0	0	0	2	1	2	0	2	0	0	2	1	0	2	2	0	2	2	0	0	0	2	0	1	1	1	0	0	0	0	0	0	0	0
116	1	1	0	0	0	1	2	0	1	1	0	0	0	0	0	0	0	1	1	1	1	1	2	0	0	1	2	0	2	2	0	1	2	1	0	1	2	0	0	0	2	1	0	0	2	1	0	0	1
117	0	2	1	1	0	1	2	0	1	1	1	0	1	0	0	1	0	1	1	0	2	0	2	0	0	0	1	0	2	2	0	1	0	2	1	2	2	0	0	0	1	0	0	0	0	0	0	0	1
118	0	2	0	0	0	0	2	0	1	1	1	0	0	0	0	0	0	0	1	1	2	0	2	0	0	2	0	1	1	0	1	0	1	1	1	1	2	0	0	0	1	0	0	0	0	0	0	0	1
119	0	1	0	0	0	1	2	1	0	1	0	1	2	1	0	0	0	0	0	0	1	0	2	0	0	1	1	1	1	1	1	0	1	2	1	2	2	0	1	1	1	0	0	0	1	1	0	0	0
120	0	1	0	0	0	1	2	1	0	1	0	0	0	0	0	0	0	0	1	1	1	0	2	0	0	1	1	2	1	1	1	0	1	1	0	2	1	0	2	2	0	1	1	0	1	0	0	0	0
121	0	1	1	0	0	1	1	0	1	1	1	1	2	2	0	0	0	0	1	0	1	1	2	0	0	1	2	1	2	2	1	0	0	2	0	2	2	0	1	1	1	1	0	0	1	0	0	0	0
122	1	2	1	1	0	1	2	0	0	0	1	1	1	1	0	0	0	1	0	0	2	0	2	0	0	2	1	0	1	1	2	2	2	0	0	0	2	0	0	0	2	0	0	0	0	0	0	0	2
123	1	0	0	0	1	2	1	0	1	1	1	0	0	0	0	0	1	2	1	1	1	0	2	0	0	1	1	2	2	2	1	1	2	1	0	1	2	0	0	0	2	0	0	0	1	1	0	0	0
124	1	1	0	0	0	0	2	1	0	1	0	0	0	0	0	0	0	0	1	1	2	1	1	1	1	2	2	1	1	2	1	0	0	2	0	2	1	0	0	0	1	0	0	0	1	1	0	0	1
125	0	2	0	0	0	1	2	0	0	0	1	0	1	0	0	0	0	2	0	0	2	0	2	0	0	1	1	0	1	2	1	2	2	1	0	2	1	0	1	1	0	0	0	0	0	0	0	0	0
126	1	0	0	0	1	1	2	0	2	2	0	0	1	2	0	0	0	0	1	1	2	0	2	0	0	2	1	1	2	2	1	0	1	0	0	0	1	0	0	0	1	0	0	0	0	2	0	0	0
127	1	2	1	1	0	1	2	0	2	2	0	2	2	2	0	0	0	0	1	1	2	1	2	0	0	1	2	0	2	2	0	0	0	2	0	2	1	0	1	1	1	0	0	0	0	0	0	0	1
128	0	1	1	0	0	1	2	0	1	1	1	0	0	0	0	0	0	0	0	0	2	2	2	0	0	0	2	1	2	2	0	1	2	0	0	1	2	0	1	1	1	0	0	1	0	0	0	0	0
129	1	0	0	0	2	2	1	0	0	0	1	0	0	0	0	0	0	0	1	1	2	1	2	0	0	0	1	1	1	1	2	1	1	1	0	1	1	1	1	1	0	1	1	0	0	0	0	0	1
130	0	1	0	0	1	1	2	0	0	0	0	1	1	1	0	0	0	1	0	0	2	0	2	0	0	1	1	1	0	0	2	0	0	2	0	2	1	0	1	1	1	0	0	0	0	1	0	0	0
131	0	1	0	0	0	0	1	1	0	1	0	0	1	0	0	0	0	2	0	0	2	0	2	0	0	2	1	1	2	1	1	1	0	2	1	2	1	0	0	0	1	1	1	0	0	1	0	1	1
132	1	1	0	0	0	2	2	0	0	0	0	0	0	0	0	0	0	2	0	0	2	0	1	0	0	1	1	0	2	2	1	0	1	2	2	2	1	0	1	1	1	1	1	0	1	1	0	0	1
133	0	0	0	0	2	2	2	1	0	1	0	0	0	0	0	0	0	0	1	2	1	0	2	0	0	1	1	0	1	1	1	2	1	1	0	1	1	0	0	0	2	0	0	1	1	0	0	1	2
134	0	1	1	0	0	1	0	0	1	1	0	0	1	0	0	0	0	0	0	0	0	1	2	0	0	1	2	1	2	2	2	1	1	1	0	2	1	0	0	0	2	0	0	0	0	0	0	0	0
135	1	0	0	1	0	2	2	0	2	2	0	0	1	0	0	0	0	0	0	0	1	0	2	0	0	1	2	1	2	2	2	2	1	2	1	2	1	0	1	1	1	1	1	0	0	0	0	0	0
136	0	1	0	1	0	2	1	0	2	2	0	0	1	0	0	0	1	2	2	2	2	2	0	1	1	1	2	0	1	1	1	0	1	2	1	2	1	0	0	0	2	0	0	0	0	0	0	0	1
137	0	1	0	0	1	1	2	0	1	1	1	0	0	0	0	0	0	0	0	0	2	1	2	0	0	0	1	1	1	1	1	2	1	0	0	1	1	0	1	1	0	2	2	0	1	1	0	0	2
138	0	2	0	0	1	1	1	0	0	0	1	0	1	1	0	0	0	0	0	0	1	1	1	0	0	0	2	0	2	2	1	2	1	2	1	2	0	0	0	0	0	1	1	0	1	1	0	0	1
139	0	1	0	0	0	1	2	1	0	1	0	0	2	2	0	0	0	0	1	0	1	0	2	0	0	2	1	0	2	2	0	2	1	0	0	1	1	0	2	2	0	0	0	0	1	1	0	0	0
140	0	1	0	1	0	1	2	0	1	1	0	0	0	0	0	0	0	0	0	0	2	0	1	0	0	1	0	1	1	1	1	1	1	1	0	1	1	0	2	2	0	1	1	0	0	0	0	0	0
141	1	2	1	1	0	1	2	1	0	1	0	0	1	0	0	1	0	0	0	0	2	0	2	0	0	2	2	0	1	1	1	1	1	1	0	2	2	0	0	0	2	0	0	0	0	0	0	0	1
142	0	1	0	0	0	1	2	1	1	2	0	0	0	0	0	0	0	0	1	1	2	0	2	0	0	0	0	0	2	2	0	0	0	2	1	2	2	0	0	0	2	0	0	0	0	0	0	0	0
143	1	0	0	0	0	1	1	0	1	1	0	1	1	1	0	0	0	0	0	1	2	0	2	0	0	1	2	0	2	2	1	0	0	2	0	1	0	0	2	1	0	0	0	1	0	0	0	1	1
144	0	2	0	0	0	0	1	0	0	0	2	1	1	1	0	0	0	0	1	0	1	1	2	0	0	2	1	2	1	1	1	2	2	0	0	1	1	0	1	0	1	0	0	0	1	0	0	0	0
145	0	2	0	0	0	0	1	0	1	1	0	0	0	0	0	0	0	0	2	2	0	1	1	0	0	1	1	1	1	1	1	1	1	0	0	0	1	0	1	0	1	1	1	0	2	2	0	1	2
146	0	1	0	1	0	1	1	0	2	2	0	0	1	0	0	1	0	0	0	0	1	0	2	0	0	2	1	1	2	2	2	1	1	2	0	2	1	0	1	1	1	1	1	0	1	1	0	0	1
147	1	1	1	0	1	2	2	1	0	1	0	0	0	0	0	0	0	1	2	2	1	0	0	0	0	0	2	0	2	1	1	0	0	2	2	2	1	0	1	1	1	0	0	0	1	1	0	1	0
148	0	1	1	1	1	2	2	0	2	2	0	0	1	0	0	1	0	1	0	0	2	1	2	0	0	0	1	0	2	1	1	1	1	0	0	1	2	0	1	1	1	0	1	0	1	0	0	0	1
149	1	0	0	1	1	2	2	0	0	0	1	0	1	0	0	1	0	0	0	0	2	1	1	1	1	1	2	0	2	2	0	1	0	2	1	2	1	1	1	1	0	1	1	0	1	1	0	1	1
150	1	2	0	1	0	1	2	1	0	1	1	0	1	0	0	0	0	1	2	2	1	0	2	0	0	1	1	1	1	1	2	1	1	2	0	2	1	0	0	0	2	1	1	0	1	0	0	0	0
151	1	1	0	0	1	2	2	1	1	2	0	0	0	0	0	0	0	0	1	1	2	1	2	0	0	2	1	0	2	2	1	0	1	1	0	1	1	1	0	0	1	1	1	0	1	1	0	0	1
152	0	1	0	0	1	1	1	0	0	0	1	0	0	0	0	0	0	1	1	1	1	0	2	0	0	0	1	1	1	1	1	1	1	0	0	1	2	0	0	0	2	2	2	0	2	1	0	0	1
153	1	2	0	0	0	2	2	0	1	1	1	2	2	2	0	0	0	1	0	0	2	0	2	0	0	2	2	0	2	2	0	2	1	2	1	2	2	0	0	0	2	0	0	0	2	1	0	0	0
154	0	1	0	0	1	1	2	0	2	2	0	0	1	0	0	0	0	0	0	0	1	1	2	0	0	0	1	2	1	1	2	0	0	2	0	2	1	0	1	1	1	0	0	1	1	0	0	1	0
155	0	1	1	1	1	2	1	0	1	1	1	2	2	2	0	0	0	0	1	1	2	0	2	0	0	0	2	0	2	2	0	1	2	1	0	1	2	0	0	0	2	0	0	0	1	0	0	0	2
156	1	0	0	0	0	1	1	0	0	0	2	1	1	1	0	0	0	0	0	0	1	0	2	0	0	2	0	1	2	2	1	0	2	0	0	0	2	0	0	0	2	0	0	0	1	0	0	0	1
157	0	1	0	1	1	2	2	0	2	2	0	1	2	2	0	0	0	0	2	1	0	0	1	1	1	1	2	0	2	2	2	1	2	1	1	1	1	0	2	2	0	0	0	0	0	0	0	0	0
158	0	1	0	1	0	1	2	0	0	0	0	0	1	0	0	0	0	1	1	1	1	1	2	0	0	1	2	0	2	2	0	0	1	1	1	1	1	0	0	0	2	0	0	0	1	0	0	1	1
159	0	1	0	1	0	1	2	0	0	0	0	0	0	0	0	0	0	1	0	0	2	0	1	0	0	0	2	0	2	2	1	1	2	1	0	1	1	0	1	1	0	0	0	0	0	0	0	0	1
160	1	0	0	0	0	2	2	0	2	2	0	0	0	0	0	0	0	0	1	1	2	0	0	0	0	0	1	0	2	1	0	0	2	1	0	2	1	0	1	1	1	0	0	0	1	0	0	0	1
161	0	0	0	0	0	2	2	0	2	2	0	0	2	0	0	1	0	0	2	1	1	0	2	0	0	0	1	1	2	2	1	0	1	0	0	1	1	0	0	0	1	1	1	0	1	1	0	0	1
162	0	2	0	0	0	0	2	1	0	1	0	0	0	0	0	0	0	1	0	1	2	0	2	0	0	2	2	0	2	2	0	1	1	2	0	2	1	0	0	0	2	0	0	0	1	2	0	0	2
163	1	2	0	0	0	0	2	0	0	0	0	1	1	1	0	0	0	0	1	0	2	0	2	0	0	1	1	0	2	1	0	1	1	1	0	1	2	0	1	1	1	0	0	0	1	1	0	0	1
164	0	1	0	1	0	2	2	0	0	0	0	0	1	1	0	0	0	0	1	1	2	1	1	0	0	1	2	2	2	2	0	0	1	1	0	2	1	0	0	0	2	0	0	0	0	2	0	1	2
165	0	1	0	1	0	1	2	0	1	1	0	0	1	0	0	1	0	0	1	1	2	1	1	1	1	0	0	0	2	2	0	1	2	0	0	1	0	0	1	1	1	1	1	0	1	0	0	0	1
166	0	2	1	1	0	1	1	1	0	1	1	0	1	1	0	0	0	1	1	1	2	0	2	0	0	0	2	2	2	2	0	0	1	2	2	2	2	0	1	1	1	0	0	1	0	0	0	0	1
167	1	2	0	0	0	0	1	0	1	1	0	0	1	0	0	1	0	0	1	1	1	1	2	0	0	0	2	0	2	1	1	1	2	0	0	0	2	0	1	1	0	0	0	1	0	0	0	1	1
168	1	1	0	1	0	2	2	0	1	1	0	1	1	1	0	0	0	1	1	1	1	0	2	0	0	1	2	0	2	1	0	1	2	0	0	0	2	0	0	0	2	0	0	0	0	0	0	1	0
169	0	2	0	0	0	0	1	1	0	1	1	2	2	1	1	0	0	0	1	2	1	0	2	0	0	2	0	1	1	1	1	2	2	0	0	0	2	0	0	0	1	0	0	0	1	1	0	0	1
170	0	2	1	1	0	1	2	1	0	1	0	0	0	0	0	0	0	0	1	1	0	1	2	0	0	2	0	0	1	1	1	0	0	2	0	2	0	0	2	1	0	0	1	0	1	0	0	0	0
171	1	1	1	1	0	2	2	0	0	0	1	1	1	1	0	0	0	0	0	0	1	0	1	0	0	1	2	1	2	2	0	2	1	1	0	1	2	0	0	1	1	0	0	0	0	0	0	0	1
172	0	2	0	1	0	1	2	1	0	1	0	1	1	1	0	0	1	1	0	0	2	0	1	0	0	2	1	2	1	1	2	1	1	1	0	1	1	0	2	2	0	1	1	0	1	0	0	0	1
173	1	2	0	0	0	0	2	0	0	0	1	1	1	1	0	0	0	1	0	0	2	2	2	0	0	0	1	1	1	1	1	0	1	2	2	2	2	0	0	1	1	1	0	0	1	0	0	0	0
174	1	1	1	1	0	1	2	0	0	0	0	1	1	0	1	0	0	0	1	1	1	0	2	0	0	1	2	0	2	2	0	1	1	1	0	2	1	0	1	0	0	0	0	0	0	0	0	0	0
175	1	1	0	0	0	2	2	0	1	1	0	0	0	0	0	0	0	1	2	2	1	0	1	0	0	1	2	1	2	2	0	1	1	0	0	1	2	0	1	1	1	0	0	0	1	0	0	0	0
176	1	1	0	0	1	1	1	0	0	0	0	1	2	1	0	1	0	0	0	0	1	0	2	0	0	0	2	0	2	1	1	1	0	2	1	2	1	0	1	0	1	2	1	0	1	0	0	0	1
177	1	1	0	1	0	1	2	0	2	2	0	0	0	0	0	0	0	0	1	0	2	1	1	1	1	1	0	1	2	2	1	0	1	1	0	1	2	0	1	1	1	0	0	0	0	0	0	0	0
178	0	2	0	0	0	1	2	0	0	0	0	0	0	0	0	0	0	1	1	1	1	0	1	0	0	1	2	0	2	2	1	0	2	1	0	2	2	0	0	0	2	0	0	0	0	0	0	0	2
179	1	2	0	0	0	0	2	0	1	1	1	1	0	0	0	0	1	1	0	0	2	0	1	0	0	1	1	0	1	1	0	2	2	1	0	1	2	0	0	0	1	1	0	0	2	1	0	1	1
180	1	1	0	1	0	1	1	0	0	0	2	0	0	0	0	0	0	1	0	0	0	0	2	0	0	1	1	0	1	1	2	2	1	1	0	1	1	0	2	2	0	0	0	0	0	0	0	0	1
181	1	1	0	1	1	2	1	0	0	0	1	1	0	0	0	0	0	1	1	1	2	1	2	0	0	0	0	2	0	0	2	0	0	2	1	2	2	0	0	0	2	0	0	0	0	1	0	0	0
182	0	2	0	0	0	1	1	0	1	1	1	0	1	0	0	0	0	0	1	1	2	0	2	0	0	0	1	2	1	1	2	1	1	2	1	2	1	0	1	1	1	0	0	1	0	1	0	0	1
183	1	1	1	0	0	1	2	1	0	1	0	0	0	0	0	0	1	2	1	1	1	1	1	0	0	2	0	1	1	1	1	0	1	1	0	1	1	0	0	0	0	1	1	0	1	0	0	0	0
184	1	1	0	1	0	1	2	0	2	2	0	0	1	0	0	1	0	0	1	1	2	0	2	0	0	1	0	2	1	2	2	0	1	1	0	1	1	0	2	2	0	0	1	0	1	1	0	1	0
185	1	2	0	1	0	1	2	1	0	1	0	1	1	1	0	0	0	1	0	0	1	0	2	0	0	2	2	1	2	2	1	2	1	2	0	2	1	0	2	2	0	0	0	0	0	0	0	1	1
186	0	2	0	0	0	1	1	1	0	1	1	1	2	0	1	0	0	1	0	1	1	1	2	0	0	1	2	0	2	2	0	1	0	2	2	2	1	0	1	0	1	2	2	0	1	1	0	0	2
187	1	1	0	1	0	1	1	0	2	2	0	0	0	0	0	0	0	1	0	0	2	0	0	0	0	0	1	0	1	1	1	1	1	2	0	1	1	0	1	0	1	0	0	1	2	0	0	0	1
188	1	2	1	2	0	2	1	1	0	1	1	0	0	0	0	0	0	1	1	1	2	0	2	0	0	1	2	0	2	2	0	1	1	0	0	0	1	0	1	1	0	0	0	0	1	1	0	1	1
189	0	0	0	0	1	2	1	0	1	1	1	2	2	1	1	0	0	0	1	1	2	1	2	0	0	1	2	0	1	1	1	1	1	2	0	2	2	0	0	0	1	1	1	0	1	1	0	0	0
190	1	1	0	0	0	0	1	0	1	1	0	0	1	0	0	0	0	1	0	0	2	0	2	0	0	1	1	1	1	1	2	0	2	0	0	1	1	1	0	0	0	0	0	0	0	0	0	0	1
191	1	0	0	0	1	1	2	0	2	2	0	0	1	0	0	1	0	0	0	0	1	0	1	0	0	1	2	0	1	1	1	1	2	1	0	1	2	0	2	2	0	0	0	0	0	0	0	1	2
192	0	1	0	0	0	0	1	0	0	0	0	1	1	1	0	0	0	0	0	0	2	0	2	0	0	0	1	0	2	2	0	0	0	1	1	2	2	0	0	0	1	1	0	0	0	1	0	0	1
193	1	1	0	0	0	0	1	0	0	0	0	0	1	0	0	0	0	0	0	0	1	1	1	1	1	1	0	0	1	2	1	1	1	1	0	2	2	0	0	0	1	1	1	0	1	1	0	0	1
194	0	0	1	1	0	1	2	0	2	2	0	0	1	0	0	1	0	0	1	1	2	1	2	0	0	2	2	0	2	1	0	0	0	1	1	2	1	0	0	0	2	1	0	0	1	1	0	0	2
195	0	2	0	0	0	0	1	1	1	2	1	0	1	1	0	0	0	1	0	0	2	0	1	0	0	1	2	0	2	2	0	0	0	2	1	2	1	0	2	2	0	0	0	0	1	0	0	0	1
196	1	1	1	1	0	2	2	1	0	1	0	0	1	1	0	0	0	1	0	0	2	1	2	0	0	0	1	1	1	1	2	1	1	2	2	2	1	0	1	1	0	1	1	0	0	0	0	1	2
197	0	2	0	2	0	2	1	0	1	1	1	0	0	0	0	1	0	1	0	0	2	1	2	0	0	1	1	1	2	2	1	0	0	2	0	2	1	0	1	0	1	0	0	0	0	0	0	0	0
198	0	1	0	0	0	0	1	0	1	1	0	0	0	0	0	0	0	1	0	0	2	0	1	0	0	1	1	2	2	2	0	1	1	1	0	2	2	0	0	0	2	0	0	2	0	0	0	0	1
199	0	2	0	0	0	0	1	1	1	2	0	1	2	1	0	0	0	2	1	1	2	0	2	0	0	0	1	1	2	2	0	0	0	2	0	2	1	0	1	0	0	2	2	0	1	1	0	0	0
200	0	2	0	0	0	0	2	0	1	1	0	0	0	0	0	0	0	0	0	0	1	0	2	0	0	2	2	0	2	1	0	1	0	1	0	1	1	1	0	0	1	0	0	1	0	0	0	0	1
201	0	0	0	0	2	2	1	0	1	1	0	1	0	0	0	0	0	1	1	0	2	0	2	0	0	1	0	1	2	2	1	0	0	2	0	2	2	0	1	1	1	1	1	0	0	0	0	1	0
202	1	1	0	1	0	1	1	0	0	0	1	0	0	0	0	0	0	1	0	0	2	1	1	1	1	2	1	1	2	2	2	0	1	1	0	1	0	1	1	1	0	0	1	0	1	0	0	0	1
203	0	1	0	1	0	1	2	1	1	2	0	0	0	0	0	0	0	2	1	1	1	1	1	1	1	1	1	0	2	2	1	1	2	2	1	2	2	0	1	1	0	0	0	0	0	0	0	0	0
204	0	2	1	1	0	1	1	0	1	1	1	0	0	0	0	0	0	1	0	0	2	0	0	0	0	0	2	0	2	1	0	1	1	1	0	2	2	0	1	1	1	1	1	0	0	2	0	1	2
205	1	2	0	0	0	0	1	0	1	1	0	1	2	1	0	0	0	2	0	0	2	0	2	0	0	0	2	1	1	1	2	2	2	1	1	2	2	0	1	0	1	1	1	0	1	0	0	1	1
206	0	2	1	1	0	1	2	0	2	2	0	0	0	0	0	0	0	1	1	0	2	0	2	0	0	0	1	0	1	1	2	0	0	1	1	1	1	0	2	1	0	0	0	0	0	0	0	0	0
207	1	1	0	1	0	2	2	1	0	1	0	1	1	1	0	0	0	1	0	0	2	2	2	0	0	0	1	1	2	2	1	0	1	0	0	1	2	0	1	1	1	0	0	0	0	0	0	0	2
208	1	2	0	0	0	0	0	0	0	0	2	0	1	0	0	0	0	1	0	0	2	0	1	0	0	0	1	0	1	2	1	0	1	0	0	0	1	0	1	1	1	1	1	0	1	1	0	1	2
209	1	1	0	0	0	1	2	0	1	1	1	0	0	0	0	0	0	2	1	1	2	0	2	0	0	1	2	0	1	1	2	0	1	1	0	1	1	0	0	0	1	0	0	0	1	1	0	0	0
210	1	0	0	0	0	2	2	1	0	1	0	0	0	0	0	0	0	0	1	1	2	0	2	0	0	0	2	1	2	2	1	1	2	1	1	1	1	0	2	2	0	1	1	0	0	1	0	0	1
211	0	2	0	0	0	0	1	0	1	1	1	1	1	0	1	0	0	1	0	0	2	0	2	0	0	0	1	0	2	2	0	0	2	1	0	0	1	0	2	2	0	1	1	0	1	2	1	0	0
212	1	2	0	0	0	1	0	0	0	0	2	0	0	0	0	0	0	0	0	0	1	1	2	0	0	1	1	0	2	2	0	1	1	0	0	1	2	0	1	0	1	0	0	0	1	0	0	0	1
213	1	0	0	0	1	2	1	0	0	0	1	0	0	0	0	0	0	1	2	2	1	1	2	0	0	0	2	1	2	2	1	2	1	0	0	1	2	0	1	1	1	1	1	0	1	1	0	0	2
214	0	1	0	0	0	1	2	0	0	0	0	1	1	1	0	0	0	1	1	1	1	0	2	0	0	2	1	2	2	2	2	2	1	1	0	1	1	0	1	1	1	0	0	0	0	1	0	0	2
215	0	0	0	1	0	2	2	0	1	1	0	0	2	0	0	1	0	1	1	1	1	0	2	0	0	2	1	1	2	2	0	2	2	0	0	1	1	0	1	1	1	0	0	0	0	2	0	1	2
216	1	0	0	0	0	1	2	0	1	1	0	0	0	0	0	0	0	0	0	0	2	1	1	1	1	1	2	0	2	2	1	1	1	1	0	2	1	0	1	0	1	0	0	0	0	0	0	0	2
217	0	1	0	1	0	1	1	0	2	2	0	1	1	1	0	0	0	0	0	0	0	0	1	1	1	1	1	1	1	2	2	2	1	1	0	2	2	0	0	0	1	0	0	0	0	0	0	1	2
218	0	1	0	0	0	0	1	0	2	2	0	0	0	0	0	0	0	1	0	0	0	0	2	0	0	0	2	0	2	2	1	0	1	1	1	1	1	0	2	2	0	0	0	0	0	0	0	0	0
219	0	0	0	0	0	1	1	0	1	1	1	0	2	1	0	1	0	1	1	0	2	0	2	0	0	1	2	0	2	2	0	0	1	2	0	1	2	0	1	1	1	0	0	0	1	0	0	0	0
220	1	2	0	0	0	1	2	0	1	1	1	1	1	1	0	0	0	1	2	2	1	0	1	0	0	0	0	1	1	1	1	1	1	2	1	2	2	0	0	0	1	0	0	0	1	0	0	0	0
221	1	1	0	1	0	1	1	1	0	1	1	0	2	1	0	1	0	1	1	0	2	0	2	0	0	0	2	1	2	2	1	1	1	2	0	2	1	0	2	1	0	1	1	0	1	1	0	0	0
222	1	0	0	1	0	2	1	0	1	1	1	0	0	0	0	0	0	0	2	1	0	1	2	0	0	0	2	0	2	2	0	1	1	2	1	2	1	0	2	2	0	0	0	0	1	0	0	0	2
223	0	0	0	1	0	2	1	0	0	0	1	0	2	0	1	1	0	0	1	1	2	0	2	0	0	1	2	0	2	2	0	0	0	2	0	2	2	0	1	1	1	0	0	0	1	1	0	0	1
224	0	1	0	0	0	2	2	1	0	1	0	1	1	0	1	0	0	2	1	1	2	1	0	0	0	0	2	0	1	1	1	0	1	0	0	2	1	0	0	0	1	0	0	0	1	2	0	0	2
225	1	2	0	0	0	0	2	0	0	0	1	1	1	1	0	0	0	0	0	0	2	0	1	0	0	0	2	0	2	1	0	0	1	1	0	1	1	0	0	0	2	0	0	1	2	0	0	0	1
226	0	1	0	0	0	1	2	1	0	1	0	1	1	1	0	0	0	0	0	0	2	1	2	0	0	2	2	0	1	1	1	2	1	1	0	2	2	0	1	1	1	0	0	0	0	0	0	0	2
227	1	2	0	0	0	0	1	0	1	1	0	1	1	1	0	0	1	1	1	1	1	0	2	0	0	1	2	0	1	1	2	0	1	0	0	1	0	0	1	1	1	0	0	0	0	0	0	0	1
228	0	1	0	0	1	1	1	0	0	0	1	0	0	0	0	0	0	0	1	1	2	0	2	0	0	1	0	0	2	2	0	1	1	1	0	1	1	0	0	0	0	0	0	1	1	1	0	0	0
229	0	2	0	0	0	0	2	0	0	0	0	1	0	0	0	0	0	0	1	2	1	0	2	0	0	1	1	0	2	2	1	1	1	1	0	2	2	0	1	1	1	0	0	0	0	0	1	0	1
230	1	2	0	0	0	1	1	0	0	0	1	0	1	1	0	0	0	0	1	1	2	1	1	1	1	1	1	0	1	1	0	1	1	0	0	1	0	1	0	0	0	1	1	1	1	2	0	0	1
231	0	1	1	1	0	2	2	0	0	0	1	1	1	1	0	0	0	0	1	1	0	0	1	0	0	1	2	0	2	1	0	0	2	1	0	1	1	1	0	0	1	0	0	1	2	0	0	0	1
232	0	1	1	1	0	2	2	1	1	2	0	0	0	0	0	0	0	1	0	0	2	0	1	0	0	0	2	0	2	2	0	2	2	0	0	0	1	0	0	0	1	0	0	0	1	0	0	0	0
233	0	1	0	0	0	1	1	0	0	0	1	1	1	1	0	0	0	0	0	0	1	0	1	0	0	1	2	0	2	2	1	0	1	2	1	2	1	0	1	1	1	0	0	1	1	1	0	0	0
234	1	1	0	0	0	0	1	0	1	1	1	0	2	2	0	0	0	0	1	0	1	1	2	0	0	2	2	0	2	2	2	1	1	1	0	1	1	0	2	2	0	0	0	0	0	0	0	0	2
235	1	2	0	0	0	0	2	1	0	1	0	0	1	0	0	1	0	0	1	1	2	1	2	0	0	2	2	1	2	2	0	0	0	2	0	2	1	0	1	1	1	0	0	0	0	0	1	0	0
236	0	1	1	0	0	2	1	0	0	0	1	0	0	0	0	0	0	0	0	0	1	0	2	0	0	0	0	2	1	2	2	1	1	2	1	2	2	0	2	2	0	0	0	0	0	1	0	0	2
237	0	1	0	1	0	1	2	0	2	2	0	0	1	1	0	0	0	1	0	0	2	0	2	0	0	1	2	0	2	2	0	1	1	1	1	2	1	0	1	1	1	1	1	0	1	0	0	0	2
238	1	2	0	1	0	1	1	0	1	1	1	0	0	0	0	0	0	0	1	1	1	0	2	0	0	1	2	0	2	2	1	0	1	2	2	2	2	0	2	2	0	0	0	1	1	1	0	1	1
239	1	0	0	0	1	2	0	0	1	1	0	0	1	0	0	0	0	2	0	0	1	0	1	0	0	1	1	0	2	2	0	0	0	1	0	0	2	0	0	0	2	0	0	2	0	2	0	0	0
240	0	2	0	0	0	1	1	0	0	0	1	1	1	0	1	0	0	0	2	1	0	0	2	0	0	0	1	0	2	2	0	1	1	1	0	1	2	0	0	0	2	1	1	0	0	0	0	0	1
241	0	0	0	0	0	1	2	1	0	1	1	0	1	1	0	0	0	1	0	0	2	0	1	0	0	0	0	0	1	2	1	1	1	1	0	2	1	0	1	1	1	0	0	1	1	1	0	1	1
242	1	1	0	0	1	1	2	1	1	2	0	0	0	0	0	0	0	0	1	1	1	0	2	0	0	2	2	0	2	2	0	1	1	2	1	2	1	0	1	1	0	1	0	0	1	0	0	0	0
243	1	1	0	0	1	1	2	0	0	0	1	1	1	1	0	0	0	0	0	0	2	0	2	0	0	1	2	1	2	2	0	1	1	2	1	2	0	0	2	2	0	0	0	0	0	0	0	0	1
244	1	2	1	1	0	1	2	0	1	1	0	1	1	1	0	0	0	2	1	1	2	1	1	1	1	2	1	0	2	2	0	1	1	1	0	2	1	0	2	2	0	1	1	0	1	1	0	0	0
245	1	0	0	0	1	2	2	0	1	1	0	1	1	1	0	0	0	2	1	1	2	1	1	0	0	1	2	0	2	2	0	1	1	2	0	1	0	0	2	2	0	0	0	0	0	0	0	1	0
246	1	2	0	0	0	0	2	0	0	0	0	0	0	0	0	0	0	1	0	0	2	1	2	0	0	0	2	1	1	2	1	1	1	2	0	2	2	0	1	1	1	0	1	0	1	1	0	0	1
247	1	1	0	1	0	1	0	0	1	1	0	0	1	0	0	1	0	1	1	1	2	0	2	0	0	0	0	0	2	2	0	0	1	0	0	1	0	1	0	0	0	0	0	0	0	0	0	0	1
248	1	1	0	1	0	1	1	1	0	1	1	0	1	1	0	0	0	1	0	0	2	0	2	0	0	2	1	0	2	2	0	0	2	0	0	1	1	0	0	0	1	0	0	1	2	0	0	0	2
249	1	1	0	0	0	1	2	1	1	2	0	0	0	0	0	0	0	0	2	1	0	1	0	0	0	0	0	2	1	1	2	0	1	1	1	2	1	0	2	2	0	0	0	0	0	0	0	0	1
250	1	2	1	0	1	1	2	0	1	1	1	0	0	0	0	0	0	1	0	0	2	0	2	0	0	2	2	1	2	1	0	0	0	2	1	2	1	1	0	0	1	1	1	0	1	2	0	0	0
251	0	1	1	0	0	1	2	0	1	1	0	1	2	2	0	0	0	1	0	0	0	0	2	0	0	1	2	2	2	2	1	2	2	2	1	2	1	0	2	2	0	1	1	0	1	2	0	1	2
252	1	0	0	0	2	2	2	0	0	0	0	1	2	1	0	0	0	1	0	0	1	0	2	0	0	1	1	0	2	2	0	0	0	2	0	0	2	0	0	0	2	2	2	0	1	1	0	1	2
253	1	1	0	0	0	2	2	0	2	2	0	1	1	2	0	0	0	0	0	0	2	1	2	0	0	1	2	2	2	2	0	1	1	2	1	2	2	0	2	2	0	0	0	1	0	0	0	0	0
254	0	2	0	0	0	0	2	0	1	1	0	0	0	0	0	0	0	0	1	0	2	1	2	0	0	0	1	0	2	2	1	0	1	1	0	1	0	0	2	1	0	0	0	0	0	2	0	0	1
255	1	2	1	0	0	0	1	0	0	0	0	0	0	0	0	1	1	1	0	0	2	1	2	0	0	0	2	1	2	2	1	2	2	1	0	1	2	0	1	1	1	0	0	0	0	1	0	0	0
256	1	2	0	0	0	1	2	1	1	2	0	1	2	2	0	0	0	2	0	0	2	0	1	0	0	0	1	0	2	2	1	0	0	1	1	1	2	0	0	0	2	1	1	0	0	0	0	0	1
257	0	0	0	0	0	1	2	0	1	1	0	1	2	2	0	0	0	1	2	2	1	0	2	0	0	0	1	1	2	2	2	1	1	1	0	1	1	0	2	2	0	2	2	0	2	1	0	0	0
258	1	0	0	1	0	2	2	0	2	2	0	0	2	1	0	0	0	1	0	0	1	1	2	0	0	0	1	0	1	1	1	1	1	1	0	2	2	0	1	1	1	0	0	0	0	0	0	0	2
259	0	0	0	1	1	2	2	0	1	1	2	0	1	1	0	0	0	0	0	0	1	0	1	0	0	1	2	0	2	2	1	0	1	2	0	2	1	0	0	0	1	0	0	0	1	1	0	0	1
260	0	0	1	0	0	1	2	0	1	1	0	0	1	0	0	0	0	0	0	1	2	1	2	0	0	0	0	1	2	2	1	0	0	2	2	2	1	0	0	0	2	1	0	0	1	1	0	0	1
261	0	1	0	1	0	2	2	0	1	1	1	0	0	0	0	0	0	1	0	1	1	0	2	0	0	2	1	0	1	1	0	1	1	2	0	2	1	0	2	2	0	1	1	1	1	2	0	0	1
262	1	1	0	0	0	2	2	1	0	1	0	1	2	1	0	0	0	1	0	0	2	0	2	0	0	1	1	1	2	2	2	0	1	1	0	2	0	0	1	1	0	0	0	0	1	0	0	0	0
263	0	1	1	1	0	1	2	1	1	2	0	0	1	0	0	1	0	0	0	0	1	1	1	1	1	2	2	1	1	1	2	1	0	1	1	1	2	0	0	0	1	0	0	1	0	0	0	0	0
264	0	1	1	1	0	2	2	0	2	2	0	1	2	2	0	0	0	1	0	0	2	0	2	0	0	0	0	0	1	2	1	1	1	1	0	2	1	0	1	1	1	0	0	1	1	0	0	1	2
265	0	1	0	0	1	2	1	0	1	1	1	1	2	0	1	0	0	0	1	1	0	0	2	0	0	1	1	0	2	2	0	0	2	1	0	2	1	0	1	1	1	0	1	0	1	1	0	0	0
266	1	1	0	0	0	1	2	1	0	1	0	0	2	1	0	0	0	2	1	1	2	0	2	0	0	2	2	2	2	2	1	1	1	2	2	2	0	1	1	1	0	1	0	0	1	1	0	0	2
267	0	0	0	2	1	2	1	0	0	0	1	0	1	0	0	1	0	1	0	0	2	2	0	1	1	1	1	0	1	1	2	1	1	1	0	1	2	0	0	0	2	0	0	0	0	1	0	0	0
268	1	1	0	1	0	1	0	0	0	0	2	0	0	0	0	0	1	1	1	0	1	0	2	0	0	2	2	0	2	2	1	0	1	1	0	1	2	0	0	0	2	1	1	0	1	1	0	0	0
269	1	1	0	0	1	1	2	0	2	2	0	1	2	1	1	0	0	2	0	0	2	1	2	0	0	1	2	0	2	2	1	2	1	1	0	2	1	1	1	1	0	1	1	0	1	1	0	0	1
270	0	2	0	1	0	2	1	0	0	0	1	0	0	0	0	0	0	1	1	1	1	0	1	0	0	0	1	1	2	2	2	0	1	1	0	1	1	0	0	0	0	1	0	0	2	0	0	0	1
271	0	1	0	1	0	1	1	1	0	1	1	0	0	0	0	1	0	0	1	1	1	0	2	0	0	0	2	0	2	1	0	2	1	1	0	2	1	0	1	1	1	0	0	0	0	1	0	1	0
272	0	1	0	1	0	2	2	0	2	2	0	0	0	0	0	0	0	0	0	1	2	0	2	0	0	1	1	1	2	1	1	0	1	1	0	1	1	0	1	1	1	0	0	0	0	0	0	1	1
273	1	2	0	0	0	0	1	0	0	0	1	1	1	1	0	0	0	0	0	0	2	0	1	0	0	0	0	1	1	1	1	1	1	1	0	2	1	0	2	2	0	0	0	0	0	1	0	0	1
274	1	1	0	0	0	1	2	0	2	2	0	2	2	1	1	0	0	0	0	0	2	1	2	0	0	0	1	0	2	2	0	0	0	2	1	2	2	0	1	1	1	1	0	0	0	1	0	0	0
275	1	0	0	0	0	0	2	0	1	1	0	0	1	0	0	1	0	0	0	0	1	1	2	0	0	2	2	0	1	1	1	1	2	1	1	1	2	1	0	0	0	1	1	0	0	0	0	0	1
276	0	0	0	0	0	1	1	2	0	2	0	1	1	1	0	0	0	0	0	0	2	1	1	0	0	0	0	2	1	1	2	1	1	1	1	1	2	0	0	0	1	0	0	0	0	0	0	0	1
277	1	1	0	0	1	2	1	1	0	1	1	0	0	0	0	0	0	0	0	0	2	0	2	0	0	1	0	1	1	1	1	1	1	1	0	1	1	0	0	0	2	0	0	2	0	0	0	0	1
278	1	0	0	0	0	1	2	0	0	0	1	1	2	2	0	0	0	2	2	2	0	0	0	0	0	0	1	1	2	2	0	1	1	1	1	1	1	0	2	2	0	1	1	0	1	1	0	0	0
279	0	1	0	1	0	1	2	1	1	1	0	0	1	0	0	1	0	0	1	1	0	1	2	0	0	2	1	0	1	1	1	1	2	0	0	0	1	0	2	2	0	1	1	0	1	0	0	0	0
280	0	1	0	1	0	2	2	1	1	2	0	0	0	0	0	0	0	1	1	1	1	0	2	0	0	1	2	1	2	1	0	0	1	1	0	2	1	0	1	1	1	0	0	0	1	0	0	2	2
281	1	0	0	0	1	1	2	1	0	1	1	0	1	2	0	0	0	0	1	1	2	0	2	0	0	1	1	1	2	1	2	1	0	1	1	1	2	0	0	0	2	0	0	0	0	2	0	0	1
282	1	2	0	0	0	0	1	0	0	0	1	0	0	0	0	0	0	1	1	0	2	1	2	0	0	0	2	0	2	2	0	1	2	0	0	1	2	0	0	0	2	0	0	0	0	0	0	1	1
283	1	2	0	0	0	1	1	0	1	1	1	1	1	1	0	0	0	0	1	1	2	1	1	1	1	0	1	0	1	1	1	1	1	1	0	1	1	1	0	0	1	0	0	1	0	1	0	0	0
284	1	2	0	0	0	2	2	1	0	1	0	0	0	0	0	0	0	1	0	0	2	1	2	0	0	0	2	1	2	2	2	0	1	1	1	1	1	0	1	1	1	0	0	0	0	0	0	0	0
285	1	1	0	1	0	2	1	0	0	0	1	1	1	1	0	0	0	2	1	1	2	1	2	0	0	1	1	0	2	2	0	0	1	0	0	2	1	0	2	1	0	1	1	0	1	1	0	0	0
286	0	1	0	0	1	1	2	0	1	1	1	1	1	1	0	0	0	0	0	0	2	0	1	0	0	1	1	1	1	1	1	1	1	1	0	1	1	0	1	1	1	0	0	0	1	1	0	1	0
287	1	1	0	2	0	2	1	0	1	1	0	1	1	1	0	0	0	1	1	1	2	0	2	0	0	2	1	2	1	1	1	0	1	0	0	1	1	0	2	2	0	0	0	0	0	0	0	1	1
288	0	1	0	0	0	0	2	1	0	1	0	0	0	0	0	0	0	0	1	1	2	1	2	0	0	1	1	1	1	1	2	0	0	2	0	1	2	0	0	0	2	0	0	0	0	0	0	0	1
289	0	2	0	0	0	0	2	0	1	1	1	0	0	0	0	0	0	0	1	1	2	0	2	0	0	0	1	0	2	2	0	1	1	1	0	1	2	0	0	1	1	0	0	0	0	0	0	1	2
290	0	1	0	1	0	1	1	0	0	0	1	0	2	1	0	0	0	0	2	2	1	1	2	0	0	0	1	0	1	1	2	0	1	1	1	1	2	0	2	2	1	0	0	0	0	0	0	0	0
291	0	2	0	0	0	0	2	0	0	0	1	0	0	0	0	0	0	0	0	0	1	0	2	0	0	1	1	2	1	1	2	0	1	2	0	2	1	0	2	1	0	1	0	0	2	1	0	0	2
292	1	2	0	0	0	0	2	0	2	2	0	1	2	1	0	1	0	2	0	0	2	0	2	0	0	0	1	1	2	2	1	1	1	1	1	1	1	1	0	0	1	1	1	0	0	0	0	0	2
293	1	1	0	0	0	0	2	0	2	2	0	0	1	0	0	0	0	0	0	0	1	0	1	0	0	1	2	0	1	1	1	1	2	1	0	1	1	0	0	0	1	0	0	0	1	1	0	0	2
294	0	1	1	1	0	2	2	0	1	1	0	0	1	0	0	0	0	1	0	1	1	0	2	0	0	1	2	0	2	2	1	0	1	1	0	1	2	0	0	0	1	0	0	0	0	0	0	0	1
295	0	1	0	0	1	2	1	0	0	0	2	1	2	1	0	1	0	0	1	1	1	0	2	0	0	0	2	0	2	2	0	2	2	2	1	2	2	0	1	1	1	1	1	0	0	0	0	0	1
296	1	1	0	0	0	0	2	1	0	1	0	0	0	0	0	0	0	0	1	1	1	1	2	0	0	1	1	0	2	2	0	1	1	2	1	2	1	0	1	1	1	0	0	0	1	1	0	0	0
297	1	1	0	1	0	2	2	0	2	2	0	0	2	1	0	0	0	0	1	1	1	0	1	0	0	0	1	1	1	1	1	0	0	1	0	0	2	0	0	0	1	0	0	0	1	1	0	0	0
298	0	2	0	0	0	0	2	0	2	2	0	0	2	1	0	0	0	1	1	1	2	0	2	0	0	0	2	1	2	2	2	0	0	2	2	2	1	0	1	1	1	1	1	0	2	2	0	1	2
299	0	1	0	0	0	1	1	0	0	0	1	0	1	0	0	0	0	1	0	0	2	0	2	0	0	0	2	0	2	2	0	1	1	0	0	2	2	0	1	1	1	1	1	0	0	0	0	0	1
300	1	1	0	1	0	1	2	1	1	1	0	0	1	0	0	1	0	1	0	0	2	1	0	0	0	1	1	0	2	2	0	0	1	1	0	1	0	0	0	0	1	0	0	0	0	0	0	1	2
301	1	1	0	1	0	1	2	0	1	1	0	0	0	0	0	0	0	2	1	1	2	0	2	0	0	0	2	0	1	1	1	1	1	1	0	1	2	0	0	0	2	0	0	1	1	0	0	0	0
302	0	2	0	0	0	0	2	0	0	0	0	0	0	0	0	0	0	0	0	0	2	1	2	0	0	0	2	1	2	2	1	0	1	1	0	1	2	0	1	1	1	1	1	0	1	2	0	0	1
303	0	0	0	0	0	1	2	0	1	1	0	0	2	0	1	1	0	1	1	1	2	0	2	0	0	1	0	1	1	1	1	1	2	0	0	0	2	0	2	2	0	0	0	1	0	0	0	0	0
304	0	2	0	0	0	1	1	0	1	1	0	0	0	0	0	0	0	1	1	1	2	0	2	0	0	1	1	1	2	1	1	0	1	1	0	1	1	1	0	0	0	0	0	0	0	0	0	0	1
305	0	1	0	1	0	2	1	0	0	0	2	2	1	1	0	0	0	0	0	0	1	1	2	0	0	0	2	0	2	2	0	1	0	1	0	1	1	0	0	0	2	0	0	0	0	2	1	0	1
306	1	1	0	0	0	1	1	0	0	0	1	0	2	1	0	0	1	1	2	2	1	0	2	0	0	2	2	1	2	2	0	2	1	1	0	2	1	0	1	1	0	0	0	0	1	0	0	0	1
307	0	1	0	1	0	1	2	0	2	2	0	0	1	0	0	0	0	0	1	1	2	0	2	0	0	1	2	0	2	2	2	0	2	0	0	1	2	1	0	0	0	0	0	0	0	0	0	0	1
308	0	2	0	0	0	0	2	1	0	1	0	0	0	0	0	0	1	1	0	1	2	1	2	0	0	1	2	1	1	1	1	1	1	1	0	1	1	0	1	1	1	0	0	0	0	0	0	0	1
309	0	1	0	1	0	1	2	0	0	0	0	0	2	1	0	1	0	0	0	0	1	0	2	0	0	1	1	1	2	2	0	2	1	1	0	1	1	0	2	2	0	0	0	1	0	0	0	0	0
310	1	2	0	1	0	2	2	0	1	1	1	1	2	1	0	1	0	1	0	0	2	1	2	0	0	1	2	1	2	2	0	0	0	2	0	2	2	0	0	0	2	1	1	0	0	2	0	0	1
311	0	2	0	0	0	1	1	0	1	1	1	0	0	0	0	0	0	0	2	2	1	1	1	1	1	1	1	0	2	2	0	1	1	1	1	2	1	0	2	2	0	0	0	1	0	0	0	0	1
312	1	1	0	0	0	0	2	1	0	1	0	0	0	0	0	0	0	0	0	0	1	0	2	0	0	2	1	0	2	2	0	0	0	2	0	2	0	1	1	1	0	1	0	0	2	0	0	0	1
313	1	1	0	1	0	2	2	0	1	1	1	0	0	0	0	0	0	0	1	1	2	0	2	0	0	1	0	0	2	2	0	1	1	2	0	2	1	0	0	0	1	0	0	0	0	0	0	0	1
314	0	1	0	0	1	1	1	0	0	0	1	0	0	0	0	0	0	1	1	1	1	1	1	0	0	2	1	0	2	2	1	0	0	2	0	2	1	1	1	1	0	1	1	0	0	2	0	0	1
315	1	2	1	1	0	1	2	1	1	2	0	2	1	1	0	0	0	1	0	1	2	0	1	0	0	1	1	1	1	1	1	1	1	1	1	1	2	0	0	0	1	0	0	0	0	0	0	0	2
316	0	1	0	0	0	2	0	0	0	0	2	1	1	0	1	0	0	1	1	0	2	0	2	0	0	0	1	1	2	2	1	0	0	2	2	2	2	0	0	0	1	2	1	0	1	0	0	0	1
317	0	2	0	0	0	1	0	0	1	1	1	0	0	0	0	0	0	0	1	1	2	0	2	0	0	2	2	0	2	2	2	1	1	0	0	0	2	0	0	0	2	0	0	0	1	0	0	0	1
318	1	0	0	0	0	1	2	1	0	1	0	0	0	0	0	0	0	0	1	1	2	0	2	0	0	0	1	1	2	2	1	1	1	1	0	2	2	0	0	0	1	0	0	0	0	0	0	2	2
319	1	1	0	0	1	2	1	0	0	0	0	0	0	0	0	0	1	1	1	1	1	1	1	0	0	2	1	0	2	2	0	1	2	0	0	0	2	0	0	0	2	1	1	0	1	1	0	0	0
320	1	1	0	0	1	1	2	0	2	2	0	1	2	1	0	0	0	1	2	2	1	2	2	0	0	0	1	1	0	0	2	1	2	0	0	1	1	0	1	1	1	0	0	0	1	0	0	1	1
321	0	1	0	1	0	1	1	0	1	1	0	0	1	0	0	1	0	2	0	0	1	1	1	0	0	1	2	0	2	2	0	1	1	1	1	1	2	0	1	1	1	0	0	0	0	0	0	1	1
322	0	2	1	1	0	1	2	0	0	0	0	0	2	1	0	0	0	1	0	0	2	0	2	0	0	0	0	2	1	1	2	0	1	0	0	1	2	0	1	1	1	0	0	0	0	1	0	1	2
323	1	0	1	1	0	1	1	0	1	1	0	0	1	0	0	1	0	0	0	0	1	0	2	0	0	1	2	1	2	2	1	2	1	2	1	2	0	1	1	0	0	0	0	1	0	0	0	1	2
324	0	1	1	0	0	1	1	0	0	0	1	0	0	0	0	0	1	0	1	1	2	1	2	0	0	2	1	0	1	1	2	0	1	1	1	1	2	0	0	0	1	2	2	0	1	1	0	0	1
325	1	2	0	1	0	2	2	0	1	1	0	0	2	0	1	1	0	0	1	0	2	0	2	0	0	1	2	0	2	2	0	0	0	2	0	2	1	0	1	1	1	0	0	0	0	0	0	0	2
326	1	2	0	1	0	1	2	0	1	1	2	0	2	1	0	0	0	1	0	0	0	0	2	0	0	0	1	0	2	2	0	0	1	0	0	1	2	0	0	0	1	0	0	0	0	0	0	0	1
327	0	1	1	0	0	1	2	1	1	2	0	0	1	0	0	1	1	0	1	1	2	0	1	0	0	1	2	1	2	2	1	1	2	2	0	2	1	1	0	0	0	1	0	0	1	0	0	0	1
328	0	1	0	1	0	1	2	1	1	1	0	1	1	1	0	0	0	1	2	1	2	0	2	0	0	1	1	0	2	2	0	0	0	2	2	2	2	0	1	1	1	0	0	0	1	1	0	0	0
329	1	0	0	0	1	1	2	0	2	2	0	0	2	2	0	0	0	1	0	1	2	1	1	0	0	2	1	1	1	2	2	0	0	2	2	2	1	0	1	1	1	1	1	0	1	1	0	0	1
330	1	0	0	0	0	1	1	0	1	1	0	0	0	0	0	0	0	0	1	1	1	0	2	0	0	2	1	1	2	2	0	2	2	0	0	1	0	0	2	2	0	0	1	0	1	1	0	0	1
331	0	1	0	1	0	1	1	0	0	0	2	0	0	0	0	0	0	1	0	0	1	1	2	0	0	0	0	2	0	0	2	1	1	2	2	2	0	0	2	2	0	1	0	0	1	0	0	0	0
332	1	1	0	0	0	1	1	0	0	0	0	1	2	1	1	0	0	1	0	0	2	0	1	0	0	1	1	1	2	2	0	1	1	2	1	2	2	0	0	0	2	0	0	1	1	0	0	0	1
333	1	2	0	0	0	1	2	0	0	0	0	1	1	1	0	0	0	1	2	1	1	0	2	0	0	1	1	0	2	2	0	0	0	1	0	1	1	0	1	1	1	1	1	0	1	1	0	0	1
334	0	2	0	0	0	0	1	0	1	1	1	1	1	1	0	0	0	1	1	0	1	0	2	0	0	1	0	2	1	1	2	2	1	1	0	1	1	0	2	2	0	0	0	0	0	0	0	0	0
335	1	0	0	0	0	1	1	1	1	2	1	0	2	1	0	1	0	0	1	1	2	0	0	0	0	0	1	1	2	2	0	1	1	2	1	2	1	0	1	0	1	0	0	0	1	1	0	1	1
336	0	2	0	0	0	0	2	0	1	1	0	0	0	0	0	0	0	0	0	1	2	1	1	1	1	1	2	0	2	2	1	1	0	2	1	2	1	0	1	1	1	0	0	0	0	0	0	0	0
337	0	2	0	1	0	1	1	0	1	1	0	0	1	1	0	0	0	1	2	2	1	0	2	0	0	1	1	0	2	2	0	1	1	1	0	1	2	0	0	0	2	0	0	0	0	0	0	1	1
338	0	1	0	0	0	1	1	0	1	1	2	0	1	0	0	0	0	0	1	1	1	1	1	1	1	1	1	2	1	1	2	1	2	0	0	2	0	0	1	1	1	0	0	0	0	0	0	0	1
339	0	1	1	1	0	2	2	0	0	0	0	0	0	0	0	0	0	1	1	1	1	1	0	0	0	0	2	0	2	2	0	0	0	2	0	2	2	0	0	0	2	0	0	0	0	1	0	0	1
340	0	1	0	1	0	2	2	0	1	1	0	0	0	0	0	0	0	0	1	1	1	0	1	0	0	1	1	0	1	1	0	0	1	2	0	2	1	0	1	1	1	1	0	0	1	0	0	0	1
341	0	0	0	0	0	1	2	0	1	1	1	0	1	0	0	1	0	0	1	1	2	1	2	0	0	2	2	0	2	2	0	2	1	1	0	1	0	0	1	1	1	0	0	0	0	1	0	0	1
342	0	0	0	0	1	2	1	0	1	1	1	0	0	0	0	0	0	0	0	0	1	1	2	0	0	0	1	1	1	2	2	0	0	2	1	2	2	0	1	0	1	0	0	0	0	1	0	1	1
343	1	0	0	0	0	1	2	1	1	2	0	1	1	1	0	0	1	1	0	1	2	0	2	0	0	2	2	0	2	2	0	0	1	0	0	2	1	0	1	1	1	0	0	0	1	1	0	0	1
344	0	2	0	0	0	0	1	0	1	1	1	0	0	0	0	0	0	0	1	1	1	0	1	0	0	1	1	0	2	2	0	0	0	1	0	1	1	1	0	0	1	0	0	0	0	0	0	0	1
345	1	0	0	1	0	2	2	0	1	1	1	0	1	0	0	0	0	1	1	1	1	0	1	0	0	2	0	2	1	2	2	0	1	0	0	1	0	0	0	0	0	1	0	0	2	0	0	0	1
346	0	1	0	1	0	2	2	0	0	0	1	0	1	0	0	0	0	0	0	1	1	0	2	0	0	0	0	1	2	2	1	0	0	1	0	1	2	0	1	1	1	1	0	0	1	0	0	0	1
347	1	2	0	0	1	1	2	0	1	1	1	0	1	0	0	0	0	0	0	0	0	1	2	0	0	2	2	0	2	2	1	2	2	0	0	0	1	0	0	0	0	0	0	0	0	0	0	1	0
348	0	2	0	0	0	0	1	0	1	1	0	0	0	0	0	0	0	0	0	0	1	0	1	0	0	1	1	1	1	1	2	0	0	2	0	1	1	0	2	2	0	0	0	0	0	1	0	0	1
349	1	1	0	1	0	1	1	0	0	0	0	0	1	0	0	0	0	0	0	1	1	1	2	0	0	0	2	0	2	1	1	0	0	2	2	2	1	0	1	1	1	0	0	0	0	0	0	0	1
350	0	0	0	0	0	1	1	1	1	2	0	1	1	1	0	0	0	1	1	1	1	0	2	0	0	0	1	1	2	2	1	1	1	1	0	2	1	0	2	1	0	0	0	0	0	0	0	1	2
351	0	1	0	0	0	0	2	1	1	2	0	0	0	0	0	0	0	0	0	0	2	1	2	0	0	1	1	0	2	2	2	1	1	1	0	1	2	0	1	1	0	0	0	0	1	0	0	0	1
352	0	1	1	0	0	1	2	0	2	2	0	1	2	2	0	0	0	0	2	1	0	0	1	0	0	2	2	1	1	1	1	0	0	2	1	1	0	1	1	1	0	1	1	0	1	0	0	0	0
353	1	0	0	0	1	2	1	0	1	1	0	0	0	0	0	0	0	0	1	1	1	1	2	0	0	2	2	1	2	2	1	0	0	2	0	2	1	0	0	0	0	1	1	0	1	1	0	0	2
354	1	1	0	0	1	1	2	1	0	1	0	1	2	2	0	0	0	1	0	1	1	0	0	0	0	1	2	2	2	2	1	1	1	1	0	2	2	0	0	0	2	0	0	0	1	0	0	0	0
355	1	1	0	1	0	1	0	0	1	1	1	0	1	0	0	1	1	0	1	1	2	1	1	0	0	1	2	0	2	1	0	0	0	2	0	2	1	0	1	1	1	0	0	0	0	0	0	0	1
356	1	1	0	0	0	1	0	0	0	0	1	0	1	0	0	1	0	0	0	0	2	0	1	0	0	1	2	0	1	1	1	0	1	1	0	2	2	0	0	0	1	1	1	0	1	2	0	0	1
357	0	2	0	0	0	0	1	0	1	1	0	0	2	1	0	1	0	1	0	0	2	0	2	0	0	0	2	0	2	2	0	0	1	0	0	1	0	0	2	1	0	0	0	0	0	0	0	1	2
358	0	1	0	0	0	2	1	0	1	1	1	0	2	1	0	1	0	0	0	0	1	0	2	0	0	0	1	0	2	2	1	2	2	0	0	1	1	0	1	1	1	1	0	0	2	0	0	0	2
359	0	2	0	0	0	0	2	0	0	0	0	0	0	0	0	0	0	0	0	0	2	0	2	0	0	1	1	0	2	2	0	0	1	2	1	1	0	1	1	1	0	0	0	1	0	0	0	0	0
360	1	1	0	1	0	2	2	0	1	1	1	0	2	2	0	0	0	1	2	2	1	0	2	0	0	2	1	1	2	1	1	1	1	1	0	2	1	0	0	0	2	0	0	0	0	1	0	1	2
361	1	1	0	1	0	2	2	1	0	1	0	0	0	0	0	0	0	0	1	1	2	0	2	0	0	2	0	2	1	2	2	0	0	1	0	0	2	0	1	1	1	0	0	0	0	0	0	1	2
362	1	2	0	0	0	1	2	0	1	1	2	0	0	0	0	0	0	0	0	0	2	0	2	0	0	0	2	0	2	2	1	0	1	1	1	2	1	0	0	0	2	0	0	0	0	0	0	1	0
363	0	0	0	0	0	1	2	1	0	1	1	0	1	1	0	0	0	1	0	1	2	0	2	0	0	1	2	1	2	2	2	1	1	0	0	0	0	0	2	2	0	0	0	0	0	0	0	0	0
364	1	2	1	1	0	1	0	0	1	1	0	0	1	0	0	1	0	0	1	1	1	0	2	0	0	2	2	0	2	2	1	0	0	1	1	1	2	0	1	1	1	0	0	0	0	1	0	1	1
365	1	1	0	1	0	1	1	0	1	1	0	0	1	1	0	0	0	1	1	1	1	1	2	0	0	0	1	1	1	1	2	0	1	0	0	1	1	2	0	0	1	0	0	0	1	0	0	0	0
366	1	0	1	1	0	1	1	0	0	0	1	1	0	0	0	0	0	0	1	1	2	0	2	0	0	2	1	1	1	2	2	0	0	2	0	1	2	0	1	1	1	0	0	1	0	0	0	0	1
367	0	1	0	0	1	1	1	1	0	1	0	0	1	0	0	0	0	1	1	1	2	1	2	0	0	1	2	1	1	1	1	0	1	0	0	0	1	0	0	0	1	0	0	0	1	0	0	0	0
368	0	1	0	0	1	1	2	1	1	2	0	1	1	1	0	0	0	0	1	1	2	2	1	1	1	1	2	0	1	1	1	0	1	0	0	1	0	1	1	1	0	0	0	0	0	1	0	0	0
369	0	1	0	1	0	1	0	0	0	0	2	0	0	0	0	0	0	0	0	0	1	1	2	0	0	1	0	1	1	0	1	0	2	1	0	1	0	0	1	1	0	2	1	0	1	0	0	0	2
370	1	1	1	1	0	1	2	0	2	2	0	0	0	0	0	0	0	2	1	1	2	0	2	0	0	2	1	0	2	2	0	1	1	0	0	0	1	1	1	1	0	0	0	0	1	1	0	1	2
371	1	1	0	1	0	2	1	0	1	1	0	1	1	1	0	0	0	1	0	0	2	1	2	0	0	1	2	0	2	2	0	1	1	1	0	2	1	0	0	0	2	0	0	0	2	1	0	0	1
372	1	1	0	0	0	1	1	0	0	0	1	1	2	2	0	0	0	0	0	0	1	0	1	0	0	1	1	0	2	2	0	1	1	1	0	2	1	0	1	1	0	0	0	2	0	2	0	0	1
373	1	1	0	0	1	2	1	1	1	2	1	0	1	0	1	0	0	0	0	0	2	0	2	0	0	2	2	0	2	2	0	0	1	1	1	1	2	0	1	1	1	1	1	0	1	1	0	0	1
374	1	2	1	1	0	1	1	0	0	0	0	1	1	1	0	0	1	1	2	2	1	0	0	0	0	1	2	0	2	2	1	1	1	2	0	2	1	1	1	1	0	0	0	1	0	0	0	0	1
375	1	0	0	0	1	1	1	0	0	0	1	0	0	0	0	0	0	0	0	1	2	0	2	0	0	1	1	0	2	2	0	1	1	1	0	2	2	0	2	2	0	0	0	0	0	0	0	0	1
376	0	2	0	0	0	1	2	0	2	2	0	0	0	0	0	0	0	1	1	1	2	1	2	0	0	0	1	1	1	1	2	0	2	0	0	0	2	0	1	1	1	1	1	0	1	2	0	0	0
377	1	1	0	0	1	2	2	0	2	2	0	0	0	0	0	0	0	0	0	0	2	0	1	0	0	1	0	0	2	2	0	0	0	2	1	2	1	0	0	0	1	1	0	0	1	0	0	1	2
378	1	2	0	0	1	1	1	0	0	0	1	2	1	1	0	0	1	1	1	1	1	0	2	0	0	1	1	0	2	2	0	1	1	2	0	2	1	0	1	0	1	1	0	0	0	0	0	0	2
379	1	1	0	0	0	0	2	1	0	1	0	1	1	1	0	0	0	0	0	0	0	0	2	0	0	0	1	1	2	2	1	2	1	0	0	1	1	0	1	1	0	1	1	0	1	1	0	0	0
380	1	2	1	1	0	1	2	1	1	2	0	0	1	0	0	0	0	1	1	1	1	0	1	1	1	1	1	1	0	0	2	0	0	1	1	1	2	0	0	0	1	0	0	0	0	2	0	0	2
381	1	2	0	0	0	1	2	0	0	0	1	0	1	0	0	1	0	2	1	1	2	1	2	0	0	0	2	0	2	2	0	1	2	2	0	2	2	0	0	0	1	0	0	0	0	0	0	0	1
382	0	1	0	0	0	0	2	0	0	0	1	1	0	0	0	0	1	1	1	1	1	1	2	0	0	1	2	0	2	2	0	1	2	0	0	1	1	0	0	0	1	2	2	0	2	1	0	1	1
383	0	0	0	0	1	2	2	1	1	2	0	0	0	0	0	0	0	0	0	0	2	1	1	1	1	1	0	1	1	1	1	0	1	0	0	2	1	0	0	0	1	1	0	0	1	0	0	0	0
384	1	0	0	0	1	2	0	0	0	0	2	2	2	1	1	0	1	2	0	0	1	1	2	0	0	0	1	0	2	2	1	1	1	1	0	2	2	0	2	2	0	0	0	0	1	0	0	0	1
385	1	1	0	0	0	2	2	0	1	1	0	1	2	1	0	1	0	0	1	1	2	0	2	0	0	1	2	1	1	1	1	0	1	1	0	2	1	0	0	0	1	0	0	0	0	0	0	0	1
386	1	0	0	0	0	1	2	0	0	0	0	0	0	0	0	0	0	0	0	0	2	1	2	0	0	0	1	1	2	2	0	0	1	2	2	2	2	0	0	0	2	0	0	1	0	0	0	0	1
387	1	1	0	1	0	2	2	0	1	1	1	0	2	0	0	1	0	2	1	1	2	0	2	0	0	1	2	0	2	2	1	1	1	1	1	1	2	0	1	1	0	0	0	0	1	1	0	0	2
388	0	2	1	0	1	1	1	0	0	0	1	0	0	0	0	0	0	0	0	0	2	0	1	0	0	1	1	1	2	1	1	1	0	2	1	2	2	0	0	0	2	0	0	0	0	0	0	1	2
389	0	0	0	1	1	2	1	1	1	2	0	0	2	2	0	0	0	0	1	1	0	0	2	0	0	1	1	1	2	2	0	1	1	1	0	2	1	0	1	1	1	0	0	0	1	1	0	0	2
390	1	1	0	1	0	2	2	0	1	1	1	0	2	0	1	1	0	2	0	1	2	1	1	1	1	2	2	0	2	2	2	1	1	2	1	2	2	0	0	0	2	1	1	0	1	1	0	0	1
391	0	1	0	1	0	1	2	0	1	1	0	0	1	0	0	0	0	0	1	1	2	0	2	0	0	2	2	0	2	2	1	2	2	1	0	1	1	0	0	0	2	2	2	0	2	1	0	0	1
392	0	2	0	0	0	1	2	0	1	1	1	1	2	1	0	0	0	0	0	0	1	0	2	0	0	1	2	0	2	1	1	1	0	2	1	2	1	0	0	0	2	0	1	0	1	1	0	0	1
393	0	1	0	0	0	1	2	1	0	1	0	0	1	0	0	1	0	0	0	0	1	1	2	0	0	0	2	0	2	1	0	1	1	1	0	2	1	0	1	1	1	0	0	1	1	0	0	0	0
394	0	1	0	1	0	1	2	0	2	2	0	0	1	0	0	1	0	2	1	1	2	0	2	0	0	1	0	1	1	0	2	0	0	2	1	2	2	0	0	1	1	0	0	0	0	0	0	0	0
395	1	2	0	0	0	0	2	0	0	0	1	1	2	1	0	0	0	0	0	0	2	1	2	0	0	1	1	1	2	2	0	0	1	0	0	0	0	0	1	1	0	1	0	0	1	0	0	1	2
396	1	1	0	1	0	1	2	1	1	1	0	0	0	0	0	0	0	1	1	1	2	0	1	0	0	1	1	0	2	2	0	0	0	1	0	1	1	1	0	0	1	0	0	0	0	0	0	0	1
397	0	1	0	0	0	0	2	0	1	1	0	1	2	1	0	0	0	0	1	1	2	0	2	0	0	1	2	0	2	2	1	0	2	1	0	1	2	0	0	0	1	1	0	0	1	1	0	0	1
398	1	1	0	0	0	1	2	1	1	2	0	0	0	0	0	0	0	1	1	0	2	1	2	0	0	0	0	1	1	1	1	0	0	2	0	2	1	0	0	0	1	0	0	0	1	1	1	0	0
399	0	2	0	1	0	1	2	0	1	1	0	1	1	1	0	0	1	2	2	2	2	1	1	1	1	1	0	0	2	1	0	0	1	2	0	2	1	0	2	2	0	0	0	0	0	1	0	0	0
400	0	1	0	0	1	1	2	1	0	1	0	1	1	1	0	0	1	1	0	0	2	1	1	1	1	0	2	0	2	2	1	0	1	0	0	1	1	0	1	1	1	0	0	0	0	0	0	0	0
401	0	1	0	0	1	1	1	0	0	0	2	0	1	0	0	1	0	1	1	0	2	0	2	0	0	1	2	1	2	2	1	1	0	2	0	2	1	0	1	1	1	0	0	1	0	0	0	0	0
402	1	2	0	0	0	0	2	0	0	0	1	2	2	2	0	0	0	0	0	0	2	0	2	0	0	1	2	0	2	1	0	1	1	0	0	0	1	0	0	0	1	0	0	0	0	0	0	0	1
403	0	1	1	0	1	2	1	1	0	1	0	0	1	1	0	0	0	0	1	0	1	1	2	0	0	1	2	1	2	2	1	2	2	0	0	0	0	1	0	0	0	1	1	0	1	1	0	0	1
404	0	0	0	0	1	2	2	0	0	0	0	0	1	0	0	1	1	1	1	1	1	1	2	0	0	1	1	0	2	2	0	0	0	1	1	1	2	0	1	1	1	0	0	0	1	0	0	0	2
405	1	1	0	0	0	1	2	1	0	1	0	0	2	1	0	0	0	2	1	1	1	0	1	0	0	0	1	1	2	2	0	1	2	0	0	0	2	0	1	1	1	0	0	0	1	0	0	0	1
406	0	2	1	1	0	1	2	0	1	1	1	0	1	0	0	0	0	0	0	0	2	0	2	0	0	1	1	1	2	2	0	0	0	2	1	2	2	0	0	0	2	1	1	0	1	1	0	0	0
407	0	1	0	1	0	1	2	0	2	2	0	1	2	2	0	0	0	1	2	1	0	0	2	0	0	0	1	1	1	1	1	1	1	2	2	2	1	0	1	0	2	0	0	0	0	0	0	0	0
408	1	1	0	1	0	1	1	1	1	2	1	1	1	1	0	0	0	1	0	1	2	0	1	0	0	1	2	1	2	2	0	1	1	1	0	1	0	1	0	0	0	0	0	0	0	1	0	0	1
409	0	0	1	1	0	1	2	0	0	0	1	0	0	0	0	0	0	2	1	1	2	0	2	0	0	1	1	0	1	1	2	0	1	2	0	2	1	0	1	1	1	0	0	0	0	0	0	0	1
410	0	1	0	0	0	1	2	0	0	0	0	0	1	0	0	0	0	0	0	0	0	1	1	1	1	1	2	0	1	1	1	1	1	0	0	2	1	0	2	2	0	0	0	0	0	0	0	0	1
411	0	1	0	0	1	1	2	0	1	1	1	1	0	0	0	0	0	1	1	1	1	0	2	0	0	0	2	0	2	2	1	0	0	2	2	2	1	0	1	1	1	0	0	0	1	0	1	0	1
412	1	2	0	0	0	1	1	1	0	1	1	1	2	2	0	0	0	0	1	1	1	1	2	0	0	0	1	0	2	2	2	2	1	2	0	2	0	0	2	2	0	1	1	0	0	0	0	1	2
413	1	1	0	1	0	1	1	0	1	1	0	1	2	1	0	1	0	0	1	1	1	0	1	0	0	2	2	1	2	2	1	1	1	1	0	2	0	0	1	1	1	0	1	0	1	0	0	0	2
414	0	1	0	1	0	1	2	0	2	2	0	0	1	0	0	1	0	1	0	0	1	0	2	1	1	1	2	0	2	1	0	0	2	0	0	1	1	0	1	1	1	0	0	0	1	0	0	0	2
415	0	0	0	0	0	1	2	0	0	0	1	0	1	0	0	0	0	2	1	1	2	1	2	0	0	0	2	0	2	2	0	0	0	2	1	2	1	0	2	2	0	1	0	0	1	0	0	0	1
416	1	0	0	0	0	1	2	0	2	2	0	1	2	1	0	0	0	0	0	0	2	1	0	0	0	1	1	1	2	2	1	1	1	1	1	2	2	0	1	1	1	0	0	0	0	0	0	0	1
417	0	1	0	1	0	2	2	0	0	0	1	1	2	1	0	0	0	2	1	1	2	1	0	1	1	1	0	1	1	1	1	0	0	2	2	2	0	0	1	1	1	1	0	0	1	0	0	0	0
418	1	1	0	1	0	1	1	0	1	1	0	1	1	1	0	0	0	0	2	1	1	0	2	0	0	1	1	0	2	2	0	0	1	1	0	1	1	0	0	0	1	1	0	0	0	0	0	0	1
419	0	1	0	0	1	2	2	0	2	2	0	0	2	0	0	1	0	0	0	0	2	0	2	0	0	2	1	1	1	1	1	1	1	1	1	1	2	0	1	0	1	0	0	0	0	0	0	0	1
420	1	2	0	0	0	0	1	0	0	0	1	0	0	0	0	0	0	2	1	1	2	1	1	0	0	0	2	0	2	2	0	0	1	2	0	2	1	0	0	0	0	1	1	0	1	0	0	0	1
421	1	1	0	1	0	1	2	1	0	1	0	0	0	0	0	0	0	0	1	1	2	0	2	0	0	2	1	1	2	2	0	0	1	2	0	2	1	0	1	0	0	0	0	0	0	0	0	0	2
422	1	0	0	0	0	1	1	2	0	2	0	1	0	0	0	0	0	0	0	0	1	1	2	0	0	0	0	0	1	1	1	1	0	2	1	2	1	2	0	0	1	0	0	1	0	1	0	0	1
423	0	1	0	0	0	1	2	0	2	2	0	0	0	0	0	0	0	1	2	2	1	1	2	0	0	0	1	0	2	2	0	0	1	2	0	2	1	0	0	0	1	1	1	0	1	1	0	0	0
424	1	0	1	0	0	1	1	0	0	0	1	1	1	1	0	0	0	0	2	1	0	0	2	0	0	2	1	0	2	2	1	1	1	1	1	1	2	0	0	0	1	0	0	0	0	0	0	0	1
425	1	1	0	0	1	1	1	0	1	1	0	0	2	0	1	1	1	1	0	0	2	0	1	0	0	2	2	0	2	2	1	1	2	1	1	1	1	0	1	0	1	0	0	0	0	0	0	0	2
426	0	1	0	1	0	1	2	1	0	1	0	1	2	1	0	0	1	0	1	1	2	0	2	0	0	1	2	1	2	2	1	1	1	1	0	2	2	0	1	1	1	0	0	0	1	0	0	0	0
427	1	0	0	0	0	0	1	1	1	2	0	0	0	0	0	0	0	2	0	0	2	1	2	0	0	0	0	2	1	1	2	0	0	0	0	1	1	0	0	0	2	0	0	0	1	1	0	1	2
428	1	2	0	2	0	2	1	0	1	1	1	0	1	0	0	0	0	1	1	1	2	1	2	0	0	0	2	0	2	2	1	2	2	2	1	2	2	0	0	0	1	1	1	0	0	0	0	1	0
429	0	0	0	0	1	2	1	0	1	1	0	0	0	0	0	0	0	0	0	0	1	0	1	0	0	1	2	0	2	2	1	1	1	2	1	1	2	0	0	0	2	0	0	1	0	0	0	0	0
430	0	2	0	0	0	1	2	1	1	2	0	0	0	0	0	0	0	1	0	0	2	0	1	0	0	1	2	0	2	1	0	0	1	1	0	1	1	0	1	1	1	1	1	0	1	0	0	0	2
431	0	0	0	0	2	2	1	1	0	1	1	0	0	0	0	0	0	0	1	1	2	1	2	0	0	0	2	0	2	2	0	0	1	2	0	1	0	0	0	0	0	0	0	0	0	0	0	0	1
432	0	1	0	0	0	1	2	0	1	1	0	0	1	0	0	1	0	0	1	1	1	0	2	0	0	0	2	0	2	2	1	0	1	1	0	2	0	1	0	0	0	0	0	0	0	0	0	0	0
433	1	1	0	0	1	1	0	0	1	1	1	1	1	1	0	0	0	1	0	0	2	0	2	0	0	0	1	1	2	2	0	1	1	0	0	1	1	0	0	0	2	0	0	1	0	0	0	0	1
434	1	2	0	1	0	1	1	0	1	1	0	0	0	0	0	0	0	0	1	0	2	1	2	0	0	0	1	0	2	2	0	1	0	2	1	2	1	0	0	0	2	0	0	0	0	1	0	0	1
435	1	1	0	1	0	2	1	0	0	0	0	0	0	0	0	0	0	0	1	1	2	1	0	1	1	0	2	0	2	2	0	1	0	1	0	1	2	0	0	0	1	1	1	0	1	1	0	0	0
436	0	2	1	0	1	1	2	1	0	1	0	0	0	0	0	1	0	1	1	0	2	0	2	0	0	0	1	0	2	2	0	0	1	1	0	1	1	0	1	1	1	0	0	1	0	1	0	0	1
437	1	1	0	1	0	2	2	0	2	2	0	0	1	0	0	1	0	1	1	0	2	1	2	0	0	2	2	0	2	2	1	0	0	2	0	2	2	0	0	0	1	0	0	1	1	0	0	1	2
438	0	1	0	0	0	0	2	1	1	2	0	0	1	0	0	0	1	1	1	1	1	0	2	0	0	1	1	0	2	1	0	0	0	2	0	2	1	0	2	2	0	1	1	0	1	1	0	0	0
439	0	1	0	0	0	2	2	1	0	1	0	1	1	2	0	0	0	1	2	1	0	1	2	0	0	0	1	0	2	2	0	1	1	0	0	2	2	0	0	0	2	1	1	0	0	0	0	0	0
440	1	1	0	1	1	2	2	0	2	2	0	0	0	0	0	0	0	0	1	1	0	1	2	0	0	2	0	1	2	2	1	1	1	1	1	1	2	0	1	1	1	0	0	0	0	0	0	0	1
441	1	1	1	0	0	1	1	0	1	1	1	0	0	0	0	0	0	0	0	0	2	0	2	0	0	2	2	0	2	2	1	0	0	2	0	2	1	0	2	2	0	0	0	0	2	1	0	1	0
442	0	2	1	1	0	1	2	0	0	0	0	0	1	0	1	0	0	1	0	0	2	2	0	1	1	1	0	0	2	2	0	0	1	1	1	1	1	0	1	1	1	0	0	0	1	0	0	0	0
443	1	1	0	0	0	2	2	0	1	1	0	1	1	1	0	0	1	2	2	2	2	0	2	0	0	1	2	1	2	2	2	1	1	2	0	2	2	0	2	2	0	0	0	0	2	0	0	0	1
444	0	1	0	1	0	2	2	1	1	2	0	0	0	0	0	0	0	0	0	0	2	0	2	0	0	1	1	1	2	2	0	0	0	1	1	2	1	1	0	0	1	0	0	0	0	0	0	0	1
445	1	0	0	0	1	1	1	2	0	2	0	1	2	1	0	0	0	0	0	0	2	0	1	0	0	0	1	0	2	1	0	2	2	0	0	0	2	0	0	0	1	0	0	0	1	0	0	0	0
446	1	1	0	0	1	1	1	1	1	2	1	0	1	0	0	0	0	1	0	0	2	1	1	0	0	0	1	0	2	2	0	1	1	1	0	1	1	0	0	0	0	1	0	0	2	1	0	0	1
447	1	0	0	1	0	2	2	1	0	1	0	1	1	1	0	0	0	0	0	0	2	0	1	0	0	1	2	0	2	2	0	1	1	2	1	2	2	1	0	0	0	0	0	0	1	1	0	0	0
448	1	0	0	0	0	0	2	0	0	0	0	0	1	0	0	0	0	0	0	0	2	1	0	0	0	0	1	0	2	2	1	1	0	2	1	2	1	0	0	0	2	2	1	0	1	0	0	0	1
449	0	1	0	1	0	1	2	0	1	1	0	1	1	1	0	0	0	0	1	1	0	0	1	0	0	0	2	0	2	2	0	0	2	1	0	0	1	0	0	0	1	0	0	0	0	1	0	0	1
450	1	2	0	2	0	2	1	0	0	0	1	0	1	0	0	0	0	1	1	1	0	1	2	0	0	1	1	0	2	1	0	0	1	1	0	2	2	0	1	1	1	0	0	0	0	0	0	0	0
451	1	2	0	0	0	0	2	1	0	1	1	0	1	1	0	0	0	1	1	1	1	0	2	0	0	0	1	2	2	2	2	0	1	1	1	1	1	0	0	0	1	0	0	0	1	0	0	0	1
452	0	1	0	0	0	2	2	0	2	2	0	0	1	0	0	0	0	1	1	1	1	0	1	1	1	0	0	1	1	1	1	0	1	1	0	1	1	0	0	0	1	1	1	0	1	0	0	0	0
453	1	1	0	1	0	1	2	0	2	2	0	0	2	0	1	1	0	1	1	1	2	0	1	0	0	1	2	0	2	2	1	0	1	0	0	1	2	0	0	0	1	0	1	0	1	1	0	0	1
454	0	2	0	0	0	2	1	0	0	0	1	1	1	1	0	0	0	2	1	1	2	0	2	0	0	0	1	0	2	1	1	0	1	2	1	1	1	0	0	0	1	0	0	0	1	0	0	0	1
455	1	2	1	1	0	1	1	0	1	1	1	1	1	1	0	0	0	0	0	1	2	0	2	0	0	1	2	0	2	2	1	2	2	0	0	1	1	1	0	0	0	0	0	0	0	1	0	0	0
456	0	1	1	0	0	1	1	0	1	1	1	1	2	1	0	0	0	1	2	1	1	0	2	0	0	0	2	1	2	2	1	0	0	2	1	2	0	1	1	1	0	1	1	0	1	0	0	1	1
457	0	2	0	0	0	0	1	0	0	0	2	1	2	1	0	0	0	0	1	1	2	0	1	0	0	1	2	0	2	2	2	1	2	1	1	1	1	1	0	0	1	1	1	0	1	1	0	1	0
458	1	1	0	0	0	0	2	0	2	2	0	0	1	0	0	0	0	0	0	0	2	0	2	0	0	0	2	0	2	1	0	1	1	0	0	1	2	0	1	1	0	1	0	0	1	1	0	0	0
459	0	1	0	0	0	0	1	0	1	1	0	2	2	2	0	0	0	1	2	2	1	0	2	0	0	1	1	2	1	1	1	0	0	2	2	2	0	1	1	1	0	0	0	0	0	0	0	0	1
460	0	1	0	0	1	1	2	1	0	1	0	1	1	1	0	0	1	2	0	0	1	0	1	0	0	1	2	0	2	1	1	0	1	0	0	1	2	0	1	1	1	1	1	0	1	0	0	0	1
461	1	1	0	0	0	0	2	1	0	1	0	0	1	0	0	0	0	1	1	1	1	1	1	1	1	1	1	0	2	2	0	1	2	1	0	1	0	0	2	2	0	1	1	0	1	2	0	0	0
462	0	0	0	0	1	2	2	0	2	2	0	0	1	0	0	0	0	1	1	1	1	1	1	0	0	0	1	1	0	0	2	1	2	1	0	1	1	0	0	0	2	0	0	0	1	1	1	0	0
463	1	0	0	0	0	1	1	0	1	1	1	0	0	0	0	0	0	0	0	0	2	0	2	0	0	1	2	0	2	2	0	0	1	1	0	1	1	0	0	0	1	2	1	0	1	0	0	0	2
464	1	1	0	1	0	2	0	0	1	1	1	1	1	1	0	0	1	1	1	1	1	0	1	0	0	1	2	2	2	2	1	1	1	0	0	2	0	0	1	1	1	0	0	0	0	1	0	0	0
465	1	2	0	0	0	0	2	0	1	1	1	0	1	0	0	0	0	0	0	0	1	0	1	0	0	0	2	1	1	2	1	0	1	1	0	2	1	0	0	0	1	1	1	0	1	1	0	0	2
466	0	1	0	0	1	2	2	0	2	2	0	2	1	1	0	0	0	0	0	1	2	0	2	0	0	2	1	1	2	2	2	1	1	2	1	2	2	0	1	1	1	0	0	0	0	1	0	0	1
467	1	1	1	1	0	1	1	0	1	1	1	0	0	0	0	0	0	1	2	2	1	0	1	0	0	1	1	0	2	2	0	0	1	0	0	1	1	0	1	1	0	0	0	0	0	0	0	1	1
468	1	1	0	0	1	1	2	1	1	2	0	1	2	1	0	1	0	0	1	1	2	1	1	1	1	1	1	0	1	2	1	1	1	2	0	2	1	0	0	0	1	0	0	0	1	1	0	0	1
469	1	0	0	0	1	2	2	1	1	2	0	0	1	0	0	0	0	2	1	1	2	0	2	0	0	1	1	0	2	2	0	0	1	1	1	1	1	0	0	0	2	0	0	1	0	1	0	0	1
470	1	0	0	0	1	2	1	0	1	1	1	1	2	1	0	1	0	1	0	0	1	0	2	0	0	0	1	1	2	2	0	0	0	2	0	2	1	0	0	0	1	0	0	2	0	0	0	0	1
471	0	1	0	1	0	1	2	1	0	1	0	1	1	1	0	0	0	1	1	1	2	0	2	0	0	1	2	0	2	2	0	1	1	2	1	2	2	0	2	2	0	0	0	0	0	0	0	0	0
472	1	2	0	2	0	2	2	0	0	0	1	1	1	1	0	0	0	1	0	0	2	0	2	0	0	1	2	0	2	2	1	0	0	2	0	2	1	0	2	2	0	1	0	0	1	1	0	0	2
473	1	1	0	1	0	1	1	1	0	1	1	0	1	1	0	0	0	1	1	1	1	1	2	0	0	0	1	0	1	1	1	1	1	0	0	1	2	0	0	0	2	0	0	0	1	0	0	0	0
474	1	2	0	0	0	1	2	0	0	0	1	0	0	0	0	0	0	0	0	0	1	0	2	0	0	1	0	0	1	1	1	0	0	1	0	0	0	0	1	1	1	2	2	0	1	1	0	0	1
475	0	2	0	0	0	0	2	0	0	0	0	0	0	0	0	0	0	0	1	1	1	1	1	1	1	1	2	1	2	2	0	0	1	1	0	2	2	0	1	1	1	1	1	0	1	1	0	0	2
476	0	1	0	0	0	0	0	0	0	0	2	1	2	1	0	0	0	0	0	0	2	0	2	0	0	0	2	0	2	2	0	0	1	1	1	1	2	0	0	0	2	0	0	0	1	1	0	0	1
477	0	0	1	0	0	1	2	0	1	1	1	0	1	0	0	0	0	0	1	1	1	0	2	0	0	1	2	0	2	2	1	0	1	0	0	0	0	0	1	1	1	0	0	1	0	0	0	0	2
478	1	2	1	0	0	0	2	0	2	2	0	0	1	0	0	1	0	0	0	0	2	0	2	0	0	1	1	0	2	2	0	1	0	2	0	2	0	0	1	1	1	1	0	0	1	0	0	0	1
479	0	1	0	0	0	1	2	0	2	2	0	1	2	1	0	1	0	1	0	0	2	0	0	0	0	1	2	1	2	2	1	1	0	2	0	2	2	0	1	1	1	1	1	0	1	1	0	0	1
480	1	1	0	0	0	0	1	1	1	2	1	0	0	0	0	0	0	0	1	1	2	0	1	0	0	1	1	0	2	2	0	0	1	1	1	2	1	1	1	1	0	0	0	0	1	0	0	0	0
481	1	1	0	0	0	1	1	0	0	0	2	0	0	0	0	0	1	2	1	1	1	0	2	0	0	1	1	1	2	1	1	0	0	1	1	1	2	0	0	0	2	0	0	1	0	0	0	0	0
482	0	0	0	1	0	2	2	1	0	1	0	0	1	0	0	1	0	0	2	1	0	0	2	0	0	1	2	0	2	1	0	0	1	2	0	2	2	0	1	1	1	0	0	1	0	1	0	0	0
483	0	2	0	0	0	1	2	0	0	0	0	0	1	0	0	1	0	0	1	1	2	0	2	0	0	0	0	1	1	1	1	0	0	2	0	2	2	0	0	0	2	0	0	0	1	0	0	0	2
484	1	1	0	0	0	2	2	0	1	1	0	0	0	0	0	0	0	0	1	1	2	0	2	0	0	1	1	0	2	2	0	0	0	2	0	2	1	0	0	0	2	1	1	0	1	2	0	0	2
485	1	1	0	1	1	2	2	1	0	1	0	1	1	1	0	0	0	1	1	1	2	0	1	0	0	2	2	0	2	2	1	1	1	2	0	2	0	1	1	1	0	2	2	0	1	1	0	0	0
486	1	2	0	0	1	1	2	0	0	0	0	0	0	0	0	0	0	0	0	0	1	0	2	0	0	1	0	1	2	2	1	1	1	1	0	1	2	0	0	0	2	0	0	0	0	0	0	0	0
487	1	1	0	0	0	2	1	0	1	1	2	0	1	0	0	1	1	1	1	1	1	1	1	1	1	2	2	0	2	2	0	1	2	2	1	2	1	0	2	2	0	0	0	0	0	1	0	0	2
488	0	1	0	0	0	2	1	1	0	1	1	1	1	1	0	0	0	0	0	0	2	1	2	0	0	2	1	0	1	1	1	0	0	1	1	1	2	0	0	0	2	0	0	0	0	0	0	0	1
489	1	1	1	0	1	2	1	0	2	2	0	1	1	1	0	0	0	1	0	0	1	0	1	0	0	1	1	1	2	2	0	1	1	1	0	1	1	1	0	0	0	0	0	0	0	0	0	0	1
490	0	1	0	1	0	1	2	0	0	0	1	0	0	0	0	0	0	1	0	0	1	0	2	0	0	0	2	0	2	2	0	2	2	0	0	0	1	0	1	0	1	0	0	0	0	0	0	1	2
491	0	0	0	0	1	1	2	0	2	2	0	1	1	1	0	0	0	0	1	1	2	0	2	0	0	1	1	2	1	1	1	1	1	2	0	2	2	0	0	0	2	0	0	0	0	0	0	0	2
492	1	1	0	0	0	1	1	0	0	0	1	0	0	0	0	0	0	0	2	1	1	0	2	0	0	2	1	2	2	2	1	0	1	0	0	2	2	0	1	1	1	1	1	0	1	0	0	0	1
493	1	0	1	1	0	1	2	0	1	1	0	0	1	0	0	0	1	2	0	0	1	0	1	0	0	1	1	0	2	2	1	0	0	1	1	1	2	0	0	0	2	1	1	0	1	1	0	0	2
494	1	0	0	0	1	1	1	0	1	1	1	1	2	1	0	1	0	1	0	0	2	0	2	0	0	1	2	0	1	1	1	1	0	1	0	1	1	0	1	1	0	1	1	0	0	0	0	0	1
495	0	1	0	0	0	2	2	0	2	2	0	0	2	2	0	0	0	0	0	0	1	0	1	1	1	2	1	1	2	2	1	1	1	1	0	1	1	0	0	0	0	1	0	0	1	0	0	0	1
496	1	2	0	0	1	1	1	0	1	1	1	0	2	1	0	0	0	0	1	1	2	0	2	0	0	1	1	0	2	2	1	0	0	2	1	2	1	1	0	0	1	0	0	0	1	0	0	1	2
497	1	1	0	0	0	0	2	0	0	0	0	0	1	0	0	0	0	0	0	0	2	0	2	0	0	2	1	0	1	1	1	2	2	0	0	0	2	0	1	1	1	1	1	0	1	0	0	0	2
498	1	1	0	0	0	0	1	0	0	0	0	0	0	0	0	0	1	2	2	2	2	0	2	0	0	1	0	0	2	2	0	1	1	1	1	1	2	0	0	0	1	0	0	0	1	1	0	0	1
499	1	1	0	1	0	1	2	0	1	1	0	0	2	1	0	1	0	1	2	1	0	0	2	0	0	2	2	0	2	2	2	0	1	2	0	2	1	0	1	1	0	0	0	0	1	0	0	0	1
500	1	1	0	1	1	2	2	0	1	1	0	0	0	0	0	0	0	1	1	0	2	0	2	0	0	0	1	0	1	1	0	0	0	1	1	2	1	0	1	1	0	0	0	1	0	0	0	0	0
501	0	1	0	0	0	1	1	0	0	0	0	0	0	0	0	0	0	0	1	1	1	0	2	0	0	1	2	1	2	2	1	0	0	2	1	2	1	0	1	1	1	0	0	0	0	0	0	0	1
502	1	2	0	2	0	2	1	0	1	1	1	0	1	0	0	1	0	1	2	2	1	1	1	1	1	1	2	0	2	2	1	0	0	1	1	1	1	2	0	0	1	0	0	0	1	0	0	0	2
503	1	1	0	0	0	1	2	0	1	1	2	0	1	2	0	0	0	0	0	1	1	1	1	1	1	1	1	0	2	2	0	0	1	0	0	1	1	0	1	1	1	0	0	0	0	0	0	0	1
504	1	2	0	0	0	0	2	0	0	0	1	1	1	0	1	0	0	0	1	1	1	0	1	0	0	2	0	1	1	1	1	2	2	0	0	0	0	1	1	0	0	0	0	1	0	0	0	0	1
505	0	2	0	0	0	1	1	0	1	1	0	1	1	1	0	0	0	0	0	0	2	0	2	0	0	2	2	0	2	2	2	0	1	1	0	1	2	0	0	0	2	1	0	0	1	0	0	0	0
506	0	1	0	1	0	2	2	0	0	0	0	0	2	1	0	0	0	1	1	0	1	1	2	0	0	0	2	0	2	2	0	1	1	1	0	1	2	0	0	1	1	1	1	0	2	2	0	0	1
507	0	1	0	0	0	1	1	0	0	0	2	0	1	0	0	1	0	1	1	0	0	0	2	0	0	1	1	1	2	2	1	0	1	2	0	2	0	0	2	2	0	1	1	0	2	2	0	0	0
508	1	2	0	0	0	0	2	0	2	2	0	1	1	1	0	0	0	0	0	0	2	0	2	0	0	1	1	1	1	0	1	1	1	2	0	2	1	0	2	1	0	0	0	0	0	0	0	0	1
509	0	1	0	1	0	2	1	1	0	1	1	0	1	0	0	1	0	0	1	1	1	0	0	0	0	0	1	1	2	2	0	0	0	2	0	2	1	0	0	0	2	0	0	0	1	0	0	0	2
510	0	2	0	1	0	1	2	1	0	1	0	1	2	2	0	0	0	1	1	0	2	0	2	0	0	1	2	1	2	2	1	1	1	1	1	2	1	0	1	1	1	1	1	0	0	0	0	0	2
511	0	2	0	0	0	1	2	0	2	2	0	1	1	0	1	0	0	1	0	0	2	0	1	0	0	1	0	0	1	1	1	1	2	1	0	1	1	0	2	2	0	1	1	0	0	0	0	0	0
512	0	1	0	0	1	2	1	1	0	2	1	0	0	0	0	0	0	0	1	1	2	1	2	0	0	0	1	0	2	2	0	1	1	1	0	1	2	1	0	0	0	0	0	0	0	0	0	0	1
513	1	2	0	0	0	0	2	1	0	1	0	0	0	0	0	0	0	1	0	0	1	1	2	0	0	0	1	0	2	2	1	1	1	1	0	1	1	0	0	0	1	0	0	0	0	0	0	0	1
514	0	1	0	0	0	1	2	1	1	2	0	1	1	1	0	0	0	0	0	0	2	0	2	0	0	1	1	1	1	1	1	0	1	0	0	0	1	1	0	0	1	1	1	0	1	1	0	0	2
515	1	1	0	1	0	1	2	0	2	2	0	1	1	0	1	0	0	0	0	0	2	1	2	0	0	1	1	1	1	1	2	1	1	0	0	1	2	0	0	0	2	0	0	0	0	0	0	0	0
516	0	1	0	0	1	1	2	1	1	2	0	0	1	0	0	1	0	2	1	1	2	0	1	0	0	2	2	0	2	1	0	0	1	1	1	1	2	0	0	0	1	1	1	0	1	0	0	0	1
517	0	1	0	0	0	0	1	0	0	0	1	1	2	1	0	1	0	1	1	1	1	0	2	0	0	2	1	1	2	1	1	0	0	2	1	2	2	0	0	0	2	1	0	0	1	0	0	1	2
518	0	1	0	1	0	1	2	1	0	1	0	0	0	0	0	0	0	1	0	0	2	1	2	0	0	2	1	0	1	1	2	0	1	1	0	1	1	0	0	0	2	1	1	0	1	1	0	0	0
519	0	2	0	0	0	1	1	0	1	1	1	0	1	1	0	0	0	0	0	0	1	0	2	0	0	1	2	0	2	2	0	0	1	1	0	1	1	1	0	0	1	0	0	1	1	1	0	0	0
520	0	0	0	0	0	1	1	1	0	1	0	1	1	1	0	0	0	1	2	2	1	1	1	0	0	0	2	1	2	2	0	0	1	2	0	2	1	0	1	1	0	0	0	0	0	0	0	0	1
521	0	1	0	0	1	2	2	0	0	0	0	0	0	0	0	0	0	1	1	1	2	1	2	0	0	1	2	0	2	2	1	0	1	0	0	0	1	0	0	0	0	0	0	0	0	0	0	0	2
522	1	1	0	0	0	1	2	0	2	2	0	1	1	1	0	0	0	1	1	1	2	0	2	0	0	0	2	0	2	2	0	1	2	0	0	1	0	0	2	2	0	0	0	1	0	0	1	0	1
523	1	1	1	1	0	2	1	0	1	1	0	0	2	1	0	0	0	0	0	0	1	1	2	0	0	0	2	0	2	1	0	1	1	0	0	0	2	0	0	0	1	1	0	0	0	0	0	0	1
524	1	1	1	1	0	1	1	1	1	2	0	1	1	1	0	0	0	0	1	1	2	0	2	0	0	2	1	0	1	1	0	0	0	1	0	1	1	0	0	0	0	1	1	0	1	1	0	1	1
525	0	2	0	0	0	1	1	0	0	0	1	1	1	1	0	0	0	0	0	0	2	0	1	0	0	1	0	0	1	2	1	0	0	2	2	2	1	0	1	1	1	1	1	0	1	1	0	0	1
526	0	2	1	1	0	1	2	1	1	2	0	0	1	0	0	0	0	1	1	1	1	1	2	0	0	1	1	1	2	1	1	1	0	2	1	2	1	1	0	0	0	0	0	0	0	1	0	0	2
527	0	2	0	0	1	1	2	1	0	1	0	0	1	0	0	1	1	1	1	1	1	1	2	0	0	1	1	1	2	2	1	0	1	0	0	1	2	0	2	2	0	0	0	0	1	0	0	0	2
528	1	1	0	0	0	0	1	0	0	0	1	0	1	1	0	0	0	0	1	1	1	0	1	0	0	1	1	0	2	2	0	0	2	1	0	0	1	0	1	0	1	0	0	1	0	0	0	0	1
529	0	1	2	0	0	0	2	0	2	2	0	0	1	1	0	0	0	0	1	1	1	0	2	0	0	1	2	0	2	2	1	1	2	1	0	1	2	0	0	0	1	0	0	0	0	0	0	0	1
530	0	1	0	0	0	1	2	0	1	1	1	0	0	0	0	0	0	0	0	0	0	0	2	1	1	1	1	0	2	2	2	2	2	0	0	1	2	0	1	1	1	0	0	0	0	0	0	0	2
531	0	2	0	0	0	1	2	0	2	2	0	0	0	0	0	0	0	1	1	0	2	1	1	1	1	1	1	0	1	2	1	0	1	1	1	1	2	0	1	1	1	0	0	1	0	0	0	0	1
532	0	2	1	0	0	1	2	0	1	1	1	0	1	1	0	0	1	2	0	0	1	1	1	1	1	0	2	1	2	2	0	1	1	2	1	1	0	1	0	0	0	0	0	0	0	0	0	1	0
533	1	1	0	1	0	2	2	0	2	2	0	0	0	0	0	0	0	1	0	0	2	0	2	0	0	1	1	1	2	2	1	1	1	2	0	2	1	0	0	0	2	1	1	0	1	2	0	0	1
534	0	1	0	2	0	2	2	0	1	1	1	0	0	0	0	0	0	1	0	0	1	0	2	0	0	2	1	2	1	1	1	0	1	1	0	2	1	0	1	1	1	0	0	0	0	0	0	0	1
535	1	2	0	0	0	0	1	0	0	0	1	1	2	2	0	0	0	0	1	1	0	1	2	0	0	2	1	1	2	2	0	1	1	2	0	2	1	0	2	1	0	1	1	0	1	1	0	0	0
536	1	2	1	1	0	1	2	0	2	2	0	0	2	1	0	0	0	1	1	0	2	2	0	1	1	1	2	1	2	2	2	1	1	1	0	1	1	0	0	0	1	0	0	0	1	0	0	1	1
537	0	2	1	0	0	0	1	0	1	1	0	0	1	0	0	1	0	1	1	1	1	1	1	0	0	1	1	0	2	2	1	0	1	1	0	1	2	0	0	0	2	0	0	0	0	0	0	1	2
538	1	1	0	0	0	0	2	0	1	1	1	1	1	1	0	0	1	1	0	1	2	0	2	0	0	1	2	0	2	1	0	0	2	1	0	2	0	1	1	1	0	1	0	0	1	0	0	1	0
539	1	1	0	1	0	2	2	1	1	2	0	0	0	0	0	0	0	0	0	0	2	0	2	0	0	2	2	0	2	2	1	2	2	0	0	0	2	0	2	2	0	1	0	0	1	0	0	0	0
540	1	0	0	0	1	1	1	0	0	0	1	1	1	1	0	0	0	1	1	1	1	0	2	0	0	0	1	0	2	2	0	1	1	1	0	2	1	0	1	0	0	0	1	0	1	0	0	0	1
541	0	1	0	1	0	2	0	0	0	0	2	0	0	0	0	0	0	1	0	1	1	1	1	1	1	1	1	1	1	1	1	1	2	1	0	1	0	1	1	0	0	0	0	0	0	1	0	1	1
542	1	1	0	1	0	1	2	0	0	0	0	2	2	1	1	0	0	0	2	1	1	0	2	0	0	0	1	0	2	2	0	1	1	0	0	0	1	1	0	0	1	1	0	0	0	1	0	0	0
543	1	0	0	1	0	2	2	0	1	1	0	0	0	0	0	0	0	0	2	1	0	0	2	0	0	1	2	0	2	1	1	0	1	2	0	2	1	0	2	2	0	0	0	0	2	1	0	0	1
544	0	1	0	1	0	2	2	0	1	1	1	1	2	2	0	0	0	2	0	0	2	1	2	0	0	1	1	0	2	2	0	0	1	1	0	1	1	0	0	0	1	0	1	0	1	1	0	0	0
545	0	2	0	0	0	0	1	0	1	1	2	0	0	0	0	0	0	1	1	0	2	0	1	0	0	1	2	0	2	2	1	0	1	2	0	2	1	0	1	1	0	0	0	0	0	1	0	1	2
546	1	2	1	0	0	1	2	0	0	0	1	0	1	0	0	1	0	1	0	0	2	0	2	0	0	2	2	0	2	2	1	1	1	2	0	2	1	0	2	2	0	1	1	0	1	1	0	0	1
547	0	1	0	1	1	2	2	0	0	0	1	1	1	1	0	0	0	1	0	0	2	0	1	0	0	1	1	0	2	2	0	1	1	1	0	2	2	1	0	0	0	0	0	0	0	0	0	0	1
548	1	1	0	1	0	1	2	0	0	0	0	1	2	2	0	0	0	0	1	1	2	1	1	1	1	2	0	1	1	1	1	1	2	0	0	0	1	0	0	0	0	2	2	0	2	1	0	0	1
549	1	1	0	0	0	1	2	1	1	1	0	0	0	0	0	0	0	0	1	1	2	1	1	1	1	0	2	0	2	2	0	1	2	1	0	1	1	0	2	2	0	0	0	0	2	0	0	0	1
550	1	1	1	1	0	1	2	0	1	1	0	1	2	1	0	1	0	0	1	1	2	1	2	0	0	1	0	0	2	2	0	0	2	1	0	1	1	0	2	2	0	0	0	0	0	0	0	1	0
551	1	1	1	0	0	2	2	1	0	1	0	0	0	0	0	0	0	0	2	1	2	1	0	0	0	1	1	2	2	2	0	0	0	1	0	1	1	0	1	1	1	1	0	0	1	0	0	0	0
552	1	1	0	0	0	0	2	1	0	1	0	2	2	2	0	0	0	0	1	1	2	1	0	0	0	1	1	0	2	2	0	1	2	1	0	1	1	0	1	1	1	0	0	0	0	0	0	0	1
553	0	0	0	1	0	2	2	0	2	2	0	1	2	2	0	0	1	2	1	1	1	0	2	0	0	2	1	0	2	2	1	1	1	1	0	2	2	0	0	0	1	1	0	0	2	0	0	0	0
554	1	1	0	0	0	2	2	0	0	0	1	0	0	0	0	0	0	0	1	1	2	1	2	0	0	1	2	1	2	2	0	1	1	0	0	0	1	0	0	1	1	1	0	0	1	0	0	0	0
555	1	1	0	1	0	1	1	0	1	1	1	0	0	0	0	0	0	0	2	1	1	0	2	0	0	1	2	1	1	1	1	1	1	2	0	2	2	0	1	1	1	1	0	0	0	0	0	0	0
556	1	1	0	0	0	2	1	0	0	0	1	0	1	0	1	0	0	0	1	1	1	0	2	0	0	0	2	0	2	2	0	1	1	1	0	1	2	1	0	0	1	0	0	0	1	0	0	0	1
557	0	0	0	1	0	2	1	0	0	0	1	0	2	1	0	1	0	2	1	1	2	1	1	1	1	0	2	0	2	1	0	0	0	2	2	2	0	0	1	1	1	1	1	0	1	1	0	0	2
558	1	1	0	0	1	2	2	0	2	2	0	0	1	0	0	0	0	0	0	0	1	0	1	0	0	2	2	1	2	2	1	1	0	2	0	2	1	0	2	1	0	0	0	0	1	1	0	0	2
559	0	1	0	0	0	0	2	0	0	0	0	0	0	0	0	0	0	1	0	0	2	0	1	0	0	1	1	1	2	1	2	2	2	0	0	1	2	0	0	0	2	0	0	1	0	0	0	0	0
560	1	1	0	1	0	1	2	0	1	1	0	0	1	0	0	1	0	1	0	0	2	1	1	0	0	1	1	0	2	2	0	0	1	1	0	1	2	0	0	0	2	0	0	0	0	0	0	0	1
561	1	0	0	2	1	2	1	0	0	0	1	0	0	0	0	0	0	0	1	1	2	1	2	0	0	0	2	1	2	2	0	0	0	2	0	0	1	1	0	0	1	0	0	0	0	1	0	0	0
562	0	2	0	0	1	1	1	0	0	0	2	1	2	0	1	0	0	0	1	1	2	0	2	0	0	2	2	0	2	2	1	0	1	1	0	1	2	0	0	0	2	1	1	0	1	1	0	0	1
563	0	1	0	0	0	1	2	0	0	0	0	0	0	0	0	0	0	1	0	0	1	0	2	0	0	0	0	1	2	2	1	1	1	2	1	2	1	0	1	1	1	0	0	0	1	1	0	0	1
564	1	1	0	1	0	1	2	1	0	1	0	0	0	0	0	0	0	0	0	1	2	1	0	0	0	1	1	0	1	1	0	0	1	1	0	1	1	0	1	1	0	0	0	1	0	1	0	0	0
565	1	1	0	1	1	2	1	0	1	1	1	0	1	1	0	0	0	0	1	1	2	0	2	0	0	1	1	0	2	2	0	0	1	1	0	1	2	0	0	0	1	0	0	2	0	0	0	1	1
566	0	0	0	0	0	1	2	0	2	2	0	1	1	1	0	0	0	0	0	0	1	1	2	0	0	0	2	0	1	1	1	0	1	1	1	1	1	0	2	2	0	1	1	1	1	2	0	0	0
567	0	2	0	0	0	1	2	0	2	2	0	1	1	0	1	0	0	0	1	1	2	1	2	0	0	0	1	1	2	1	1	1	2	2	0	2	1	0	1	0	1	0	0	0	1	1	0	0	0
568	0	1	0	0	0	0	1	0	1	1	1	1	1	1	0	0	0	0	1	1	1	1	2	0	0	1	2	0	2	1	1	0	0	2	1	2	1	0	1	1	1	0	0	0	1	0	0	0	1
569	1	1	0	1	0	1	2	0	0	0	1	0	0	0	0	1	0	0	1	1	1	0	2	0	0	1	1	1	2	2	1	0	1	2	1	1	1	0	1	1	1	1	1	0	2	0	0	0	0
570	1	0	0	0	0	0	2	0	0	0	1	0	0	0	0	0	0	0	0	0	2	0	2	0	0	0	1	0	2	1	1	0	1	1	0	2	1	0	1	1	1	0	0	0	0	2	0	0	1
571	0	0	0	1	1	2	2	0	2	2	0	0	1	0	0	0	0	1	2	2	1	0	2	0	0	1	1	0	1	2	1	2	1	1	0	1	1	0	1	1	1	0	0	1	0	0	0	0	1
572	0	1	1	0	0	2	2	0	1	1	0	0	0	0	0	0	0	0	0	0	2	0	2	0	0	2	2	0	2	2	0	0	0	2	0	0	1	0	1	0	1	0	0	0	1	1	0	2	2
573	0	0	0	0	1	2	2	0	1	1	0	0	0	0	0	0	0	0	1	0	2	0	2	0	0	2	2	1	2	2	1	2	2	1	1	2	1	0	0	0	1	0	0	0	0	1	0	0	2
574	0	2	0	0	0	1	2	0	1	1	1	0	0	0	0	0	1	1	1	1	1	0	2	0	0	1	2	0	2	2	0	1	1	1	0	1	1	0	0	0	2	1	0	0	0	0	0	0	0
575	1	2	0	0	0	0	2	0	1	1	2	0	1	0	0	1	0	1	0	0	2	0	2	0	0	1	2	0	2	2	1	0	1	0	0	2	1	0	1	1	1	0	0	0	0	1	0	1	2
576	1	1	0	1	0	1	1	0	1	1	1	1	2	1	0	0	0	0	1	1	2	0	2	0	0	1	2	0	2	2	0	0	1	2	0	2	1	0	1	0	1	0	0	0	0	0	0	0	1
577	0	0	0	1	0	2	0	0	0	0	1	1	2	1	0	0	0	0	0	0	2	0	2	0	0	1	2	0	2	1	1	0	2	1	0	0	1	0	0	0	1	0	0	0	1	0	0	0	0
578	0	2	0	0	0	0	2	0	1	1	0	1	1	1	0	0	0	0	0	0	2	1	2	0	0	0	1	0	2	2	0	0	0	2	2	2	1	1	0	0	1	1	0	0	1	1	0	0	2
579	0	1	0	1	0	2	1	0	1	1	0	0	1	0	0	0	0	2	1	1	2	0	2	0	0	0	1	0	2	2	1	0	0	2	0	2	1	0	2	2	0	1	1	0	0	0	0	0	0
580	1	1	0	1	0	2	2	1	1	2	0	1	1	1	0	0	0	0	1	2	1	0	1	0	0	1	2	0	2	2	1	0	0	2	0	2	1	0	0	0	2	0	0	2	0	2	0	0	0
581	0	1	0	0	0	0	2	0	1	1	1	0	0	0	0	0	1	2	0	0	1	1	2	0	0	1	1	0	2	2	0	1	0	2	0	2	2	0	1	1	1	0	0	0	0	1	0	0	1
582	0	1	1	1	0	2	2	0	0	0	0	0	2	0	0	1	0	0	1	1	2	2	0	1	1	1	1	0	1	1	2	0	0	2	2	2	1	1	0	0	0	1	1	0	1	1	0	0	0
583	0	0	0	0	1	1	1	1	0	1	1	1	1	1	0	0	0	1	0	0	2	1	2	0	0	1	1	1	0	0	2	1	1	2	0	2	1	0	0	0	2	1	1	0	0	0	0	0	0
584	1	0	0	0	0	1	2	1	0	1	0	2	1	1	0	0	0	0	1	1	2	1	0	1	1	0	1	1	2	2	1	0	1	1	0	1	1	0	0	0	2	0	0	0	1	1	0	0	1
585	0	1	0	1	0	1	2	0	1	1	0	0	1	0	0	1	0	1	1	1	2	1	2	0	0	0	2	0	2	1	0	1	1	1	1	2	2	1	0	0	1	0	0	0	1	1	0	0	0
586	1	2	0	0	0	0	2	0	0	0	0	1	1	1	0	0	0	0	2	1	2	0	1	0	0	1	1	0	1	1	0	0	0	2	0	2	2	0	0	0	1	0	1	0	1	0	0	0	2
587	0	2	0	0	0	0	1	1	0	1	1	0	1	0	0	0	0	0	0	0	1	1	2	0	0	0	1	0	2	2	1	1	1	1	0	1	1	0	1	0	1	2	2	0	1	1	0	0	0
588	0	2	0	0	0	0	0	0	1	1	0	0	0	0	0	0	0	0	0	0	1	1	1	1	1	1	2	0	2	2	0	2	2	0	0	1	0	1	1	1	0	1	1	0	0	0	0	0	1
589	0	1	0	0	0	1	1	1	0	1	1	0	1	0	0	1	0	0	1	1	2	0	2	0	0	1	2	0	2	2	0	0	0	1	0	1	1	0	1	1	1	0	0	1	0	1	0	0	0
590	0	1	0	0	0	2	2	0	1	1	0	0	1	0	0	1	0	0	1	1	2	0	1	0	0	1	1	2	2	2	1	1	1	1	0	1	1	0	0	0	1	0	0	1	1	1	0	0	0
591	0	0	0	1	0	2	1	1	0	1	0	0	0	0	0	0	0	2	1	1	1	0	2	0	0	1	2	0	2	2	1	0	1	1	1	1	1	1	0	0	0	0	0	0	0	0	0	0	1
592	1	1	0	0	1	1	1	1	1	2	0	1	2	1	0	0	0	1	0	0	2	0	1	0	0	1	2	0	2	2	1	1	1	0	0	1	1	0	2	2	0	1	0	0	2	1	0	0	1
593	0	0	0	2	1	2	1	0	1	1	0	1	2	2	0	0	0	0	1	1	2	0	2	0	0	0	2	0	2	2	0	1	1	2	0	2	2	0	2	2	1	0	0	0	1	0	0	1	0
594	0	1	0	0	1	1	2	1	0	1	0	0	0	0	0	0	0	0	2	1	0	1	1	1	1	1	1	0	2	2	0	0	0	2	0	2	2	0	0	0	2	2	2	0	2	1	0	0	2
595	1	2	0	1	0	1	2	1	1	2	0	1	1	1	0	0	1	0	1	1	2	0	2	0	0	1	1	0	2	2	0	0	0	1	0	1	0	1	1	1	0	0	0	0	0	0	0	0	1
596	0	1	0	0	0	0	2	0	2	2	0	0	0	0	0	0	0	0	2	1	1	0	1	0	0	1	2	2	2	2	1	1	1	1	0	1	2	0	0	0	1	0	0	1	1	0	0	1	2
597	1	1	0	1	0	1	1	0	0	0	1	0	0	0	0	0	1	0	1	1	2	0	2	0	0	1	2	0	2	2	2	1	1	2	0	1	2	0	1	1	1	2	2	0	2	1	0	0	0
598	0	0	0	0	0	1	1	0	0	0	1	0	1	0	0	0	0	1	0	0	2	1	1	1	1	1	2	0	2	2	0	0	1	1	0	1	1	0	2	2	0	0	0	1	1	1	0	0	1
599	0	2	0	2	0	2	1	0	0	0	2	1	2	1	0	1	0	2	0	0	2	1	2	0	0	0	1	2	2	2	1	1	2	1	0	1	2	0	0	0	2	0	0	1	2	0	0	0	1
600	1	1	0	1	0	2	0	0	1	1	0	0	1	1	0	0	0	1	1	1	2	0	1	0	0	1	1	0	1	1	2	1	1	1	0	1	1	0	0	0	2	1	1	0	1	2	0	0	0
601	0	2	0	0	0	0	2	0	2	2	0	0	0	0	0	0	0	0	0	0	2	0	2	0	0	1	2	0	2	2	1	1	2	0	0	1	2	0	0	0	2	0	0	0	0	0	0	1	1
602	1	1	0	0	1	1	2	0	2	2	0	0	0	0	0	0	0	0	0	0	2	2	1	1	1	1	1	2	2	2	0	1	2	0	0	1	1	0	1	1	0	0	0	0	0	0	0	0	2
603	0	1	0	0	1	1	1	0	1	1	1	0	0	0	0	0	0	0	0	0	0	1	1	1	1	1	2	1	2	2	2	1	0	2	1	2	1	0	0	0	1	1	1	0	1	0	0	1	2
604	1	2	0	0	0	1	2	0	0	0	1	1	1	0	1	0	0	0	0	0	1	0	0	0	0	1	0	0	2	2	0	2	2	1	0	1	1	0	1	1	1	0	0	0	0	0	0	0	2
605	1	2	1	1	0	1	2	0	1	1	0	1	1	1	0	0	0	0	0	0	2	1	1	1	1	1	1	0	1	1	0	0	1	1	0	1	2	0	0	0	2	1	1	0	1	0	0	0	0
606	0	1	0	0	1	2	2	0	1	1	1	0	1	0	0	0	0	0	0	0	2	1	2	0	0	0	0	2	1	2	2	0	1	1	1	1	1	0	1	1	1	1	1	0	1	2	0	0	2
607	1	2	0	1	0	2	2	0	2	2	0	1	1	1	0	0	0	0	1	0	1	0	2	0	0	2	2	0	1	1	1	1	2	0	0	0	1	1	0	0	1	1	1	0	1	0	0	0	2
608	1	0	0	0	0	1	2	0	0	0	0	1	2	2	0	0	0	2	1	1	2	1	0	0	0	1	2	1	2	2	0	0	1	2	1	1	1	0	0	0	1	0	0	0	0	2	1	0	0
609	0	2	0	0	0	1	2	0	1	1	0	0	0	0	0	0	0	1	0	1	2	0	2	0	0	1	1	1	1	1	1	1	1	2	1	2	2	0	0	0	2	1	1	0	1	0	0	0	1
610	0	1	0	1	1	2	2	1	0	1	0	1	2	1	0	1	0	0	1	1	2	0	2	0	0	0	2	0	2	2	1	1	2	1	1	1	1	0	1	1	1	0	0	0	0	0	0	0	1
611	0	0	0	0	1	2	1	0	2	2	0	1	2	1	0	0	0	1	2	1	1	0	2	0	0	1	2	0	2	2	2	0	0	1	1	2	0	0	2	1	0	0	0	0	0	2	0	0	1
612	0	1	0	0	1	1	1	0	1	1	1	0	2	1	0	0	0	0	1	0	2	1	2	0	0	1	2	0	2	2	1	0	0	2	1	2	2	0	2	2	0	1	1	0	1	1	0	0	1
613	0	1	0	1	0	1	2	0	0	0	0	0	0	0	0	0	0	1	0	0	1	0	2	0	0	0	1	1	2	1	2	1	2	0	0	0	1	0	1	0	1	0	0	1	0	0	0	0	0
614	1	0	1	0	0	1	2	0	2	2	0	1	1	0	1	0	0	1	2	2	1	0	2	0	0	1	1	0	2	2	0	0	0	1	0	1	1	2	0	0	1	0	0	0	0	0	0	0	0
615	0	1	0	0	0	0	2	0	2	2	0	0	0	1	0	0	0	1	1	1	1	0	2	0	0	1	2	0	2	2	1	1	1	2	1	2	1	0	0	0	1	1	1	0	1	0	0	0	0
616	1	2	0	0	0	1	2	0	1	1	1	1	1	1	0	0	0	2	1	1	2	0	2	0	0	1	1	1	2	2	2	1	1	2	1	1	1	0	0	0	1	0	0	0	0	0	0	0	1
617	1	1	0	0	1	2	2	0	0	0	1	0	0	0	0	0	0	0	1	1	2	0	1	0	0	1	1	1	1	1	1	0	0	2	0	2	2	0	1	0	1	0	0	0	0	0	0	0	1
618	1	1	0	0	1	1	2	0	1	1	0	0	0	0	0	0	0	0	0	0	2	0	2	0	0	0	1	2	2	2	0	0	0	0	0	1	1	1	1	1	0	0	0	0	0	0	0	0	1
619	1	2	0	0	0	1	1	0	0	0	1	1	2	1	0	0	0	1	1	1	1	0	1	0	0	1	1	1	1	1	2	0	0	0	0	1	1	0	1	0	1	0	0	2	0	0	0	0	2
620	0	1	0	1	1	2	2	0	0	0	0	0	1	0	0	1	0	1	1	1	1	1	2	0	0	2	2	0	2	2	0	0	1	2	0	2	0	0	1	1	0	1	1	0	1	1	0	0	1
621	1	0	0	1	0	2	1	0	1	1	1	1	2	1	0	0	0	0	0	0	1	1	2	0	0	0	2	1	2	2	2	2	2	0	0	0	2	0	0	0	2	0	0	0	0	0	0	0	1
622	0	1	1	0	1	2	2	1	0	1	0	1	1	1	0	0	0	1	0	0	1	1	1	0	0	2	2	0	2	2	0	0	1	1	0	2	2	0	1	1	1	0	0	0	0	1	0	0	1
623	1	2	0	0	0	1	2	1	1	2	0	0	0	0	0	0	0	0	0	0	1	0	2	0	0	1	2	0	2	2	1	1	2	1	0	1	2	0	2	2	0	0	0	0	0	0	0	0	2
624	0	0	0	0	1	1	1	0	0	0	1	1	1	1	0	0	1	2	1	1	2	0	2	0	0	1	1	1	2	2	2	0	1	1	0	2	2	0	1	1	1	0	0	0	1	2	0	0	0
625	0	2	0	0	0	1	2	0	0	0	0	0	0	0	0	0	0	1	0	0	2	0	1	0	0	2	1	0	2	2	0	0	1	2	1	2	0	1	1	1	0	1	0	0	1	0	0	0	0
626	0	2	0	0	0	0	1	1	0	1	1	0	2	1	0	1	0	1	1	1	2	0	1	0	0	1	2	0	2	1	1	0	0	1	1	1	1	0	0	0	1	1	1	0	1	0	0	0	1
627	1	1	0	1	0	2	2	1	1	2	0	1	1	1	0	0	0	0	0	0	2	1	2	0	0	0	2	0	2	2	0	2	2	1	0	2	1	0	1	0	2	0	0	0	0	0	0	0	0
628	0	1	0	1	0	2	2	0	2	2	0	0	0	0	0	0	0	0	0	0	2	0	2	0	0	2	2	0	2	1	0	1	0	1	0	1	1	0	0	0	2	0	0	0	0	1	0	0	0
629	0	2	0	1	0	1	2	1	0	1	0	0	0	0	0	0	0	0	0	0	1	1	1	1	1	1	2	0	2	2	1	2	2	0	0	0	1	0	1	1	1	0	0	0	0	0	0	0	1
630	0	1	0	0	0	0	2	0	1	1	0	1	1	1	0	0	0	1	0	0	2	0	2	0	0	1	1	0	1	1	0	0	0	2	0	1	1	0	2	2	0	1	1	0	1	1	0	1	2
631	0	1	0	0	0	0	1	0	1	1	0	0	0	0	0	0	0	1	0	0	2	1	2	0	0	1	0	0	1	2	1	2	2	0	0	0	1	0	1	1	1	0	0	0	0	1	0	0	0
632	0	1	0	0	0	0	1	0	0	0	2	0	0	0	0	0	0	0	0	0	2	0	1	0	0	1	0	1	1	0	2	1	1	0	0	1	1	0	0	0	2	0	0	0	1	1	0	0	2
633	0	2	0	1	0	1	1	0	0	0	2	0	0	0	0	0	0	0	1	1	2	2	2	0	0	0	0	0	1	1	2	1	1	0	0	1	1	0	0	0	2	1	0	0	1	0	0	1	0
634	1	1	0	1	0	2	2	1	0	1	0	1	2	1	0	1	0	1	2	1	2	0	1	0	0	1	0	1	1	1	1	0	1	1	0	1	2	0	0	1	1	1	1	0	1	1	0	0	1
635	0	1	0	0	1	1	1	0	0	0	1	0	1	0	0	0	0	1	2	1	1	0	2	0	0	1	2	0	2	2	1	0	1	1	0	1	0	0	1	1	1	0	0	0	1	0	0	1	2
636	1	1	0	1	0	2	1	1	1	2	1	0	0	0	0	0	0	0	0	0	2	0	2	0	0	0	2	0	2	2	0	0	0	2	0	2	0	1	0	0	0	1	0	0	1	0	0	1	2
637	1	1	0	1	1	2	2	1	0	1	0	1	1	1	0	0	0	0	0	0	2	1	0	0	0	0	1	1	2	2	0	1	1	0	0	1	2	0	0	0	2	0	0	0	1	1	0	0	1
638	0	2	1	1	0	1	2	0	0	0	0	1	1	1	0	0	0	0	0	0	0	0	2	0	0	1	2	0	2	2	1	0	1	2	0	1	2	0	0	0	1	1	1	0	1	1	0	0	1
639	1	2	0	0	1	1	2	0	1	1	1	2	2	1	1	0	0	1	1	1	2	0	2	0	0	0	2	1	2	2	1	0	1	0	0	1	1	0	0	0	1	0	1	0	1	1	0	0	0
640	1	0	1	0	0	1	1	0	0	0	0	0	1	1	0	0	0	0	0	0	1	0	2	0	0	1	0	0	2	2	0	0	0	2	0	2	1	0	1	1	1	0	0	0	0	2	0	0	1
641	1	2	0	0	0	0	2	1	1	2	0	1	2	2	0	0	0	0	0	0	2	0	2	0	0	1	1	0	2	2	0	0	1	2	0	2	2	0	0	0	1	0	0	0	2	1	0	1	0
642	1	1	0	1	0	1	2	0	0	0	1	0	0	0	0	0	1	1	1	1	1	0	2	0	0	0	2	0	2	2	1	0	1	1	0	1	1	0	0	0	1	0	0	1	0	0	0	0	1
643	0	0	0	1	0	2	2	0	2	2	0	1	2	2	0	0	0	0	0	0	2	0	2	0	0	0	2	0	2	2	0	1	2	1	0	1	0	0	2	2	0	2	2	0	2	1	1	0	0
644	0	1	0	0	0	0	1	2	0	2	0	1	2	1	0	0	0	0	2	2	0	1	2	0	0	0	0	1	1	1	1	0	0	1	1	1	1	0	1	1	1	0	0	0	1	1	0	0	1
645	0	0	0	0	1	2	2	1	0	1	0	0	1	0	0	0	0	1	1	1	1	2	2	0	0	0	2	0	2	2	0	1	1	2	0	2	1	0	2	2	0	0	0	1	0	1	0	0	1
646	1	2	1	1	0	1	1	0	2	2	0	1	1	2	0	0	0	1	1	0	2	0	2	0	0	1	2	1	2	2	0	0	2	0	0	1	2	0	0	0	1	0	0	0	0	0	0	0	2
647	1	1	0	1	0	1	2	0	0	0	0	0	1	0	0	0	0	0	0	0	2	0	1	0	0	2	2	0	2	1	0	1	1	1	1	1	2	0	1	1	1	0	0	0	0	0	0	0	1
648	0	0	0	0	1	1	2	0	2	2	0	0	2	0	1	1	0	0	2	1	2	0	2	0	0	0	2	0	2	2	0	0	0	2	1	2	0	0	2	2	0	0	0	0	0	0	0	0	2
649	0	2	0	1	0	2	2	1	0	1	0	1	1	1	0	0	0	0	1	1	2	0	2	0	0	0	2	0	2	2	1	0	1	2	2	2	1	0	1	1	0	1	1	0	1	0	0	0	1
650	0	2	0	1	0	1	2	1	1	2	0	2	2	1	1	0	0	0	1	1	2	0	2	0	0	0	2	0	2	2	1	0	0	2	1	2	1	0	0	0	1	0	0	0	0	0	0	0	0
651	0	1	0	0	1	1	2	1	0	1	0	0	1	0	0	1	0	1	1	1	2	0	2	0	0	1	1	1	2	1	1	0	0	2	0	2	2	0	2	2	1	0	0	1	0	0	1	0	1
652	0	2	1	2	0	2	1	0	1	1	1	0	1	0	0	0	1	0	1	1	2	1	2	0	0	0	1	0	2	2	1	0	0	2	0	2	2	0	0	0	2	0	0	0	0	0	0	0	0
653	1	1	0	0	1	1	2	1	0	1	0	1	1	1	0	0	0	1	2	2	1	1	2	0	0	2	2	0	2	1	0	0	0	2	2	2	0	0	1	1	0	0	0	0	0	0	0	0	1
654	1	2	0	0	0	0	2	0	0	0	0	2	2	2	0	0	0	0	0	0	2	1	2	0	0	1	1	1	1	1	2	0	1	1	0	1	1	0	1	1	0	0	0	1	0	1	0	0	0
655	0	2	0	1	0	1	1	0	1	1	0	1	2	1	0	1	1	0	1	1	2	1	1	1	1	0	1	0	2	2	0	1	2	2	1	2	2	0	0	0	1	0	0	0	0	0	0	0	0
656	1	2	0	1	0	1	2	1	0	1	0	0	0	0	0	0	0	0	1	1	0	0	2	0	0	1	0	2	1	1	2	1	1	0	0	0	2	0	1	1	1	0	0	0	0	0	0	0	2
657	1	1	1	0	0	2	2	0	0	0	1	0	0	0	0	0	0	0	0	0	2	0	2	0	0	1	1	2	2	2	0	2	2	0	0	1	0	0	1	1	1	0	0	0	0	0	1	0	0
658	1	0	0	1	1	2	2	0	0	0	0	0	0	0	0	0	0	1	0	0	2	0	2	0	0	2	0	0	1	1	2	0	2	1	0	2	1	0	2	2	0	0	0	0	0	0	0	0	0
659	1	1	0	0	0	0	1	0	0	0	0	0	0	0	0	0	0	2	1	1	2	1	1	0	0	1	2	1	2	2	2	1	1	0	0	1	1	0	1	1	1	0	0	0	0	0	0	1	1
660	1	2	1	1	0	1	2	0	2	2	0	0	0	0	0	0	0	2	1	1	1	0	2	0	0	1	1	0	1	1	0	1	2	0	0	1	0	0	1	1	0	0	0	0	0	0	0	0	1
661	1	2	0	1	0	1	2	0	0	0	0	1	1	1	0	0	0	0	2	1	2	0	2	0	0	1	2	0	2	2	1	0	1	2	0	2	1	0	0	0	1	0	0	0	0	0	0	0	1
662	1	1	0	0	1	1	2	0	1	1	1	0	1	0	0	1	0	0	1	1	2	2	2	0	0	0	1	1	2	1	1	1	0	1	0	1	1	1	0	0	1	0	0	0	0	0	0	0	0
663	1	1	1	0	0	1	2	0	0	0	0	0	0	0	0	0	0	0	1	1	2	0	2	0	0	2	1	0	1	1	1	2	1	2	1	2	1	0	0	1	1	1	1	0	1	0	0	0	1
664	1	0	0	0	0	1	1	0	1	1	0	0	0	0	0	0	0	0	1	1	1	0	2	0	0	2	1	0	2	2	0	1	1	1	0	2	0	0	1	1	1	1	1	0	1	1	0	0	0
665	1	2	0	1	0	1	2	0	0	0	0	0	1	0	0	0	0	0	1	0	1	1	1	0	0	0	1	0	2	1	0	0	0	2	1	2	0	0	2	2	0	0	0	0	0	0	0	0	0
666	1	2	1	1	0	1	2	0	0	0	0	1	1	0	0	0	0	0	0	0	2	0	1	0	0	1	1	0	1	1	0	0	1	0	0	1	1	0	2	2	0	1	1	0	1	0	0	1	2
667	0	1	0	1	0	1	1	0	1	1	1	0	1	1	0	0	0	1	0	0	2	0	2	0	0	0	1	1	0	0	2	0	1	2	0	2	0	1	0	0	0	0	0	0	0	2	0	0	2
668	0	2	1	0	0	1	1	1	0	1	1	0	0	0	0	0	0	0	1	1	2	1	2	0	0	0	1	0	2	2	0	1	1	1	0	1	2	0	1	1	1	0	0	0	1	0	0	0	1
669	0	2	1	0	0	0	1	0	0	0	1	0	0	0	0	0	0	0	0	0	2	0	2	0	0	1	2	0	2	2	1	1	1	2	0	2	1	0	1	1	1	0	0	0	0	0	0	1	2
670	0	1	0	1	1	2	1	1	0	1	1	0	1	0	0	0	0	1	1	1	2	0	2	0	0	2	2	0	2	2	0	1	2	1	1	1	2	0	1	1	0	1	1	0	1	0	0	0	2
671	1	1	0	0	0	1	1	0	0	0	1	0	1	0	0	0	0	1	0	0	2	1	2	0	0	1	2	1	2	2	1	2	2	0	0	0	1	0	1	1	0	1	0	0	1	0	1	0	1
672	1	1	0	0	1	2	1	0	0	0	1	0	0	0	0	0	0	0	0	0	0	0	2	0	0	1	2	0	2	2	1	2	1	0	0	1	1	0	1	1	1	0	0	1	0	1	0	0	1
673	0	2	0	1	0	1	1	0	1	1	0	0	0	0	0	0	1	0	1	1	2	0	2	0	0	0	1	0	2	2	0	2	2	0	0	0	1	0	0	0	2	0	0	0	0	0	0	1	2
674	1	2	0	0	0	0	2	0	1	1	1	0	0	0	0	0	0	1	0	0	2	0	2	0	0	1	1	1	2	2	0	0	1	0	0	1	0	0	1	1	0	0	0	0	0	0	0	0	0
675	0	2	0	0	0	0	2	0	0	0	0	0	1	1	0	0	0	1	0	0	1	2	1	1	1	1	2	0	2	2	1	0	1	0	0	2	1	0	0	0	1	1	1	0	1	2	0	0	0
676	1	1	0	1	1	2	2	0	0	0	0	1	2	2	0	0	0	0	1	1	2	0	2	0	0	0	1	0	1	1	1	0	1	2	0	1	2	0	0	0	1	0	0	0	0	0	0	0	1
677	0	0	0	1	1	2	2	1	0	1	0	0	0	0	0	0	0	0	0	0	0	0	1	0	0	1	0	0	1	1	1	1	0	2	1	2	1	0	0	0	1	1	1	0	2	1	0	0	1
678	1	1	0	0	0	1	2	0	0	0	0	1	2	1	0	0	0	0	0	0	2	0	2	0	0	0	1	0	2	2	1	1	2	2	1	2	2	0	0	0	1	0	0	1	0	0	0	0	1
679	1	1	0	0	0	0	2	0	0	0	1	0	1	0	0	1	0	1	1	1	2	1	2	0	0	0	1	1	2	2	1	0	1	2	1	2	0	0	2	1	0	1	1	0	1	0	0	0	0
680	1	1	1	1	0	2	2	0	1	1	0	0	1	0	0	1	0	1	1	1	0	1	2	0	0	0	1	0	2	2	0	0	1	1	0	1	2	0	1	0	1	0	0	1	0	0	0	0	1
681	0	2	0	0	0	1	2	0	2	2	0	2	2	1	1	0	0	2	0	0	2	1	2	0	0	2	2	0	2	2	1	0	1	2	2	2	1	1	1	1	0	2	2	0	1	1	0	0	0
682	1	1	0	0	0	2	1	1	1	2	0	1	2	1	0	1	0	2	0	0	2	1	2	0	0	1	1	0	2	2	0	1	1	0	0	0	1	0	1	1	1	0	0	0	0	0	0	0	2
683	0	1	0	0	1	2	2	0	1	1	0	1	2	1	0	0	0	0	1	1	0	0	1	1	1	1	2	0	2	2	1	0	2	0	0	0	1	0	0	0	2	1	1	0	1	0	0	0	1
684	0	1	1	0	0	2	2	0	1	1	0	1	2	1	0	0	0	0	0	1	1	1	0	0	0	0	1	0	2	2	0	0	1	1	0	1	0	1	0	0	0	1	0	0	1	0	0	0	1
685	1	2	1	1	0	1	2	0	1	1	0	1	2	1	0	0	0	0	0	0	1	0	2	0	0	0	2	0	2	2	1	0	0	1	1	2	1	0	0	0	2	1	1	0	2	2	0	1	0
686	0	0	0	1	1	2	0	0	0	0	2	0	2	2	0	0	0	0	0	0	2	0	2	0	0	1	1	1	2	2	2	1	1	0	0	1	0	0	0	0	1	1	1	0	2	0	0	0	1
687	0	0	1	0	1	2	1	0	0	0	2	0	0	0	0	0	0	0	0	0	2	0	1	0	0	2	0	1	1	1	1	0	0	2	2	2	1	0	2	2	0	0	0	0	0	0	0	0	0
688	1	2	0	0	0	1	2	1	0	1	0	0	2	0	0	1	0	0	2	2	0	0	1	0	0	1	2	0	2	2	1	0	1	2	0	2	1	0	1	1	1	0	0	1	0	0	0	0	1
689	0	2	0	0	0	0	1	0	1	1	0	0	0	0	0	0	0	1	1	1	2	0	2	0	0	1	1	1	2	2	1	0	1	1	1	1	1	0	2	2	0	0	0	2	0	0	0	0	1
690	1	0	0	0	1	1	2	0	2	2	0	1	2	1	1	0	0	1	0	0	1	1	1	1	1	1	1	1	2	2	0	1	2	0	0	1	1	0	1	1	1	0	0	0	0	0	0	0	1
691	1	0	0	0	2	2	0	0	0	0	2	0	1	1	0	0	0	0	0	0	1	0	2	0	0	1	2	0	2	2	0	0	1	1	1	2	1	0	1	0	1	1	1	0	0	1	0	1	2
692	0	2	0	0	0	0	2	1	0	1	0	0	1	1	0	0	0	2	0	1	2	0	2	0	0	0	1	1	2	2	0	0	0	1	1	1	2	0	0	0	1	0	0	0	0	1	0	1	1
693	1	1	0	0	0	1	2	1	0	1	0	0	2	1	0	0	0	0	1	1	1	0	2	0	0	2	2	0	2	2	0	0	0	2	0	2	2	0	0	0	2	1	1	0	1	0	0	0	2
694	0	1	1	0	0	1	2	0	0	0	1	0	0	0	0	0	0	1	0	0	1	1	2	0	0	2	2	0	2	2	1	1	1	1	0	2	2	0	0	0	1	1	1	0	1	1	0	0	0
695	0	2	0	0	0	0	1	0	0	0	2	0	0	0	0	0	0	1	1	1	0	1	1	1	1	0	1	0	2	2	0	2	2	0	0	1	1	0	0	0	2	1	0	0	0	1	0	0	0
696	0	2	0	0	1	1	2	0	1	1	1	0	1	1	0	0	0	1	0	0	2	1	0	0	0	0	1	1	2	2	0	1	1	0	0	2	0	0	1	1	0	1	1	0	2	0	0	0	1
697	1	1	0	0	0	2	1	0	0	0	1	0	0	0	0	0	0	1	1	1	2	0	2	0	0	1	1	1	1	1	1	0	2	1	0	2	2	0	0	0	1	0	0	0	0	0	0	0	2
698	0	0	0	0	2	2	2	0	0	0	1	0	0	0	0	0	0	1	0	0	2	0	1	0	0	1	2	2	2	2	0	0	0	2	0	2	1	0	1	1	1	0	0	0	0	0	0	1	1
699	0	1	1	1	0	1	1	1	0	1	1	1	1	1	0	0	0	1	2	2	1	0	2	0	0	1	2	0	2	1	0	1	2	0	0	0	0	0	1	1	0	0	0	0	0	0	0	0	0
700	1	2	0	0	0	0	1	1	0	1	1	0	0	0	0	0	0	1	1	0	2	0	1	1	1	1	1	0	2	2	0	0	2	0	0	1	1	0	0	0	1	0	0	0	0	0	0	0	0
701	1	1	0	0	0	1	2	1	1	2	0	0	1	0	0	1	1	1	0	0	1	0	2	0	0	1	1	1	2	2	1	1	1	1	0	1	1	0	2	2	0	0	0	0	1	1	0	0	1
702	1	1	0	1	0	2	2	0	0	0	0	0	0	0	0	0	0	0	0	0	1	1	2	0	0	0	0	0	2	2	0	0	1	1	1	1	0	1	1	1	0	0	0	0	0	0	0	1	0
703	0	1	0	0	0	1	2	0	1	1	0	1	2	1	0	1	0	1	0	1	1	0	1	0	0	2	2	0	2	2	1	1	1	2	0	2	1	0	0	0	2	1	1	0	1	1	0	0	0
704	0	1	0	0	1	1	2	0	0	0	1	0	0	0	0	0	0	0	0	0	2	0	2	0	0	0	0	1	1	1	1	1	1	1	0	2	1	1	1	1	0	1	1	0	1	0	0	0	1
705	1	2	0	0	0	0	1	0	1	1	1	0	0	0	0	0	0	1	0	0	2	0	2	0	0	0	1	1	1	1	2	1	1	1	0	2	2	0	1	1	1	1	1	0	1	0	0	0	1
706	0	1	0	0	0	1	2	1	1	2	0	0	1	2	0	0	0	1	0	1	1	0	2	0	0	1	2	0	2	2	2	0	2	0	0	1	2	0	1	1	1	1	1	0	0	0	0	0	1
707	0	2	0	0	0	0	2	1	0	1	0	0	1	0	0	0	0	0	1	0	1	0	1	0	0	0	2	0	2	2	0	2	1	1	0	2	1	0	1	1	0	1	1	0	0	2	0	0	1
708	1	1	0	0	0	1	2	0	0	0	0	1	0	0	0	0	0	1	1	1	1	0	2	0	0	1	1	0	2	2	0	1	2	2	0	2	2	0	2	2	0	1	1	1	1	2	0	1	1
709	0	1	0	0	0	1	1	0	1	1	0	0	0	0	0	0	0	2	0	0	2	0	1	0	0	1	1	1	2	2	1	0	0	2	0	2	1	0	2	2	0	0	0	0	1	0	0	0	0
710	1	0	0	0	1	2	2	0	1	1	0	1	2	1	0	0	0	1	0	0	2	0	2	0	0	1	1	0	2	2	0	1	1	1	1	1	2	0	0	0	1	1	1	0	1	2	0	0	1
711	0	0	0	0	0	1	2	0	2	2	0	1	1	0	1	0	1	2	0	0	1	0	2	0	0	0	1	1	2	2	2	1	1	1	0	2	1	0	0	0	1	0	0	0	0	1	0	0	1
712	0	1	0	1	0	1	1	0	0	0	1	0	1	0	0	1	0	0	0	0	0	1	2	0	0	2	0	1	2	2	1	1	0	1	0	1	1	0	0	0	1	1	0	0	1	0	0	0	1
713	1	1	0	0	1	1	1	0	2	2	0	0	0	0	0	0	1	0	1	1	2	1	2	0	0	1	1	2	2	2	2	1	1	0	0	1	1	0	0	0	2	0	0	0	0	0	0	0	1
714	1	0	0	0	0	1	1	0	2	2	0	0	0	0	0	0	0	1	0	0	2	0	2	0	0	1	2	0	2	2	1	0	2	2	0	2	1	0	1	1	1	0	0	0	1	0	0	0	0
715	0	1	0	0	0	1	2	0	1	1	2	0	0	0	0	0	0	0	0	0	0	0	2	0	0	1	2	1	2	2	2	1	2	1	0	1	1	0	0	1	1	0	0	1	0	0	0	0	2
716	0	2	0	0	0	1	2	0	0	0	0	1	1	1	0	0	0	0	0	0	2	0	1	0	0	1	2	1	2	2	1	0	0	2	0	0	2	1	0	0	0	0	0	2	0	0	0	0	1
717	1	2	0	0	0	0	2	0	0	0	0	0	0	0	0	0	0	0	0	0	2	0	2	0	0	1	1	0	2	2	1	0	1	2	1	2	1	0	1	0	1	1	1	0	1	0	0	0	2
718	0	1	0	1	1	2	1	0	1	1	1	0	0	0	0	0	0	2	1	1	2	0	2	0	0	0	1	0	2	2	0	1	1	2	1	2	1	0	0	0	1	0	0	0	1	1	0	0	1
719	1	1	0	1	0	2	1	0	1	1	0	0	0	0	0	0	0	1	0	0	2	0	2	0	0	0	2	0	2	2	1	1	1	1	0	2	1	0	0	0	0	0	0	0	1	0	0	0	2
720	0	1	0	0	0	1	1	0	0	0	1	0	0	0	0	0	0	0	0	0	2	1	1	1	1	0	2	0	2	2	2	0	0	1	1	2	2	0	1	1	1	0	1	0	1	1	0	0	0
721	0	0	0	0	2	2	1	0	0	0	1	0	0	0	0	0	0	1	2	2	1	2	1	1	1	1	2	0	2	2	0	1	2	1	1	1	1	0	1	1	0	0	1	0	1	1	0	0	1
722	0	2	0	0	0	1	1	0	0	0	0	0	0	0	0	0	0	1	2	2	1	1	0	1	1	1	1	0	1	1	0	0	2	0	0	0	1	1	0	0	0	0	0	0	0	0	0	1	2
723	1	1	0	1	0	1	1	0	0	0	2	1	1	0	1	0	0	1	0	1	1	1	2	0	0	0	1	0	2	2	2	1	1	1	0	2	0	0	1	1	0	1	1	0	1	1	0	0	1
724	1	0	1	0	1	2	1	0	1	1	0	0	1	0	0	0	0	0	0	0	2	0	1	0	0	2	2	2	2	2	1	1	1	2	0	2	2	0	0	1	1	0	0	1	0	0	0	0	1
725	1	1	0	0	0	1	2	1	0	1	0	1	1	1	0	0	0	2	0	1	2	1	2	0	0	2	2	1	2	2	2	1	1	0	0	0	1	0	0	0	1	0	0	2	0	2	0	1	0
726	0	2	0	0	0	0	1	0	0	0	1	0	1	0	0	0	0	2	1	1	1	0	1	0	0	2	2	1	2	2	0	1	1	1	0	2	2	0	0	0	2	0	0	0	0	0	0	1	1
727	0	0	0	0	1	2	1	0	2	2	0	0	1	0	0	1	0	1	0	1	2	1	2	0	0	0	1	0	2	2	0	0	2	2	0	2	1	0	0	0	0	2	2	0	2	1	0	1	2
728	1	1	0	0	0	1	1	0	1	1	1	1	0	0	0	0	0	0	0	0	1	0	1	0	0	0	2	1	2	2	0	0	1	1	1	1	0	0	0	0	0	0	0	0	1	1	0	0	1
729	0	2	0	1	0	1	2	0	0	0	0	0	0	0	0	0	0	2	1	1	1	0	1	0	0	1	1	0	2	2	0	0	1	0	0	0	0	0	0	0	1	1	1	0	1	1	0	0	1
730	0	1	0	1	1	2	1	0	1	1	1	0	0	0	0	0	0	2	1	1	1	0	2	0	0	1	2	1	1	1	1	0	1	0	0	0	1	0	0	0	2	0	0	1	0	0	0	0	0
731	1	1	0	1	1	2	2	0	1	1	0	0	0	0	0	0	0	1	0	0	2	1	2	0	0	1	1	0	2	1	1	2	2	0	0	0	0	0	2	2	0	0	0	1	1	0	0	0	1
732	1	1	1	1	0	1	2	0	2	2	0	0	0	0	0	0	0	0	1	1	2	0	2	0	0	2	1	1	2	2	1	0	1	1	1	1	2	0	0	0	2	1	1	0	1	2	0	0	1
733	0	0	1	0	1	2	2	1	0	1	0	0	0	0	0	0	0	0	2	2	1	0	2	0	0	2	1	1	2	2	2	1	2	1	0	1	1	1	0	0	1	0	1	0	1	1	0	0	0
734	0	2	0	1	0	1	1	0	1	1	1	1	2	1	0	0	0	0	1	1	1	0	1	1	1	0	2	0	2	2	1	0	1	2	0	2	2	0	0	0	1	0	0	0	0	0	0	0	1
735	1	0	0	0	0	1	2	1	0	1	0	1	1	0	0	0	0	2	1	1	1	1	1	0	0	1	1	1	2	1	1	1	1	0	0	1	1	0	0	1	1	1	1	0	1	0	0	0	1
736	0	2	0	1	0	2	2	0	2	2	0	0	1	1	0	0	0	1	0	0	1	1	2	0	0	1	1	0	2	2	0	0	1	0	0	1	1	0	1	1	0	1	1	1	1	2	0	1	1
737	0	0	0	0	0	1	2	0	1	1	0	0	0	0	0	0	0	0	0	0	2	0	1	0	0	0	0	0	1	1	1	1	1	2	1	1	1	1	0	0	0	0	0	0	0	2	0	0	0
738	0	2	0	0	0	0	2	0	1	1	2	1	1	1	0	0	0	0	0	1	2	1	1	1	1	1	1	0	1	1	0	0	1	1	0	1	1	0	0	0	2	0	0	0	0	0	0	1	2
739	1	0	0	0	0	1	1	0	0	0	2	1	1	1	0	0	0	1	0	1	1	0	2	0	0	1	2	1	1	1	1	0	0	1	1	2	1	0	0	0	0	0	0	0	0	0	0	0	0
740	1	0	1	0	1	2	1	0	1	1	1	0	1	0	0	0	0	0	1	1	1	0	2	0	0	2	2	0	2	2	0	1	1	0	0	1	2	0	2	2	0	0	1	0	1	0	0	0	0
741	1	0	0	0	1	2	2	0	1	1	1	0	1	0	0	1	0	1	1	1	1	0	2	0	0	0	0	0	1	1	1	1	0	2	1	2	1	0	0	0	1	1	1	1	1	2	0	0	2
742	0	2	1	2	0	2	2	0	0	0	0	0	1	0	0	0	1	1	0	0	2	0	2	0	0	2	1	0	2	2	0	1	1	1	0	2	1	0	1	1	1	0	0	1	0	0	0	0	1
743	1	2	0	0	0	1	2	1	1	2	0	0	1	0	0	1	0	0	0	1	2	1	2	0	0	0	1	0	1	1	2	0	0	1	1	1	2	0	0	0	2	0	0	2	0	2	0	0	1
744	1	2	1	1	0	1	2	0	1	1	1	1	1	1	0	0	0	2	1	1	1	1	2	0	0	2	1	0	2	2	0	0	1	1	0	1	0	0	2	2	0	1	0	0	1	1	0	0	0
745	0	2	1	1	0	1	1	0	0	0	0	1	0	0	0	0	1	1	0	0	1	1	2	0	0	1	1	0	1	1	1	0	1	1	0	2	2	0	1	0	1	0	0	1	0	0	0	1	0
746	1	2	1	0	1	1	2	0	1	1	0	1	1	0	0	0	0	1	0	0	2	1	2	0	0	1	2	0	2	2	1	0	1	1	1	1	2	0	0	0	2	1	1	0	0	0	0	0	1
747	0	1	0	0	0	2	1	1	0	1	1	0	0	0	0	0	0	0	1	1	2	0	1	1	1	0	2	0	2	2	0	1	2	1	1	1	0	0	2	1	0	0	0	0	0	1	0	0	1
748	1	1	0	0	0	1	2	1	1	2	0	0	1	0	0	0	0	0	0	0	2	0	2	0	0	1	1	0	2	2	1	2	1	2	1	2	1	0	1	1	1	0	1	0	1	1	0	0	0
749	1	0	0	0	0	2	2	0	1	1	1	2	1	1	0	0	0	1	1	1	2	1	2	0	0	2	0	1	1	0	1	0	1	0	0	1	1	0	1	1	1	0	0	0	0	0	0	0	0
750	1	0	0	0	2	2	2	0	1	1	1	0	0	0	0	0	0	0	0	0	2	0	2	0	0	2	2	1	2	2	0	1	1	2	0	2	0	0	1	1	0	0	0	0	0	0	0	0	2
751	1	1	1	1	0	1	2	1	0	1	0	1	2	1	0	0	0	0	2	2	1	0	2	0	0	1	2	1	2	2	1	0	0	2	1	2	1	0	1	1	1	0	0	0	0	0	0	0	1
752	0	1	0	1	0	1	2	1	0	1	0	0	1	1	0	0	0	2	0	0	1	1	2	0	0	1	1	1	2	2	0	0	1	1	0	2	2	0	2	2	0	0	1	0	1	0	0	0	0
753	1	0	0	0	0	1	1	0	0	0	2	0	1	0	0	1	0	0	0	0	0	0	2	0	0	1	2	0	2	2	0	0	0	1	0	1	0	0	2	2	0	0	0	0	0	2	0	0	0
754	0	0	0	1	0	2	2	0	1	1	1	1	1	2	0	0	0	0	1	1	1	0	2	0	0	0	1	1	2	1	2	1	1	2	0	2	0	1	1	0	0	0	0	0	0	0	0	0	0
755	0	1	0	0	0	2	2	0	0	0	1	0	0	0	0	0	0	1	1	0	2	0	2	0	0	2	1	0	2	2	0	1	2	2	0	2	1	0	2	2	0	1	0	0	2	0	0	0	1
756	1	2	0	0	1	1	1	0	1	1	0	1	1	1	0	0	0	1	2	2	1	1	0	1	1	0	2	0	2	1	0	0	0	1	0	1	2	0	1	0	1	1	1	0	1	1	0	0	1
757	1	0	0	0	0	1	1	0	1	1	1	1	1	1	0	0	0	0	2	1	1	0	2	0	0	1	2	0	2	2	1	1	1	2	1	2	1	0	1	1	1	0	0	0	1	0	0	1	0
758	0	0	0	2	1	2	2	1	1	2	0	0	1	0	0	0	0	0	0	0	0	0	2	0	0	0	2	0	2	1	0	1	0	1	0	1	0	0	1	1	1	1	1	0	0	0	0	0	1
759	1	1	0	1	0	1	2	0	1	1	1	0	0	0	0	0	1	1	1	1	1	0	2	0	0	1	2	1	1	1	1	0	2	1	0	1	1	0	0	0	1	1	1	0	1	2	0	0	2
760	0	2	0	2	0	2	2	1	1	2	0	1	2	2	0	0	0	1	0	1	1	1	1	0	0	0	1	1	2	2	0	1	1	1	0	1	1	0	0	0	2	0	0	0	0	1	0	0	1
761	0	1	0	0	1	1	2	0	2	2	0	0	1	0	0	0	0	2	1	1	2	0	1	0	0	1	2	0	2	2	0	0	0	1	0	1	1	0	0	0	1	0	0	0	0	0	0	0	1
762	0	0	0	0	1	2	2	0	0	0	1	1	0	0	0	0	1	1	1	1	1	1	2	0	0	2	1	0	2	2	0	1	1	1	0	2	2	0	0	0	2	1	1	1	1	2	0	1	2
763	1	0	0	0	0	2	2	0	1	1	0	1	1	1	0	0	1	1	2	2	1	0	1	0	0	2	1	0	2	2	1	1	1	1	1	1	0	0	1	1	1	1	1	0	2	1	0	0	1
764	0	1	0	0	0	1	1	1	0	1	0	1	1	1	0	0	0	0	1	2	1	1	2	0	0	1	2	0	2	2	1	2	2	1	0	1	1	1	1	1	0	1	0	0	1	0	0	0	2
765	0	2	0	0	0	0	2	0	1	1	1	0	0	0	0	0	0	1	0	0	2	0	1	0	0	0	2	1	2	2	2	0	1	0	0	1	1	0	2	1	0	1	0	0	1	0	0	1	1
766	0	1	0	0	1	2	2	1	1	2	0	0	0	0	0	0	0	2	1	1	2	0	2	0	0	0	0	2	1	1	2	1	1	0	0	2	2	0	1	0	1	0	1	0	1	0	0	0	2
767	0	1	0	0	0	1	2	0	1	1	0	0	1	1	0	0	0	1	0	1	2	1	1	1	1	1	2	0	2	2	0	1	1	1	1	2	1	0	2	2	0	0	0	0	1	1	0	0	0
768	0	1	0	0	0	1	1	0	0	0	2	0	1	0	0	0	0	2	1	1	1	0	0	0	0	0	2	0	2	2	1	1	2	2	0	2	2	0	1	1	1	1	1	0	1	0	0	0	1
769	1	2	0	0	0	1	2	1	1	2	0	0	0	0	0	0	0	1	0	0	2	0	2	0	0	1	2	0	2	2	0	1	1	2	1	2	1	0	0	0	2	1	1	0	1	0	0	1	0
770	1	1	0	0	0	1	2	0	1	1	0	0	0	0	0	0	0	2	0	0	2	0	2	0	0	1	1	1	0	0	2	0	1	0	0	1	2	0	0	0	2	1	1	0	1	1	0	0	0
771	1	1	0	1	0	2	1	0	0	0	2	0	0	0	0	0	0	0	0	0	1	0	2	0	0	0	2	0	2	2	0	0	2	1	0	0	1	0	1	0	1	0	0	0	0	1	0	0	0
772	1	1	1	0	1	2	1	0	1	1	1	0	1	0	0	0	0	1	0	0	2	0	2	0	0	1	1	1	2	1	1	1	0	2	1	2	0	0	0	0	0	1	1	0	1	0	0	0	2
773	0	0	0	0	0	1	2	0	0	0	1	0	0	0	0	0	0	1	0	0	2	1	2	0	0	1	0	0	1	1	1	1	1	1	0	2	1	0	0	0	1	0	1	0	1	1	0	0	1
774	1	2	0	0	0	0	2	0	1	1	1	1	1	1	0	0	0	0	0	0	2	0	2	0	0	1	1	0	2	2	0	1	2	0	0	0	1	0	2	2	0	0	0	0	0	0	0	1	1
775	0	1	0	1	0	1	0	0	1	1	1	1	2	1	0	1	0	0	1	2	1	0	2	0	0	1	1	1	2	2	1	1	2	1	0	1	1	0	1	1	1	0	0	0	0	0	0	0	1
776	1	1	0	0	0	0	0	0	1	1	1	1	1	1	0	0	0	0	2	1	0	0	2	0	0	0	1	0	2	2	1	1	1	1	1	1	2	0	0	0	2	0	0	1	1	0	0	0	1
777	1	2	0	0	0	0	2	0	1	1	0	0	0	0	0	0	1	2	1	1	2	1	1	1	1	1	2	0	2	2	2	0	1	1	0	2	2	0	0	0	1	0	0	0	0	0	0	0	1
778	0	0	0	0	1	1	2	0	0	0	0	0	1	2	0	0	1	1	1	1	1	0	1	0	0	1	1	0	2	2	0	0	0	2	1	2	1	0	1	1	1	0	0	0	0	1	0	0	1
779	0	1	0	1	0	1	2	1	0	1	0	0	0	0	0	0	0	0	0	0	2	0	2	0	0	2	2	1	2	2	2	0	0	2	0	2	2	0	0	0	1	0	0	0	0	0	0	1	1
780	0	2	0	1	0	1	1	0	2	2	0	0	1	0	0	1	0	1	0	0	2	0	2	0	0	1	1	0	2	1	1	2	1	1	0	2	1	0	0	0	2	0	1	0	1	1	0	0	1
781	0	0	0	0	1	1	1	1	1	2	0	1	1	1	0	0	0	0	1	1	2	0	2	0	0	1	0	1	1	1	1	1	1	1	0	1	0	0	0	0	1	1	1	0	1	1	0	0	1
782	1	1	0	1	0	1	2	0	2	2	0	0	0	0	0	0	0	0	1	1	1	0	2	0	0	1	2	0	2	2	1	0	1	0	0	1	1	0	2	2	0	0	1	0	1	0	0	1	1
783	1	2	0	0	0	0	2	0	0	0	1	0	1	0	0	0	0	0	1	1	1	0	2	0	0	1	2	1	2	2	2	1	1	1	0	1	2	0	0	0	2	1	1	0	1	2	0	1	2
784	0	1	0	0	1	1	2	0	2	2	0	0	2	1	0	0	0	1	0	0	0	0	2	0	0	0	1	1	2	2	0	1	1	1	0	1	1	0	1	0	0	0	0	1	0	0	0	2	2
785	0	1	1	0	0	1	1	0	0	0	1	1	2	1	0	1	0	0	2	1	0	0	2	0	0	1	1	1	0	0	2	0	2	1	0	1	1	0	1	0	1	0	0	0	1	1	0	0	2
786	1	1	1	1	0	2	1	0	0	0	1	1	0	0	0	0	0	0	2	2	1	0	1	1	1	1	1	1	1	1	2	0	1	1	1	1	1	0	1	1	1	0	0	1	2	0	0	1	1
787	0	2	1	1	0	1	1	0	2	2	0	1	2	1	0	0	0	1	2	2	1	0	2	0	0	1	2	0	2	2	0	0	2	0	0	0	1	0	0	0	2	1	1	0	1	2	0	2	2
788	0	0	0	0	2	2	1	0	1	1	1	1	0	0	0	0	0	0	1	1	1	0	2	0	0	0	1	0	2	2	0	0	0	1	1	1	1	0	0	0	2	0	0	0	0	0	0	0	1
789	0	1	0	0	0	0	2	0	1	1	0	0	0	0	0	0	0	1	0	0	2	1	2	0	0	1	1	2	1	1	1	2	2	2	1	2	1	0	0	0	2	1	1	1	1	2	0	0	1
790	1	2	1	0	1	1	2	0	2	2	0	1	1	1	0	0	0	1	1	1	2	0	1	0	0	1	1	1	1	1	1	1	1	1	0	2	1	0	1	0	1	0	0	0	0	0	1	0	0
791	0	0	0	0	0	2	1	0	1	1	1	1	1	1	0	0	0	1	0	1	1	1	1	1	1	0	2	0	2	2	0	0	1	0	0	1	0	0	2	2	0	0	0	1	0	0	0	0	1
792	0	1	0	1	0	1	2	1	0	1	0	1	1	2	0	0	0	0	1	1	1	0	2	0	0	1	0	0	2	2	0	1	2	2	0	2	1	2	0	0	1	2	2	0	2	1	1	0	0
793	1	2	0	0	0	1	2	0	2	2	0	0	0	0	0	0	0	0	0	0	2	0	2	0	0	2	2	1	2	2	2	0	0	2	2	2	1	0	2	2	0	1	1	0	1	1	0	0	1
794	0	1	1	0	0	1	1	1	1	2	1	0	1	0	0	0	0	0	0	0	2	1	2	0	0	1	1	0	1	1	1	1	1	1	1	1	2	0	1	0	1	1	1	0	1	0	0	0	1
795	0	1	0	0	0	0	2	0	1	1	0	1	1	1	0	0	0	0	0	0	2	0	2	0	0	0	2	0	2	1	0	0	1	2	0	2	2	0	0	1	1	0	0	0	0	1	0	0	1
796	0	1	0	0	1	1	2	0	1	1	1	0	0	0	0	0	0	0	0	0	2	0	1	0	0	1	2	0	2	2	1	0	1	2	1	2	1	0	0	0	2	0	0	0	0	2	0	0	0
797	1	0	0	0	0	1	2	0	1	1	1	1	2	0	1	0	1	0	1	1	2	1	2	0	0	1	1	0	2	2	0	1	1	2	0	2	1	0	1	1	0	0	0	0	0	1	0	0	2
798	1	1	0	1	0	2	2	0	0	0	0	0	0	0	0	1	0	1	1	1	1	1	1	0	0	0	1	0	1	1	1	1	1	1	1	1	1	1	0	0	1	0	0	0	0	0	0	1	1
799	0	1	0	0	1	2	1	1	0	1	1	0	1	0	0	1	0	0	0	0	1	0	1	0	0	2	1	1	0	0	2	0	0	2	0	2	1	1	0	0	1	1	1	0	1	0	0	0	0
800	1	1	1	1	0	2	2	1	0	1	0	2	2	2	0	0	0	2	1	1	2	0	2	0	0	2	2	0	2	2	2	1	1	0	0	1	1	0	2	2	0	0	0	0	0	0	0	1	1
801	1	2	0	0	0	0	1	0	1	1	1	0	2	1	0	0	0	1	1	1	1	0	2	0	0	0	1	0	2	2	0	0	0	2	2	2	2	0	1	1	1	1	0	0	0	0	0	0	1
802	0	0	0	0	0	1	0	0	0	0	2	0	0	0	0	0	0	1	0	0	1	0	1	0	0	2	2	1	2	2	0	2	1	2	0	2	1	0	1	1	1	0	0	0	0	1	0	0	1
803	1	2	0	0	0	0	2	1	1	2	0	1	1	1	0	0	0	2	0	1	2	1	1	1	1	0	2	0	2	2	0	2	1	1	0	1	1	1	1	1	0	0	0	0	0	0	0	0	0
804	0	2	1	1	0	1	1	0	1	1	2	0	0	0	0	0	0	0	0	0	2	0	2	0	0	2	1	1	2	2	0	0	1	1	1	1	1	0	0	0	2	0	0	0	1	1	1	0	0
805	1	0	0	0	0	1	2	0	1	1	1	0	0	0	0	0	0	1	0	0	2	0	2	0	0	1	0	1	1	1	1	0	0	2	0	1	2	0	1	0	1	0	0	0	0	0	0	0	1
806	0	1	0	0	0	0	0	0	0	0	1	1	1	1	0	0	0	0	0	1	1	0	1	0	0	1	1	0	2	2	1	0	1	2	0	1	2	0	0	0	2	1	1	0	1	1	0	0	0
807	1	2	1	0	0	0	1	1	0	1	1	0	1	0	0	1	0	0	0	0	2	0	1	0	0	1	2	0	2	1	0	0	0	1	0	1	2	0	1	1	1	0	0	0	0	0	0	0	1
808	1	1	0	0	0	0	2	0	1	1	0	1	1	1	0	0	0	1	1	1	2	0	2	0	0	1	0	1	1	1	1	1	1	2	1	2	2	0	0	0	2	2	2	0	1	1	0	0	1
809	1	2	0	0	0	0	1	0	1	1	1	0	0	0	0	0	0	1	0	0	2	0	1	0	0	2	2	0	2	2	1	2	1	0	0	1	1	0	0	0	1	0	0	0	0	0	0	1	2
810	0	0	0	0	2	2	0	0	1	1	1	0	0	0	0	0	0	0	2	1	0	1	2	0	0	0	1	0	1	1	0	1	2	2	0	2	2	0	0	0	2	0	0	1	0	1	0	0	0
811	1	2	0	0	0	1	1	0	0	0	0	0	2	2	0	0	0	0	1	1	2	0	2	0	0	1	0	1	1	1	1	0	1	0	0	1	2	0	1	1	1	0	0	0	0	0	0	0	1
812	0	1	0	0	1	1	1	0	0	0	1	0	0	0	0	0	0	1	1	1	1	1	2	0	0	1	1	0	2	2	1	0	1	1	0	1	2	0	0	0	1	1	1	0	1	0	0	0	1
813	1	1	0	1	1	2	2	0	1	1	0	0	0	0	0	0	1	2	1	1	2	1	1	1	1	1	2	1	2	2	0	1	1	2	0	2	2	0	1	1	1	0	0	0	0	0	0	0	0
814	1	2	0	1	0	2	2	0	1	1	0	1	1	1	0	0	0	0	1	0	2	0	2	0	0	0	2	1	2	2	0	1	1	1	0	2	2	1	0	0	1	0	0	0	0	0	0	0	0
815	1	2	0	1	0	2	2	0	2	2	0	0	1	1	0	0	0	1	0	1	2	1	0	0	0	1	0	1	1	1	1	1	0	2	2	2	0	1	0	0	0	0	0	0	2	0	0	0	0
816	1	0	0	0	1	2	2	0	0	0	0	0	0	0	0	0	0	1	0	0	1	0	2	0	0	0	1	1	2	2	1	1	2	0	0	0	2	0	1	0	1	0	1	0	1	0	0	0	0
817	0	0	0	0	0	1	1	2	0	2	0	1	2	1	0	0	0	0	0	0	2	1	2	0	0	0	2	0	2	2	0	1	0	2	0	2	1	0	0	0	1	0	0	0	1	1	0	0	0
818	0	1	0	0	1	2	2	0	0	0	0	0	1	0	0	1	0	0	0	0	1	1	1	1	1	2	0	0	1	1	1	0	1	0	0	2	1	0	0	0	1	0	0	0	0	0	0	1	1
819	1	0	0	1	0	2	2	1	1	2	0	0	2	1	0	0	0	0	0	1	1	1	1	0	0	1	0	1	2	2	1	0	1	2	0	1	1	0	1	0	1	0	0	0	0	0	0	2	2
820	0	0	0	0	0	2	1	1	1	2	0	0	0	0	0	0	0	1	2	2	1	0	2	0	0	1	1	1	2	2	1	0	0	2	0	2	1	0	1	1	1	1	1	0	1	1	0	0	2
821	1	2	0	0	0	1	1	1	0	1	1	1	1	1	0	0	0	0	0	0	2	1	1	1	1	1	0	1	1	1	1	1	1	1	0	2	1	0	1	1	1	1	0	0	2	0	0	0	0
822	0	1	1	1	1	2	1	0	2	2	0	1	2	0	1	0	1	1	1	1	1	0	1	0	0	2	1	0	1	1	0	1	1	2	0	2	2	0	0	0	1	1	1	0	1	0	0	0	1
823	1	1	0	0	0	0	2	1	1	2	0	1	2	1	0	1	0	0	0	0	0	1	0	1	1	0	1	1	0	0	2	0	2	0	0	1	0	0	1	1	0	1	1	1	0	0	0	0	0
824	0	2	0	0	0	1	2	0	1	1	0	0	0	0	0	0	0	2	1	1	1	0	2	0	0	1	2	0	2	2	1	0	1	2	0	2	1	0	0	0	1	1	0	0	0	1	0	0	1
825	0	1	1	1	0	2	1	1	0	1	1	1	1	1	0	0	0	0	1	1	2	0	2	0	0	1	1	0	2	2	0	0	0	2	0	2	1	0	1	1	0	0	0	0	2	1	1	0	0
826	0	1	0	0	1	1	2	0	1	1	1	0	0	0	0	0	1	0	1	1	2	1	1	0	0	1	2	0	1	1	1	0	1	1	0	1	2	0	1	1	1	1	1	0	1	0	0	0	1
827	0	1	0	1	0	1	2	1	0	1	0	1	2	1	0	0	0	1	1	1	1	0	2	0	0	1	1	0	1	1	2	1	1	0	0	0	1	1	0	0	1	0	0	1	0	0	0	0	2
828	1	1	0	0	1	1	1	0	1	1	1	0	1	0	0	1	0	0	0	1	2	0	1	0	0	1	1	0	2	2	0	0	0	2	0	2	1	0	0	0	2	1	1	0	1	0	0	0	1
829	1	2	0	0	0	0	2	0	0	0	0	1	0	0	0	0	0	0	2	1	0	1	1	0	0	2	1	0	1	1	1	1	1	2	0	2	1	0	0	0	2	2	2	0	1	1	0	0	2
830	1	1	0	0	0	1	2	1	0	1	0	0	2	1	0	0	0	1	0	0	2	0	2	0	0	1	2	0	2	2	0	1	1	1	0	1	2	0	2	2	0	0	0	0	0	1	0	0	1
831	1	2	0	0	0	1	2	1	1	2	0	0	0	0	0	0	0	1	1	0	2	1	1	1	1	1	2	0	2	2	2	2	2	2	1	2	1	0	0	0	2	1	0	0	1	1	0	0	1
832	1	0	0	0	0	1	2	0	2	2	0	1	2	1	0	0	0	0	1	1	2	0	2	0	0	1	0	0	2	2	0	0	0	2	1	2	1	0	0	0	1	1	1	0	1	0	0	0	0
833	0	2	0	0	1	1	1	0	0	0	2	0	1	0	0	1	0	0	0	0	1	0	2	0	0	0	1	1	2	2	0	0	0	2	0	2	1	0	0	0	1	1	1	0	1	1	0	0	0
834	0	2	1	1	0	1	2	1	0	1	0	0	0	0	0	0	0	1	1	1	2	0	2	0	0	1	2	0	2	2	1	0	0	2	2	2	1	0	1	1	1	0	0	0	0	1	0	0	0
835	0	1	1	1	0	2	1	0	1	1	0	0	0	0	0	0	1	1	1	1	1	0	2	0	0	1	0	0	1	1	2	0	2	0	0	1	2	0	0	0	2	1	0	0	1	0	0	0	0
836	1	2	0	0	0	0	1	0	1	1	1	0	0	0	0	0	0	0	1	1	2	1	2	0	0	0	2	0	2	2	1	0	1	1	0	1	1	0	0	0	1	0	0	0	0	2	0	1	2
837	0	1	0	0	1	1	2	0	0	0	0	0	0	0	0	0	0	1	0	0	2	1	0	1	1	1	2	0	2	2	1	0	1	1	0	1	2	0	0	0	2	0	0	0	0	0	0	0	1
838	1	0	0	0	0	0	2	0	1	1	0	1	2	1	0	1	0	0	2	1	0	0	0	0	0	1	0	1	1	0	2	0	0	2	0	2	1	0	2	1	0	0	0	0	1	0	0	0	1
839	0	1	1	0	1	2	1	0	2	2	0	0	1	1	0	0	0	0	0	0	1	0	1	0	0	1	2	1	2	2	2	0	2	1	0	2	1	0	1	1	1	1	0	0	1	1	0	1	1
840	0	1	0	0	0	2	2	1	1	2	0	1	1	0	0	0	0	1	1	1	1	0	1	0	0	0	2	0	2	2	2	0	0	1	0	0	1	0	0	0	2	0	0	0	0	1	0	0	1
841	0	0	0	0	1	1	2	0	0	0	0	0	0	0	0	0	0	0	1	1	2	1	2	0	0	0	2	0	2	2	2	1	1	2	0	1	1	0	0	0	2	0	0	1	0	0	0	0	1
842	0	2	0	0	0	0	2	0	1	1	0	0	0	0	0	0	0	1	2	1	0	0	1	0	0	1	1	0	2	2	1	2	1	0	0	0	0	0	1	1	0	0	0	0	1	1	0	0	0
843	0	0	0	0	1	2	2	0	0	0	0	0	0	0	0	0	0	1	0	0	1	0	2	0	0	1	1	0	1	1	0	1	1	0	0	0	2	0	0	0	1	1	1	0	1	1	0	0	0
844	0	2	0	0	0	0	2	0	2	2	0	0	0	0	0	1	0	1	0	0	1	0	2	0	0	2	2	0	2	1	1	0	1	1	0	1	2	0	0	0	1	0	0	1	0	1	0	0	0
845	1	1	0	0	0	2	2	1	1	2	0	0	0	0	0	0	0	0	2	2	1	1	1	1	1	1	1	0	1	1	2	0	1	0	0	0	2	0	1	1	1	0	0	0	0	2	0	0	0
846	1	1	0	1	0	2	2	0	2	2	0	1	0	0	0	0	0	1	1	1	1	0	2	0	0	2	2	1	2	2	1	2	1	2	1	2	1	0	0	0	2	1	0	0	1	0	0	0	1
847	0	2	0	0	0	0	2	1	0	1	1	0	0	0	0	0	0	1	0	1	1	0	2	0	0	0	2	0	2	2	0	0	0	2	2	2	2	0	0	0	1	0	1	0	1	0	0	1	2
848	1	1	0	0	0	1	2	0	2	2	0	0	1	0	0	0	0	1	0	1	2	0	2	0	0	0	2	0	2	2	1	0	2	2	0	2	2	0	0	0	2	1	1	0	1	2	0	0	0
849	1	1	0	1	0	2	1	0	1	1	0	0	1	0	0	1	0	0	1	1	1	1	1	0	0	1	0	2	0	0	2	1	1	1	0	2	1	0	0	1	1	0	0	1	0	1	0	0	0
850	0	1	0	1	1	2	1	0	0	0	2	0	0	0	0	0	0	1	1	0	1	0	2	0	0	0	2	0	1	1	1	1	1	0	0	1	1	1	0	0	1	0	0	0	1	0	0	2	2
851	1	1	0	0	0	0	2	0	2	2	0	0	0	0	0	0	0	0	1	1	1	0	2	0	0	0	0	1	1	0	2	1	2	1	0	1	1	0	1	1	1	0	0	2	0	2	0	0	0
852	1	2	0	0	0	1	0	0	0	0	2	1	2	2	0	0	0	1	1	1	2	0	2	0	0	1	1	1	1	1	2	2	1	2	1	2	2	0	0	0	2	0	0	0	0	0	0	0	2
853	1	0	0	0	0	0	1	0	0	0	1	1	0	0	0	0	1	0	1	1	2	1	1	1	1	1	0	1	1	0	1	0	1	0	0	1	2	0	0	0	1	0	0	0	1	0	0	1	1
854	1	0	0	1	0	2	1	1	0	2	1	0	0	1	0	0	0	1	0	0	2	0	1	1	1	1	2	1	2	2	2	0	1	1	0	1	2	0	1	0	1	1	1	0	1	1	0	1	1
855	0	1	0	0	0	0	2	0	2	2	0	1	1	1	0	0	1	1	0	0	2	0	2	0	0	1	0	1	1	1	1	0	0	2	0	0	1	0	1	1	1	1	1	0	1	1	0	0	1
856	0	2	0	0	1	1	1	0	1	1	0	0	1	0	0	1	0	0	2	1	1	2	0	1	1	1	1	0	2	2	1	1	1	1	1	2	2	0	0	0	1	0	0	1	1	0	0	0	0
857	0	2	1	0	0	0	2	0	0	0	1	0	1	0	0	1	0	0	2	1	0	0	1	0	0	0	1	0	2	2	0	1	1	2	1	2	1	1	1	1	0	0	0	0	0	0	0	0	0
858	0	1	0	1	0	1	1	2	0	2	0	0	0	0	0	0	0	0	0	0	2	0	1	0	0	1	2	0	2	2	1	0	2	0	0	0	1	0	1	0	0	0	0	0	0	0	0	0	1
859	0	1	1	0	0	1	1	0	0	0	1	2	2	2	0	0	0	0	0	1	1	0	2	0	0	2	1	0	1	2	1	2	1	1	0	1	0	0	0	0	0	1	0	0	1	0	0	0	2
860	1	1	0	0	0	1	2	0	1	1	1	1	1	1	0	0	0	0	1	1	0	0	2	0	0	1	2	0	2	2	1	0	1	0	0	0	2	0	0	0	1	0	0	0	1	1	0	0	1
861	0	2	0	0	0	0	2	0	2	2	0	1	1	1	0	0	0	0	0	0	2	1	2	0	0	0	2	0	2	2	1	0	1	1	1	2	1	0	0	0	0	0	0	0	1	1	0	1	2
862	0	2	0	0	0	0	1	0	0	0	1	0	2	1	0	0	1	1	2	2	1	1	2	0	0	2	1	0	2	2	1	1	1	2	0	2	0	1	1	0	0	0	0	1	1	1	0	0	1
863	1	1	0	0	0	2	2	1	1	1	0	1	2	1	0	0	0	1	2	1	1	1	2	0	0	2	1	1	2	2	1	1	0	2	0	2	2	0	2	2	1	0	0	1	0	0	0	0	1
864	0	0	0	0	1	2	2	0	0	0	1	1	1	1	0	0	0	0	2	1	1	0	1	0	0	0	1	1	2	1	2	0	1	0	0	2	1	1	0	0	1	1	1	0	0	0	0	0	0
865	1	0	0	0	1	1	2	1	0	1	0	1	2	1	0	0	0	1	1	1	1	0	2	0	0	2	0	0	2	1	0	0	0	2	0	2	1	0	2	1	0	0	0	0	0	0	0	0	1
866	1	0	0	0	0	1	1	2	0	2	0	0	0	0	0	0	0	0	0	0	1	0	1	0	0	0	0	1	1	1	1	0	0	1	0	1	1	1	0	0	1	1	1	0	1	0	0	0	1
867	0	2	0	0	0	0	2	0	1	1	1	0	1	0	0	0	0	0	1	1	2	1	0	1	1	1	2	1	2	2	2	0	1	1	0	2	0	0	1	1	0	1	0	0	1	1	0	1	1
868	0	1	0	0	1	1	2	0	2	2	0	1	1	1	0	0	0	0	1	0	1	0	2	0	0	0	0	0	1	1	1	1	1	0	0	1	0	0	1	1	1	0	0	0	1	0	0	1	2
869	1	1	0	0	0	1	1	0	1	1	1	0	0	0	0	1	0	1	0	1	2	0	1	0	0	1	2	0	2	1	1	1	1	2	1	2	1	0	2	2	0	0	0	0	0	0	0	1	2
870	1	1	0	1	0	2	1	0	1	1	0	0	0	0	0	0	0	0	0	0	2	1	2	0	0	0	2	0	2	2	0	2	2	1	1	2	2	0	1	1	1	0	0	1	1	1	0	0	0
871	0	2	0	0	0	0	1	0	1	1	0	0	0	0	0	1	0	1	1	0	1	1	2	0	0	0	1	0	2	2	0	1	2	0	0	0	0	0	2	1	0	0	0	0	0	2	0	0	1
872	1	2	0	0	0	1	2	1	1	2	0	0	0	0	0	0	0	0	0	0	2	1	2	0	0	1	2	0	2	1	0	1	0	2	1	2	1	0	0	0	1	0	0	0	0	1	0	1	1
873	1	1	0	0	0	1	1	0	0	0	1	1	2	1	0	0	0	0	2	1	0	0	2	0	0	2	1	0	2	2	0	0	1	2	1	2	1	0	0	0	1	1	0	0	1	0	0	1	2
874	0	1	0	0	1	1	2	0	2	2	0	0	0	0	0	0	0	1	1	1	1	0	2	0	0	1	1	1	1	1	1	0	0	2	0	2	2	0	0	0	2	0	0	0	0	0	0	0	0
875	0	1	0	0	0	1	2	0	0	0	1	0	1	0	0	0	0	1	1	1	2	1	2	0	0	0	1	0	2	2	0	2	1	1	0	1	1	0	0	0	2	0	0	0	0	0	0	0	1
876	0	1	0	1	0	2	2	0	1	1	0	0	1	0	0	0	0	0	0	0	2	1	1	1	1	1	0	1	2	2	1	1	0	2	2	2	2	0	0	0	1	0	0	0	0	0	0	0	0
877	1	1	0	0	0	1	1	1	0	1	1	0	0	0	0	0	0	1	0	0	2	0	2	0	0	2	2	0	2	1	0	1	1	0	0	1	1	0	0	0	1	1	1	0	1	0	0	0	2
878	0	1	0	0	1	2	1	1	0	1	1	0	0	0	0	0	0	0	1	1	2	0	1	1	1	1	1	1	1	0	1	0	0	2	1	2	1	0	1	0	1	0	0	0	0	0	0	0	0
879	0	0	0	0	0	1	1	0	0	0	2	0	0	0	0	0	1	1	1	0	1	1	2	0	0	0	0	0	1	1	1	0	1	2	2	2	2	0	1	1	1	0	0	0	0	0	0	0	1
880	0	1	0	0	0	0	2	0	2	2	0	1	1	1	0	0	0	0	1	1	2	0	2	0	0	2	1	0	2	2	0	2	1	0	0	1	1	0	1	1	1	1	1	0	1	1	0	1	1
881	0	1	0	1	1	2	1	0	1	1	0	1	1	1	0	0	0	1	1	1	2	1	1	1	1	0	0	1	1	0	1	0	1	0	0	2	1	0	1	1	1	1	0	0	0	0	0	0	0
882	0	2	1	1	0	1	1	0	1	1	0	0	0	0	0	0	0	0	0	0	1	0	2	0	0	1	0	0	1	1	1	0	0	2	0	2	2	0	0	0	2	1	0	0	1	1	0	0	1
883	0	2	0	0	1	1	2	0	0	0	0	1	1	1	0	0	0	0	0	0	1	0	2	0	0	0	0	0	2	2	0	1	1	1	0	1	1	0	1	1	1	0	0	0	0	0	0	0	1
884	1	1	0	0	0	1	2	0	0	0	0	0	0	0	0	0	0	0	0	1	1	0	2	0	0	0	1	0	2	2	0	0	0	2	1	2	2	0	1	1	1	0	0	0	0	0	0	0	0
885	1	1	0	1	0	1	1	1	0	1	1	0	0	0	0	0	0	0	0	0	1	0	2	0	0	0	1	0	2	1	0	1	1	0	0	1	2	0	0	0	2	0	0	0	0	0	0	0	0
886	0	1	0	0	1	2	1	0	0	0	0	0	0	0	0	0	0	0	1	1	2	0	2	0	0	1	0	0	1	1	1	0	1	2	0	1	1	0	0	1	1	0	0	0	1	1	0	0	1
887	1	0	0	0	0	1	0	0	0	0	2	1	2	1	0	0	0	0	1	1	2	0	1	0	0	1	1	0	1	1	0	1	2	0	0	2	1	0	1	0	1	0	0	0	0	0	0	0	1
888	1	0	1	1	0	1	0	0	0	0	2	0	0	0	0	0	0	1	1	0	2	0	2	0	0	2	1	1	2	2	0	0	0	2	1	2	1	0	2	2	0	0	1	0	1	0	0	0	0
889	1	2	1	0	0	0	1	0	0	0	1	1	1	1	0	0	0	0	1	1	2	0	1	0	0	1	2	0	2	2	0	1	1	1	1	1	1	1	1	1	0	1	1	0	1	2	0	1	2
890	0	2	0	0	0	1	1	0	0	0	1	0	1	1	0	0	0	1	1	0	0	1	1	1	1	1	1	1	0	0	2	0	2	0	0	1	1	0	2	2	0	0	0	0	0	0	0	0	0
891	0	0	0	0	1	1	2	0	0	0	0	1	2	1	0	0	0	0	1	1	1	0	2	0	0	2	1	0	2	2	1	0	0	1	0	1	1	0	1	1	1	0	0	0	0	0	0	0	2
892	0	1	0	0	0	1	2	1	0	1	0	0	1	2	0	0	0	1	1	1	1	0	1	0	0	0	2	0	2	2	1	0	0	2	1	1	2	0	2	2	0	1	1	0	1	0	0	0	0
893	1	1	0	0	0	0	1	0	1	1	0	0	0	0	0	0	0	0	1	1	2	0	2	0	0	1	2	0	2	2	0	1	1	1	0	2	2	0	0	0	2	0	0	0	0	2	0	0	2
894	1	1	1	1	0	2	1	0	0	0	0	1	1	1	0	0	0	0	0	0	2	0	2	0	0	0	1	1	1	1	1	1	1	1	1	1	1	0	0	0	1	0	0	0	0	0	0	0	1
895	1	0	0	0	1	1	2	0	2	2	0	0	0	0	0	0	0	0	0	0	2	0	1	0	0	0	2	0	2	1	0	1	2	2	1	2	2	0	1	0	1	1	1	0	1	0	0	0	2
896	0	1	0	0	0	1	2	1	0	1	0	0	0	0	0	0	1	0	1	1	2	0	2	0	0	2	1	0	2	2	0	1	0	1	0	1	1	0	2	2	0	1	1	0	1	1	0	0	0
897	0	1	1	0	1	2	1	1	0	1	1	1	2	2	0	0	0	1	1	1	2	0	2	0	0	2	1	1	2	1	1	1	0	2	1	2	2	0	1	0	1	1	1	0	0	0	0	1	1
898	0	2	1	0	0	1	2	0	0	0	1	0	1	0	0	0	0	1	0	0	1	0	2	0	0	0	1	1	2	2	2	1	1	2	2	2	1	0	0	0	0	1	1	0	1	2	0	0	1
899	0	1	0	0	0	1	1	0	0	0	1	0	1	0	0	1	0	2	0	0	2	1	2	0	0	1	1	0	2	2	1	0	2	1	0	2	1	0	0	0	1	0	0	0	1	0	0	0	1
900	1	1	0	1	0	2	2	1	1	2	0	0	1	0	0	1	0	1	1	0	2	1	0	1	1	1	2	0	2	2	1	0	2	0	0	0	1	0	1	1	1	0	0	0	1	1	0	0	0
901	1	1	1	1	0	1	2	0	0	0	0	1	1	1	0	0	0	1	1	0	2	0	2	0	0	1	2	0	2	2	0	2	2	0	0	1	1	0	2	2	0	0	0	1	1	0	0	0	0
902	1	2	0	0	0	0	1	0	0	0	1	0	0	0	0	0	0	1	0	0	2	0	2	0	0	1	2	0	2	2	0	1	0	2	1	2	1	0	2	2	0	0	0	0	0	0	0	0	1
903	1	0	0	0	0	1	1	0	1	1	1	0	0	0	0	0	0	0	1	1	1	0	2	0	0	1	0	0	1	1	1	1	1	0	0	1	1	0	0	0	1	0	0	0	0	1	0	0	1
904	0	1	0	1	0	1	1	1	0	1	1	0	0	0	0	0	0	1	1	1	1	0	2	0	0	2	1	1	1	1	1	1	1	1	0	2	2	0	0	0	2	0	0	0	0	0	0	0	2
905	0	0	0	1	0	2	1	0	1	1	1	0	2	1	0	0	1	2	1	1	1	1	1	0	0	1	2	0	2	2	0	1	2	0	0	2	2	0	0	0	2	0	0	0	0	0	0	0	0
906	1	1	0	0	0	0	2	1	1	2	0	1	1	1	0	0	0	1	0	0	2	1	1	0	0	2	1	0	2	2	0	2	1	2	1	2	0	0	2	2	0	0	0	0	1	0	0	1	0
907	0	1	0	0	0	1	2	0	0	0	0	1	1	1	0	0	0	0	1	1	2	1	2	0	0	1	1	0	2	2	0	1	1	1	0	1	1	0	2	2	0	0	0	0	1	1	0	0	1
908	1	1	0	0	0	0	2	1	0	1	0	0	2	1	0	1	0	0	1	1	2	1	2	0	0	1	0	0	2	2	0	1	2	0	0	0	1	0	0	0	2	0	0	0	2	1	0	2	2
909	1	2	0	0	0	0	1	0	0	0	1	0	0	0	0	0	0	0	1	1	0	0	2	0	0	1	1	1	1	0	1	1	1	2	0	2	1	1	0	0	0	0	0	0	0	0	0	0	2
910	1	1	0	0	1	1	1	1	0	1	0	0	1	0	0	1	0	1	0	0	2	0	2	0	0	1	1	0	2	2	1	2	2	1	1	2	1	0	0	0	1	0	0	0	1	0	0	1	2
911	1	1	0	0	1	1	0	0	0	0	2	0	1	0	0	1	0	0	2	1	0	0	2	0	0	2	1	0	2	2	1	0	1	1	0	1	0	1	1	0	0	0	1	0	1	0	0	0	0
912	1	0	0	0	1	2	2	0	1	1	0	2	2	2	0	0	0	0	1	0	1	1	1	0	0	2	0	1	1	1	1	0	0	2	1	1	1	0	0	0	2	1	0	0	1	0	0	1	1
913	1	1	0	0	0	2	1	0	0	0	1	0	0	0	0	0	0	0	0	0	2	0	2	0	0	1	2	0	2	2	1	0	0	1	0	1	1	0	1	1	0	1	1	0	1	0	0	0	1
914	0	2	0	0	0	0	2	0	1	1	0	0	0	0	0	0	0	1	0	0	2	0	2	0	0	2	2	2	2	2	0	0	0	1	0	1	2	0	0	0	1	0	0	1	0	0	0	0	1
915	0	0	0	0	0	1	2	0	2	2	0	0	1	1	0	0	0	2	1	1	2	0	1	0	0	1	2	0	2	1	0	0	1	2	2	2	0	0	0	0	1	0	0	0	0	0	1	0	0
916	0	0	0	0	0	1	1	0	0	0	1	0	1	0	0	0	0	1	1	1	2	1	1	1	1	1	1	2	2	2	1	0	0	2	2	2	2	0	0	1	1	1	1	0	1	1	0	0	0
917	0	1	0	0	1	1	2	0	0	0	0	1	1	0	0	0	0	0	0	0	2	0	2	0	0	1	2	0	2	2	2	0	1	1	0	1	2	0	0	0	2	0	0	0	0	0	0	0	1
918	0	0	0	0	1	1	2	1	0	1	0	0	0	0	0	0	0	0	1	1	2	1	1	1	1	2	1	1	1	2	2	1	1	0	0	1	2	0	1	0	1	1	1	0	1	1	0	0	0
919	0	1	0	0	1	1	2	0	1	1	1	2	1	1	0	0	0	1	1	1	2	0	2	0	0	0	2	0	2	2	1	0	0	2	0	2	2	0	1	0	1	1	1	0	0	1	0	0	1
920	1	2	0	0	1	1	1	0	1	1	1	1	1	1	0	0	0	1	0	0	2	0	2	0	0	1	2	0	2	2	2	0	0	1	1	1	1	0	1	1	1	2	2	0	1	1	0	0	1
921	1	0	0	0	2	2	1	0	1	1	1	0	1	1	0	0	0	0	2	2	0	1	0	1	1	1	1	2	1	1	2	0	1	1	0	1	2	0	1	1	1	0	0	0	1	0	1	0	0
922	0	1	1	0	0	1	1	0	1	1	1	0	1	1	0	0	0	1	0	1	1	0	2	0	0	1	1	0	2	2	0	1	2	2	1	2	1	0	1	0	1	0	0	0	0	1	0	0	1
923	1	1	0	0	1	1	2	0	0	0	1	2	1	1	0	0	0	1	1	1	0	0	2	0	0	1	1	0	2	2	0	1	2	1	0	1	1	0	1	1	1	0	0	0	1	1	0	0	1
924	0	1	0	0	1	2	1	1	1	2	1	1	1	1	0	0	0	0	0	0	1	0	0	0	0	0	1	0	2	2	1	1	2	0	0	2	1	0	0	0	0	1	0	0	1	0	0	0	1
925	0	2	0	0	0	0	2	0	1	1	0	0	1	0	0	1	0	0	0	0	1	0	2	0	0	2	0	1	1	1	1	0	1	1	1	1	1	0	0	0	0	0	0	1	0	0	0	0	1
926	0	1	0	1	0	2	2	0	2	2	0	1	1	1	0	0	0	0	1	1	1	1	2	0	0	0	1	0	2	2	1	1	2	2	0	2	1	0	1	0	1	0	0	0	0	0	0	0	1
927	1	1	0	0	0	1	2	0	1	1	0	0	1	0	0	0	0	1	2	2	1	0	2	0	0	1	2	0	2	2	2	2	2	1	0	1	1	0	2	2	0	0	0	0	1	1	0	0	1
928	0	2	0	0	0	0	0	0	0	0	2	0	0	0	0	0	0	1	1	1	2	1	0	0	0	1	1	1	2	2	1	0	1	1	0	2	2	0	1	1	1	0	0	1	2	0	0	0	1
929	1	2	0	0	0	0	2	0	0	0	0	2	2	2	0	0	0	1	0	0	2	0	2	0	0	0	0	1	1	0	2	0	2	1	0	2	2	0	1	0	1	1	1	0	1	0	0	0	1
930	0	2	1	1	0	1	2	1	1	2	0	0	1	0	0	0	0	1	0	1	1	0	1	1	1	1	2	0	2	1	0	1	0	2	1	2	1	1	0	0	1	0	0	0	0	0	0	0	1
931	0	0	0	0	1	2	2	1	0	1	1	0	1	0	0	0	0	1	0	0	2	0	1	1	1	0	2	1	2	2	0	0	1	1	0	1	2	0	0	0	2	1	1	0	0	0	0	0	0
932	1	0	0	0	0	1	1	0	1	1	1	0	1	0	0	1	0	0	0	0	2	0	2	0	0	2	2	0	2	2	0	0	1	2	0	2	1	0	0	0	2	0	0	0	0	0	0	0	2
933	0	1	0	0	0	0	2	1	0	1	0	0	0	0	0	0	0	2	1	1	2	0	1	0	0	1	0	0	2	2	0	0	1	2	0	2	1	0	2	1	0	0	0	0	2	1	0	0	2
934	0	1	0	0	0	1	2	0	1	1	0	0	1	1	0	0	0	0	0	0	1	0	1	1	1	0	1	0	2	2	1	1	1	1	0	2	2	0	1	0	1	0	0	0	0	1	0	0	1
935	1	1	0	0	0	1	1	0	0	0	1	0	1	0	0	1	0	1	0	0	1	0	2	0	0	2	1	1	1	1	1	1	2	1	1	1	1	0	1	1	1	0	0	0	0	0	0	0	1
936	1	1	0	1	0	2	2	1	0	1	0	0	1	0	0	0	0	0	1	1	1	1	2	0	0	0	2	0	2	2	0	0	1	1	0	2	2	0	1	1	0	1	1	0	0	0	0	0	1
937	0	2	0	0	0	2	2	0	0	0	0	1	1	1	0	0	0	0	2	2	1	0	2	0	0	0	1	1	1	0	1	2	1	0	0	0	2	0	1	1	1	0	0	0	0	0	0	0	0
938	1	0	0	0	1	1	1	0	0	0	1	0	1	1	0	0	0	1	1	1	1	1	2	0	0	1	1	1	2	2	2	0	1	1	0	1	2	0	0	0	2	0	0	1	0	0	1	0	1
939	0	1	0	0	0	1	1	0	1	1	0	0	1	0	0	1	0	0	0	0	2	0	2	0	0	0	1	1	2	2	1	0	2	2	0	2	1	1	0	0	1	1	0	0	1	0	1	0	1
940	1	2	0	0	0	0	1	0	2	2	0	1	1	1	0	0	0	0	0	0	0	0	2	0	0	2	2	1	2	2	1	0	1	2	0	2	1	0	0	0	1	2	2	0	2	1	0	0	2
941	0	0	0	0	0	0	2	1	0	1	0	0	0	0	0	0	1	1	0	1	2	1	2	0	0	0	1	1	2	2	0	0	1	1	0	1	1	0	0	0	2	0	0	0	1	1	0	1	1
942	0	2	1	1	0	1	1	0	0	0	1	1	1	1	0	0	0	2	0	0	2	0	1	0	0	2	1	0	2	2	1	0	1	2	0	2	2	0	0	0	2	0	0	0	0	0	0	1	1
943	1	2	0	1	0	1	2	0	2	2	0	1	1	1	0	0	0	1	0	0	2	0	2	0	0	1	1	0	2	2	0	1	1	1	0	1	2	0	1	1	1	1	0	0	2	1	0	0	0
944	0	1	0	0	1	2	2	0	2	2	0	1	1	1	0	0	0	0	1	2	1	1	2	0	0	0	0	1	1	1	1	0	0	2	1	2	1	0	2	2	0	0	0	0	0	0	0	0	1
945	0	2	1	2	0	2	2	0	2	2	0	0	1	0	0	0	0	1	1	0	2	0	2	0	0	2	2	0	2	2	1	1	1	1	0	2	1	1	0	0	1	0	0	0	0	2	0	1	2
946	0	2	0	0	0	1	1	0	1	1	1	0	1	1	0	0	0	0	1	0	1	1	1	1	1	1	2	0	2	2	1	0	0	2	0	2	2	0	0	0	2	0	0	1	1	0	0	0	1
947	0	1	0	0	1	1	2	0	1	1	0	0	1	0	0	0	0	1	1	1	1	0	2	0	0	1	2	0	2	2	0	1	1	0	0	1	2	0	0	0	2	1	1	0	2	1	0	0	1
948	1	2	0	0	0	0	2	0	1	1	0	0	0	0	0	0	0	1	1	1	1	0	2	0	0	1	2	0	2	1	0	2	2	0	0	0	0	1	0	0	0	0	0	2	0	2	0	0	1
949	1	1	1	1	0	2	2	1	0	1	0	1	2	1	0	0	0	0	1	1	2	0	2	0	0	2	1	0	2	2	1	0	1	2	0	2	1	0	0	0	1	2	2	0	2	1	0	0	1
950	1	2	0	0	0	0	2	0	1	1	0	0	0	0	0	0	0	1	2	1	0	0	2	0	0	2	2	0	2	1	1	0	0	2	1	1	0	1	1	0	0	0	0	0	0	1	0	0	1
951	0	1	0	1	1	2	2	0	1	1	0	1	1	1	0	0	0	1	1	1	1	0	2	0	0	2	1	0	1	1	1	0	0	1	1	1	1	0	1	1	1	0	0	0	0	1	0	0	1
952	0	0	1	0	0	1	1	0	1	1	0	0	1	0	0	0	1	2	2	2	2	0	1	1	1	1	1	1	2	2	0	0	1	1	0	1	1	0	0	0	2	1	1	1	1	2	0	0	2
953	0	1	0	1	0	1	1	0	1	1	1	1	1	1	0	0	0	1	0	0	2	2	2	0	0	0	1	0	2	2	0	0	1	2	1	2	2	0	0	0	2	1	1	0	1	1	0	0	1
954	1	1	0	0	0	1	2	0	2	2	0	1	2	2	0	0	0	1	0	0	2	1	2	0	0	0	1	1	1	1	1	0	0	2	0	1	1	0	0	0	2	0	0	0	1	1	0	1	1
955	0	1	0	0	1	1	1	0	0	0	2	1	1	1	0	0	0	1	0	0	2	0	2	0	0	1	2	1	2	2	0	1	0	1	0	1	1	0	2	2	0	0	0	0	0	0	0	0	1
956	1	2	0	0	0	0	2	0	1	1	0	1	1	1	0	0	0	1	2	1	0	0	2	0	0	1	1	1	2	1	2	0	0	1	0	1	1	0	0	0	1	0	0	1	1	1	0	0	1
957	0	0	0	0	0	2	2	1	1	2	0	1	2	1	0	0	0	0	0	0	2	1	1	1	1	2	1	1	1	0	1	0	1	2	1	1	1	0	1	1	1	0	0	0	0	0	0	0	0
958	0	1	0	0	0	1	1	1	0	1	1	0	1	1	0	0	0	1	0	0	1	1	2	0	0	0	2	0	2	1	0	0	1	0	0	1	1	0	2	2	0	0	0	2	0	0	0	0	1
959	1	1	0	1	0	2	2	0	1	1	0	1	1	1	0	0	0	0	0	0	0	2	2	0	0	0	2	0	2	1	1	0	1	2	1	1	1	0	1	0	1	0	0	1	2	0	0	1	1
960	1	1	0	1	0	1	2	0	1	1	0	0	1	0	0	0	0	1	0	0	1	2	0	1	1	1	1	0	1	1	2	0	2	2	0	2	1	0	1	1	1	0	0	0	0	0	0	1	1
961	0	1	0	1	0	1	1	1	0	1	1	0	0	0	0	0	0	1	2	1	2	0	2	0	0	0	1	1	0	0	2	1	1	1	0	2	2	0	2	2	0	0	0	0	0	0	0	0	0
962	0	2	0	0	1	1	2	0	1	1	0	1	1	0	1	0	0	2	2	2	0	1	2	0	0	0	1	1	2	2	0	1	1	2	1	2	2	0	0	0	2	1	1	0	0	1	0	0	1
963	1	1	0	1	1	2	2	0	2	2	0	1	1	0	1	0	0	1	0	0	2	0	1	0	0	0	1	0	1	1	0	2	1	0	0	0	2	0	0	0	1	0	0	0	0	1	0	0	0
964	1	0	1	0	0	1	1	0	0	0	0	1	1	1	0	0	0	0	0	0	2	0	2	0	0	0	0	1	1	1	1	0	1	2	2	2	1	0	0	0	1	0	0	0	1	0	0	0	1
965	0	0	0	0	0	1	2	0	0	0	1	1	1	1	0	0	0	0	0	0	1	1	2	0	0	0	2	0	2	2	1	1	1	0	0	1	2	0	0	0	2	1	1	0	1	0	0	0	1
966	0	2	0	0	0	0	2	1	0	1	0	0	0	0	0	0	0	0	1	1	0	0	1	0	0	1	2	1	2	2	1	0	1	2	0	2	2	0	0	0	1	0	0	0	1	0	0	0	0
967	1	1	0	1	0	1	2	0	0	0	0	0	1	0	0	1	0	1	2	1	2	0	2	0	0	1	1	0	2	2	0	1	1	0	0	1	1	0	0	0	2	1	1	1	1	2	0	0	0
968	0	0	0	0	0	2	2	0	1	1	0	0	0	0	0	0	0	0	0	0	1	0	1	0	0	0	1	1	2	2	1	1	1	1	0	1	1	0	1	1	0	0	0	0	0	0	1	0	1
969	1	1	0	0	1	2	1	0	1	1	1	0	2	1	0	0	0	1	1	1	0	0	2	0	0	2	1	2	1	1	2	0	1	0	0	1	2	0	0	0	2	0	0	1	0	0	0	0	0
970	0	1	0	0	0	0	0	0	0	0	2	1	1	0	1	0	0	0	0	0	2	0	2	0	0	0	2	0	2	2	0	0	1	1	1	1	0	0	0	0	1	1	1	1	0	0	0	0	1
971	1	1	0	2	0	2	1	0	0	0	1	0	0	0	0	0	0	2	1	1	2	0	2	0	0	1	2	0	2	2	0	1	0	2	0	2	2	0	0	0	2	1	1	0	1	2	0	0	0
972	1	2	0	0	0	1	2	0	2	2	0	0	0	0	0	0	0	0	2	1	0	0	2	1	1	1	1	0	2	2	2	1	1	2	1	2	1	0	1	1	1	0	0	1	2	0	0	0	1
973	1	1	0	1	0	2	2	1	1	2	0	0	1	0	0	0	0	2	0	1	2	1	1	1	1	1	2	2	2	2	0	1	1	2	1	2	1	0	1	1	1	0	0	0	0	0	0	0	1
974	0	2	0	0	0	1	1	0	0	0	1	2	2	1	1	0	0	0	1	0	2	0	2	0	0	0	0	0	1	2	1	0	1	1	0	1	2	0	0	0	2	0	0	0	1	2	0	0	1
975	0	2	0	0	0	1	2	0	0	0	1	0	0	0	0	0	0	0	0	0	2	0	1	0	0	1	1	0	2	2	0	2	2	1	1	2	1	0	2	2	0	0	0	0	0	0	0	0	1
976	1	1	0	0	0	1	2	1	1	2	0	1	2	0	1	0	0	0	2	1	1	0	0	0	0	1	2	0	2	2	1	0	1	1	1	2	1	0	0	0	2	0	0	0	1	0	0	0	0
977	0	1	0	0	0	0	1	0	1	1	1	1	1	1	0	0	0	0	1	0	1	0	2	0	0	1	0	0	2	2	0	0	0	2	0	2	2	0	1	1	1	0	0	0	0	0	0	0	1
978	0	2	1	1	0	1	2	1	1	2	0	0	1	0	0	0	0	0	1	1	2	1	2	0	0	0	2	0	2	2	1	0	1	2	1	2	1	0	1	1	1	0	0	0	0	0	0	0	1
979	1	1	0	1	0	1	1	1	0	1	1	1	1	1	0	0	0	1	1	1	2	1	2	0	0	0	2	1	2	2	1	0	1	0	0	1	1	1	0	0	1	0	0	0	2	0	0	2	2
980	0	0	0	1	1	2	1	0	1	1	1	0	0	0	0	0	0	1	2	1	0	0	1	1	1	2	1	0	2	2	0	0	0	2	0	2	2	0	1	0	1	1	1	0	1	0	0	0	1
981	1	0	0	0	1	1	2	0	0	0	0	0	1	0	0	0	0	1	0	0	2	0	2	0	0	0	1	0	2	2	0	1	1	0	0	1	1	0	0	0	1	0	0	0	0	0	0	0	1
982	0	2	1	1	0	1	1	1	0	1	1	0	1	0	0	0	0	2	0	0	2	0	2	0	0	1	1	0	2	2	0	1	1	1	0	2	1	0	0	0	1	1	1	0	1	0	0	0	0
983	0	0	0	0	0	1	2	0	1	1	0	0	0	0	0	0	0	0	1	1	2	1	2	0	0	0	2	0	2	2	0	0	1	1	0	1	1	0	2	2	0	0	0	0	0	0	0	0	0
984	0	0	0	0	0	1	2	1	1	1	0	0	0	0	0	0	0	0	0	0	1	0	2	0	0	1	2	1	2	2	0	0	1	1	0	1	1	0	0	0	2	0	0	1	0	0	0	0	1
985	0	1	0	0	1	1	2	0	0	0	1	1	1	1	0	0	0	0	1	1	1	0	2	1	1	1	1	0	1	1	0	0	1	1	0	2	1	0	2	2	0	2	2	0	1	1	0	0	1
986	1	2	0	0	0	0	2	0	2	2	0	0	1	0	0	0	0	0	0	0	0	1	2	0	0	0	2	0	2	1	0	1	1	0	0	0	2	0	0	0	2	0	0	0	0	1	0	0	2
987	0	0	0	0	0	1	2	0	0	0	0	0	0	0	0	0	0	0	1	2	1	1	2	0	0	0	1	0	2	2	0	0	0	2	0	2	2	0	1	0	1	0	0	0	0	2	0	0	0
988	0	1	1	1	0	2	1	0	1	1	1	0	0	0	0	0	0	0	0	0	2	0	1	0	0	2	1	0	2	2	0	1	2	2	0	2	0	0	0	0	0	0	0	0	1	1	0	0	0
989	0	0	0	0	0	1	2	1	0	1	1	0	2	1	0	0	0	0	1	0	1	1	2	0	0	1	1	1	2	2	0	1	1	1	0	2	1	1	0	0	1	0	0	0	0	1	0	0	0
990	1	2	0	0	0	0	2	0	2	2	0	0	1	0	0	1	0	0	1	1	2	0	2	0	0	1	1	1	1	1	2	2	2	0	0	0	0	0	1	1	0	0	0	0	1	1	0	1	2
991	1	1	1	1	0	2	0	0	0	0	2	0	0	0	0	0	0	0	0	0	2	0	2	0	0	0	2	0	2	1	0	0	0	1	1	1	2	0	0	0	2	0	0	1	2	0	0	0	1
992	0	1	1	0	0	1	1	0	0	0	1	2	1	1	0	0	0	1	0	0	1	0	2	0	0	0	1	0	2	2	0	1	2	0	0	1	2	0	0	0	2	0	0	0	1	1	0	0	0
993	1	2	0	1	0	1	2	1	1	2	0	1	2	2	0	0	0	1	1	0	2	0	2	0	0	1	2	0	1	1	2	2	2	0	0	0	2	0	0	0	1	0	0	0	0	1	0	0	1
994	1	1	0	1	0	1	1	0	0	0	0	0	0	0	0	0	0	2	1	1	2	1	2	0	0	1	2	0	2	1	0	1	1	1	0	1	1	0	0	0	1	0	1	0	1	1	0	0	2
995	0	1	0	0	0	1	2	0	0	0	1	1	1	1	0	0	0	1	1	1	1	0	2	0	0	0	0	0	2	2	0	0	0	2	0	2	1	0	0	0	1	1	0	0	2	1	0	0	2
996	1	2	0	0	0	0	2	0	1	1	0	0	2	2	0	0	0	0	0	0	2	1	2	0	0	1	1	1	2	1	1	1	1	2	0	1	2	0	0	0	2	1	1	0	1	1	0	1	2
997	0	0	1	1	0	1	2	1	1	2	0	2	2	1	1	0	0	1	0	0	2	1	2	0	0	1	2	1	2	2	1	1	2	0	0	0	1	0	0	0	2	0	0	0	1	0	0	0	2
998	0	0	1	0	0	1	2	0	0	0	0	1	1	1	0	0	0	1	1	1	1	0	2	0	0	1	2	0	1	1	1	1	0	1	0	1	0	1	1	0	0	2	2	0	1	1	0	0	1
999	0	1	0	0	0	1	2	0	1	1	0	1	1	1	0	0	0	0	0	0	2	1	2	0	0	2	1	0	2	2	0	1	2	0	0	1	0	0	2	2	0	0	0	0	0	1	0	0	0
1000	1	0	0	0	0	1	2	0	0	0	1	1	1	1	0	0	0	1	1	1	2	0	2	0	0	0	1	1	2	2	0	1	1	1	1	1	1	0	1	0	1	0	0	0	0	0	0	0	2
[truncated: 252 more columns]
