# Supplementary material for: KNN-MDR: a learning approach for improving interactions mapping performances in genome wide association studies
Source: BMC Bioinformatics. 2017 Mar 21;18:184. doi: 10.1186/s12859-017-1599-7 (PMC5361736; doi:10.1186/s12859-017-1599-7)
Supplement: Supplementary file 6 — The data set(s) supporting the results of Table 4. (ZIP 7095 kb) [file 12859_2017_1599_MOESM6_ESM.zip › 100 simulations/S98/mkallsimul.dat]

1	1	0	1	0	0	0	2	1	1	0	0	0	1	1	0	0	1	1	1	1	2	0	2	0	1	1	0	0	2	1	0	0	0	2	0	2	2	0	0	2	0	2	1	2	1	0	0	1	1
2	1	0	1	0	0	0	2	2	0	0	0	0	0	0	0	0	0	0	0	0	0	0	2	0	0	1	1	0	2	2	0	1	2	1	1	1	1	0	0	1	0	2	2	2	1	1	0	1	1
3	0	0	2	0	0	0	2	1	0	0	0	0	0	0	0	0	2	0	2	2	2	0	2	0	0	1	0	1	2	1	1	0	0	1	1	1	1	0	2	0	0	0	0	2	0	0	1	0	1
4	1	0	1	0	1	1	1	2	1	0	0	0	2	1	0	0	1	1	1	1	1	0	1	0	1	1	0	0	1	0	1	1	1	1	1	1	2	0	0	2	1	0	0	1	1	1	0	0	1
5	1	0	2	0	0	0	1	2	0	0	1	0	0	0	0	0	2	0	2	2	2	0	2	0	0	1	0	0	2	1	2	1	1	2	1	2	2	0	0	2	0	0	0	2	0	1	0	1	1
6	1	0	1	0	1	1	2	2	0	0	0	0	0	0	0	0	1	1	1	1	2	0	1	0	0	1	0	1	2	1	1	1	1	1	0	2	1	0	1	2	1	0	0	1	1	0	0	1	0
7	0	0	2	0	0	0	2	2	0	0	0	0	0	0	0	0	0	0	1	1	2	1	2	0	1	1	0	2	1	0	2	1	1	0	0	1	1	0	1	1	0	0	0	2	0	2	0	1	1
8	0	0	0	0	0	0	1	2	0	0	1	0	1	1	0	0	1	1	1	1	1	0	2	0	1	1	0	0	2	1	1	0	2	1	0	2	2	0	0	2	0	0	0	2	0	0	0	2	0
9	1	0	1	0	0	0	1	1	1	0	1	1	1	0	0	1	0	1	0	1	2	0	2	0	1	0	0	1	2	2	0	0	0	2	0	2	1	1	0	1	0	1	1	2	1	1	0	0	2
10	1	0	1	0	0	0	2	2	0	0	0	0	2	2	0	0	1	0	1	1	1	0	2	0	0	1	0	0	2	2	0	0	0	1	0	2	1	0	0	1	0	0	0	1	0	1	0	1	1
11	1	0	2	0	0	0	1	1	1	0	1	0	1	1	0	0	1	1	0	0	1	0	2	0	0	0	0	0	1	1	1	0	1	2	0	2	1	1	0	0	0	1	1	2	1	1	0	1	2
12	0	0	0	0	1	1	0	2	0	0	2	0	0	0	0	0	2	1	1	1	1	0	2	0	1	2	0	0	1	1	0	1	1	2	1	2	1	0	2	0	0	0	1	2	1	1	0	1	1
13	0	0	2	0	0	0	1	2	0	0	0	1	2	0	0	1	1	1	0	0	1	0	2	0	0	1	0	0	1	0	1	0	1	2	0	2	2	0	0	2	0	0	0	1	0	0	0	2	0
14	1	0	1	0	0	0	2	1	1	0	0	1	1	0	0	1	1	0	1	1	2	0	2	0	0	1	0	0	2	1	0	0	2	0	2	2	1	1	0	2	0	0	0	1	0	0	0	2	0
15	0	0	1	0	0	0	2	1	1	0	1	2	2	1	0	0	0	0	2	2	1	0	2	0	0	1	0	1	2	1	2	2	2	0	2	0	1	1	0	1	0	0	0	1	0	0	1	1	1
16	0	0	2	0	0	0	1	1	1	0	1	0	1	1	0	0	0	0	0	0	0	0	0	1	1	1	0	1	2	1	1	0	1	2	1	1	1	0	2	0	0	0	0	2	0	0	0	2	0
17	0	0	0	0	0	0	1	2	0	0	1	0	2	2	0	0	2	2	1	1	1	0	1	1	1	1	0	0	1	1	1	1	1	1	0	2	2	0	0	2	0	1	1	2	1	0	0	2	1
18	1	0	2	0	0	0	1	1	0	1	2	0	0	0	0	0	2	1	2	2	2	0	2	0	0	0	0	0	2	2	0	0	1	0	1	1	2	0	1	1	1	0	1	2	1	1	1	0	2
19	1	0	1	0	0	0	1	1	1	0	1	0	1	0	0	0	1	0	2	1	2	0	2	0	0	1	0	0	2	1	1	0	1	1	1	1	2	0	0	2	0	1	1	2	2	2	0	0	2
20	1	0	0	0	0	0	2	1	1	0	0	0	0	0	0	0	1	1	1	1	2	0	2	0	0	1	0	0	2	1	0	1	1	0	0	2	0	0	1	1	0	1	1	2	0	0	0	0	2
21	1	0	1	1	0	1	1	1	1	0	0	0	0	0	0	0	1	1	2	2	2	0	2	0	0	1	0	2	1	1	1	1	1	2	1	2	1	1	0	1	0	0	0	1	0	0	0	2	1
22	0	0	2	0	0	0	2	1	1	0	0	0	1	1	0	0	2	1	2	2	2	0	2	0	0	0	0	0	1	1	2	1	1	1	1	1	1	1	0	0	0	0	0	1	0	0	0	1	2
23	1	0	1	0	1	1	1	2	0	0	1	0	0	0	0	0	0	0	1	1	1	0	2	1	1	1	0	1	1	1	1	0	0	2	0	2	2	1	0	2	1	0	0	1	0	0	1	0	2
24	0	0	2	0	1	1	2	2	0	0	0	0	0	0	0	0	0	0	2	1	2	0	1	1	1	0	1	2	2	1	1	0	2	1	2	1	2	0	0	2	0	0	0	2	0	2	0	2	0
25	1	0	1	0	0	0	2	2	0	0	1	1	1	1	0	0	1	0	1	1	2	0	0	1	1	1	0	2	1	1	1	1	0	1	1	1	2	0	1	2	1	0	0	2	1	0	0	2	0
26	1	0	1	0	0	0	2	1	1	0	0	0	1	1	0	0	1	1	1	0	2	0	2	0	1	0	0	0	2	2	1	0	0	1	1	1	1	0	1	1	0	0	0	1	0	0	0	1	1
27	0	0	2	0	1	1	2	1	1	0	1	0	0	0	0	0	1	1	1	2	2	0	1	1	1	0	0	1	2	1	1	1	1	0	1	1	1	0	1	1	0	0	1	2	1	1	0	1	0
28	1	0	0	0	0	0	1	1	1	0	0	0	1	1	0	0	2	0	2	2	2	0	2	0	0	1	1	0	2	2	0	1	2	0	0	2	2	0	1	1	0	1	0	1	1	0	1	0	2
29	0	0	1	0	0	0	1	1	1	0	1	0	0	0	0	0	1	0	1	1	2	0	2	0	0	0	0	2	1	1	2	2	1	1	1	0	2	0	0	2	0	0	0	2	0	0	0	2	1
30	1	0	1	0	0	1	1	2	0	0	1	1	1	0	0	1	1	1	2	2	2	0	1	0	0	1	0	0	2	1	0	2	2	0	2	0	1	1	0	1	0	0	0	1	0	0	0	1	2
31	1	0	1	0	1	1	1	2	1	0	0	0	1	1	0	0	1	1	1	1	1	0	1	0	0	1	0	0	2	2	0	1	1	0	1	1	2	0	0	2	0	1	1	2	0	0	0	1	1
32	0	0	2	0	0	0	2	0	2	0	0	0	1	1	0	0	2	1	1	1	2	0	2	0	0	0	0	0	1	1	1	0	0	2	0	2	1	0	0	0	0	0	0	2	0	0	0	2	0
33	0	0	2	0	0	0	1	1	1	0	0	0	0	0	0	0	1	0	1	1	2	0	1	0	0	1	0	1	2	1	2	1	1	1	1	1	2	0	0	2	0	1	1	1	1	2	1	1	2
34	1	0	0	0	0	0	1	2	0	0	1	0	0	0	0	0	1	1	1	2	2	0	2	0	0	2	0	0	2	2	1	0	1	1	1	1	2	0	1	1	0	0	0	1	0	0	1	1	1
35	1	0	1	0	1	1	1	1	1	0	1	1	1	0	0	0	0	0	1	1	1	0	1	1	1	2	0	0	2	2	0	0	1	2	0	2	1	1	0	0	0	1	0	0	0	0	0	2	0
36	1	0	1	0	0	0	2	0	2	0	0	1	2	1	1	0	1	0	0	0	1	0	2	0	0	0	0	0	2	2	0	1	0	1	0	2	0	1	1	0	0	1	1	2	0	1	0	1	1
37	1	0	1	0	0	0	2	2	0	0	0	0	1	0	1	0	1	0	1	1	1	0	2	0	0	1	1	0	2	1	0	2	2	0	1	1	1	1	1	1	1	0	0	1	1	0	0	0	2
38	0	0	1	0	0	0	1	2	0	0	0	0	1	0	0	0	1	1	0	0	2	0	1	0	0	1	0	0	2	1	1	1	1	0	2	1	1	1	0	1	0	0	0	2	1	1	0	1	1
39	1	0	1	0	0	0	2	1	1	0	0	1	1	0	0	1	2	0	1	1	2	0	2	0	0	0	0	1	2	1	2	0	0	2	0	2	1	0	2	0	0	0	0	2	1	0	0	1	1
40	0	0	2	0	0	0	0	2	0	0	2	0	1	1	0	0	0	0	1	1	1	0	2	0	0	1	0	0	2	2	0	0	0	2	0	2	1	0	0	0	0	0	0	2	0	0	1	1	1
41	0	0	0	0	0	0	1	1	0	1	2	0	0	0	0	0	2	0	1	1	1	0	2	0	0	2	1	0	2	1	0	0	1	0	1	1	2	0	2	0	0	1	0	1	0	0	0	2	0
42	1	0	1	0	0	0	2	1	1	0	1	0	0	0	0	0	1	0	1	1	1	0	2	0	0	1	0	0	2	2	1	2	2	0	1	1	1	0	0	1	0	0	0	2	0	0	1	1	1
43	0	0	1	0	0	0	1	0	2	0	0	1	2	1	0	1	0	0	2	2	2	0	1	1	1	1	0	1	2	2	1	0	1	2	0	2	2	0	0	1	0	1	0	0	2	0	0	1	1
44	0	0	1	0	1	1	2	1	2	0	0	2	2	0	1	1	1	0	1	1	1	0	1	0	0	0	0	1	1	1	1	2	2	0	2	1	1	0	0	2	0	1	1	2	1	1	1	1	1
45	0	0	0	0	0	0	2	1	1	0	0	0	1	1	0	0	1	0	1	1	2	0	2	0	0	2	0	0	2	2	0	1	1	0	2	1	2	0	0	2	0	0	0	2	0	1	0	2	0
46	0	0	2	0	0	0	2	2	0	1	1	0	2	0	1	0	1	1	2	2	2	0	2	0	0	1	0	1	2	2	0	0	0	1	2	2	0	2	0	0	0	1	1	2	1	1	0	2	1
47	1	0	1	0	0	0	2	1	0	0	0	1	1	0	0	1	2	2	1	1	1	0	1	1	1	0	0	1	2	1	2	1	1	1	0	2	0	1	1	0	0	1	1	2	2	0	0	2	0
48	0	1	1	0	1	1	1	2	1	0	1	1	1	0	0	0	2	2	1	1	1	0	2	0	1	2	0	1	2	1	1	1	1	2	0	2	2	0	1	1	0	0	0	1	0	0	0	1	0
49	1	0	1	1	0	1	1	2	1	0	0	0	2	2	0	0	1	1	1	2	2	0	2	0	0	1	0	1	0	0	2	0	0	2	0	2	2	0	0	2	0	0	0	1	0	0	0	2	1
50	0	0	1	0	0	0	2	2	1	0	1	0	1	0	0	0	2	0	1	2	2	0	2	0	1	2	0	0	1	1	1	1	0	1	1	2	0	0	1	0	0	0	1	2	1	0	0	0	2
51	0	0	2	0	0	0	1	1	1	0	1	0	1	1	0	0	2	1	0	0	1	0	2	0	1	1	0	1	2	1	0	0	1	2	0	2	1	0	0	2	0	0	0	2	0	1	0	1	1
52	0	0	0	0	0	0	2	2	0	0	0	0	0	0	0	0	1	1	1	1	1	0	2	0	0	1	0	0	1	1	0	1	2	0	2	0	1	1	0	2	0	1	0	1	2	1	0	1	1
53	0	0	0	0	0	0	1	2	0	0	1	0	0	0	0	1	0	0	2	2	2	0	2	0	1	2	0	1	2	1	0	2	2	0	2	0	2	0	2	1	0	0	0	2	0	0	0	1	1
54	1	0	2	0	2	2	1	2	0	0	1	0	1	1	0	0	2	2	0	0	2	0	2	0	0	0	0	0	2	1	0	0	1	1	0	2	1	0	2	1	1	1	1	1	0	0	0	0	1
55	0	0	1	0	0	0	2	2	0	0	0	0	0	0	0	0	1	1	0	0	0	0	2	0	0	2	0	1	2	1	1	1	1	2	0	2	2	0	2	0	0	0	0	2	0	0	0	2	0
56	0	0	1	0	1	1	2	2	0	0	0	0	0	0	0	0	1	1	1	1	1	0	2	0	0	1	0	0	1	1	2	0	1	0	1	1	0	2	0	0	0	1	0	1	0	0	0	2	0
57	0	0	0	0	0	0	2	1	1	1	0	0	1	1	0	0	1	1	0	1	1	0	2	0	0	2	0	0	2	2	0	2	1	2	0	2	1	0	0	1	0	0	0	2	0	1	0	1	0
58	0	0	2	0	0	0	1	2	1	0	0	1	1	0	0	1	1	0	1	1	1	0	1	0	0	0	0	0	2	2	0	1	2	1	1	1	1	0	0	1	0	1	1	2	1	1	0	1	1
59	0	0	2	0	1	1	2	1	1	1	0	1	2	2	0	0	2	2	1	1	2	0	2	0	1	0	0	0	2	2	1	1	1	1	2	2	1	1	1	1	1	0	0	1	1	0	0	0	1
60	0	0	1	0	1	1	1	2	0	0	1	1	2	2	0	0	1	1	2	2	2	0	2	0	0	1	0	0	1	1	1	0	0	2	2	1	1	0	0	2	0	1	0	1	1	1	0	1	0
61	0	0	0	0	0	0	2	1	1	0	0	0	0	0	0	0	1	0	0	0	1	0	2	0	0	0	0	0	2	2	0	2	1	2	0	2	0	0	2	0	1	1	1	1	1	0	0	2	0
62	1	0	1	0	0	0	2	1	1	0	0	0	1	1	0	0	0	0	1	1	2	0	2	0	0	0	1	1	2	1	0	1	1	1	1	1	1	0	0	2	0	0	0	2	0	2	1	0	1
63	0	0	2	0	0	0	1	2	0	0	0	1	2	1	0	0	1	0	2	2	2	0	2	0	1	1	0	0	2	1	1	0	1	1	0	2	1	0	2	0	0	0	0	1	1	0	0	2	0
64	0	0	0	0	0	0	2	1	0	0	0	0	0	0	0	0	1	0	2	1	2	0	1	1	2	2	0	0	2	2	1	0	0	1	1	1	1	1	0	1	0	0	0	2	0	1	1	1	1
65	0	0	2	0	0	0	1	2	0	0	1	1	2	1	0	1	2	2	1	1	2	0	2	0	0	2	0	0	2	1	1	0	1	2	0	2	1	0	1	1	0	0	1	1	0	1	0	2	0
66	0	0	2	0	1	1	2	1	1	0	0	1	2	1	0	1	2	1	1	1	2	0	2	0	1	1	0	0	2	2	0	1	0	1	1	1	1	0	0	1	0	0	0	2	1	1	0	1	1
67	0	1	1	0	0	0	1	1	1	0	1	0	2	2	0	0	1	1	1	1	1	0	2	0	0	2	0	2	2	1	1	1	1	0	1	1	2	0	1	1	0	0	0	1	0	0	0	1	0
68	0	0	2	0	0	0	2	2	1	0	1	0	1	0	0	0	1	0	1	1	2	0	2	0	0	0	0	0	2	0	0	0	0	2	0	2	2	0	0	2	0	0	0	2	0	0	0	0	2
69	1	0	1	0	0	0	2	2	0	0	1	0	0	0	0	0	2	1	2	2	2	0	2	0	0	1	0	1	1	1	2	0	1	0	2	2	1	0	2	0	0	0	0	2	1	0	0	1	1
70	0	0	1	0	0	0	1	2	0	0	1	1	1	0	0	1	1	1	1	2	2	0	2	0	0	2	0	1	1	1	2	1	1	1	0	2	1	0	1	0	0	1	1	2	2	0	0	2	0
71	1	0	1	0	0	0	2	1	1	0	0	1	1	1	0	0	1	1	2	2	2	0	2	0	0	1	0	2	2	2	0	1	2	2	0	2	2	0	0	2	0	1	1	2	1	0	0	0	2
72	0	1	1	0	0	0	1	2	0	0	1	1	1	0	0	1	1	1	0	0	0	0	0	0	0	1	0	2	1	1	2	0	2	1	1	2	2	0	0	2	0	0	0	2	1	1	0	1	0
73	0	0	1	0	0	0	2	0	2	0	0	0	1	1	0	0	1	1	0	0	0	0	1	1	1	1	0	1	2	0	1	1	1	1	1	1	1	0	0	2	0	1	1	1	0	0	0	1	0
74	0	0	1	1	0	1	1	1	0	0	1	0	0	0	0	0	2	2	1	1	2	0	2	0	0	1	0	0	2	1	2	1	1	2	0	2	1	0	2	0	0	0	0	2	1	0	1	0	2
75	0	1	2	0	1	1	1	1	1	0	1	0	0	0	0	0	1	1	1	1	1	0	2	0	0	0	1	1	2	1	0	0	2	0	2	1	1	0	2	0	0	2	1	2	1	0	0	2	1
76	1	1	1	0	0	0	2	2	0	0	0	0	0	0	0	0	0	0	0	1	1	0	2	0	0	0	0	1	2	2	1	1	0	2	0	2	1	1	0	1	0	1	1	2	0	1	0	1	1
77	1	0	1	0	0	0	1	1	1	1	2	0	0	0	0	0	1	1	1	2	2	0	1	0	1	0	0	0	1	1	1	1	1	1	1	1	1	0	0	2	0	1	1	1	1	0	0	2	1
78	1	0	0	0	0	0	1	2	0	0	1	0	0	0	0	0	1	1	1	2	2	0	1	0	0	0	0	0	2	1	0	2	2	1	1	2	2	0	2	0	0	0	0	2	0	0	0	1	1
79	0	0	0	0	0	0	2	1	1	0	0	1	2	1	0	0	1	0	1	1	1	0	0	0	1	0	1	0	2	1	0	2	1	0	2	0	1	0	0	1	0	0	0	2	0	0	1	2	1
80	0	1	1	0	0	0	2	2	1	0	0	0	1	1	0	0	1	0	1	1	2	1	2	0	0	1	0	1	1	1	2	2	1	0	1	1	1	0	1	1	0	0	0	2	0	2	0	1	0
81	1	0	1	0	0	0	2	1	1	0	0	0	0	0	0	0	0	0	1	1	0	0	2	0	0	1	0	1	2	2	0	2	1	2	0	2	1	0	1	1	0	0	0	2	1	0	0	0	1
82	0	0	0	0	0	0	1	2	0	0	1	0	0	0	0	0	1	0	2	1	2	0	2	0	1	0	0	0	2	0	0	1	1	1	1	1	1	1	0	1	0	1	1	1	1	0	0	1	1
83	1	0	0	0	0	0	2	2	0	0	1	0	0	0	0	0	1	1	2	2	2	0	2	0	0	1	0	1	1	1	2	1	2	1	1	1	1	0	1	1	0	0	0	1	0	0	0	1	1
84	0	0	1	0	0	1	1	1	0	0	0	0	2	2	0	0	0	0	0	0	0	0	0	0	0	0	0	0	2	1	1	0	2	0	1	2	1	0	2	0	0	0	0	2	0	1	0	0	2
85	1	0	1	0	0	0	1	0	2	0	0	1	1	1	0	0	1	1	1	1	2	0	2	0	1	2	0	2	2	1	2	1	1	1	1	2	1	1	0	1	0	0	0	2	0	0	0	0	2
86	0	0	1	1	0	1	2	1	1	0	0	1	1	0	0	1	1	0	0	0	1	0	2	0	0	0	0	1	1	1	1	1	1	1	0	2	0	1	0	1	0	0	0	2	1	0	0	0	2
87	1	0	1	0	0	0	2	1	1	0	0	0	0	0	0	0	0	0	2	2	2	1	2	0	0	1	0	1	2	0	1	1	0	2	0	2	1	0	0	2	0	0	0	1	0	1	0	2	1
88	0	0	1	0	1	1	2	0	2	0	0	1	1	0	0	1	1	1	1	1	2	0	2	0	0	0	0	1	2	2	1	0	0	2	1	2	2	0	0	2	0	0	0	2	0	0	0	0	1
89	1	0	2	0	0	0	2	0	2	0	0	1	2	1	0	0	1	0	1	1	1	0	1	1	1	2	1	0	2	1	0	0	1	2	0	2	1	0	1	1	0	1	1	1	1	0	0	2	0
90	1	0	2	0	0	0	1	2	1	0	0	1	2	1	0	0	0	0	1	1	0	0	2	0	0	1	0	0	2	1	1	1	2	1	1	2	1	0	0	1	0	0	0	1	0	0	0	1	2
91	0	1	2	0	0	0	2	2	0	0	0	0	0	0	0	0	1	0	1	1	1	0	2	0	0	1	0	1	2	1	2	0	0	2	0	2	2	1	0	2	1	1	0	1	0	0	0	2	0
92	1	0	1	0	0	0	1	2	0	0	1	0	1	0	0	0	1	0	1	1	1	1	2	0	0	0	0	1	2	2	1	1	2	2	0	2	2	0	2	0	0	0	0	1	0	0	0	2	1
93	0	0	1	0	0	0	1	2	0	0	1	0	2	1	1	0	2	0	2	2	2	0	1	1	1	1	0	0	1	1	0	2	2	0	1	1	2	0	0	2	0	0	0	2	0	0	0	2	1
94	1	0	1	0	0	0	2	1	1	0	0	0	1	1	0	0	0	0	0	0	1	0	2	0	0	0	0	0	2	0	1	1	1	1	0	2	0	1	0	1	0	1	1	2	1	2	0	2	0
95	1	0	1	0	1	1	0	2	0	0	2	0	0	0	0	0	1	1	2	0	2	0	2	0	1	2	0	1	2	1	2	0	1	2	1	1	1	0	2	0	0	0	1	2	1	1	0	1	1
96	1	0	1	0	0	0	2	1	1	0	0	0	0	0	0	0	0	0	1	1	0	0	2	0	0	0	0	1	2	0	1	0	1	1	1	1	1	0	1	2	1	0	0	2	1	0	0	1	1
97	1	1	1	0	0	0	2	1	1	0	1	0	0	0	0	0	1	2	2	2	2	0	2	0	0	2	0	2	0	0	2	0	1	1	1	1	1	1	1	1	1	1	1	2	1	2	0	2	0
98	1	0	0	0	0	0	2	1	1	0	1	2	2	1	0	1	1	0	1	1	1	0	1	1	1	1	0	0	2	1	0	0	2	0	1	1	1	0	1	1	0	0	0	1	0	0	0	1	1
99	1	0	2	0	0	0	2	1	1	0	0	0	0	0	0	0	2	2	2	2	2	0	1	1	0	1	0	0	1	1	1	0	0	2	0	1	2	0	0	2	1	1	1	2	1	1	0	1	2
100	0	0	1	0	0	0	0	2	0	0	2	0	0	0	0	0	1	0	1	1	1	0	1	0	0	2	0	0	2	2	1	0	1	1	0	2	2	0	1	1	0	0	0	2	1	0	0	2	0
101	0	0	2	0	0	0	2	1	1	0	0	0	0	0	0	0	1	2	2	2	2	0	2	0	0	1	0	0	2	0	0	0	2	0	2	2	2	0	0	2	0	0	0	1	0	0	0	1	1
102	0	0	2	0	0	0	2	2	1	0	0	0	1	0	0	0	1	1	0	0	0	0	2	0	0	1	0	0	2	1	0	0	0	2	0	2	1	0	0	1	1	0	0	2	0	1	0	1	1
103	0	0	1	0	0	0	2	1	0	0	0	0	2	2	0	0	1	0	1	0	1	0	2	0	0	2	0	0	2	1	0	1	1	2	1	2	2	0	1	1	0	0	0	2	0	0	0	1	1
104	1	0	1	0	0	0	1	1	1	0	0	1	1	0	0	1	1	0	2	2	2	0	2	0	0	0	0	2	2	1	2	2	2	0	1	1	2	0	0	2	0	1	0	1	0	0	0	0	2
105	0	0	1	1	0	1	1	2	0	0	0	0	1	1	0	0	1	1	1	2	2	0	2	0	0	2	0	1	2	0	1	1	1	1	1	2	1	0	1	1	0	0	0	1	0	0	0	1	1
106	0	0	0	0	0	0	2	1	1	0	0	0	0	0	0	0	1	1	2	2	1	0	2	0	0	0	0	0	2	2	0	1	1	2	0	2	2	1	0	0	0	0	0	2	0	0	0	2	1
107	1	0	1	0	1	1	1	2	1	0	0	0	2	0	1	0	2	0	2	2	2	0	2	0	1	0	0	0	2	0	0	1	1	1	1	1	0	0	2	0	1	2	2	2	1	1	0	2	1
108	1	0	2	0	0	0	2	2	0	0	1	1	2	1	0	0	0	0	0	0	0	0	2	0	0	0	0	0	2	1	0	0	1	1	1	2	1	0	1	1	0	0	0	1	0	1	0	2	0
109	1	0	2	0	1	1	2	2	0	0	0	1	2	1	0	0	1	0	1	1	1	0	2	0	0	2	0	0	2	2	1	0	1	1	1	1	1	0	2	0	0	0	0	2	0	1	0	0	2
110	1	0	1	1	0	1	2	0	2	0	0	0	0	0	0	0	1	1	2	2	2	0	2	0	0	0	0	0	1	0	1	0	1	2	0	2	1	0	1	1	0	1	1	2	1	0	0	2	1
111	1	0	0	0	1	1	1	2	1	0	1	0	1	1	0	0	0	0	0	0	1	0	2	0	0	1	0	1	2	0	1	1	1	1	1	1	1	0	1	1	0	0	1	2	1	1	0	0	1
112	0	1	1	0	0	0	2	1	1	0	0	0	0	0	0	0	0	0	1	2	2	1	2	0	0	0	1	0	2	1	0	1	0	2	0	2	1	1	0	2	1	0	0	1	0	0	1	0	2
113	0	0	1	1	0	1	2	2	0	0	1	0	1	1	0	0	2	2	1	1	2	0	2	0	0	1	0	1	1	1	1	1	1	2	2	1	2	0	1	1	0	0	0	2	0	0	1	0	2
114	1	0	1	0	0	0	2	1	1	0	0	1	2	1	0	0	0	0	2	1	2	0	2	0	0	2	0	0	2	1	0	0	1	0	1	1	1	0	1	2	1	1	0	0	1	1	0	2	0
115	0	0	1	0	0	0	1	1	1	0	1	0	1	0	0	0	1	0	2	1	2	0	2	0	0	1	0	0	1	1	1	2	1	2	0	2	1	1	0	1	0	0	0	2	0	0	0	2	0
116	0	0	1	0	0	0	2	2	0	0	0	1	2	1	0	0	1	0	1	1	1	1	2	0	1	1	0	0	2	2	0	1	1	0	1	1	2	0	1	1	0	1	0	1	0	0	1	1	1
117	1	0	1	0	0	0	1	2	0	0	1	0	2	2	0	0	1	1	0	1	1	1	2	0	0	2	0	1	1	1	2	0	2	2	0	2	1	0	1	0	0	0	0	1	0	0	1	0	2
118	0	0	0	0	0	0	2	2	0	0	0	0	1	0	1	0	0	0	1	1	1	0	2	0	0	0	0	0	2	2	1	0	0	2	0	2	1	0	2	1	1	0	0	2	1	1	0	2	0
119	1	0	1	1	0	1	1	2	0	0	0	0	0	0	0	0	2	2	1	1	1	1	1	0	0	1	0	0	2	1	0	1	1	1	0	2	2	0	0	2	0	0	0	2	0	0	0	2	0
120	0	0	1	0	0	0	2	1	1	0	1	1	1	0	0	0	1	1	2	2	2	0	2	0	0	1	0	0	2	1	1	0	2	1	0	2	1	0	1	1	0	0	0	1	0	0	0	0	2
121	0	0	1	0	0	0	1	2	0	0	1	1	1	1	0	0	1	1	2	2	2	0	1	1	1	1	0	0	2	2	0	1	1	0	2	0	1	0	1	1	0	1	1	2	1	1	0	1	1
122	1	0	2	0	1	1	1	1	0	0	2	0	1	0	0	0	2	1	2	1	2	0	2	0	1	0	0	2	2	2	0	0	1	0	1	1	1	1	0	2	1	0	0	2	0	0	0	2	0
123	0	0	1	0	0	0	1	1	1	0	0	0	1	1	0	0	2	2	1	1	2	0	2	0	0	1	0	0	2	2	0	0	2	0	2	1	1	1	0	2	0	0	0	1	1	0	0	0	2
124	0	0	0	0	0	0	2	2	1	0	0	0	0	0	0	0	0	0	2	1	2	0	2	0	0	2	0	0	1	1	2	0	0	2	0	2	2	0	0	2	0	0	0	1	0	1	0	2	0
125	1	0	2	0	0	0	2	0	2	0	0	0	0	0	0	0	1	0	1	1	1	0	2	0	0	1	0	2	1	1	2	0	0	2	1	2	1	1	1	1	1	1	1	2	1	1	1	1	1
126	0	0	2	0	0	0	2	2	1	0	1	1	2	0	0	1	1	1	1	1	1	0	1	1	1	0	0	0	2	1	0	0	1	0	1	1	1	1	1	1	1	1	1	2	0	0	1	0	2
127	0	0	1	0	0	0	1	2	0	0	1	0	0	0	0	0	1	0	1	1	1	0	2	0	1	0	1	0	2	1	1	0	1	1	0	2	1	0	2	0	0	0	0	2	0	1	0	1	1
128	1	0	2	0	0	0	1	2	0	0	1	0	0	0	0	0	2	1	2	2	2	0	2	0	0	0	0	0	1	1	0	1	1	2	0	2	1	0	1	1	0	0	0	2	0	0	0	1	1
129	1	0	2	0	1	1	2	2	0	0	0	0	2	2	0	0	2	1	1	1	2	0	2	0	0	1	0	0	2	1	1	0	0	1	1	1	1	1	1	1	1	0	1	2	1	0	0	0	2
130	0	0	1	0	1	1	2	2	0	0	1	1	2	1	0	0	2	2	0	0	0	0	2	0	1	0	0	0	2	2	1	0	1	0	1	1	1	0	1	1	0	1	0	0	1	1	1	1	1
131	1	0	1	0	1	1	2	1	1	0	0	1	1	1	0	0	0	0	2	1	2	0	2	0	1	1	1	1	2	2	0	0	0	1	0	2	2	0	0	1	0	0	0	0	0	0	0	1	0
132	0	0	1	0	0	0	1	2	0	0	0	0	1	1	0	0	2	1	1	1	1	0	2	0	1	0	1	1	2	0	1	0	1	1	1	1	0	0	1	0	0	1	1	2	0	0	0	2	0
133	1	0	0	0	0	0	2	0	2	0	0	0	0	0	0	0	2	2	1	1	1	0	1	1	1	1	0	0	2	1	0	0	1	2	0	2	1	1	0	0	0	0	0	1	0	1	0	0	2
134	0	0	1	0	0	0	1	1	1	1	1	0	0	0	0	0	0	1	0	1	2	0	2	0	0	0	1	0	2	1	0	0	1	0	1	2	1	0	0	2	0	1	1	2	1	0	0	2	1
135	1	0	2	0	0	0	2	0	2	0	0	1	1	0	0	1	2	0	2	2	2	0	1	0	0	0	0	0	2	2	0	1	1	2	1	2	1	1	1	2	2	0	0	2	1	1	0	2	1
136	1	0	2	0	1	1	2	2	0	0	0	0	1	2	0	0	2	1	0	0	1	0	1	1	1	0	1	0	2	2	0	1	1	2	0	2	1	0	1	1	0	2	2	2	1	1	0	2	0
137	1	0	2	0	0	0	2	1	1	0	0	0	0	0	0	0	1	0	1	1	1	2	0	0	0	1	1	0	2	1	0	0	0	2	0	2	2	0	0	2	0	0	0	2	0	2	1	1	1
138	0	0	2	0	0	0	1	2	1	0	1	1	1	0	0	1	1	1	1	1	1	0	2	0	0	2	0	1	2	1	2	1	2	0	1	1	2	0	0	2	0	0	0	1	0	1	1	0	2
139	1	0	1	0	0	0	1	1	1	1	1	0	0	0	0	0	0	0	1	0	1	0	0	0	0	1	0	0	2	1	0	0	1	1	1	1	1	0	2	1	1	0	0	2	1	0	1	0	2
140	0	0	1	0	0	0	1	1	1	0	1	0	1	0	0	0	1	1	1	1	2	0	2	0	0	2	0	1	2	1	2	0	0	2	1	1	1	0	0	0	0	1	1	2	0	1	0	0	1
141	1	0	2	0	0	0	2	1	1	0	0	1	1	0	0	0	2	2	2	2	2	0	1	0	0	1	0	1	2	2	1	0	0	1	1	1	2	0	2	0	1	0	0	2	0	0	0	1	1
142	0	0	1	0	0	0	1	1	0	1	1	0	1	1	0	0	2	2	1	1	1	1	2	0	0	1	0	1	2	1	1	1	1	1	0	2	1	0	2	0	0	0	0	2	0	0	0	1	0
143	1	0	2	0	0	0	2	2	1	0	1	0	1	1	0	0	2	1	2	2	2	0	2	0	0	1	0	1	2	1	2	2	1	0	2	0	1	0	2	1	1	0	0	2	1	1	0	0	2
144	0	0	2	0	0	0	1	2	0	0	1	1	1	0	0	1	1	0	1	1	1	0	2	0	0	2	0	0	1	0	1	0	0	2	0	2	1	0	0	2	0	1	0	0	0	0	0	0	1
145	0	0	2	0	0	0	2	1	1	0	0	0	0	0	0	0	2	1	1	1	2	0	0	1	1	0	0	1	2	0	1	2	2	0	1	1	1	1	0	1	0	0	0	2	0	0	0	2	0
146	1	0	0	0	0	0	1	1	1	0	0	1	1	0	0	0	0	0	1	2	2	0	2	0	0	1	0	0	2	2	0	1	1	1	1	1	1	1	0	0	0	1	1	2	0	2	0	1	0
147	1	0	1	0	0	0	1	2	0	0	1	1	2	1	0	1	2	1	2	1	2	0	1	0	0	2	1	1	1	0	1	1	1	1	1	1	1	0	1	2	1	1	0	1	1	0	0	2	0
148	0	0	2	0	1	1	2	2	1	0	1	0	1	1	0	0	1	1	0	0	0	0	1	0	0	1	0	0	2	1	0	1	2	0	1	1	2	0	2	0	0	0	0	2	1	0	1	0	2
149	1	1	0	0	0	0	0	2	0	0	2	0	1	1	0	0	0	0	2	1	2	1	1	0	1	0	0	0	2	1	2	1	0	2	0	2	2	0	1	1	0	1	1	1	0	1	0	2	0
150	1	0	2	0	1	1	1	2	0	0	1	0	0	0	0	0	1	1	1	1	2	0	1	0	0	1	0	0	2	0	0	2	1	1	1	0	1	1	0	1	0	0	0	2	0	0	0	2	0
151	0	0	2	0	0	0	2	1	1	0	0	0	0	0	0	0	0	0	2	1	2	0	1	0	0	1	0	1	2	1	0	0	2	1	0	2	1	0	0	1	0	1	1	1	1	1	0	2	0
152	0	0	1	0	1	1	1	1	1	0	0	0	2	2	0	0	1	1	1	1	1	0	1	1	1	1	0	0	1	1	2	0	1	1	0	2	1	0	1	1	0	0	0	1	0	1	0	0	1
153	1	0	1	0	0	0	2	1	1	0	0	0	1	1	0	0	1	1	1	1	1	0	1	1	1	1	0	1	2	1	2	0	1	1	1	1	2	0	1	1	0	1	1	2	0	0	0	1	1
154	0	0	1	0	1	1	2	0	2	0	0	0	1	0	0	0	1	1	1	1	1	0	2	0	0	2	0	1	1	1	1	0	1	2	0	2	1	0	0	1	0	0	0	1	0	0	0	2	0
155	1	0	1	0	0	0	0	1	1	1	1	0	0	0	0	0	0	0	1	1	1	0	2	0	0	0	0	1	2	1	1	1	1	0	1	1	1	0	1	2	1	0	0	1	1	1	0	2	1
156	0	0	1	0	1	1	2	2	0	1	1	0	1	1	0	0	0	1	2	2	2	0	1	1	0	1	0	0	2	2	0	0	0	1	1	1	2	0	1	1	0	0	0	1	0	0	1	0	1
157	0	0	1	0	0	0	1	1	1	1	1	0	1	1	0	0	2	2	1	1	2	0	2	0	0	2	0	0	2	2	0	0	0	2	1	2	0	1	1	0	0	2	2	2	1	1	0	2	0
158	0	0	2	0	0	0	2	2	0	0	0	0	0	0	0	0	2	0	1	1	2	0	2	0	0	1	0	0	2	1	0	2	2	0	2	0	0	1	1	0	0	1	1	2	1	1	0	2	0
159	1	0	1	0	0	0	2	1	1	0	1	1	1	0	0	1	2	1	2	2	2	0	2	0	0	0	0	1	1	1	1	1	2	0	0	2	2	0	0	2	0	0	0	2	0	0	0	0	1
160	0	0	0	0	0	0	2	1	0	0	0	2	2	2	0	0	0	0	0	1	1	0	1	0	1	0	1	1	2	1	0	1	1	1	1	1	2	0	0	2	0	0	0	2	1	0	0	1	1
161	0	0	2	0	0	0	2	1	1	0	0	0	1	1	0	0	2	0	2	2	2	0	1	1	1	1	0	0	2	1	0	0	0	1	1	1	2	0	0	1	0	0	0	2	0	0	0	1	1
162	0	0	1	0	0	1	0	2	0	1	2	1	1	0	0	1	0	0	0	0	0	0	2	0	0	2	0	0	2	1	0	0	0	1	1	1	2	0	0	2	0	2	2	2	1	1	0	2	2
163	0	0	0	0	0	0	1	2	0	0	1	0	0	0	0	0	0	0	1	2	2	0	2	0	0	1	0	0	2	2	0	0	2	2	0	2	1	0	0	1	1	0	0	2	0	0	0	1	1
164	0	0	1	0	1	1	2	1	1	0	0	0	0	0	0	0	0	0	0	0	1	0	0	1	1	0	1	1	2	1	0	0	1	1	1	1	1	0	1	1	0	1	1	2	1	2	0	0	2
165	1	1	2	0	0	0	2	2	0	0	1	0	0	0	0	0	2	2	1	1	2	0	1	1	1	0	0	2	0	0	2	2	1	1	1	0	1	1	1	1	0	0	0	2	1	1	1	1	1
166	0	0	1	0	0	0	1	1	2	0	0	0	0	0	0	0	1	0	1	1	2	0	2	0	0	0	0	1	1	1	1	1	1	1	0	2	2	0	0	2	0	0	0	2	0	2	0	1	1
167	0	0	1	0	0	0	2	2	0	0	1	0	0	0	0	0	0	0	1	0	1	0	2	0	0	1	0	1	2	0	1	1	1	0	1	1	1	1	1	0	0	0	0	2	0	2	0	1	1
168	0	0	2	0	0	0	2	0	2	0	0	0	1	1	0	0	1	1	0	0	1	0	1	1	1	1	0	0	1	1	2	1	2	1	1	1	0	0	1	1	0	0	0	2	0	1	0	0	1
169	1	0	2	0	1	1	0	2	0	0	1	0	0	0	0	0	0	1	1	1	1	0	2	0	0	1	0	0	2	2	0	1	2	1	1	1	1	0	1	1	0	1	1	2	1	0	0	1	1
170	1	0	0	0	0	0	2	1	0	0	0	0	0	0	0	0	1	1	1	1	2	0	2	0	1	0	0	0	2	1	0	0	1	2	0	2	1	0	2	0	0	0	0	2	0	0	0	1	1
171	1	0	2	0	1	1	1	1	1	0	1	0	2	1	0	0	1	1	1	1	1	0	1	1	1	1	0	0	2	2	2	0	0	2	0	2	1	0	1	2	1	1	1	1	1	1	0	1	2
172	1	0	1	1	1	2	2	2	0	0	1	0	1	0	1	0	0	1	2	2	2	0	1	1	1	1	0	1	2	0	1	0	1	1	0	2	1	0	2	0	1	0	0	1	1	0	1	1	1
173	0	0	1	0	0	0	2	2	0	0	0	0	0	0	0	0	2	2	1	1	1	0	2	0	1	2	0	0	2	1	1	1	2	1	1	1	1	1	1	1	1	0	0	1	0	0	0	1	1
174	0	0	2	0	0	0	2	2	0	0	0	0	0	0	0	0	1	1	1	1	1	0	2	0	0	1	0	0	1	1	2	1	2	2	0	2	0	0	1	1	0	1	0	1	0	0	0	2	1
175	1	0	1	0	0	0	1	1	2	0	0	0	1	0	0	0	2	2	1	1	1	0	2	0	0	1	0	0	2	1	2	0	0	2	0	2	2	0	1	1	0	0	0	2	0	0	0	1	1
176	1	1	1	0	0	0	2	2	0	0	0	1	0	0	0	0	2	1	1	2	2	0	0	1	1	0	0	0	2	1	0	0	0	2	0	2	2	0	2	1	0	1	1	1	0	1	1	1	1
177	0	0	2	0	1	1	2	2	0	0	0	1	1	0	0	1	2	0	2	2	2	0	2	0	1	0	0	1	2	1	2	0	0	2	1	1	2	0	0	1	0	0	0	1	0	0	0	1	1
178	0	0	1	0	0	0	2	2	0	0	0	0	0	0	0	0	1	0	2	1	2	0	1	0	0	1	0	1	2	0	1	0	0	2	1	2	2	0	1	1	0	0	0	2	0	1	0	1	0
179	1	0	2	0	1	1	2	2	0	1	1	1	1	0	0	0	1	1	2	2	2	0	2	0	1	2	0	0	2	2	0	1	1	0	1	1	2	0	1	1	1	0	0	2	0	0	1	0	2
180	1	0	2	0	0	0	1	1	1	0	0	0	0	0	0	0	1	0	2	1	2	0	1	0	0	1	1	1	2	1	0	1	1	2	1	2	1	1	0	1	0	0	0	1	0	0	0	0	0
181	0	0	1	0	0	0	2	2	0	0	0	0	0	0	0	0	1	1	1	1	2	0	0	0	0	0	1	0	2	1	1	1	2	2	0	2	1	0	1	2	1	0	0	0	0	0	0	1	1
182	1	1	2	0	1	1	2	2	0	1	1	0	0	0	0	0	1	1	1	1	2	0	1	0	1	1	0	2	2	1	2	0	1	0	2	1	1	1	0	1	0	2	2	2	0	1	0	1	1
183	0	0	1	0	0	0	2	1	2	0	0	0	1	0	0	0	2	1	2	2	2	0	2	0	0	1	0	0	2	2	1	0	0	1	1	1	2	0	0	1	0	0	0	2	0	0	0	0	0
184	0	0	0	0	0	0	2	2	0	0	0	0	0	0	0	0	0	0	2	2	2	0	2	0	0	1	0	0	1	0	1	0	1	0	1	1	2	0	0	1	0	0	0	2	0	1	0	2	0
185	1	0	1	0	1	1	1	2	1	0	0	0	2	1	1	0	0	0	0	1	1	0	2	0	0	0	0	1	2	1	2	1	1	1	1	2	2	0	0	1	0	0	0	1	0	0	0	2	0
186	0	0	2	0	1	1	1	1	1	0	1	0	0	0	0	0	2	1	2	1	2	0	2	0	0	1	0	0	1	0	1	0	0	2	0	2	1	0	0	1	0	0	0	2	0	1	1	0	2
187	1	0	2	0	1	1	1	2	0	0	1	0	0	0	0	0	0	0	1	2	2	1	2	0	1	1	0	0	2	1	1	1	0	1	1	1	2	0	0	2	0	0	0	2	0	1	0	1	0
188	1	0	1	0	1	1	2	1	1	0	0	0	0	0	0	0	2	1	1	1	1	0	0	1	1	1	0	0	2	2	1	0	1	1	1	1	1	0	0	1	0	0	0	2	0	0	0	1	1
189	0	0	1	0	0	0	1	1	0	0	2	1	1	1	0	0	1	0	1	1	1	1	2	0	0	1	0	0	2	2	0	0	0	2	0	2	1	0	2	0	0	0	0	2	0	1	0	0	0
190	1	0	0	0	0	0	1	1	0	0	0	0	2	2	0	0	1	1	1	1	1	0	2	0	1	0	0	0	1	0	1	1	2	0	1	2	2	0	0	2	0	0	0	1	0	0	0	2	0
191	1	0	0	0	0	0	1	2	0	0	1	0	0	0	0	0	1	1	0	0	1	0	1	1	1	1	0	0	2	1	0	0	0	2	0	2	1	0	0	2	0	0	0	0	0	0	0	2	0
192	0	0	1	0	0	0	2	2	0	0	0	0	0	0	0	0	1	1	0	0	2	0	2	0	0	1	1	1	2	1	0	1	1	1	1	1	0	1	1	0	0	0	0	1	0	0	0	1	0
193	0	0	1	0	0	0	2	2	0	0	1	0	1	1	0	0	1	0	2	1	2	0	1	1	1	1	0	1	2	1	0	1	1	2	0	2	1	1	0	1	0	1	1	2	1	2	0	1	0
194	0	0	0	0	0	0	2	2	0	1	1	0	1	1	0	0	1	0	0	0	2	0	1	0	0	1	0	0	2	2	0	2	1	0	2	0	0	2	0	0	0	0	0	2	1	0	0	1	1
195	0	0	2	0	0	0	1	2	0	0	1	0	0	0	0	0	1	0	2	1	2	1	1	0	0	1	0	0	1	1	0	0	0	2	1	2	2	0	0	1	0	0	0	2	0	0	0	2	2
196	0	0	2	0	0	0	2	1	0	0	0	1	2	1	0	0	2	1	1	2	2	0	2	0	1	2	0	0	1	1	0	0	0	2	0	2	2	0	0	2	0	1	1	2	1	1	0	1	1
197	1	0	1	1	0	1	2	1	0	0	0	0	0	0	0	0	1	1	1	1	1	0	1	1	1	0	0	0	1	1	1	0	2	1	0	2	1	1	0	2	0	0	0	2	0	0	1	0	1
198	0	0	0	0	0	0	1	2	0	0	0	2	2	2	0	0	1	1	2	2	2	0	1	1	1	1	0	0	2	2	0	1	1	0	1	1	1	0	0	0	0	0	0	1	0	0	0	1	1
199	0	0	0	0	0	0	2	2	0	0	1	0	1	1	0	0	1	1	1	2	2	0	1	1	1	1	1	1	2	1	0	0	1	1	0	2	2	0	0	2	1	0	0	1	1	0	0	1	1
200	0	0	1	0	0	0	1	2	0	0	1	0	1	0	0	0	1	1	2	2	2	0	2	0	1	1	0	0	2	2	1	1	1	1	0	2	1	1	1	1	1	0	0	2	0	0	0	1	1
201	0	0	1	0	1	1	2	1	1	0	0	1	1	0	0	0	0	0	1	1	1	0	2	0	0	0	0	0	2	2	1	2	2	2	0	2	2	0	0	2	0	1	1	1	0	0	0	1	2
202	0	0	1	0	0	0	2	2	0	0	0	1	1	0	0	1	1	2	2	2	2	0	1	0	0	0	0	0	2	1	2	0	0	2	0	2	2	0	0	1	0	0	0	2	0	1	0	1	1
203	0	0	1	0	0	0	1	2	1	0	1	1	1	0	0	0	2	1	2	2	2	0	2	0	0	0	0	0	2	0	0	1	1	0	1	1	2	0	0	1	0	0	0	2	0	1	0	2	0
204	1	0	2	0	0	0	2	1	1	0	1	0	0	0	0	0	1	1	2	2	2	0	0	0	0	0	1	1	2	2	0	0	1	2	0	2	1	1	1	1	1	0	0	1	0	0	0	1	1
205	1	0	1	0	0	1	2	2	0	0	0	0	1	1	0	0	1	0	0	0	1	0	1	0	1	2	0	1	2	1	2	0	0	1	1	1	2	0	0	2	0	0	0	2	1	1	0	2	0
206	0	0	1	0	0	0	0	2	0	0	2	0	0	0	0	0	1	1	1	1	1	0	2	0	0	0	1	0	1	0	1	0	1	1	1	1	1	0	0	1	1	1	0	1	1	0	0	1	0
207	0	0	1	0	0	0	2	1	0	0	1	0	0	0	0	0	0	0	1	2	2	0	2	0	1	0	0	1	2	2	0	1	2	0	1	1	2	0	2	0	1	0	0	2	0	0	0	0	1
208	0	0	0	0	0	0	1	2	0	0	1	0	1	1	0	0	1	1	1	0	1	0	2	0	0	0	0	1	2	2	1	2	1	2	0	2	2	0	1	1	0	0	0	2	1	0	0	1	1
209	0	0	1	0	1	1	2	0	2	0	0	0	2	2	0	0	2	1	2	2	2	0	1	0	0	0	0	0	2	1	0	0	0	1	2	2	2	0	0	2	1	0	0	1	1	0	0	1	1
210	0	0	2	0	0	0	2	0	2	0	0	0	0	0	0	0	2	1	2	2	2	0	2	0	0	1	0	0	1	1	1	0	1	1	1	2	0	0	1	0	0	0	0	1	0	0	1	0	2
211	1	0	2	0	0	0	2	1	1	0	0	2	2	2	0	0	1	1	2	2	2	0	2	0	1	0	0	0	2	2	0	0	1	1	0	2	1	0	0	2	0	0	0	1	0	0	0	2	0
212	1	0	2	0	0	0	2	1	1	0	1	1	1	1	0	0	1	1	1	2	2	0	2	0	0	0	0	0	2	2	0	0	1	0	1	1	0	0	1	0	0	1	0	0	1	1	1	1	2
213	1	0	2	0	0	0	2	2	0	0	0	0	1	1	0	0	1	1	2	2	2	0	0	1	1	1	0	2	1	0	2	0	1	0	0	2	2	0	1	1	1	0	0	2	2	0	0	1	1
214	0	0	0	0	0	0	1	2	0	0	0	0	0	0	0	0	0	0	2	1	2	0	2	0	1	1	0	1	1	1	1	0	2	1	0	2	1	0	0	2	0	2	2	2	1	1	0	1	1
215	1	0	0	0	0	0	2	0	2	0	0	1	1	0	0	1	1	1	1	0	1	0	2	0	1	0	0	0	1	1	1	1	1	1	1	1	2	0	0	2	0	0	0	1	0	0	0	2	0
216	1	0	1	0	0	0	2	2	0	0	0	0	1	1	0	0	0	0	2	2	2	0	2	0	0	2	0	0	2	2	1	2	1	1	0	2	1	1	1	2	2	0	0	2	1	0	1	0	2
217	1	0	2	0	1	1	2	1	0	0	0	1	1	0	0	1	1	1	0	0	2	0	2	0	0	0	0	0	2	2	0	2	2	2	0	2	1	0	0	1	0	0	0	2	1	1	0	1	1
218	0	0	2	0	1	1	2	1	1	0	0	0	2	2	0	0	0	0	0	0	1	0	2	0	1	0	0	1	1	1	1	2	1	1	1	1	1	0	1	2	1	0	0	2	0	0	0	2	0
219	1	0	2	0	0	0	1	2	0	0	1	0	1	1	0	0	2	2	1	1	2	0	2	0	0	1	0	0	2	2	1	0	0	2	1	2	1	0	2	0	1	0	0	2	0	0	0	1	2
220	0	0	1	0	0	0	2	1	1	0	1	2	2	2	0	0	1	1	1	1	1	0	2	0	0	0	0	0	1	1	2	0	0	2	0	2	1	0	1	1	0	1	1	1	1	0	0	2	0
221	1	1	0	0	0	0	1	1	0	0	1	0	0	0	0	0	2	1	2	2	2	0	1	0	0	1	0	1	2	2	0	0	0	2	0	2	1	0	1	1	0	1	1	1	0	0	2	0	2
222	0	0	1	0	0	0	2	2	1	0	1	0	0	0	0	0	2	2	2	2	2	0	0	0	0	0	0	0	1	1	1	1	1	2	0	2	0	1	1	0	0	0	0	2	0	1	0	1	1
223	0	0	0	0	0	0	2	1	1	0	0	0	0	0	0	0	0	0	1	1	2	0	2	0	0	0	0	0	2	0	1	1	1	1	1	2	1	0	0	1	0	0	0	2	1	0	0	1	0
224	1	0	0	0	0	0	2	2	0	1	1	2	2	0	0	1	1	1	1	1	1	0	0	0	0	0	0	0	2	1	1	0	0	2	0	2	1	0	1	1	0	0	0	1	0	0	0	1	1
225	1	0	1	0	0	0	2	1	1	0	0	0	0	0	0	0	1	1	1	2	2	0	2	0	0	1	0	0	2	1	1	0	0	2	0	2	1	0	0	2	0	1	0	1	1	0	0	1	1
226	1	0	1	0	0	0	2	2	0	0	0	0	0	0	0	0	1	1	1	1	2	0	2	0	0	2	0	1	2	1	2	1	1	2	0	2	1	0	2	0	0	0	0	2	0	0	0	0	1
227	1	0	0	0	0	0	2	2	1	0	1	0	0	0	0	0	1	1	1	2	2	0	2	0	0	0	1	0	2	1	0	0	0	2	0	2	2	0	0	1	0	0	0	2	1	1	0	1	1
228	1	0	2	0	0	0	1	1	1	0	0	0	0	0	0	0	0	0	1	1	0	0	2	0	0	2	0	0	2	1	0	0	1	1	1	1	1	0	1	2	1	1	0	0	1	1	0	2	0
229	1	1	1	0	0	0	2	1	1	0	0	1	2	1	0	0	0	0	0	0	0	0	1	0	0	1	0	1	2	0	1	1	1	1	2	1	0	0	2	0	1	0	0	1	0	0	0	1	1
230	1	0	2	0	0	0	1	2	1	0	0	0	1	0	0	0	1	0	2	1	2	0	2	0	0	1	0	1	1	1	1	2	2	0	1	1	2	0	0	2	0	0	0	2	0	0	1	1	1
231	0	0	2	0	0	0	2	2	0	0	0	0	1	1	0	0	0	0	2	1	2	0	2	0	0	1	0	0	2	1	2	0	0	2	1	2	1	0	1	2	1	0	0	2	0	0	0	2	0
232	1	0	1	0	0	0	2	0	1	0	1	0	0	0	0	0	1	1	0	0	1	0	2	0	1	2	0	0	2	0	0	0	0	2	0	2	1	0	1	1	0	1	0	1	1	0	0	1	1
233	1	0	1	0	1	1	1	1	1	0	0	1	1	0	0	0	0	0	1	1	1	0	2	0	0	2	0	0	1	0	1	0	1	1	1	1	1	0	1	0	0	0	0	1	0	0	0	2	1
234	1	0	0	0	0	0	1	2	0	0	1	1	2	2	0	0	2	2	0	0	0	0	2	0	0	0	0	0	1	1	2	0	1	1	1	2	2	0	1	1	0	0	0	2	0	1	0	0	2
235	1	0	1	0	0	0	1	1	1	0	0	1	2	2	0	0	1	1	2	2	2	0	0	0	0	0	0	0	1	1	0	0	2	1	2	1	1	0	1	1	0	0	0	2	0	0	0	1	1
236	1	0	2	0	0	1	2	2	0	0	0	1	1	0	0	0	2	0	2	2	2	0	2	0	0	0	0	1	2	1	2	0	0	2	0	2	1	0	1	1	0	0	0	2	1	1	0	2	0
237	1	0	1	0	0	1	2	1	1	0	1	0	0	0	0	0	0	0	2	2	2	0	1	0	1	1	0	0	2	0	1	0	1	1	0	2	0	1	0	0	0	2	2	2	1	1	0	2	0
238	0	0	1	0	0	0	2	2	0	0	0	0	1	0	0	0	1	1	0	0	1	0	2	0	1	0	0	0	2	1	0	0	0	1	2	2	1	0	2	0	0	0	0	0	0	0	0	0	2
239	0	0	2	0	0	0	2	0	1	0	1	1	2	2	0	0	0	0	0	1	2	0	2	0	0	1	0	1	2	0	1	0	1	0	1	1	2	0	1	1	0	0	0	1	1	0	0	0	2
240	1	0	0	0	0	0	2	0	2	0	0	0	0	0	0	0	0	1	1	1	1	0	2	0	0	2	0	0	2	1	0	2	2	0	1	1	2	0	0	2	0	1	1	1	1	0	0	1	2
241	1	0	1	0	0	0	0	2	0	0	2	1	2	1	0	0	1	1	1	1	1	0	2	0	0	0	0	0	2	1	0	1	2	2	0	2	1	1	0	1	0	0	0	1	1	1	0	1	1
242	0	0	0	0	0	0	2	1	1	0	0	0	0	0	0	0	2	0	2	2	2	0	2	0	0	2	0	2	1	1	2	1	1	1	1	1	0	0	1	1	0	1	0	1	2	1	1	0	2
243	1	0	1	0	0	0	2	1	0	0	0	0	0	0	0	0	2	2	1	1	2	0	1	0	0	1	0	1	1	0	1	0	0	2	0	1	1	0	1	1	0	1	1	2	1	1	0	1	0
244	1	1	2	0	0	0	2	1	2	0	0	0	0	0	0	0	1	1	1	1	2	0	2	0	0	0	0	0	1	1	1	0	1	2	1	1	1	0	1	0	0	0	0	2	1	1	1	0	1
245	0	0	2	0	0	0	2	1	2	0	0	0	0	0	0	0	2	1	1	1	1	0	2	0	0	1	0	0	2	0	0	0	1	1	1	1	1	1	1	1	1	0	0	1	1	0	0	0	2
246	0	0	2	0	0	0	0	1	1	0	1	0	0	0	0	0	2	0	2	2	2	0	1	0	0	1	0	0	2	2	0	0	0	1	1	1	2	0	0	2	0	1	1	1	1	1	0	1	2
247	0	0	2	0	1	1	2	2	0	0	0	1	1	0	0	1	1	1	1	1	1	0	2	0	0	1	0	1	1	0	2	1	1	0	2	1	1	1	0	1	0	0	0	2	0	0	0	1	1
248	0	0	0	0	0	0	1	1	1	1	1	0	0	0	0	0	1	0	1	1	2	0	2	0	0	2	0	0	2	0	0	0	0	2	1	2	1	0	0	1	0	0	1	2	1	1	0	1	1
249	0	0	2	0	0	0	0	1	1	1	1	1	1	2	0	0	1	1	1	1	2	0	2	0	1	1	0	0	2	1	0	2	1	0	2	0	1	0	2	0	0	1	1	1	1	0	0	0	0
250	1	1	1	0	0	0	1	2	1	0	0	0	1	1	0	0	2	0	0	1	2	0	2	0	1	2	0	1	1	0	1	1	1	1	1	2	1	0	2	0	0	1	1	2	0	1	0	1	1
251	1	0	1	0	0	0	2	1	1	0	0	0	1	1	0	0	2	0	1	1	1	0	2	0	0	1	0	0	2	1	1	0	1	1	0	2	0	0	1	0	0	0	0	2	0	0	0	0	2
252	1	0	2	0	0	0	2	2	1	0	0	0	0	0	0	0	1	1	1	1	1	0	2	0	0	0	1	0	1	0	1	0	0	2	0	2	2	0	1	1	0	0	0	0	1	0	0	1	1
253	1	0	1	0	0	0	2	0	2	0	0	1	1	0	0	1	2	2	1	1	2	0	2	0	0	0	0	0	2	2	1	1	1	2	1	2	0	0	1	1	0	0	0	2	0	2	0	2	1
254	0	0	1	0	1	1	1	2	0	0	0	1	2	1	0	1	0	0	1	1	2	0	2	0	0	0	0	2	2	1	1	0	1	2	1	2	1	0	0	2	0	1	1	1	1	0	1	1	1
255	1	0	2	0	0	0	1	1	1	0	0	0	1	1	0	0	1	1	1	1	2	0	1	0	0	1	0	0	2	1	0	0	1	0	1	1	1	1	0	1	0	1	1	2	1	1	0	1	1
256	1	0	2	0	0	0	2	2	1	0	0	0	0	0	0	0	1	1	1	1	2	0	1	0	0	0	0	1	2	0	1	0	1	1	1	1	1	0	0	1	0	0	0	2	0	2	0	1	1
257	1	0	2	0	1	1	2	1	1	0	0	0	1	1	0	0	2	1	1	1	2	0	0	0	0	1	1	1	2	2	0	0	1	2	0	2	2	0	1	1	0	1	0	1	0	1	0	1	1
258	0	0	2	0	0	0	1	2	0	0	1	0	0	0	0	0	1	2	2	2	2	0	2	0	0	2	0	0	1	1	0	0	1	1	1	2	1	0	0	2	0	1	1	1	1	2	0	2	0
259	0	0	1	0	0	0	2	2	0	0	0	1	2	1	0	0	2	0	2	2	2	0	1	1	1	1	0	0	1	1	2	0	0	1	1	1	2	0	0	2	0	0	0	2	0	0	0	1	1
260	0	0	2	0	0	0	2	2	0	0	0	0	0	0	0	0	1	0	1	1	1	0	1	1	2	2	1	1	2	1	0	0	0	2	0	2	1	0	1	2	1	1	0	1	1	0	0	0	2
261	1	0	1	0	0	0	2	1	1	0	0	0	1	1	0	0	1	1	0	1	1	0	2	0	0	1	0	2	2	2	0	1	1	1	0	2	1	1	1	1	0	0	0	2	1	1	0	2	0
262	1	0	2	0	0	0	2	2	0	0	1	0	1	0	0	0	2	1	2	2	2	0	2	0	0	0	0	1	2	1	1	1	1	1	1	1	1	0	0	2	0	1	0	1	0	1	0	0	2
263	1	0	1	0	0	0	1	2	1	0	0	1	1	1	0	0	1	1	2	2	2	0	1	0	0	2	0	0	2	2	1	0	1	1	0	2	1	0	2	0	0	1	1	1	1	0	0	1	2
264	0	0	2	0	1	1	1	1	2	0	0	1	2	1	0	0	1	2	1	1	2	0	2	0	1	1	0	0	2	1	1	1	1	1	1	1	1	2	0	0	0	0	0	1	0	1	0	2	0
265	0	1	1	0	0	0	1	2	0	1	1	0	0	0	0	0	0	0	2	2	2	0	2	0	0	0	0	0	2	2	0	1	1	1	0	2	1	1	0	1	0	1	0	1	0	0	0	2	0
266	1	0	1	0	0	0	1	1	1	0	0	1	1	0	0	0	2	0	2	2	2	0	2	0	0	1	0	1	2	1	2	0	0	2	0	2	1	0	0	2	0	1	0	0	0	0	0	1	1
267	1	0	1	0	0	0	1	1	1	0	1	0	0	0	0	0	1	1	1	1	1	0	2	0	2	1	1	0	2	1	0	1	1	0	0	2	2	0	2	0	0	0	0	1	0	0	0	2	0
268	0	0	1	0	0	0	2	2	0	0	0	0	1	0	1	0	2	1	1	1	2	0	2	0	1	2	0	1	2	0	1	1	1	1	2	1	0	1	0	1	0	1	0	0	0	1	0	2	2
269	1	1	1	0	0	0	2	0	2	0	0	0	1	1	0	0	1	1	1	1	1	0	2	0	0	1	1	1	2	1	0	1	0	1	1	1	1	1	0	0	0	0	0	1	0	1	0	2	1
270	0	0	1	1	0	1	1	2	0	0	0	0	1	0	1	0	2	2	2	2	1	0	2	0	0	2	0	1	2	0	1	2	1	1	1	1	1	1	0	1	0	0	0	1	0	0	0	0	2
271	0	0	2	0	0	0	1	2	0	1	1	1	2	2	0	0	1	1	1	0	2	0	2	0	0	1	0	0	2	2	0	2	2	0	2	0	1	0	0	1	0	1	1	2	1	1	0	2	0
272	1	0	1	0	0	0	1	2	0	0	1	2	2	1	0	1	0	0	2	2	2	0	2	0	0	2	0	0	2	1	1	2	2	0	2	0	2	0	1	1	0	0	0	1	0	0	0	1	1
273	0	0	1	0	0	0	1	1	1	1	2	1	1	0	0	0	1	0	0	0	2	0	2	0	0	1	0	0	1	1	1	1	0	2	0	2	1	0	0	1	0	0	0	2	1	1	0	2	0
274	1	0	0	0	0	0	2	1	1	0	0	1	2	1	0	0	1	0	1	1	1	0	2	0	0	0	0	0	2	2	1	0	0	1	1	1	1	1	0	1	0	1	1	2	1	1	0	2	0
275	1	0	1	0	0	0	1	1	1	0	1	0	1	0	0	0	1	1	0	0	1	0	1	0	0	0	0	0	2	2	1	1	2	0	0	2	1	0	0	1	0	2	2	2	1	1	0	0	2
276	0	0	1	0	0	0	2	2	0	0	1	0	0	0	0	0	1	1	1	1	2	0	2	0	0	1	1	0	2	1	0	2	2	0	2	1	1	0	1	0	0	0	0	1	1	0	0	2	0
277	0	0	1	0	0	0	1	1	1	0	1	0	1	1	0	0	0	0	2	1	2	0	2	0	0	1	0	1	1	1	2	1	1	2	1	2	2	0	1	1	0	0	0	2	0	0	0	2	1
278	1	0	0	0	0	0	1	2	0	0	0	0	0	0	0	0	0	1	2	2	2	0	2	0	0	1	0	0	2	2	0	1	0	1	1	1	1	1	1	1	1	0	0	2	0	0	0	1	1
279	0	0	2	0	0	0	1	2	0	0	2	1	1	0	0	1	2	1	1	1	2	0	2	0	0	1	0	1	2	1	1	1	1	0	2	0	1	1	0	0	0	0	1	2	1	1	0	2	0
280	1	0	2	0	0	0	2	0	2	0	0	0	0	0	0	0	0	0	2	1	2	0	2	0	0	0	0	0	1	1	0	0	1	0	1	2	1	0	1	1	0	0	0	0	0	0	0	1	1
281	1	0	2	0	1	1	1	2	0	0	1	0	1	1	0	0	2	0	1	1	1	0	2	0	0	1	0	0	2	2	0	0	1	1	1	1	1	0	2	0	0	0	0	1	0	0	0	1	1
282	1	0	1	1	0	1	2	1	0	0	0	1	1	0	0	1	1	0	2	1	2	0	2	0	1	0	0	1	1	0	2	1	1	1	1	1	1	0	1	1	0	0	0	1	1	0	0	1	2
283	0	1	2	0	0	0	1	1	1	0	1	1	2	1	0	1	1	1	2	2	2	0	2	0	0	1	0	0	2	2	1	0	1	1	1	2	2	0	1	1	0	1	1	1	1	1	0	2	0
284	1	0	1	0	0	0	2	1	1	0	0	1	1	0	0	1	0	0	2	1	2	0	2	0	0	1	0	0	1	0	1	0	0	1	2	2	0	2	0	0	0	0	0	1	0	0	0	1	2
285	0	0	2	0	0	0	1	1	1	0	0	0	1	1	0	0	1	0	1	1	1	0	1	1	1	2	0	1	1	1	2	2	1	1	1	1	2	0	1	1	0	1	0	1	0	0	0	2	0
286	0	0	1	1	0	1	2	1	1	0	0	1	1	0	0	1	1	1	0	0	0	1	2	0	0	0	0	0	1	1	1	0	0	2	0	2	2	0	1	1	1	0	0	2	1	0	0	0	1
287	0	1	2	0	0	0	2	1	0	0	0	0	1	1	0	0	1	0	1	1	1	0	1	1	1	1	0	0	2	1	1	1	0	2	0	2	2	0	0	1	0	0	0	0	1	0	0	1	1
288	0	1	1	0	0	0	2	2	0	0	0	0	0	0	0	0	1	0	2	2	2	0	2	0	0	1	1	1	2	1	0	0	1	1	1	2	1	0	0	1	1	0	0	1	0	1	0	2	0
289	0	0	2	0	0	0	2	2	0	0	0	1	2	2	0	0	1	1	2	2	2	0	1	0	0	1	0	0	2	1	0	0	2	1	0	2	1	0	0	2	0	1	1	1	1	0	0	2	0
290	1	0	1	0	0	0	2	2	0	0	0	0	0	0	0	0	1	0	2	2	2	0	1	1	1	1	0	0	2	2	0	1	0	2	1	2	1	2	0	0	0	0	0	1	0	1	0	1	1
291	1	1	2	0	0	0	2	2	0	0	0	1	1	0	0	0	1	0	1	0	1	0	2	0	0	2	0	0	2	2	0	2	2	1	1	2	1	0	2	0	0	1	1	1	1	0	0	2	0
292	1	0	1	0	0	0	1	2	0	0	2	0	1	0	0	0	0	0	1	1	2	0	2	0	1	2	0	1	1	0	1	0	1	2	0	2	1	0	0	1	0	0	0	2	0	2	0	1	1
293	1	0	2	0	0	0	2	2	0	0	0	2	2	0	0	1	0	0	2	2	2	0	2	0	0	1	0	2	2	1	1	0	1	1	1	1	2	0	1	1	0	0	0	2	1	1	0	2	1
294	1	0	2	0	0	0	2	0	2	0	0	1	1	0	0	1	0	0	1	1	1	0	2	0	0	0	0	0	2	2	1	2	2	0	2	0	2	0	2	0	0	1	1	1	1	2	0	2	1
295	0	0	2	0	1	1	2	2	1	0	0	1	2	1	0	0	0	0	1	1	2	0	2	0	0	2	1	0	2	1	0	1	2	1	1	1	1	0	0	1	0	1	0	1	0	0	0	2	0
296	0	0	2	0	0	0	1	1	1	0	1	1	1	0	0	1	0	0	0	0	0	0	2	0	0	1	0	0	2	1	0	1	2	2	0	2	1	0	1	2	1	1	1	2	0	0	0	1	0
297	1	0	2	0	1	1	2	1	1	0	0	0	0	0	0	0	2	2	1	1	2	1	1	0	1	0	0	0	2	1	1	1	1	1	0	2	1	1	0	0	0	0	0	1	0	0	0	1	1
298	0	0	1	0	0	0	1	2	0	0	1	1	1	1	0	0	0	0	1	1	1	0	2	0	0	2	0	0	2	1	0	1	2	1	1	1	1	1	0	1	0	0	0	1	0	0	0	1	1
299	1	0	2	0	2	2	2	0	2	0	0	0	0	0	0	0	1	0	1	1	1	0	2	0	0	1	0	1	0	0	2	1	2	1	1	2	0	0	1	0	0	0	0	1	0	0	0	2	1
300	0	1	2	0	0	0	2	0	2	0	0	1	1	0	0	1	1	0	1	2	2	0	1	0	1	2	0	1	2	1	2	0	1	1	0	2	2	0	1	1	0	0	0	1	0	1	0	1	0
301	0	0	0	0	0	0	1	2	0	0	1	1	2	1	0	1	1	1	0	0	1	0	2	0	0	0	0	1	2	1	2	0	0	2	1	2	1	0	0	2	0	0	0	2	1	0	0	0	2
302	1	0	2	0	1	1	2	2	1	0	1	0	1	1	0	0	2	0	2	2	2	0	2	0	0	1	0	0	2	2	1	1	1	1	1	1	2	0	0	2	0	1	1	2	0	0	0	1	1
303	0	0	1	1	0	1	2	0	2	0	0	1	1	0	0	1	2	0	0	1	2	0	2	0	1	0	0	0	2	2	0	0	1	2	1	2	1	0	2	0	0	1	1	2	1	0	1	0	2
304	0	0	1	0	1	1	1	2	0	0	1	0	1	1	0	0	2	0	1	1	2	1	2	0	0	0	0	1	2	1	0	1	2	2	0	2	1	0	1	2	1	1	0	0	0	0	0	1	0
305	1	0	2	0	0	0	2	1	1	0	0	0	1	1	0	0	0	0	0	1	1	0	0	1	1	1	0	0	2	2	0	1	0	1	0	2	0	0	1	1	0	0	0	2	0	0	0	1	1
306	0	1	1	0	0	0	2	1	1	0	0	1	2	1	0	0	2	1	1	1	2	0	2	0	0	1	0	1	1	0	2	1	1	1	1	1	1	0	1	2	1	0	0	1	0	1	0	0	0
307	0	1	2	0	1	1	2	2	0	0	0	0	0	0	0	0	2	1	1	1	2	1	0	1	0	0	0	0	2	1	0	1	0	1	1	1	1	0	1	1	0	0	0	2	0	0	0	2	0
308	1	0	2	0	0	0	2	0	2	0	0	1	1	0	0	1	2	0	2	2	2	0	1	0	0	1	0	0	2	1	0	1	1	0	1	1	1	0	0	2	0	0	0	2	0	1	1	1	1
309	1	0	2	0	0	0	1	2	0	0	1	0	0	0	0	0	1	1	0	0	1	0	2	0	1	0	0	0	1	0	1	1	1	1	0	2	1	0	2	0	0	0	0	2	0	1	0	0	2
310	0	0	2	0	0	0	2	1	0	0	1	0	0	0	0	0	1	0	2	2	2	0	2	0	0	1	0	0	2	1	1	0	1	2	0	2	2	1	0	1	0	1	1	2	1	1	0	2	1
311	0	0	1	0	0	0	1	1	1	0	1	0	0	0	0	0	0	0	2	2	2	1	1	0	0	0	0	1	2	1	1	0	1	0	1	2	1	1	1	1	0	1	1	2	1	1	0	2	0
312	0	0	2	0	2	2	1	1	1	0	0	0	2	2	0	0	1	1	1	1	1	0	1	1	1	1	0	1	1	1	2	0	1	1	1	1	1	0	0	1	0	0	0	1	1	0	0	2	0
313	0	0	2	0	0	0	2	0	2	0	0	0	0	0	0	0	1	1	0	1	1	0	2	0	0	2	0	0	1	1	1	0	1	1	1	1	1	0	0	2	0	0	0	2	0	1	0	0	1
314	0	0	2	0	1	1	2	1	1	0	0	1	1	1	0	0	1	1	0	1	1	0	1	0	1	2	0	0	2	1	1	1	1	1	1	1	2	0	0	2	0	0	0	2	0	1	0	0	2
315	1	0	1	0	0	0	1	2	0	0	0	0	0	0	0	0	1	0	1	2	2	0	1	1	1	0	0	2	1	1	2	2	2	0	1	1	2	0	0	2	0	1	1	1	1	0	0	1	1
316	0	0	2	0	0	0	2	2	0	0	1	1	1	1	0	0	0	0	0	1	2	0	2	0	0	1	0	0	2	0	0	0	1	1	0	2	1	1	1	1	1	0	0	2	0	2	1	0	2
317	1	0	2	0	0	0	2	0	2	0	0	1	1	0	0	1	2	0	1	1	1	0	2	0	0	2	0	1	2	1	1	2	1	0	1	1	2	0	0	2	0	1	0	1	0	0	0	2	0
318	0	0	1	0	0	0	1	1	1	0	0	0	1	1	0	0	2	2	1	1	2	0	0	0	0	0	0	0	2	1	0	1	2	0	1	1	1	1	0	1	0	1	0	0	0	0	0	1	0
319	0	0	2	0	0	0	2	2	0	0	1	1	1	0	0	0	0	0	1	1	1	0	1	0	0	1	0	0	2	2	0	1	1	1	1	1	2	1	0	1	0	0	0	0	2	1	0	1	1
320	1	1	1	0	1	1	2	1	0	0	0	0	1	1	0	0	0	0	2	2	2	1	2	0	1	1	0	0	1	1	2	2	1	1	0	2	1	1	0	2	0	0	0	2	1	1	0	2	2
321	1	0	2	0	1	1	2	1	2	0	0	1	2	0	0	1	0	0	1	1	1	0	0	0	0	0	0	1	2	2	0	2	1	2	0	2	1	1	0	1	0	0	0	1	0	0	1	1	1
322	0	0	2	0	0	0	2	1	2	0	0	0	1	1	0	0	1	0	2	2	2	0	2	0	0	2	0	2	2	1	1	2	2	1	0	2	2	1	0	0	0	1	1	1	1	0	0	2	0
323	1	0	2	0	0	0	1	2	0	0	1	1	1	0	0	1	1	0	1	1	1	0	1	1	1	0	0	1	1	1	1	2	1	2	0	2	2	0	0	2	0	0	0	1	1	0	0	1	1
324	0	0	1	0	1	1	1	2	0	0	2	1	1	1	0	0	1	0	1	1	1	0	1	1	1	1	0	1	2	2	0	1	2	0	2	0	1	0	0	2	0	0	0	1	1	1	0	1	1
325	1	0	1	0	1	1	2	2	0	0	0	0	0	0	0	0	1	1	0	1	1	0	2	0	0	1	0	0	2	2	1	0	0	1	1	1	2	0	0	2	0	0	0	2	1	1	0	1	1
326	1	0	1	0	0	0	1	2	0	0	1	0	0	0	0	0	1	0	2	2	2	0	2	0	0	0	0	0	2	2	0	0	0	2	0	2	1	0	0	2	0	0	0	2	0	0	1	0	2
327	0	0	2	0	0	0	2	0	2	0	0	0	1	1	0	0	0	0	0	1	1	0	2	0	0	0	0	2	1	1	2	1	1	0	1	1	2	0	1	1	0	0	0	1	1	0	1	1	1
328	1	0	1	0	0	0	1	2	0	0	1	0	0	0	0	0	0	0	2	2	2	1	2	0	0	0	0	0	2	1	2	1	0	2	0	2	0	1	1	0	0	0	1	2	1	1	0	1	1
329	0	0	1	0	0	0	2	1	0	0	1	0	0	0	0	0	2	2	1	1	2	0	2	0	0	1	0	1	2	2	0	2	1	2	0	2	2	0	1	1	0	0	0	1	0	1	0	2	0
330	0	0	1	0	1	1	2	2	0	0	0	0	1	1	0	0	1	0	1	1	1	0	2	0	0	0	0	0	2	2	1	1	2	2	0	2	0	1	0	0	0	0	1	2	1	0	0	2	0
331	1	0	2	0	0	0	1	1	1	0	1	0	1	1	0	0	0	0	0	0	0	0	2	0	0	2	0	1	2	0	1	1	1	0	1	1	2	0	2	0	0	1	1	1	1	1	0	1	1
332	1	0	1	0	0	0	2	1	1	0	0	0	0	0	0	0	1	1	1	1	2	0	2	0	0	2	0	1	2	1	1	1	1	0	1	1	2	0	0	2	0	0	0	1	1	0	0	2	0
333	0	0	1	0	0	0	2	1	1	0	1	0	1	0	0	0	2	1	2	2	2	0	2	0	0	2	0	0	2	2	0	0	0	2	0	2	0	1	1	0	0	2	2	2	1	1	0	1	1
334	0	0	1	0	0	0	2	0	2	0	0	0	1	1	0	0	2	2	1	1	2	1	2	0	0	2	0	0	2	1	0	2	2	0	1	1	1	0	1	1	0	0	0	2	0	0	0	2	2
335	0	0	2	0	0	0	2	2	0	0	0	0	0	0	0	0	1	1	1	1	1	0	2	0	1	0	0	0	2	2	1	0	0	1	1	1	1	0	0	1	1	1	1	1	1	0	1	1	1
336	1	0	1	0	0	0	2	1	0	0	1	1	1	0	0	0	0	0	0	1	2	0	2	0	0	0	0	0	2	0	1	1	1	2	0	2	1	1	0	1	0	0	0	2	0	0	0	1	1
337	1	0	2	0	0	0	1	1	0	0	0	0	0	0	0	0	0	0	1	1	2	0	2	0	1	1	0	1	2	1	1	0	0	2	2	1	2	0	0	2	0	0	0	2	0	1	0	2	0
338	0	0	2	0	0	0	2	1	1	0	0	0	0	0	0	0	1	0	0	0	1	0	2	0	0	1	0	1	2	1	2	1	0	2	1	2	1	0	1	1	0	0	0	2	1	0	0	0	2
339	0	0	0	0	0	0	2	2	2	0	0	2	2	1	0	0	2	2	1	1	2	0	1	0	0	1	0	1	2	1	2	0	1	1	1	1	1	1	1	1	1	1	1	2	0	0	0	2	0
340	1	0	0	0	0	0	2	1	1	0	1	0	1	0	0	0	2	1	2	2	2	0	1	1	1	1	0	0	2	1	1	2	1	1	1	1	1	0	2	1	1	0	0	1	1	0	0	2	0
341	0	0	2	0	2	2	1	2	1	0	1	1	1	0	0	0	0	0	0	0	2	0	2	0	0	1	0	0	2	1	1	2	1	1	1	1	2	0	1	1	0	0	0	1	0	0	1	1	2
342	0	0	1	0	1	1	2	1	1	0	1	0	0	0	0	0	0	0	1	1	1	0	2	0	1	0	0	1	2	0	1	0	2	1	1	2	2	0	0	2	0	1	1	2	0	1	1	0	2
343	1	0	0	0	0	0	2	1	1	0	0	0	0	0	0	0	1	1	1	1	1	0	2	0	0	1	0	0	1	1	1	0	1	1	1	2	1	0	1	1	0	0	1	2	1	0	0	1	2
344	1	0	2	0	0	0	1	2	0	0	1	0	0	0	0	0	0	0	0	1	1	0	1	1	1	1	0	1	2	1	2	1	1	1	1	2	1	0	0	2	0	0	0	1	0	0	0	1	1
345	0	0	0	0	0	0	1	2	0	0	1	1	1	0	1	0	2	0	2	2	2	0	2	0	0	2	0	0	1	0	1	0	1	1	1	2	2	0	0	2	0	0	0	2	0	2	0	2	0
346	1	0	1	0	1	1	2	1	1	0	0	0	2	1	1	0	1	2	1	1	2	0	2	0	0	0	0	1	2	2	0	0	0	1	1	1	2	0	1	1	0	2	2	2	1	1	0	1	1
347	0	0	0	0	0	0	2	1	1	1	0	1	1	0	0	0	0	0	1	2	2	0	0	1	1	1	0	0	2	0	0	0	0	1	0	2	0	0	2	1	1	0	0	2	0	0	0	1	1
348	1	0	2	0	1	1	1	1	1	0	1	1	1	0	0	0	1	0	1	1	1	0	2	0	0	1	0	0	2	1	2	1	1	2	0	2	2	0	0	1	0	0	0	2	0	1	0	0	1
349	1	0	2	0	1	1	2	2	0	0	1	0	1	1	0	0	1	0	1	1	1	0	2	0	0	1	0	0	2	1	1	1	1	2	0	2	0	1	1	0	0	2	2	2	0	1	0	2	0
350	0	1	2	0	0	0	2	1	0	0	0	0	0	0	0	0	1	0	2	1	2	1	2	0	1	1	0	1	1	1	1	0	1	1	0	2	2	0	0	2	0	0	0	1	1	0	1	1	1
351	0	0	1	0	0	0	2	0	1	0	0	0	0	0	0	0	2	1	1	2	2	0	1	0	0	1	0	0	2	0	0	1	0	1	1	1	2	0	0	2	1	0	0	1	1	0	1	0	1
352	1	0	2	0	1	1	2	2	1	0	1	1	2	1	0	0	2	0	2	2	2	0	0	0	0	1	0	0	2	1	1	0	1	1	1	1	1	0	1	1	0	1	0	0	0	0	0	2	0
353	1	0	2	0	1	1	1	2	1	0	1	1	1	1	0	0	2	2	2	2	2	0	2	0	0	0	1	0	2	1	0	0	0	2	0	2	1	0	1	2	1	1	1	2	1	1	1	1	1
354	0	0	2	0	1	1	2	1	1	0	0	0	1	1	0	0	1	0	1	0	1	0	2	0	0	2	1	1	2	1	0	0	1	1	0	2	2	0	0	1	0	0	0	2	1	0	0	2	2
355	0	0	1	0	0	0	1	2	0	0	1	0	1	1	0	0	1	1	0	0	0	0	2	0	0	2	0	0	2	1	1	1	2	1	1	2	1	0	1	1	0	0	0	2	1	0	0	0	0
356	0	0	1	0	0	0	2	2	0	0	0	0	2	1	1	0	2	0	1	2	2	0	2	0	0	0	0	0	1	1	1	0	0	2	1	2	2	0	0	2	0	1	1	1	1	0	0	2	1
357	1	0	0	0	0	0	1	2	0	0	2	0	2	1	1	0	0	0	1	1	1	0	2	0	0	0	0	0	2	2	1	1	1	1	0	2	1	0	1	1	0	1	0	1	0	1	0	2	0
358	0	0	2	0	0	0	1	2	0	0	0	0	1	1	0	0	2	0	1	1	1	0	2	0	0	2	0	1	2	2	0	1	1	0	1	1	2	0	0	1	0	1	0	0	0	1	0	2	0
359	0	0	1	1	0	1	2	2	0	0	0	0	1	1	0	0	0	0	2	1	2	0	1	1	2	2	0	0	2	2	0	1	1	1	0	2	1	1	1	1	0	0	0	2	1	0	0	2	0
360	1	0	2	0	0	0	1	1	1	0	0	0	1	1	0	0	1	1	1	1	1	0	1	0	0	1	0	0	2	2	0	1	1	1	1	2	1	0	0	1	0	0	0	2	0	0	0	2	0
361	0	1	2	0	0	0	2	2	0	0	0	1	1	1	0	0	2	0	1	1	1	0	2	0	0	0	0	1	2	2	0	1	1	1	2	1	2	0	0	1	0	1	1	2	1	0	0	1	1
362	0	1	2	0	0	0	2	2	0	0	1	0	2	1	1	0	1	0	1	1	1	0	2	0	0	0	0	0	2	0	0	1	1	1	2	1	1	0	2	1	1	0	0	0	2	1	1	1	1
363	1	0	1	0	0	0	1	1	1	1	1	0	0	0	0	0	1	1	0	1	1	0	1	1	1	1	0	0	2	1	0	2	2	0	1	1	1	0	1	1	0	0	0	1	0	1	0	2	0
364	1	1	1	0	0	0	2	2	0	0	0	0	0	0	0	0	2	0	1	1	1	1	2	0	0	0	0	0	2	2	0	1	0	1	1	2	1	0	1	1	0	1	0	1	0	0	0	2	0
365	1	0	2	0	1	1	1	0	2	0	0	1	1	1	0	0	1	0	2	2	2	0	2	0	0	1	1	0	2	1	0	1	1	2	0	2	2	0	1	1	0	0	0	2	0	0	0	1	0
366	1	0	0	0	0	0	1	1	1	0	0	0	1	1	0	0	1	0	1	1	1	0	0	0	0	0	0	0	2	2	0	0	1	1	0	2	1	1	0	1	0	0	0	1	0	0	0	2	0
367	1	0	2	0	0	0	2	0	1	0	1	0	1	0	0	0	2	1	1	1	2	0	2	0	0	1	0	0	2	2	1	1	2	0	2	0	1	0	0	2	0	1	1	1	1	1	0	2	0
368	0	0	1	0	0	0	2	0	2	0	0	0	1	1	0	0	1	0	0	0	1	0	2	0	0	2	0	1	1	1	1	0	2	0	1	1	1	0	1	1	0	1	1	2	1	1	0	2	0
369	0	0	1	0	1	1	1	1	1	0	0	1	1	0	0	0	2	2	1	1	2	0	2	0	0	1	0	0	2	1	0	0	1	0	1	2	2	0	0	2	0	0	0	2	0	0	0	1	1
370	0	0	0	0	0	0	1	1	2	0	0	1	1	1	0	0	1	1	1	1	2	0	1	0	0	0	0	0	1	1	1	1	2	1	1	1	2	0	0	1	0	1	1	2	1	1	0	0	1
371	1	0	2	0	1	1	2	1	1	0	0	0	1	0	1	0	1	0	1	1	1	0	2	0	0	1	0	0	2	2	1	0	0	1	2	2	2	0	0	1	0	0	0	1	0	0	1	0	2
372	1	0	1	0	0	0	1	1	1	1	1	0	1	0	0	0	1	1	0	1	1	0	1	0	0	0	0	0	2	1	0	0	0	2	1	2	1	0	0	1	1	1	0	0	1	1	0	2	0
373	1	0	2	0	0	0	2	1	2	0	0	1	1	0	0	1	0	1	1	1	1	0	2	0	0	1	0	0	1	1	2	0	0	2	0	2	1	1	0	1	0	0	0	1	0	0	0	0	1
374	0	1	2	0	0	0	1	1	1	1	0	0	0	0	0	0	2	2	0	0	2	0	2	0	0	1	0	1	1	0	2	0	0	2	0	2	1	0	0	1	0	1	0	1	0	0	0	0	2
375	0	0	1	0	0	0	2	2	0	1	1	1	1	0	0	1	0	1	2	2	2	0	1	0	0	0	0	0	2	1	2	2	2	1	0	2	0	0	1	0	0	1	0	1	0	0	1	1	1
376	0	0	2	0	2	2	1	2	0	0	1	0	1	0	1	0	1	1	1	1	1	0	2	0	0	1	0	0	2	0	1	0	1	0	1	1	1	0	0	0	0	1	1	1	0	0	0	2	0
377	0	0	1	0	0	0	1	1	1	0	1	0	0	0	0	0	1	0	1	1	1	0	1	0	1	2	0	0	2	2	2	1	1	2	0	2	1	0	0	1	1	0	0	2	0	0	0	2	1
378	1	0	2	0	0	0	1	0	2	0	0	0	1	1	0	0	2	1	1	1	2	0	2	0	0	1	1	0	1	0	1	1	1	1	1	1	1	0	2	0	0	1	1	1	0	1	1	1	1
379	1	0	1	0	0	0	2	0	2	0	0	0	1	1	0	0	1	1	2	0	2	0	2	0	0	1	1	1	2	2	0	1	1	1	1	1	2	0	0	1	0	0	0	2	0	0	0	1	1
380	0	0	2	0	0	0	1	2	0	0	1	1	1	1	0	0	0	0	0	0	0	0	2	0	0	2	0	0	2	2	2	0	0	1	1	1	1	0	1	1	0	1	1	2	1	0	0	1	1
381	1	0	2	0	1	1	1	1	1	0	0	0	0	0	0	0	0	0	2	2	1	0	2	0	0	0	0	1	2	2	0	1	1	2	0	2	2	0	1	1	1	0	0	1	0	0	0	2	0
382	1	0	1	0	0	0	2	1	1	0	1	0	1	0	0	0	2	0	2	2	2	0	2	0	0	1	0	0	2	1	0	0	0	1	1	1	1	1	0	0	0	0	0	2	0	0	0	0	1
383	1	1	1	0	0	0	2	2	0	0	0	0	2	2	0	0	1	1	1	1	1	0	2	0	0	0	0	0	2	2	0	2	1	0	2	0	1	0	0	2	0	0	0	2	1	1	0	1	1
384	0	0	0	0	0	0	1	1	1	0	0	0	1	1	0	0	1	1	1	1	2	0	2	0	0	1	0	0	2	1	0	1	1	1	1	2	1	1	0	2	0	0	0	1	0	0	0	2	2
385	0	0	2	0	0	0	1	2	0	0	1	0	0	0	0	0	2	2	2	2	1	0	2	0	0	2	0	0	2	0	0	0	0	2	0	2	2	0	1	1	0	0	0	2	0	1	0	1	0
386	1	0	2	0	1	1	2	1	1	0	0	0	1	1	0	0	1	1	1	1	1	0	2	0	0	2	0	0	2	2	0	0	1	2	1	2	1	0	0	2	0	0	0	2	0	0	0	2	0
387	0	0	2	0	0	0	1	0	2	0	0	2	2	2	0	0	1	1	2	2	2	1	2	0	0	2	0	1	2	2	0	1	1	1	1	2	1	1	1	2	2	1	1	2	0	2	0	1	1
388	0	0	2	0	1	1	1	1	1	0	1	0	1	1	0	0	1	1	1	1	1	0	2	0	0	0	0	0	2	1	0	0	1	2	1	1	0	0	2	1	1	0	0	2	0	2	0	0	2
389	0	0	0	0	0	0	2	1	1	0	0	0	0	0	0	0	2	1	2	2	2	1	2	0	1	1	0	0	2	2	1	0	1	2	0	2	2	0	1	1	1	1	1	2	0	0	0	2	0
390	0	0	2	0	0	0	0	1	1	1	1	0	0	0	0	0	1	0	1	1	1	0	2	0	0	2	0	0	2	2	0	1	2	1	1	1	1	0	1	1	0	1	1	2	1	1	0	2	1
391	1	0	1	0	0	0	2	2	0	0	0	1	1	0	0	1	1	1	1	0	2	0	2	1	1	1	0	0	2	1	1	0	1	0	1	1	2	0	2	1	0	0	0	2	1	0	0	1	1
392	1	0	2	0	0	0	2	2	0	0	0	0	0	0	0	0	2	2	2	2	2	0	2	0	0	2	0	1	2	2	1	1	1	1	0	2	1	0	0	1	0	0	0	1	0	0	0	1	1
393	0	0	2	0	0	0	2	2	0	0	0	0	1	1	0	0	2	0	1	1	2	0	1	1	1	0	0	0	2	2	0	1	1	0	1	1	1	0	0	1	1	0	0	1	0	0	1	1	1
394	1	0	0	0	0	0	1	1	1	0	1	0	1	1	0	0	1	1	1	1	1	0	1	0	1	0	0	0	1	1	2	0	2	2	0	2	0	0	1	1	0	1	0	1	0	0	0	2	1
395	1	0	1	0	0	0	2	2	1	0	0	1	2	1	0	1	1	1	0	0	1	0	2	0	0	2	0	0	2	1	1	1	1	2	0	2	1	0	0	1	0	0	0	2	0	0	0	1	1
396	1	0	2	0	2	2	0	2	0	0	2	0	0	0	0	0	2	0	2	2	2	0	2	0	0	0	0	1	2	1	1	2	2	0	1	1	2	0	0	1	0	1	1	2	1	0	0	1	1
397	1	0	2	0	0	0	2	1	1	0	0	1	1	1	0	0	2	1	0	0	1	2	0	0	0	1	0	1	1	0	2	0	0	1	0	2	1	0	0	0	0	1	1	2	1	1	0	2	0
398	0	0	1	0	0	0	1	2	0	0	2	0	0	0	0	0	1	0	2	1	2	0	2	0	0	1	0	0	1	1	1	0	1	0	1	1	1	1	1	0	0	1	1	1	0	0	0	0	1
399	1	0	2	0	2	2	2	0	1	0	2	0	1	1	0	0	2	1	1	1	2	0	2	0	0	0	0	0	2	2	0	1	0	1	1	1	1	0	1	1	0	0	0	2	0	2	1	0	2
400	1	0	2	0	0	0	1	2	0	0	0	1	1	1	0	0	1	1	1	2	2	0	2	0	0	1	0	0	2	1	1	1	1	1	1	1	0	1	0	0	0	0	0	0	0	0	1	0	1
401	1	0	2	0	2	2	2	1	0	0	0	1	1	0	0	0	1	0	2	1	2	0	1	1	1	0	0	1	2	1	0	0	0	2	0	2	2	0	0	2	0	0	0	2	0	2	0	2	0
402	1	0	1	0	0	0	2	1	1	0	0	0	0	0	0	0	1	1	0	0	2	0	2	0	0	0	0	1	1	1	1	0	0	2	0	2	1	0	1	1	0	1	1	1	1	0	0	1	0
403	1	0	0	0	0	0	2	0	2	0	0	0	1	0	0	0	1	0	2	2	2	0	1	1	0	1	0	0	2	2	0	0	1	2	0	2	1	0	1	1	0	0	0	1	0	0	0	1	0
404	0	1	1	0	0	0	2	1	1	0	0	0	0	0	0	0	2	2	1	1	2	0	2	0	1	1	0	0	2	1	1	0	1	2	0	2	1	0	1	0	0	0	0	0	0	0	1	0	2
405	1	0	2	0	1	1	0	2	0	1	2	0	1	1	0	0	1	1	2	2	2	0	2	0	0	1	0	0	2	2	1	0	0	1	2	2	1	0	1	2	1	0	0	1	0	1	1	0	2
406	0	0	0	0	0	0	2	0	2	0	0	0	0	0	0	0	2	2	2	2	2	0	2	0	0	0	1	1	2	1	0	1	2	1	1	2	1	1	0	0	0	0	0	2	0	0	0	1	1
407	1	0	0	0	0	0	1	2	0	0	1	0	0	0	0	0	1	0	2	2	2	0	1	0	1	2	0	0	2	1	0	2	2	1	0	2	1	0	0	1	0	0	0	1	0	0	0	1	0
408	1	0	2	0	0	0	2	2	1	0	0	0	1	1	0	0	2	0	1	1	2	0	2	0	0	1	0	1	2	1	1	0	0	1	1	1	1	1	1	1	1	1	1	1	1	1	0	2	1
409	0	0	1	0	0	0	2	1	0	0	0	0	0	0	0	0	1	0	1	1	1	0	2	0	0	2	0	1	2	1	1	1	1	1	1	1	2	0	0	1	0	0	0	1	0	0	0	1	1
410	0	0	2	0	0	0	2	2	0	0	0	1	1	0	0	1	2	2	1	1	2	0	2	0	0	1	0	0	2	1	0	1	1	2	0	2	2	0	0	2	0	0	0	1	0	0	0	1	0
411	0	1	2	0	0	0	1	1	1	0	1	0	1	0	0	0	2	2	1	1	1	0	2	0	0	0	0	1	2	0	1	1	0	1	1	1	0	1	0	0	0	0	0	2	0	0	0	2	0
412	0	0	0	0	0	0	2	0	2	0	0	1	1	0	0	1	1	1	1	1	1	0	2	0	0	0	0	1	1	1	1	0	1	0	1	1	1	0	2	0	0	1	1	2	0	0	0	2	0
413	0	0	1	0	0	0	2	1	1	0	0	0	0	0	0	0	1	0	1	1	1	0	2	0	0	2	0	1	1	1	1	0	0	2	0	2	1	0	0	1	0	0	0	1	0	1	0	1	0
414	0	0	1	0	0	0	2	1	0	0	1	0	1	0	1	0	0	1	1	1	1	0	2	0	0	0	0	0	2	1	1	0	0	2	0	2	2	0	1	0	0	1	1	2	1	0	0	1	1
415	0	0	1	0	0	0	1	2	0	0	1	1	1	0	0	0	2	1	2	2	2	0	2	0	0	2	0	0	2	2	1	2	2	0	2	0	0	0	1	1	1	0	0	2	1	1	1	1	1
416	1	0	2	0	0	0	2	2	1	0	0	0	1	1	0	0	2	2	2	1	2	1	1	0	0	1	0	1	2	0	1	2	1	1	1	0	1	1	1	2	2	0	0	2	1	0	0	2	0
417	1	0	2	0	0	0	2	2	0	0	0	2	2	1	0	1	1	1	1	1	1	0	1	1	1	1	0	1	2	0	1	0	0	2	0	2	1	0	2	0	0	0	0	2	0	1	1	0	2
418	0	0	1	0	0	0	1	2	0	0	1	0	0	0	0	0	2	1	0	0	1	1	2	0	0	1	0	0	2	1	0	0	1	1	1	1	1	0	1	1	0	2	2	2	1	1	0	1	0
419	0	0	1	0	0	0	1	1	1	0	0	0	2	2	0	0	2	0	1	2	2	0	0	1	1	1	0	0	2	0	1	1	1	2	0	2	2	0	2	0	0	0	0	2	0	0	0	1	1
420	1	0	2	0	0	0	2	2	0	0	0	0	0	0	0	0	0	0	2	2	2	0	1	0	1	2	0	1	2	1	2	0	0	2	0	2	0	0	1	0	0	0	0	2	0	1	1	2	1
421	0	0	1	0	0	0	1	1	1	0	0	0	0	0	0	0	1	0	1	1	1	0	2	0	1	0	0	1	2	1	0	2	2	1	0	2	2	0	1	1	0	1	1	1	1	1	0	2	1
422	1	0	2	0	0	0	2	1	1	0	0	1	1	0	0	1	2	1	2	2	2	0	2	0	0	0	0	0	2	2	0	0	1	2	0	2	1	0	0	1	0	0	0	1	0	0	0	2	1
423	0	0	1	0	0	0	2	2	0	0	0	0	0	0	0	0	0	0	1	2	2	0	2	0	0	1	0	1	2	2	0	1	1	1	1	1	2	0	0	2	0	0	0	1	0	0	0	2	0
424	0	0	1	0	0	0	0	2	0	0	2	0	0	0	0	0	2	1	1	1	2	0	2	0	1	2	0	0	2	1	1	1	1	1	0	2	1	1	0	1	0	1	1	1	1	2	0	1	1
425	1	0	1	0	0	0	2	2	1	0	1	0	1	0	0	0	2	2	2	2	2	0	1	1	1	1	0	1	1	1	1	0	1	1	0	2	0	0	2	1	1	2	2	2	1	1	0	1	0
426	0	0	1	1	0	1	1	2	0	0	1	1	1	0	0	1	0	0	1	1	2	0	1	1	2	2	0	0	2	2	0	0	0	1	1	1	1	0	0	1	0	1	0	1	0	0	1	1	1
427	0	0	1	0	0	0	2	0	1	0	1	0	1	1	0	0	1	0	0	0	2	0	2	0	0	0	0	0	2	1	0	2	1	2	0	2	1	0	1	1	0	1	0	0	1	1	0	2	0
428	0	0	2	0	0	0	2	1	1	0	1	0	0	0	0	0	1	0	1	1	2	0	2	0	0	0	0	1	2	1	1	1	1	1	0	2	1	0	1	1	0	0	0	1	0	0	0	2	0
429	1	0	1	0	0	0	2	2	0	0	1	1	1	1	0	0	1	1	1	1	1	1	2	0	0	1	0	0	2	1	1	1	1	1	1	1	2	0	1	1	0	0	0	2	0	0	0	0	1
430	1	0	0	0	0	0	2	2	1	0	0	0	0	0	0	0	0	0	0	0	0	0	2	0	0	1	0	0	1	1	1	1	1	1	0	2	1	0	2	0	0	0	0	1	0	0	0	2	2
431	0	0	1	0	0	0	2	1	1	0	0	0	0	0	0	0	1	1	1	1	1	0	2	0	0	1	0	1	2	2	0	0	2	1	0	2	1	0	1	2	1	1	0	1	1	1	0	1	1
432	0	0	1	0	0	0	2	2	0	0	0	0	1	1	0	0	1	0	2	2	2	0	2	0	1	0	0	2	1	1	2	0	0	2	0	2	0	0	1	1	1	2	1	2	1	0	0	1	1
433	1	0	1	1	0	1	2	0	1	0	2	1	2	1	0	0	2	0	2	2	2	0	2	0	1	0	0	0	2	1	0	1	2	0	2	0	1	0	2	1	1	0	0	1	0	0	0	1	1
434	0	0	0	0	0	0	2	0	2	0	0	1	1	0	0	1	1	0	1	1	1	1	1	0	1	0	0	1	2	1	1	0	1	2	0	2	1	0	0	2	0	0	0	2	2	0	1	0	1
435	0	0	2	0	0	0	1	1	1	0	1	1	1	1	0	0	1	1	1	1	1	0	2	0	0	2	1	1	2	1	0	0	2	0	1	2	1	1	0	0	0	0	0	2	0	1	0	2	0
436	0	0	1	0	0	0	2	1	2	0	0	0	0	0	0	0	0	0	0	1	1	0	1	0	0	1	0	0	1	1	1	0	1	1	1	1	1	0	0	1	1	2	2	2	1	1	1	0	2
437	1	0	0	0	0	0	2	1	1	0	0	0	0	0	0	0	2	2	2	1	2	0	2	0	0	2	0	0	2	0	0	0	1	0	1	1	1	0	0	2	0	2	2	2	1	1	0	1	1
438	0	0	1	0	0	0	2	2	0	0	0	0	1	1	0	0	1	1	2	2	2	0	2	0	1	0	0	0	2	2	1	2	2	0	2	0	1	0	1	0	0	1	0	1	0	0	0	1	1
439	1	1	1	0	0	0	1	2	0	0	1	0	0	0	0	0	1	1	2	2	2	1	1	0	1	0	0	1	2	1	1	2	2	0	2	0	1	1	0	1	0	1	0	0	1	1	0	1	2
440	1	0	2	0	0	0	2	2	0	1	1	0	0	0	0	0	2	1	2	1	2	0	2	0	0	1	0	0	2	2	0	2	2	0	2	0	1	0	0	2	0	1	1	2	0	0	0	2	0
441	0	0	2	0	0	0	2	2	1	0	0	0	1	1	0	0	1	1	2	2	2	0	2	0	0	1	0	0	2	1	0	1	1	2	0	2	1	0	0	1	0	0	0	2	1	0	0	2	1
442	0	0	1	1	0	1	1	1	1	0	1	1	1	0	0	1	1	1	1	1	2	0	2	0	0	0	0	0	2	2	1	0	1	1	0	2	1	1	0	1	0	1	0	1	0	0	1	1	1
443	1	0	1	0	0	0	2	1	1	0	0	0	1	1	0	0	0	0	2	2	2	0	1	0	0	1	0	0	1	1	1	0	0	2	1	2	2	0	1	1	0	1	1	1	1	0	0	0	2
444	0	0	1	0	0	0	0	2	0	0	2	0	1	1	0	0	2	1	2	2	2	0	2	0	1	2	0	0	2	2	0	0	0	1	0	2	1	0	2	1	1	0	0	2	0	0	0	1	1
445	0	0	1	0	0	0	1	2	0	0	1	0	0	0	0	0	0	0	2	2	2	1	1	0	0	1	0	1	2	2	1	2	2	0	2	0	0	0	1	0	0	1	1	2	0	0	0	2	0
446	1	0	2	0	1	1	2	2	0	0	0	1	2	0	0	1	2	0	2	2	2	0	2	0	0	1	1	0	2	1	0	0	1	2	0	2	1	0	2	1	1	1	0	1	0	1	0	2	0
447	0	0	0	0	0	0	2	2	0	0	0	1	1	0	0	0	1	0	2	2	2	0	2	0	0	2	0	1	2	0	1	2	1	1	1	1	1	0	1	1	0	0	0	2	0	2	0	1	1
448	1	0	1	0	0	0	2	1	1	0	0	0	0	0	0	0	0	0	2	2	2	0	1	0	0	2	0	0	2	1	2	0	1	1	0	2	1	0	1	0	0	1	0	1	0	0	0	0	2
449	0	0	1	0	0	0	1	2	0	0	1	0	1	1	0	0	1	1	1	1	2	0	2	0	0	1	0	0	2	2	1	1	1	1	1	1	1	0	0	2	0	0	0	2	1	0	1	1	1
450	1	0	0	0	0	0	2	1	2	0	0	0	0	0	0	0	1	1	1	1	1	0	1	0	1	1	0	0	2	2	1	1	2	0	1	1	2	0	2	0	0	0	0	1	0	0	0	2	1
451	0	0	1	0	0	0	2	2	0	0	0	0	0	0	0	0	1	1	1	0	1	1	0	1	0	0	0	0	2	2	1	0	2	1	0	2	1	1	0	1	0	1	0	1	0	1	0	1	1
452	0	0	1	0	0	0	2	1	1	0	0	0	0	0	0	0	1	1	1	1	1	0	2	0	0	0	0	0	2	2	0	0	0	2	0	2	1	0	0	1	0	0	0	2	0	0	1	1	1
453	0	0	1	1	1	2	2	1	0	0	1	1	2	1	0	0	1	1	2	2	2	0	1	1	1	1	0	0	2	2	0	0	1	2	0	2	0	1	1	0	0	0	0	2	1	1	0	1	1
454	1	1	1	0	0	0	2	0	1	0	1	0	0	0	0	0	0	0	1	2	2	0	0	0	0	0	0	0	2	1	0	0	0	2	0	2	2	0	1	1	1	0	0	1	0	0	0	2	0
455	1	0	0	0	0	0	2	0	2	0	0	0	0	0	0	0	1	0	2	2	2	0	2	0	0	2	1	0	1	0	1	1	1	0	2	1	1	0	0	2	0	0	0	1	1	0	0	2	0
456	1	0	1	0	1	1	2	2	1	0	0	1	1	1	0	0	0	1	2	2	2	0	2	0	1	0	0	0	2	1	0	1	1	1	0	2	0	0	1	1	1	1	0	0	1	1	0	1	1
457	1	0	1	0	0	0	1	1	1	0	1	1	1	0	0	1	2	2	1	1	2	0	1	1	0	1	0	0	2	1	2	0	0	2	0	2	1	0	0	2	0	1	1	1	1	2	2	0	2
458	1	0	2	0	2	2	1	1	1	0	0	1	2	1	0	0	0	0	1	1	1	0	2	0	0	0	0	1	1	1	1	1	1	2	0	2	1	1	0	1	0	0	0	2	1	1	0	2	0
459	0	0	1	1	1	2	1	2	0	0	0	0	0	0	0	0	1	1	2	0	2	0	2	0	1	0	0	0	2	2	0	0	2	0	2	2	2	0	1	0	0	1	1	2	1	1	0	2	1
460	0	0	1	0	0	0	2	1	1	0	0	0	0	0	0	0	1	1	0	0	1	0	2	0	0	1	0	0	2	1	2	2	2	0	1	1	1	0	1	1	0	0	0	2	0	1	0	1	1
461	1	0	2	0	2	2	2	1	0	0	1	1	1	0	0	1	1	1	2	2	2	0	2	0	1	1	0	1	1	1	1	0	1	2	0	2	1	0	0	2	0	1	1	2	1	1	0	2	0
462	0	1	1	0	0	0	1	2	0	0	1	0	0	0	0	0	1	0	1	1	1	0	1	1	1	1	0	0	2	1	1	0	0	2	0	2	2	0	0	2	0	0	0	1	1	0	0	2	0
463	1	0	1	0	0	0	2	0	2	0	0	2	2	0	1	1	1	1	1	1	1	0	2	0	0	1	0	0	2	2	1	0	0	1	1	1	1	0	0	1	0	1	1	2	1	1	0	2	0
464	1	0	2	0	0	0	2	1	2	0	0	0	2	2	0	0	1	2	2	2	2	0	2	0	0	0	0	2	1	1	1	2	1	1	1	1	2	0	2	0	0	1	0	1	0	0	0	0	1
465	1	0	1	0	0	0	2	2	0	0	0	0	1	1	0	0	2	1	2	2	2	0	1	0	0	1	0	2	1	0	2	1	1	0	1	1	2	0	1	1	1	1	0	1	0	0	0	2	2
466	0	0	1	0	0	0	2	0	2	0	0	0	1	1	0	0	1	0	2	1	2	0	2	0	1	1	0	0	2	2	2	0	1	0	1	1	2	0	0	2	0	1	0	1	0	1	0	2	1
467	0	0	1	0	0	0	2	1	1	0	0	0	1	0	1	0	1	0	1	1	1	1	0	1	1	1	0	0	2	0	1	1	1	0	1	1	1	0	0	1	0	0	0	2	0	1	0	2	1
468	1	0	2	0	0	0	1	2	0	0	1	0	1	1	0	0	2	2	2	2	2	0	1	0	0	1	0	1	2	1	1	1	1	1	1	2	2	1	0	1	0	0	1	1	1	0	0	2	0
469	1	1	1	0	1	1	1	1	1	0	1	1	1	1	0	0	1	0	1	1	1	0	2	0	0	1	0	0	2	2	0	0	2	1	2	1	1	0	1	1	0	0	0	1	0	0	0	0	2
470	0	0	2	0	0	0	1	2	0	0	1	0	0	0	0	0	1	0	2	1	2	0	1	0	1	2	0	0	2	1	0	0	1	2	1	1	2	1	0	1	0	0	0	2	0	0	0	0	1
471	0	0	1	0	1	1	1	2	0	0	1	0	1	0	1	0	0	0	1	1	2	0	2	0	0	1	0	1	2	2	1	1	0	2	1	2	1	0	0	2	0	0	1	2	1	0	0	1	0
472	0	0	0	0	0	0	2	0	2	0	0	0	0	0	0	0	1	1	1	1	1	0	2	0	1	0	0	0	1	1	0	1	0	2	0	2	2	0	0	2	0	1	1	2	0	0	0	1	0
473	1	0	1	0	0	0	2	1	0	0	0	0	1	1	0	0	2	2	1	1	1	1	2	0	0	1	0	1	2	0	1	2	2	0	1	1	1	0	0	1	0	0	0	0	0	0	0	2	1
474	1	0	2	0	1	1	2	1	0	0	0	0	0	0	0	0	1	0	2	2	2	0	1	0	0	0	0	1	2	1	1	0	1	0	1	2	0	0	1	1	1	1	1	2	1	1	0	1	1
475	1	1	1	0	0	0	1	1	1	0	1	0	0	0	0	0	2	0	2	2	2	0	2	0	0	1	0	0	2	2	0	1	1	1	0	2	1	0	0	2	0	0	0	2	1	1	0	1	1
476	0	0	1	0	0	0	1	1	1	0	0	0	0	0	0	0	2	0	2	2	2	0	2	0	0	0	0	0	2	1	1	0	0	0	1	1	1	1	0	1	0	0	0	2	0	1	1	0	2
477	0	0	1	0	0	0	2	2	0	0	0	0	0	0	0	0	0	0	2	2	1	0	1	1	1	1	0	0	2	0	1	0	0	2	0	2	2	0	2	0	0	0	0	2	0	1	1	1	1
478	0	0	1	0	0	0	1	2	0	0	2	0	1	0	1	0	1	1	2	2	2	0	2	0	0	1	0	1	2	2	1	0	1	2	0	2	2	1	0	2	1	1	1	1	1	0	0	1	0
479	1	0	0	0	0	0	2	2	1	0	1	1	1	0	0	0	0	0	1	1	2	0	2	0	2	1	1	0	2	0	0	1	0	1	1	1	2	0	0	2	0	1	0	1	0	0	0	2	0
480	1	0	2	0	2	2	2	1	0	0	1	0	1	1	0	0	0	0	0	1	2	0	1	0	0	2	0	0	1	0	1	0	1	2	0	2	2	0	1	1	1	0	0	1	0	1	0	1	0
481	1	0	2	0	0	0	2	1	1	0	1	0	1	0	0	0	1	0	2	1	2	0	2	0	0	0	0	0	2	2	1	1	1	0	1	1	0	1	0	0	0	0	0	2	1	0	0	1	1
482	0	0	2	0	1	1	2	0	1	0	1	0	0	0	0	0	2	2	1	1	1	0	2	0	0	0	0	0	2	1	1	1	1	1	1	1	2	0	0	2	1	0	0	1	0	0	0	0	2
483	0	0	1	0	0	0	1	2	0	0	1	0	0	0	0	0	1	1	1	1	2	0	2	0	0	0	0	0	2	2	0	2	1	2	0	2	1	0	0	2	0	0	0	1	1	0	0	2	1
484	0	0	1	0	0	0	2	1	1	0	0	0	1	0	0	0	0	0	2	2	2	0	2	0	0	1	0	1	1	1	2	1	1	0	0	1	2	0	0	2	0	0	1	1	0	1	0	2	0
485	0	0	2	0	0	0	2	1	2	0	0	1	1	0	0	1	2	1	2	2	2	0	2	0	0	1	0	0	2	1	2	0	0	2	0	2	2	0	1	1	0	1	1	2	1	2	2	0	2
486	0	0	1	0	0	0	1	2	0	0	0	0	0	0	0	0	1	0	1	1	1	0	0	0	0	0	0	0	2	1	0	0	1	0	1	2	2	0	0	2	0	1	0	1	0	0	0	1	1
487	0	0	2	0	0	0	2	2	0	0	0	0	1	0	0	0	2	0	2	2	2	0	2	0	1	1	0	1	1	1	1	0	2	1	0	2	1	0	2	0	0	1	1	2	1	2	0	1	1
488	0	0	0	0	0	0	2	1	1	0	0	0	2	0	1	0	1	1	2	2	2	0	2	0	0	0	0	1	2	0	1	1	1	2	2	1	1	0	2	1	1	2	2	2	0	1	0	2	0
489	0	0	1	0	0	0	2	2	0	0	0	0	1	1	0	0	1	1	1	1	2	0	2	0	0	1	0	0	2	1	0	0	2	1	2	1	2	0	1	1	0	0	0	2	1	0	0	2	1
490	0	0	0	0	0	0	2	1	1	0	1	0	1	1	0	0	1	1	2	2	2	1	2	0	0	2	0	1	1	1	2	1	1	1	0	2	2	0	2	0	0	1	1	1	1	2	0	2	0
491	0	0	0	0	0	0	2	1	1	0	0	0	0	1	0	0	2	1	1	1	2	0	1	0	0	0	0	0	1	0	1	2	1	2	0	2	1	1	1	1	0	1	0	1	0	0	0	1	1
492	0	0	2	0	0	0	2	0	1	0	1	2	2	0	0	1	1	1	1	2	2	0	1	1	1	1	1	0	2	2	0	1	1	1	0	2	2	0	0	2	0	1	1	2	0	0	0	2	0
493	1	0	1	0	0	0	2	1	0	0	1	0	0	0	0	0	1	0	1	1	1	0	1	1	1	1	0	0	2	2	0	0	1	1	1	1	0	1	0	0	0	0	0	2	0	0	0	2	2
494	1	0	1	1	0	1	2	2	0	0	1	0	0	0	0	0	1	0	1	1	2	0	2	0	2	1	0	0	2	2	0	0	0	1	1	1	2	1	0	1	0	0	0	2	0	0	0	2	0
495	1	1	1	0	0	0	1	2	1	0	1	0	0	0	0	0	1	1	1	1	1	0	2	0	0	0	0	0	1	1	1	0	1	1	0	2	2	0	1	1	0	1	1	2	1	1	1	1	1
496	0	0	0	0	0	0	2	0	2	0	0	0	0	0	0	0	1	1	1	1	1	1	2	0	0	1	1	0	2	1	0	2	2	1	1	2	1	1	0	1	0	0	0	1	1	0	0	2	0
497	1	0	2	0	0	0	1	1	1	0	0	0	0	0	0	0	0	0	1	1	2	1	2	0	0	1	0	1	1	1	1	0	0	2	0	2	1	1	0	1	0	0	0	0	0	0	0	1	0
498	1	0	1	1	1	2	2	2	0	0	1	0	0	0	0	0	1	0	2	1	2	0	2	0	0	0	0	0	2	1	1	0	1	2	0	2	1	0	0	1	0	1	1	2	1	1	0	2	0
499	1	0	2	0	1	1	2	0	1	0	2	1	1	0	0	0	0	0	1	1	1	0	2	0	0	1	0	1	2	1	1	0	2	1	0	2	1	0	2	0	0	0	0	1	0	0	0	2	0
500	1	0	2	0	0	0	2	2	0	1	1	0	0	0	0	0	1	0	2	1	2	0	2	0	0	1	0	1	1	1	1	1	2	0	2	0	1	0	2	0	0	0	0	2	0	2	0	1	1
501	1	0	2	0	0	0	2	0	1	0	1	0	1	1	0	0	1	1	1	0	2	0	1	0	0	1	1	0	2	1	1	0	1	1	1	1	1	0	0	1	0	0	0	2	0	0	0	2	0
502	0	0	1	0	0	0	2	1	1	0	0	1	1	0	0	0	1	1	0	0	1	0	1	0	0	2	0	0	1	1	1	0	1	1	0	2	1	1	0	1	0	0	0	2	0	0	0	2	0
503	1	0	2	0	1	1	1	1	1	0	1	1	1	0	0	1	1	1	0	0	1	0	1	1	1	0	0	0	1	0	1	1	1	1	1	2	1	0	0	2	0	1	0	0	0	1	0	1	2
504	0	0	1	0	0	0	1	2	0	0	1	0	1	1	0	0	1	1	1	0	0	0	1	0	1	0	1	2	2	1	1	2	2	0	2	1	1	0	1	1	0	1	1	1	1	1	1	1	2
505	1	0	1	0	0	0	1	2	1	0	1	2	2	1	0	0	0	0	2	2	2	0	1	0	0	2	0	2	1	1	2	0	0	2	0	2	1	0	1	1	0	0	0	2	0	2	1	1	1
506	1	0	1	0	0	0	2	1	1	0	0	1	2	1	0	0	1	1	1	1	2	0	1	0	0	1	0	0	2	2	0	0	0	2	0	2	1	1	1	1	1	1	0	0	1	1	0	1	1
507	0	0	2	0	1	1	2	2	0	0	0	0	1	1	0	0	2	0	1	1	1	0	2	0	0	1	0	0	2	1	2	1	1	1	1	1	2	0	1	1	0	0	0	1	0	0	1	0	2
508	1	0	1	0	1	1	1	1	1	0	0	1	1	0	0	0	1	1	1	0	1	0	1	1	1	0	0	0	1	1	1	1	1	0	0	1	1	0	0	2	0	0	0	2	0	0	0	2	1
509	1	0	0	0	0	0	1	2	0	0	1	0	0	0	0	0	2	2	2	2	2	0	2	0	1	2	0	1	2	2	1	0	0	2	2	1	1	1	1	0	0	0	1	1	0	1	0	2	0
510	0	1	2	0	0	0	2	1	1	0	0	1	1	0	0	1	1	0	1	1	1	0	1	1	1	1	0	0	2	1	1	0	1	0	1	1	2	0	0	2	0	0	0	2	1	1	0	2	0
511	0	0	1	1	0	1	2	0	2	0	0	0	0	0	0	0	1	1	2	2	2	0	2	0	0	0	0	1	1	1	1	0	0	2	0	2	2	0	1	1	0	0	0	2	0	0	0	0	2
512	1	0	1	0	0	0	2	0	2	0	0	0	0	0	0	0	0	1	2	2	2	0	2	0	1	0	0	0	2	2	1	1	1	1	1	1	1	1	0	0	0	1	0	1	0	0	0	1	1
513	0	0	1	0	0	0	2	0	2	0	0	0	0	0	0	0	1	0	2	2	2	0	2	0	0	2	1	1	2	1	0	0	1	1	1	2	2	0	1	1	0	0	0	1	0	0	0	1	1
514	0	0	2	0	0	0	2	1	1	0	1	0	0	0	0	0	0	0	0	1	2	0	2	0	2	1	0	0	2	2	0	0	1	0	1	1	1	0	0	1	0	0	0	2	0	0	0	1	1
515	1	0	2	0	0	0	1	2	0	0	0	0	1	1	0	0	1	0	1	1	1	1	0	1	0	0	0	0	2	1	0	0	0	1	1	1	2	1	0	1	0	0	0	2	0	0	0	1	1
516	0	0	1	1	0	1	2	1	2	0	0	0	1	0	0	0	2	2	1	1	1	1	1	0	0	0	0	1	1	1	2	0	1	0	1	1	2	0	1	1	0	1	0	1	1	0	0	2	0
517	1	0	2	0	1	1	2	2	0	0	0	0	0	0	0	0	0	1	1	1	1	0	0	1	1	1	0	2	1	0	2	0	1	0	2	1	2	0	0	2	0	0	0	0	0	0	0	2	0
518	0	0	1	0	0	0	2	0	2	0	0	1	1	0	0	1	1	1	1	1	2	0	2	0	0	1	0	0	2	0	1	0	0	1	2	2	1	1	1	1	1	1	1	2	1	1	0	2	1
519	0	0	1	0	0	0	2	0	2	0	0	0	1	1	0	0	1	0	1	1	1	0	1	1	1	1	0	0	1	1	2	1	1	1	0	2	1	0	1	1	0	1	1	2	0	0	0	1	0
520	0	0	1	0	0	0	0	2	0	0	2	1	2	2	0	0	1	0	1	1	1	0	2	0	0	1	0	0	2	2	1	1	1	1	1	1	1	2	0	0	0	0	0	1	0	0	0	2	0
521	0	0	1	0	0	0	1	2	0	0	1	0	0	0	0	0	0	0	2	1	2	0	2	0	1	0	0	0	1	1	2	1	1	1	0	2	2	0	0	1	0	0	0	2	0	0	1	0	1
522	1	0	1	0	0	0	2	0	2	0	0	0	0	0	0	0	1	1	1	1	2	0	2	0	0	2	0	2	0	0	2	1	1	1	0	2	1	1	0	2	1	0	0	2	1	0	1	0	2
523	1	0	0	0	0	0	2	2	0	0	1	0	1	0	0	0	1	0	1	1	2	0	1	1	1	1	0	0	1	0	1	0	1	1	1	2	1	0	1	1	0	0	0	1	0	0	0	1	1
524	1	0	1	1	1	2	2	2	0	1	1	0	0	1	0	0	2	2	1	1	2	0	2	0	0	1	0	2	2	1	1	1	2	0	0	2	2	0	0	2	0	1	1	1	0	1	0	2	0
525	1	0	2	0	0	0	2	2	0	0	0	1	1	0	0	1	1	1	1	1	1	0	2	1	1	1	0	0	2	1	0	1	0	1	1	1	2	0	0	2	0	1	0	1	0	0	0	1	2
526	0	1	1	0	0	0	1	0	2	0	0	0	0	0	0	0	0	0	2	2	2	0	1	1	1	1	0	0	2	2	1	0	0	1	0	2	1	0	1	0	0	0	0	2	0	1	0	0	2
527	0	0	2	0	0	1	2	1	2	0	0	0	1	1	0	0	0	0	2	2	2	0	2	0	0	1	0	0	1	1	1	0	0	2	0	2	1	0	1	1	0	1	0	1	0	0	0	1	1
528	1	0	1	0	0	0	0	2	0	0	2	0	0	0	0	0	1	0	0	0	1	0	2	0	0	1	0	0	2	2	1	2	1	1	1	0	1	0	0	1	0	0	0	1	0	0	0	1	1
529	0	1	0	0	0	0	2	2	0	0	0	0	0	0	0	0	2	1	1	1	2	0	2	0	0	0	0	0	2	2	1	1	1	1	1	1	1	0	1	1	0	0	0	2	0	0	0	1	1
530	0	0	1	0	0	0	1	2	0	0	1	1	1	0	1	0	1	1	1	1	1	0	2	0	0	2	0	2	2	1	1	0	1	2	0	2	1	0	2	0	0	1	0	0	0	0	1	1	1
531	0	0	1	0	0	0	2	0	2	0	0	0	2	2	0	0	2	1	2	2	2	0	2	0	0	0	1	1	2	2	0	1	1	0	1	1	1	0	1	2	1	0	1	2	1	1	0	1	1
532	1	0	2	0	2	2	2	1	1	0	0	1	1	0	0	1	0	0	0	0	0	0	2	0	0	0	0	0	1	1	1	0	2	1	1	2	1	0	1	2	1	0	0	2	1	1	0	1	1
533	0	0	1	0	0	0	1	0	2	0	0	0	1	1	0	0	1	1	1	1	1	0	2	0	0	1	0	0	1	1	2	1	1	0	2	1	1	0	0	1	0	0	0	2	0	0	0	1	1
534	0	0	1	0	0	0	2	0	2	0	0	0	0	0	0	0	1	0	1	1	1	1	0	1	0	0	0	1	2	2	1	0	0	2	0	2	1	0	1	1	0	0	0	2	0	0	0	2	0
535	0	0	0	0	0	0	2	2	0	0	1	0	1	1	0	0	0	0	1	2	2	0	2	0	0	0	0	0	1	0	1	1	1	1	0	2	1	0	1	2	1	0	0	2	1	1	0	2	0
536	1	0	2	0	1	1	1	1	1	0	0	0	0	0	0	0	1	1	2	2	2	1	1	0	0	0	0	0	1	1	1	2	2	0	2	0	1	0	0	2	0	1	1	2	1	1	1	1	1
537	1	0	1	0	0	0	1	1	0	0	1	0	0	0	0	0	2	1	2	2	2	0	2	0	0	1	0	0	2	2	0	0	0	1	1	1	2	1	0	1	0	0	0	1	0	0	0	1	1
538	1	0	0	0	0	0	0	2	1	0	0	1	1	0	0	1	1	0	1	1	2	1	2	0	0	1	0	0	2	1	1	2	2	1	0	2	1	0	1	0	0	0	0	1	1	0	0	1	0
539	0	1	1	0	1	1	2	1	1	0	0	0	2	2	0	0	1	0	0	0	2	0	1	0	0	0	0	1	2	0	1	1	2	0	1	2	1	0	2	0	0	2	2	2	1	1	1	0	2
540	1	0	1	1	0	1	2	1	1	0	0	1	2	2	0	0	0	0	2	2	2	0	2	0	0	0	0	1	2	1	2	0	1	1	0	2	2	0	1	1	0	1	0	1	1	0	0	0	2
541	0	0	2	0	1	1	1	1	1	0	1	0	1	1	0	0	0	0	1	1	2	0	1	1	1	1	0	1	2	2	0	0	0	2	0	2	1	0	2	0	0	0	0	1	1	0	0	0	2
542	0	0	2	0	1	1	1	1	1	0	1	0	1	1	0	0	0	0	2	1	2	0	2	0	0	1	0	0	2	1	2	0	1	1	1	1	1	1	1	1	0	0	0	0	0	0	0	2	1
543	1	0	0	0	1	1	1	2	0	0	1	0	0	0	0	0	1	2	2	2	2	0	2	0	0	2	0	0	2	2	0	1	1	1	0	2	0	0	2	0	1	0	0	2	0	0	0	0	1
544	1	0	2	0	0	0	2	1	1	0	0	0	0	0	0	0	1	0	2	2	2	0	0	1	1	0	0	0	2	1	2	0	1	1	0	2	1	1	1	1	0	0	0	2	1	1	0	2	0
545	0	0	2	0	0	0	1	1	1	0	1	0	0	0	0	0	1	0	2	2	2	0	1	0	1	2	0	0	2	2	0	0	0	2	0	2	1	0	1	1	0	0	0	0	1	0	0	1	1
546	0	0	0	0	0	0	2	1	1	0	1	1	1	1	0	0	1	1	1	2	2	0	2	0	0	1	0	0	2	2	0	2	1	0	1	1	2	0	0	1	0	0	0	1	0	0	0	1	1
547	0	0	2	0	1	1	1	1	0	0	1	2	2	0	0	1	1	1	1	1	1	0	1	0	0	2	0	0	2	2	0	1	1	0	1	1	2	0	1	0	0	0	0	2	0	0	1	1	1
548	0	0	2	0	1	1	1	2	0	0	0	0	0	0	0	0	0	0	2	2	2	0	1	0	0	1	0	1	2	1	2	0	2	0	1	1	2	0	0	2	0	0	0	2	0	1	0	1	2
549	0	0	2	0	1	1	1	1	1	0	0	0	0	0	0	0	1	0	2	2	2	1	0	1	1	1	0	1	1	1	2	1	0	2	0	2	1	0	2	0	0	0	0	1	0	0	0	0	2
550	0	0	1	0	0	0	1	2	0	0	1	0	0	0	0	0	1	1	1	1	2	0	2	0	0	0	1	2	2	1	1	0	1	2	1	1	1	1	0	1	0	0	0	1	0	0	0	2	0
551	1	0	2	0	1	1	1	2	0	0	1	0	0	0	0	0	1	0	1	1	1	0	2	0	0	2	0	0	2	2	0	0	1	1	0	2	1	0	0	1	0	0	0	1	0	0	0	0	2
552	1	0	2	0	0	0	2	2	1	0	0	0	0	0	0	0	1	1	1	1	1	1	2	0	0	2	0	0	2	1	2	1	1	1	0	2	0	0	1	1	0	0	0	2	0	0	1	1	1
553	1	0	1	0	0	0	2	0	2	0	0	0	0	0	0	0	1	0	1	1	2	0	2	0	0	1	0	0	2	2	1	0	1	2	1	1	1	0	0	1	0	1	0	1	0	0	0	2	0
554	1	0	2	0	0	1	1	2	0	0	0	0	1	0	0	0	1	1	1	1	1	0	2	0	0	2	0	1	2	1	2	0	0	1	0	2	1	1	1	1	1	0	0	1	0	0	1	0	1
555	0	0	0	0	0	0	2	1	2	0	0	0	1	1	0	0	2	0	1	1	2	0	2	0	0	0	0	1	2	1	1	1	1	0	1	1	2	1	0	1	0	0	0	2	0	0	1	1	1
556	0	0	1	0	1	1	1	2	0	0	1	0	0	0	0	0	1	1	1	1	2	0	2	0	1	2	0	1	0	0	2	1	1	1	1	1	2	0	1	2	1	0	0	1	1	0	0	2	0
557	1	0	1	0	0	0	2	1	1	0	0	0	1	0	0	0	1	0	1	1	2	0	2	0	1	1	0	0	2	1	0	0	0	1	1	1	1	1	1	1	0	0	0	2	0	1	0	2	0
558	1	0	0	0	0	0	1	1	1	0	0	0	2	1	1	0	1	0	2	2	2	0	2	0	0	0	0	2	1	1	2	1	1	2	0	2	1	0	1	1	0	1	1	2	1	1	0	1	0
559	1	0	2	0	0	0	2	0	2	0	0	0	0	0	0	0	1	0	0	0	1	0	2	0	0	0	1	1	2	1	0	1	1	1	0	2	2	0	0	2	0	0	0	0	0	0	0	0	2
560	0	0	2	0	0	0	1	2	0	0	2	0	0	0	0	0	1	1	0	0	1	0	2	0	0	1	0	1	2	1	0	1	2	1	1	1	1	0	1	2	1	0	0	0	0	0	0	2	0
561	1	0	0	0	0	0	2	0	2	0	0	0	1	1	0	0	1	1	0	0	0	0	1	1	1	0	0	1	2	2	0	1	1	0	0	1	1	0	1	1	0	0	0	0	0	0	0	0	1
562	0	0	1	1	0	1	2	1	1	0	0	0	0	0	0	0	1	0	1	1	2	0	2	0	2	1	0	0	2	2	1	0	0	2	0	2	1	0	2	0	0	0	0	1	0	0	0	1	1
563	0	0	1	0	0	0	0	2	1	0	0	0	0	0	0	0	2	0	2	2	2	0	1	0	0	2	0	0	2	0	0	0	1	2	0	2	1	0	0	1	0	0	0	1	0	0	0	2	0
564	1	0	0	0	0	0	2	2	1	0	0	0	1	0	0	0	1	1	0	0	1	0	2	0	0	1	0	2	1	1	2	0	0	2	0	2	0	0	1	0	0	0	0	2	0	0	1	1	1
565	1	0	1	0	1	1	1	1	1	1	1	1	1	0	0	1	1	1	2	2	2	0	2	0	1	2	0	0	2	2	1	0	1	1	1	1	2	0	0	1	0	0	0	2	1	0	1	1	1
566	0	0	2	0	0	0	2	2	0	0	0	0	2	0	1	0	2	2	1	1	2	0	0	0	0	0	0	0	2	2	0	2	2	1	0	2	0	0	1	0	0	0	0	1	1	0	1	2	1
567	0	0	0	0	0	0	1	1	0	0	0	2	2	1	0	0	0	1	2	2	2	0	2	0	0	0	0	1	2	1	1	1	1	0	0	2	1	1	0	1	0	1	1	1	0	0	1	2	1
568	1	0	1	0	0	0	2	1	1	0	0	0	1	1	0	0	1	1	1	1	1	0	2	0	0	1	1	0	2	1	0	0	1	1	0	2	2	0	0	1	0	0	0	2	0	2	0	0	2
569	1	0	1	0	0	0	0	2	0	0	2	1	1	0	0	1	2	2	2	2	2	0	2	0	0	0	0	0	2	2	0	2	1	2	0	2	0	0	1	1	0	1	0	1	0	0	0	0	2
570	0	1	1	0	1	1	2	2	0	0	0	0	1	1	0	0	1	1	1	1	2	0	2	0	0	1	0	1	1	1	1	1	1	2	2	1	2	1	0	1	0	1	1	1	1	1	0	0	2
571	1	0	0	0	0	0	2	0	2	0	0	0	0	0	0	0	1	1	2	2	2	0	2	0	1	1	0	0	1	1	1	1	0	2	1	2	2	0	0	2	0	0	0	2	0	0	1	0	2
572	1	0	2	0	0	0	2	2	0	0	0	1	1	1	0	0	1	0	1	1	1	0	1	0	0	1	0	1	1	0	2	0	0	2	0	2	2	0	0	1	0	0	0	1	1	1	0	2	0
573	0	0	2	0	1	1	1	2	0	0	1	1	1	0	0	0	2	1	1	1	1	0	0	1	1	0	0	1	2	1	1	1	1	0	1	1	1	0	1	0	0	0	0	1	0	0	0	2	1
574	0	0	2	0	0	0	2	2	0	0	0	0	0	0	0	0	0	0	2	1	2	1	2	0	1	1	0	1	2	2	1	0	0	2	0	2	2	0	0	2	0	1	0	1	0	1	1	1	1
575	1	1	1	0	0	0	1	2	0	0	1	0	0	0	0	0	1	1	2	2	2	0	2	1	1	1	0	0	2	1	0	0	0	2	0	2	1	0	0	1	0	0	0	2	0	0	0	2	0
576	0	0	1	0	0	0	1	1	1	0	1	0	0	0	0	0	1	1	1	1	1	0	2	0	0	0	0	0	2	1	0	2	1	2	0	2	2	0	1	1	0	0	0	1	0	0	0	2	0
577	0	1	1	0	0	0	2	0	1	0	1	0	0	0	0	0	1	0	2	1	2	0	2	0	0	2	0	1	2	1	2	0	0	2	0	2	1	0	0	1	0	0	0	1	0	1	0	1	0
578	0	0	2	0	0	0	2	2	0	0	0	1	1	0	1	0	2	1	2	2	2	0	2	0	0	2	0	0	2	2	1	1	1	1	1	1	1	0	1	1	0	0	0	2	0	0	0	2	0
579	1	0	1	0	1	1	2	1	1	0	0	0	1	1	0	0	1	0	2	1	2	1	2	0	0	0	0	0	2	2	1	0	1	0	1	2	2	1	0	1	0	1	1	2	1	1	0	2	1
580	1	0	1	0	0	0	2	1	1	0	0	0	0	0	0	0	0	0	1	1	1	0	1	0	0	0	0	0	1	1	1	0	0	2	0	2	1	0	1	1	0	1	1	1	1	2	0	2	1
581	1	0	2	0	0	0	2	0	2	0	0	1	1	1	0	0	1	0	1	1	1	0	1	0	0	0	0	1	2	1	2	0	0	2	0	2	1	0	1	1	0	1	1	2	2	0	0	2	1
582	0	0	1	0	0	0	0	2	0	1	2	2	2	1	0	0	2	0	2	1	2	1	2	0	0	1	0	1	2	2	0	1	2	0	1	1	0	0	1	1	0	0	0	2	0	0	0	1	1
583	0	0	2	0	0	0	2	1	1	0	0	1	1	1	0	0	1	1	0	0	1	0	0	1	1	0	1	0	2	0	0	1	2	1	1	2	2	0	1	2	1	2	2	2	1	1	0	1	1
584	0	0	0	0	0	0	2	0	2	0	0	0	1	1	0	0	1	1	1	1	1	0	2	0	0	0	0	1	2	1	2	1	2	0	2	0	2	0	0	1	0	0	1	1	1	0	0	2	1
585	1	0	0	0	0	0	2	0	1	0	1	1	2	1	1	0	1	0	1	1	1	0	0	0	0	1	0	0	2	2	1	0	0	2	1	1	1	0	0	2	0	0	0	2	0	0	0	1	0
586	0	0	1	0	0	0	2	2	0	0	0	0	0	0	0	0	1	1	1	2	2	0	1	0	0	1	0	2	2	2	0	0	1	2	1	2	1	0	1	1	0	1	1	2	1	0	1	0	2
587	1	0	2	0	1	1	1	2	0	0	1	1	1	0	0	1	1	0	2	1	2	0	0	1	1	1	0	0	1	1	2	0	0	2	0	2	1	0	0	1	0	0	0	1	0	1	0	1	0
588	1	0	2	0	0	1	2	0	2	0	0	0	1	1	0	0	0	0	1	2	2	0	2	0	0	0	0	1	2	1	1	0	0	2	0	2	2	0	1	1	0	0	1	2	1	1	0	2	1
589	0	0	1	0	0	0	2	2	0	0	0	0	2	2	0	0	1	1	1	1	1	1	2	0	0	1	0	0	1	1	1	1	0	1	1	1	1	0	0	1	0	1	1	2	0	0	0	1	1
590	0	0	2	0	0	0	2	1	1	0	0	1	1	0	0	0	1	1	1	2	2	0	1	1	1	2	0	0	2	2	1	1	1	2	2	1	2	0	2	1	0	0	0	1	0	0	0	2	0
591	0	0	1	0	0	0	1	1	1	0	0	0	0	0	0	0	1	1	0	1	1	0	2	0	1	1	0	1	1	1	1	1	2	1	1	2	2	0	0	2	0	0	1	2	1	0	0	2	0
592	1	0	2	0	1	1	2	1	2	0	0	0	2	2	0	0	0	0	2	1	2	0	0	0	0	0	0	1	1	1	2	1	1	1	2	2	1	0	1	2	1	1	1	1	0	0	0	2	0
593	0	0	2	0	0	0	2	1	1	0	0	0	0	0	0	0	2	1	2	2	2	0	2	0	1	2	0	2	1	1	2	0	1	2	0	2	1	1	0	1	0	0	0	2	1	0	0	0	2
594	1	0	1	0	1	1	1	2	0	0	0	0	0	0	0	0	2	0	1	1	2	0	1	0	0	1	0	0	2	0	0	0	1	1	1	1	1	0	0	1	0	0	0	2	0	0	0	2	0
595	1	0	1	0	0	1	1	1	1	0	0	0	0	0	0	0	1	1	1	2	2	2	0	0	0	1	1	1	2	1	0	0	0	1	0	2	2	0	1	1	0	0	0	2	0	0	0	1	1
596	0	0	0	0	0	0	2	2	0	0	0	1	2	1	0	0	1	1	1	1	1	0	2	0	1	0	0	2	1	0	2	1	1	2	0	2	2	0	1	1	1	1	0	1	1	1	1	1	1
597	1	0	0	0	1	1	2	0	2	0	0	0	0	0	0	0	1	0	0	0	2	0	2	0	0	1	0	1	1	0	1	0	1	0	1	2	1	1	0	0	0	0	0	2	0	0	0	1	1
598	0	0	0	0	0	0	1	2	0	0	2	1	2	1	0	1	1	1	1	2	2	1	1	0	1	0	0	0	2	1	0	1	1	2	2	1	2	0	1	1	0	0	0	2	0	0	0	2	0
599	1	0	1	0	1	1	1	1	2	0	0	0	0	0	0	0	1	0	1	2	2	0	2	0	0	0	0	1	2	1	2	2	2	2	0	2	0	1	0	1	0	1	0	0	0	0	0	0	1
600	1	0	2	0	1	1	1	1	1	1	1	1	1	1	0	0	2	1	0	0	1	0	2	0	0	0	0	0	2	1	0	2	1	0	1	1	1	0	0	1	0	0	0	1	0	0	0	2	0
601	0	0	1	0	1	1	1	2	0	0	1	1	2	1	0	1	2	1	2	2	2	0	2	0	0	0	0	1	1	1	2	1	1	1	1	1	2	0	2	0	0	2	1	2	1	0	0	2	0
602	0	1	2	0	1	1	1	2	0	0	1	0	1	1	0	0	2	1	2	2	2	0	1	1	1	0	0	0	1	1	2	0	1	1	1	1	1	0	0	1	0	0	0	1	0	0	0	2	2
603	1	0	1	0	0	0	2	1	1	0	0	0	0	0	0	0	1	0	0	0	2	0	2	0	0	0	1	0	2	1	0	0	1	1	1	1	1	0	1	2	1	1	1	2	1	0	0	2	1
604	1	0	2	0	0	0	1	1	1	1	1	0	1	1	0	0	2	0	2	2	2	0	2	0	0	1	0	0	1	1	2	0	1	1	0	2	2	1	0	1	0	0	0	2	0	1	0	1	2
605	1	0	0	0	0	0	0	2	0	0	1	0	1	1	0	0	2	0	2	2	2	0	1	0	0	0	0	1	2	1	2	1	1	0	1	1	1	0	1	1	0	0	0	1	0	1	0	2	1
606	1	0	1	0	1	1	1	2	0	0	1	0	1	1	0	0	1	1	0	0	0	0	2	0	0	0	0	1	2	1	0	0	1	1	1	1	1	0	0	2	0	1	1	2	0	0	0	1	1
607	0	0	2	0	0	0	2	2	1	0	0	0	0	0	0	0	1	1	2	2	2	0	1	1	1	1	0	1	1	1	2	1	1	2	2	1	2	0	0	1	0	0	0	1	0	0	0	2	0
608	0	0	1	0	0	0	1	1	1	0	1	1	1	2	0	0	2	1	1	2	2	0	1	0	0	1	0	0	2	2	1	0	1	1	0	2	1	1	0	1	0	0	0	1	0	0	0	2	0
609	0	0	1	0	0	0	2	2	0	0	0	0	1	1	0	0	1	0	1	1	1	0	2	0	0	1	0	1	1	1	2	1	1	1	0	2	0	0	2	0	1	0	0	0	1	0	0	1	1
610	0	0	2	0	0	0	1	1	0	1	2	0	0	0	0	0	2	0	2	2	2	0	1	0	0	2	1	0	2	1	0	1	1	1	0	2	1	0	0	1	1	0	0	1	0	1	1	1	1
611	1	0	2	0	0	0	2	1	1	0	0	0	0	0	0	1	1	0	2	2	2	0	2	0	0	0	0	0	2	1	0	1	1	0	1	1	1	0	2	0	1	0	0	2	0	2	0	1	1
612	1	0	1	0	0	0	1	2	0	0	1	1	2	1	0	0	1	0	2	1	2	0	1	0	0	1	0	1	2	1	2	0	0	2	0	2	1	0	1	1	0	0	0	2	0	1	0	2	0
613	0	1	2	0	1	1	2	2	0	0	0	1	0	0	0	0	2	1	0	0	1	0	2	0	0	2	0	1	2	2	0	0	1	0	1	2	1	0	1	1	0	1	1	2	2	2	0	0	2
614	0	0	2	0	1	1	1	2	0	0	1	1	0	0	0	0	2	2	2	1	2	0	1	0	0	1	0	0	2	1	0	1	1	0	1	1	2	0	0	1	0	1	1	1	1	0	0	2	1
615	1	0	1	0	0	0	2	2	0	0	0	1	1	0	0	0	1	1	2	2	2	0	1	0	1	1	0	0	2	2	1	0	2	0	2	2	2	0	1	1	0	1	1	2	1	1	0	2	2
616	0	0	1	1	1	2	1	1	0	0	0	0	0	0	0	0	2	2	1	1	1	0	1	0	0	0	0	1	1	1	1	0	1	1	1	1	2	0	0	2	0	0	0	2	0	2	0	2	1
617	1	0	2	0	0	0	1	1	1	0	0	0	1	1	0	0	2	1	2	2	2	0	2	0	0	1	0	0	2	2	0	1	1	1	1	1	2	0	2	0	1	1	1	1	1	1	0	1	0
618	1	0	1	0	0	0	2	2	0	0	0	0	0	0	0	1	1	1	2	2	2	0	2	0	0	1	1	0	1	0	1	0	1	2	1	2	1	0	0	2	0	1	0	1	0	0	0	2	0
619	0	0	1	0	0	0	1	1	1	0	0	0	1	0	0	0	2	0	1	1	1	0	1	0	0	1	0	1	1	1	1	0	0	2	0	2	1	0	2	1	1	1	1	2	1	1	0	0	2
620	0	0	0	0	0	0	2	2	0	0	0	0	0	0	0	0	1	1	1	1	1	0	2	0	0	1	0	0	2	0	0	2	1	1	1	1	1	0	1	1	0	0	0	2	0	0	0	2	0
621	1	0	1	0	1	1	2	2	0	0	0	1	0	0	0	0	1	1	0	0	1	1	1	0	0	1	0	0	2	1	0	0	0	1	0	2	1	0	0	1	1	0	0	2	1	1	0	1	1
622	0	0	0	0	0	0	2	1	1	0	0	1	1	0	0	1	1	0	1	1	1	0	1	0	0	1	2	1	2	0	1	0	1	2	0	2	2	0	0	2	0	1	1	1	0	1	0	2	0
623	1	0	1	0	0	0	2	1	0	0	0	1	1	0	0	0	1	0	1	1	1	0	2	0	0	1	0	0	2	1	0	1	1	0	1	1	2	1	0	1	0	0	0	1	0	0	0	1	1
624	1	0	2	0	0	0	2	1	0	0	0	1	1	0	0	1	0	0	0	0	0	0	2	0	0	0	0	2	1	1	2	0	0	1	1	1	2	0	0	1	0	0	0	0	0	0	0	2	0
625	0	0	1	0	0	0	2	1	1	0	1	1	1	1	0	0	1	0	1	1	1	0	1	0	1	1	0	1	2	1	2	0	0	2	0	2	1	0	2	1	1	0	0	2	1	0	0	1	1
626	1	0	1	0	0	0	2	1	1	0	0	1	1	0	0	0	0	0	0	0	0	0	2	0	0	1	1	1	1	0	1	0	1	0	1	2	1	0	0	2	0	1	1	2	0	0	1	0	2
627	0	0	2	0	1	1	2	1	1	0	0	1	1	0	0	1	2	2	0	0	0	0	2	0	0	1	0	0	2	2	0	0	0	2	0	2	1	0	1	0	0	1	1	1	1	2	0	1	2
628	1	0	2	0	0	0	1	2	0	0	1	1	1	0	0	0	0	0	0	0	0	0	1	0	0	1	0	0	2	2	2	1	1	2	2	1	1	0	1	1	0	0	0	0	0	0	0	1	1
629	1	0	1	0	0	0	2	0	2	0	0	0	1	1	0	0	0	0	1	0	1	0	2	0	0	1	0	2	2	2	0	0	0	1	1	1	2	0	0	2	0	0	0	1	1	0	0	2	0
630	1	0	2	0	1	1	1	1	0	1	2	0	1	1	0	0	2	1	2	2	2	0	1	1	1	2	0	0	2	2	1	2	2	2	0	2	2	0	0	1	0	0	0	2	0	0	0	1	0
631	1	0	0	0	0	0	1	1	1	0	0	0	0	0	0	0	1	0	0	0	2	0	0	0	1	0	0	0	2	2	0	1	0	1	1	1	1	1	0	1	0	1	1	1	0	0	0	2	0
632	1	0	2	0	0	0	2	2	0	0	0	0	0	0	0	0	1	1	1	2	2	0	2	0	0	1	0	1	2	2	0	2	1	1	0	2	2	0	0	1	0	1	0	1	0	1	0	1	0
633	0	0	1	0	0	0	2	1	1	0	0	0	1	1	0	0	1	0	1	2	2	0	1	0	0	0	0	0	2	2	0	2	1	1	0	2	2	0	0	2	0	1	1	2	1	2	0	2	0
634	1	0	2	0	1	1	2	2	0	0	0	0	0	0	0	0	0	0	0	0	0	0	0	0	0	1	0	1	2	2	0	1	1	1	0	2	1	0	1	1	0	1	1	2	1	2	0	0	2
635	0	1	2	0	0	0	1	2	0	0	1	2	2	0	0	1	1	1	1	2	2	0	1	0	0	1	0	0	2	2	1	2	1	2	0	2	2	0	0	1	0	1	1	2	1	1	0	0	2
636	1	0	2	0	2	2	2	2	0	1	1	0	0	0	0	0	1	0	1	1	1	0	1	1	1	1	0	0	2	2	0	2	1	2	0	2	1	0	1	1	0	0	0	2	1	0	0	2	0
637	1	0	1	0	0	0	1	1	0	1	2	1	1	1	0	0	1	1	1	1	2	0	0	1	1	1	0	1	1	1	1	1	1	1	1	1	1	0	2	0	0	1	1	1	1	0	0	2	1
638	1	0	1	0	0	0	2	2	1	0	0	1	1	0	0	1	0	0	2	1	2	0	2	0	0	1	0	0	2	2	1	0	0	2	2	1	0	1	1	0	0	1	1	2	2	2	1	0	2
639	1	0	1	0	1	1	2	0	1	0	1	0	1	1	0	0	1	1	1	0	1	0	2	0	0	2	0	0	2	1	1	1	1	0	1	1	1	0	1	1	0	0	0	2	0	0	0	0	2
640	0	1	2	0	0	0	1	2	0	0	1	0	0	0	0	0	0	0	1	1	2	0	2	0	0	1	0	0	2	1	0	1	2	1	1	1	2	0	2	0	0	2	2	2	1	1	1	0	2
641	0	0	1	0	0	0	2	2	0	0	1	0	0	0	0	0	0	0	2	2	2	0	2	0	1	0	0	1	2	1	1	0	1	0	1	1	1	1	0	1	0	0	0	2	1	0	0	1	1
642	0	0	2	0	0	0	1	1	1	0	1	1	2	1	0	0	2	1	0	0	1	0	2	0	0	0	0	0	2	0	0	0	1	2	0	2	1	0	2	0	0	0	1	1	1	0	1	0	2
643	1	0	0	0	1	1	2	2	0	0	0	0	0	0	0	0	1	0	1	1	1	0	2	0	1	0	0	1	2	1	2	0	1	2	0	2	1	1	1	1	0	0	0	1	1	0	0	0	2
644	1	0	2	0	0	0	2	0	2	0	0	0	1	2	0	0	1	1	1	1	2	0	2	0	0	1	0	1	2	1	0	0	1	2	0	2	1	0	0	1	0	0	0	2	0	0	0	2	0
645	0	0	2	0	0	0	1	1	1	0	1	0	2	1	0	0	1	0	1	1	1	0	1	0	0	2	0	0	2	2	0	0	0	1	2	2	1	0	0	1	0	0	0	1	0	0	0	1	1
646	0	0	2	0	0	0	1	2	0	0	1	1	1	1	0	0	1	1	1	1	2	0	1	0	0	0	0	0	1	1	0	1	2	1	1	1	2	0	0	2	0	2	1	2	1	0	0	2	1
647	1	0	1	0	0	0	2	0	1	0	1	0	2	2	0	0	2	2	2	2	1	0	2	0	0	1	1	1	2	1	0	1	1	2	0	2	1	0	1	2	1	0	0	2	0	1	0	1	1
648	0	0	2	0	1	1	2	1	1	0	0	0	0	0	0	0	1	1	2	2	2	0	2	0	0	1	0	0	1	1	2	2	2	1	0	2	0	1	1	0	0	1	0	1	1	0	0	0	2
649	0	0	1	0	0	0	2	2	0	0	0	0	0	0	0	0	1	0	2	1	2	0	2	0	0	1	0	0	2	1	0	1	1	1	0	2	1	1	0	1	0	1	1	2	1	2	0	1	1
650	0	0	2	0	0	0	2	0	2	0	0	0	1	1	0	0	0	0	0	0	1	0	2	0	0	0	0	0	2	1	1	0	1	1	1	1	1	0	1	2	1	0	0	1	0	0	0	2	0
651	0	0	2	0	0	0	2	0	2	0	0	0	1	1	0	0	1	1	2	2	2	0	2	0	0	0	0	0	2	2	2	1	1	1	0	2	1	2	0	0	0	0	0	1	1	0	0	1	1
652	0	0	1	0	0	0	2	1	1	0	0	0	0	0	0	0	1	1	0	0	1	0	1	0	0	1	0	1	2	0	1	1	2	0	2	0	2	0	0	2	0	0	0	2	0	0	0	1	0
653	0	0	0	0	0	0	1	2	0	0	1	1	1	0	0	0	0	0	2	1	2	0	2	0	0	1	1	1	1	0	1	1	2	0	1	1	0	1	0	1	0	0	0	2	0	0	0	2	0
654	1	1	1	0	1	1	2	2	0	0	0	1	1	0	0	0	2	1	2	1	2	0	2	0	0	1	0	1	2	2	1	1	1	1	1	2	1	0	2	0	0	0	0	1	0	0	1	1	1
655	0	1	1	0	0	0	1	1	0	0	0	1	1	0	0	0	2	2	2	2	2	0	2	0	2	1	1	0	2	1	0	1	2	1	2	2	1	1	0	1	0	0	0	2	0	0	0	2	0
656	0	0	1	1	0	1	2	0	2	0	0	0	0	0	0	0	2	1	1	1	1	0	2	0	0	0	0	0	2	2	2	1	1	1	1	1	2	0	0	2	0	0	0	2	0	2	0	2	1
657	1	0	1	0	0	0	2	2	0	0	0	0	1	1	0	0	1	0	0	0	1	0	2	0	0	1	0	1	1	1	1	0	2	0	2	2	2	0	0	1	0	1	1	2	1	1	0	1	1
658	1	0	1	0	0	0	2	1	1	0	0	0	1	1	0	0	0	0	1	1	0	0	2	0	0	1	0	1	2	2	0	1	1	0	1	1	1	0	0	1	1	0	0	1	0	0	0	2	0
659	1	0	0	0	0	0	2	1	1	0	0	1	0	0	0	0	1	0	1	1	1	0	1	0	0	1	0	1	2	0	1	2	1	0	1	1	1	0	2	0	1	0	0	2	1	0	0	1	1
660	0	0	2	0	0	0	1	2	0	0	1	0	0	0	0	0	1	0	1	1	1	0	2	0	0	2	0	0	2	2	0	1	1	1	1	2	1	0	0	1	0	0	0	2	0	0	1	1	1
661	0	0	0	0	0	0	2	2	0	0	0	0	0	0	0	0	1	0	0	0	1	0	2	0	0	1	0	0	2	1	1	0	0	2	1	2	2	0	1	2	1	0	0	0	2	1	0	2	0
662	0	0	2	0	0	0	2	1	1	0	0	1	2	1	0	1	1	0	1	1	1	0	2	0	0	1	0	0	2	1	1	0	2	1	1	2	2	0	2	0	0	0	0	2	0	1	0	1	1
663	1	0	2	0	0	0	0	2	0	0	2	0	0	0	0	0	1	1	0	0	1	0	2	0	0	1	1	0	2	2	0	0	1	2	1	1	2	0	1	1	0	1	0	1	0	0	0	1	1
664	1	1	1	0	1	1	2	0	2	0	0	0	2	0	1	0	0	0	2	2	2	1	1	0	0	1	0	0	1	1	0	1	1	0	0	1	1	0	0	1	0	0	0	2	0	0	0	1	1
665	1	0	1	0	1	1	2	1	1	0	0	0	0	0	0	0	2	2	1	1	2	0	2	0	0	1	0	0	2	1	1	1	1	2	2	1	2	0	0	1	0	0	0	2	0	1	1	0	2
666	1	0	0	0	0	0	1	1	0	0	1	0	1	1	0	0	1	1	1	1	1	0	2	0	0	2	0	1	1	1	2	0	2	1	0	2	2	0	0	2	0	0	0	1	1	0	0	0	2
667	1	0	1	0	0	0	2	1	2	0	0	0	0	0	0	0	1	0	1	1	1	0	2	0	0	0	0	0	2	1	1	0	1	1	1	1	1	0	0	2	0	1	1	2	1	2	0	2	0
668	0	0	0	0	0	0	1	1	1	0	0	0	0	0	0	0	0	0	1	1	2	0	2	0	1	2	0	1	1	1	1	1	0	1	1	1	0	0	1	0	0	0	0	1	0	1	0	2	1
669	1	0	2	0	1	1	0	2	0	0	2	0	0	0	0	0	1	0	1	2	2	0	1	1	1	0	0	1	2	0	1	0	1	1	1	2	2	0	0	1	0	2	1	2	1	0	2	0	2
670	1	0	2	0	1	1	1	1	1	0	0	0	1	0	0	0	2	0	1	1	1	0	1	0	0	2	0	0	2	2	1	2	2	0	2	0	0	0	2	1	1	0	0	1	0	0	0	1	1
671	0	0	1	0	0	0	2	1	1	0	0	0	1	1	0	0	1	1	1	2	2	2	0	0	0	1	1	1	2	1	0	0	0	2	0	2	1	0	2	1	1	0	0	1	0	0	0	2	2
672	1	0	2	0	0	0	2	0	2	0	0	0	0	0	0	0	1	0	1	1	1	0	1	0	0	2	0	1	2	1	1	0	1	1	1	1	1	0	1	1	0	1	0	0	0	0	0	1	1
673	0	0	0	0	0	0	2	2	0	0	1	1	2	1	0	0	1	1	0	0	1	0	2	0	1	0	0	0	2	0	1	0	0	2	0	2	1	1	0	1	0	0	0	1	0	0	0	2	0
674	1	0	0	0	0	0	1	1	1	0	0	0	1	1	0	0	2	2	1	1	2	0	0	1	1	0	0	2	2	2	0	0	1	2	1	2	1	0	0	1	0	0	0	2	0	0	0	2	0
675	1	0	2	0	1	1	2	1	2	0	0	0	0	0	0	0	2	1	1	2	2	0	2	0	0	0	0	1	2	2	0	0	1	2	0	2	1	0	0	1	0	1	0	1	0	0	0	1	1
676	0	0	1	1	1	2	1	1	0	0	0	0	0	0	0	0	0	0	1	2	2	0	2	0	0	0	0	0	2	2	0	0	2	0	1	2	2	0	1	1	1	0	1	2	1	1	0	0	1
677	0	0	2	0	0	0	2	2	1	0	1	1	2	1	0	0	1	1	1	1	2	0	2	0	1	2	0	1	2	1	1	0	1	0	1	1	1	1	0	1	0	0	0	1	1	0	0	1	1
678	1	0	1	0	0	0	2	1	1	0	1	0	1	1	0	0	0	0	1	2	2	0	1	0	1	2	0	1	1	0	1	1	1	2	0	2	0	0	1	0	0	0	1	2	1	1	0	1	1
679	1	0	2	0	0	0	2	1	1	0	0	0	0	0	0	0	0	0	0	0	0	0	0	0	1	0	0	0	2	2	1	2	2	0	1	1	1	0	0	1	1	0	0	2	1	1	0	2	0
680	1	0	1	0	0	0	1	2	0	0	1	0	0	0	0	0	2	1	1	1	2	0	1	1	1	1	0	2	2	1	2	1	1	2	0	2	2	0	0	2	0	0	0	1	0	0	0	2	0
681	1	0	2	0	0	0	2	1	1	0	0	0	1	0	0	0	0	0	1	0	1	0	2	0	0	2	0	0	2	1	0	2	1	2	0	2	1	0	2	0	0	1	1	1	1	2	0	2	0
682	1	0	1	0	0	0	2	1	1	0	0	1	1	1	0	0	2	2	2	2	2	0	2	0	0	0	0	0	2	0	0	0	0	2	2	1	2	0	1	1	0	0	0	1	0	1	0	0	2
683	0	0	1	0	0	0	1	1	0	1	2	0	1	1	0	0	1	0	1	1	1	0	1	1	1	0	0	0	2	2	1	0	2	1	0	2	2	0	0	1	0	0	0	1	0	0	0	2	0
684	0	0	0	0	0	0	2	1	1	0	1	1	1	0	0	0	0	0	1	1	1	0	1	0	0	1	0	0	1	1	1	1	1	2	1	2	1	0	1	1	0	0	0	1	1	1	0	1	0
685	0	0	2	0	1	1	2	2	0	0	0	0	1	1	0	0	1	1	1	1	1	0	2	0	1	0	1	1	2	1	0	2	2	0	2	0	2	0	1	1	1	0	0	2	0	1	0	2	0
686	0	0	2	0	1	1	2	2	0	0	0	1	1	0	0	0	1	1	2	2	2	0	2	0	0	1	0	0	2	2	0	1	1	1	1	1	2	0	1	1	0	1	0	0	1	1	0	2	0
687	1	0	2	0	1	1	2	1	0	0	0	1	2	2	0	0	2	2	2	2	2	1	1	0	0	1	0	1	2	1	1	1	0	2	0	2	1	0	0	1	0	1	0	0	1	1	0	1	0
688	1	0	1	0	0	0	2	1	0	0	0	0	1	1	0	0	0	0	1	1	1	0	0	1	1	1	0	0	1	1	0	2	2	0	2	1	2	0	0	2	0	1	1	2	1	0	0	2	0
689	1	0	2	0	1	1	1	2	0	0	1	0	0	0	0	0	1	1	1	1	2	0	1	1	1	1	0	0	2	1	1	0	1	0	1	1	1	0	2	1	1	0	0	0	0	0	0	2	0
690	1	0	0	0	0	0	2	1	1	0	0	0	0	0	0	0	2	2	0	0	0	0	1	0	0	1	0	1	2	1	2	0	2	1	2	1	2	0	0	2	0	1	0	1	0	1	0	2	1
691	1	0	0	0	0	0	2	2	0	0	1	0	1	1	0	0	1	1	1	1	2	0	2	0	0	1	0	0	2	1	0	1	1	0	2	0	2	0	0	2	0	0	0	2	2	0	0	1	1
692	0	0	0	0	0	0	2	2	0	0	0	0	2	2	0	0	1	0	2	2	2	0	2	0	0	2	1	0	2	2	0	0	0	2	1	2	2	0	1	1	0	0	0	0	0	0	0	2	0
693	1	0	0	0	0	0	2	2	0	0	0	0	0	0	0	0	2	0	0	1	2	0	2	0	0	1	0	0	2	2	0	0	1	1	0	2	1	0	0	1	0	0	0	2	0	1	1	1	1
694	0	0	2	0	0	0	2	2	0	0	0	1	1	0	0	1	2	1	1	1	1	0	2	0	0	1	0	2	0	0	2	0	0	1	2	2	1	0	2	0	1	0	0	1	0	1	0	1	1
695	1	1	2	0	1	1	2	2	0	0	0	0	1	1	0	0	2	0	2	2	2	0	2	0	0	1	0	1	1	0	2	0	1	0	2	2	1	0	2	0	0	0	0	1	0	0	0	1	1
696	0	1	1	0	0	0	2	2	0	0	0	1	1	0	0	1	0	0	1	1	1	0	2	0	0	1	0	0	2	2	0	0	1	0	1	2	1	0	0	2	0	1	0	1	0	1	1	1	1
697	1	0	1	0	0	0	2	1	1	0	0	1	1	1	0	0	1	1	0	0	1	0	2	0	0	0	0	0	2	1	0	0	0	2	0	2	0	0	1	0	0	1	1	2	2	2	0	0	2
698	0	1	2	0	0	0	2	2	1	0	0	1	1	2	0	0	1	1	0	0	0	0	2	0	1	0	0	0	1	1	2	0	2	1	2	1	1	1	0	0	0	1	1	2	2	0	1	0	2
699	0	0	2	0	1	1	2	1	1	0	1	0	0	0	0	0	0	0	1	1	2	0	1	0	0	1	0	0	2	2	0	0	2	0	1	1	1	1	1	0	0	2	2	2	1	1	1	1	1
700	1	0	1	0	0	0	2	2	0	0	0	1	2	1	0	0	1	1	1	1	2	0	2	0	0	1	1	0	2	1	1	2	2	1	0	2	1	0	1	2	1	0	0	2	0	2	0	2	0
701	0	0	2	0	1	1	2	1	1	0	0	0	2	1	1	0	1	0	1	1	2	0	2	0	0	0	0	0	2	1	2	0	1	1	1	1	1	0	0	1	0	0	0	1	0	0	0	2	1
702	1	0	2	0	0	0	2	1	1	0	0	0	1	1	0	0	1	1	1	1	1	0	1	0	0	0	0	1	1	1	2	0	2	1	0	2	1	0	0	2	0	0	0	2	0	1	0	2	0
703	0	0	1	0	1	1	2	2	0	0	1	1	1	0	0	0	0	0	0	0	0	0	2	0	1	1	0	0	2	2	0	0	1	0	2	1	0	2	0	0	0	0	0	1	1	0	0	1	1
704	0	0	2	0	0	0	1	1	1	1	2	0	0	0	0	0	2	1	1	1	1	0	2	0	1	2	0	2	2	1	1	1	1	1	0	2	1	1	1	2	2	1	1	2	1	2	0	2	1
705	0	1	1	0	0	0	2	1	0	0	0	0	1	1	0	0	1	1	1	0	1	0	2	0	0	1	0	0	2	1	0	0	1	2	0	2	1	0	2	0	1	0	0	2	0	0	0	1	1
706	1	0	1	0	0	0	2	2	0	0	0	0	0	0	0	0	2	0	2	1	2	0	1	0	0	0	0	0	2	1	1	1	0	1	1	1	1	1	0	1	0	1	1	2	1	1	1	0	2
707	0	0	1	1	0	1	2	0	2	0	0	0	0	0	0	0	2	0	1	1	2	0	2	0	1	1	0	0	1	0	1	0	1	2	0	2	2	0	0	1	0	0	0	2	0	0	0	0	2
708	0	0	2	0	1	1	1	1	1	0	0	0	0	0	0	0	2	2	1	1	1	0	2	0	0	1	0	0	2	2	0	2	2	1	0	2	2	0	0	2	0	0	0	2	1	1	0	2	2
709	1	0	1	1	1	2	2	2	0	0	0	0	1	1	0	0	2	2	2	2	2	1	2	0	0	0	0	1	2	1	0	1	1	2	0	2	1	0	0	2	0	1	0	1	0	1	0	1	1
710	1	0	2	0	0	0	1	1	0	1	2	0	0	0	0	0	2	1	1	2	2	0	2	0	0	0	0	1	2	2	1	0	2	1	0	2	1	0	0	1	1	0	0	2	1	0	0	2	0
711	1	1	2	0	1	1	1	2	0	0	1	1	1	0	0	1	2	1	1	2	2	0	2	0	0	1	0	1	2	2	0	0	1	1	0	2	0	0	2	0	1	0	0	1	0	0	0	1	1
712	1	0	1	0	0	0	2	1	1	0	0	0	1	1	0	0	2	2	1	1	2	0	2	0	0	1	1	0	2	1	1	0	0	1	1	1	1	0	1	1	0	0	0	2	1	1	0	2	0
713	0	0	1	0	0	0	2	2	1	0	1	0	0	0	0	0	1	0	2	1	2	0	2	0	0	1	0	1	2	1	2	0	1	1	0	2	2	0	2	0	1	0	0	1	0	1	0	2	1
714	0	0	1	0	0	0	2	2	0	0	1	0	0	0	0	0	0	0	2	2	2	0	2	0	0	0	0	0	2	1	1	2	2	1	1	2	2	0	0	2	0	0	0	1	1	1	0	1	1
715	0	0	2	0	1	1	0	1	1	1	1	0	1	0	0	0	2	1	2	2	2	0	2	0	0	2	0	0	1	1	1	0	0	2	1	2	1	0	1	1	0	1	0	1	0	0	0	1	1
716	1	0	0	0	0	0	1	2	0	0	2	1	1	0	0	0	0	0	0	1	1	0	2	0	0	1	0	0	2	1	0	1	1	1	1	1	1	1	0	1	0	1	1	2	0	0	0	2	1
717	0	0	0	0	0	0	2	0	2	0	0	1	2	1	0	0	1	1	0	1	1	0	2	0	0	0	0	0	2	1	2	1	2	1	1	1	1	0	1	1	0	2	2	2	1	1	0	2	0
718	1	0	0	0	0	0	2	0	2	0	0	0	1	0	0	0	2	2	1	1	1	0	2	0	1	2	0	1	2	1	2	1	1	1	0	2	2	0	1	1	1	0	0	1	0	0	0	2	0
719	1	0	1	0	0	0	0	2	1	0	0	0	0	0	0	0	2	2	1	1	2	2	0	0	0	1	0	0	2	1	0	0	1	0	1	2	1	0	1	1	0	0	0	2	0	1	1	1	1
720	0	0	1	0	0	0	1	1	1	0	0	0	0	0	0	0	0	0	1	1	1	2	0	0	0	1	0	0	2	1	0	0	1	1	0	2	1	0	0	1	1	1	1	2	1	1	0	1	1
721	0	0	1	0	0	0	1	1	1	0	1	1	2	1	0	1	1	1	0	0	1	0	2	0	0	2	1	1	2	1	0	0	1	2	0	2	1	0	0	2	0	1	1	2	1	1	0	0	2
722	0	0	1	0	0	0	1	1	1	0	1	1	1	0	0	1	2	1	2	2	2	0	2	0	0	1	0	1	1	0	1	1	2	0	1	1	2	0	2	0	0	0	0	1	1	0	0	2	1
723	1	0	1	0	0	0	2	2	0	0	1	0	1	0	1	0	0	0	1	1	1	0	2	0	0	0	0	0	1	1	1	1	0	2	0	2	1	1	0	1	0	0	0	2	0	1	0	1	1
724	0	0	1	0	0	0	2	1	1	0	1	0	0	0	0	0	2	1	1	1	1	0	2	0	0	1	0	0	2	0	0	0	2	1	0	2	1	0	2	0	0	0	0	2	1	0	0	1	1
725	0	0	2	0	0	0	2	0	2	0	0	0	0	0	0	0	1	0	2	2	2	0	2	0	1	0	0	1	2	0	1	0	0	1	1	1	1	1	0	1	0	0	0	2	0	0	0	0	2
726	1	0	1	0	0	0	2	2	0	0	1	1	2	1	0	0	1	1	1	0	2	0	2	0	0	1	0	0	2	1	1	2	1	1	1	1	1	0	0	1	0	0	0	0	0	1	0	2	1
727	1	0	1	0	0	0	2	1	0	0	0	0	1	1	0	0	2	1	2	2	2	1	1	0	0	1	0	0	2	1	2	1	1	0	1	1	1	1	1	1	1	0	0	1	0	0	0	2	0
728	0	0	2	0	1	1	1	1	1	1	2	0	1	1	0	0	1	1	1	1	1	0	2	0	0	2	0	1	2	1	0	0	0	1	2	2	1	0	1	1	0	0	0	1	0	0	0	2	1
729	1	0	1	0	1	1	2	2	0	1	1	0	1	1	0	0	2	1	2	2	2	0	1	0	0	1	0	0	2	1	0	2	1	1	1	0	1	0	1	1	0	2	1	2	1	0	0	0	2
730	0	0	1	0	0	0	2	1	1	0	0	1	1	0	0	1	2	0	2	2	2	0	2	0	0	2	0	1	1	1	1	1	1	2	0	2	1	0	1	0	0	0	0	2	1	1	0	2	2
731	1	0	1	0	0	0	2	1	1	0	1	0	0	0	0	0	1	1	1	1	1	0	2	0	1	2	0	0	2	1	0	1	2	1	1	1	2	0	0	1	0	1	1	2	1	0	0	1	1
732	1	0	0	0	0	0	2	1	2	0	0	1	2	1	0	1	2	1	0	0	1	0	2	0	0	1	0	1	2	2	1	0	1	2	1	1	0	1	0	0	0	1	1	2	1	1	0	1	1
733	1	0	1	0	1	1	2	2	0	0	0	0	0	0	0	0	0	1	0	1	2	0	2	0	0	0	1	0	2	0	0	2	1	2	0	2	0	1	0	0	0	0	0	0	0	0	1	1	1
734	1	0	1	0	0	0	2	1	1	0	0	0	0	0	0	0	1	1	2	2	2	0	2	0	0	1	0	0	2	0	0	1	1	2	0	2	1	0	1	1	0	0	0	1	0	1	0	1	2
735	0	0	0	0	0	0	1	2	0	0	1	0	1	1	0	0	2	2	1	1	1	0	2	0	0	0	0	0	2	2	0	1	1	1	0	2	2	0	1	1	0	1	0	1	1	1	0	1	1
736	1	0	2	0	1	1	2	1	1	0	0	0	1	1	0	0	2	2	1	1	1	0	1	1	1	0	0	2	2	2	0	1	1	1	0	2	2	0	0	2	0	0	0	2	1	1	0	0	2
737	0	0	2	0	0	0	2	2	1	0	0	1	1	0	0	1	1	0	1	1	1	0	1	0	0	1	0	0	2	1	0	0	1	2	0	2	0	0	1	0	0	1	0	1	0	0	0	2	1
738	1	0	2	0	0	0	1	1	1	0	1	0	0	0	0	0	1	1	2	2	1	0	1	1	1	1	0	1	2	1	2	0	1	1	0	2	2	0	2	0	0	0	0	2	0	1	0	1	1
739	0	0	2	0	1	1	2	2	0	0	1	1	1	1	0	0	1	0	1	1	2	0	2	0	0	2	0	1	2	2	0	1	0	2	0	2	1	0	0	1	0	0	0	1	1	0	0	1	1
740	1	0	1	0	0	0	2	1	1	0	0	0	1	1	0	0	2	0	2	2	2	0	2	0	0	1	0	0	2	2	0	0	2	1	0	2	2	0	1	1	1	0	0	1	0	0	0	2	1
741	1	1	2	0	0	0	2	1	1	0	1	0	0	0	0	0	2	0	2	1	2	0	1	1	1	1	0	0	2	0	0	1	1	1	1	2	2	0	0	1	0	0	0	2	0	0	0	1	0
742	1	0	1	0	0	0	2	2	0	0	1	1	1	0	0	1	0	0	1	1	1	0	2	0	0	0	0	1	1	1	2	1	1	1	0	2	1	0	0	1	0	0	0	1	0	0	0	2	1
743	1	0	1	0	0	0	2	1	1	0	1	0	0	0	0	0	1	0	1	1	1	0	2	0	0	2	0	0	2	1	2	2	1	0	1	1	1	0	0	1	0	0	0	2	1	1	0	1	2
744	0	0	1	1	0	1	2	2	0	0	1	0	1	1	0	0	2	0	2	2	2	0	1	0	0	1	0	0	2	2	0	1	1	1	2	1	1	1	0	0	0	0	0	1	0	0	0	2	1
745	0	0	1	0	1	1	2	2	0	0	0	0	1	1	0	0	1	0	1	1	2	0	1	0	0	1	0	0	1	1	1	1	1	1	1	1	1	0	2	0	0	1	0	1	0	1	0	1	1
746	1	0	0	0	0	0	1	2	0	0	0	1	2	2	0	0	1	1	1	1	1	1	0	1	1	1	0	1	2	0	1	1	2	1	1	1	1	0	0	1	0	1	0	1	2	1	1	0	2
747	1	0	2	0	0	0	2	1	0	0	0	1	2	2	0	0	0	0	1	1	1	0	1	1	1	1	0	0	1	1	2	1	0	2	0	2	1	0	2	1	1	0	0	2	0	1	1	1	2
748	0	0	2	0	1	1	2	0	2	0	0	0	1	0	0	0	2	2	1	1	2	0	1	1	1	1	0	1	0	0	2	1	1	2	1	2	1	0	0	1	0	0	0	2	0	1	0	0	1
749	0	0	2	0	0	0	2	2	0	0	0	2	2	1	0	1	1	1	2	2	2	0	1	1	1	1	0	1	1	1	1	1	0	2	0	2	1	1	1	1	1	1	1	2	1	1	0	1	1
750	1	0	1	0	1	1	2	0	2	0	0	0	0	0	0	0	0	0	1	1	1	0	2	0	1	2	0	0	2	0	0	1	1	1	0	2	1	0	1	1	0	2	2	2	1	1	0	2	0
751	1	1	0	0	0	0	1	0	2	0	0	0	2	0	1	0	2	0	2	2	2	0	1	0	1	1	0	1	2	1	1	1	1	2	1	2	0	0	1	1	1	2	2	2	1	1	0	2	0
752	0	1	1	0	0	0	2	2	0	0	0	1	1	1	0	0	2	0	0	1	2	0	2	0	0	0	1	1	2	2	0	1	1	1	0	2	2	0	1	1	0	1	1	2	0	0	0	2	0
753	0	0	1	0	0	0	1	2	0	0	1	1	1	0	0	1	2	1	1	1	2	0	1	1	1	0	0	1	1	1	1	1	1	2	0	2	2	0	0	1	0	0	0	1	0	0	0	0	1
754	1	0	1	0	0	0	1	1	1	0	0	0	0	0	0	0	1	0	1	1	2	0	2	0	0	2	0	0	1	1	2	1	2	1	1	1	1	0	2	0	0	0	0	2	0	0	0	2	0
755	1	0	1	0	0	0	1	2	1	0	1	0	0	0	0	0	1	0	0	0	1	1	2	0	0	2	0	1	2	1	1	2	1	1	1	1	1	0	2	0	0	1	0	0	0	0	0	0	2
756	1	0	1	0	0	0	2	1	0	0	0	0	0	0	0	0	0	0	1	1	0	0	2	0	0	2	0	1	2	0	1	0	1	2	1	2	1	0	1	1	0	0	0	0	2	1	0	1	2
757	1	0	1	0	0	0	1	2	0	0	1	1	0	0	0	0	0	1	1	1	1	0	2	0	0	2	0	0	2	1	1	1	2	0	1	2	1	0	1	2	1	0	0	1	0	0	0	0	2
758	1	0	2	0	1	1	2	1	2	0	0	0	1	1	0	0	1	0	2	1	2	0	0	0	0	0	0	0	2	2	1	1	1	2	1	2	1	0	0	2	0	0	0	1	1	0	0	2	0
759	1	0	2	0	0	0	2	0	2	0	0	1	1	0	0	1	2	0	2	2	2	0	2	0	0	0	0	0	1	0	1	2	2	0	1	1	1	0	0	2	0	0	0	1	0	0	0	2	0
760	1	1	2	0	1	1	2	1	1	0	1	0	0	0	0	0	1	1	1	1	1	0	1	1	2	2	0	2	1	1	2	0	1	0	1	1	1	1	1	2	2	0	0	1	0	1	1	0	2
761	1	0	2	0	0	0	2	2	0	0	0	0	1	0	0	0	1	0	2	1	2	0	2	1	1	1	0	0	2	1	1	0	1	0	1	2	1	0	1	1	0	1	1	2	1	1	0	1	1
762	1	0	2	0	0	0	1	1	1	0	0	0	0	1	0	0	1	1	2	2	2	0	2	0	0	1	0	1	2	2	0	1	2	1	1	1	1	0	1	2	1	2	2	2	0	1	1	1	1
763	1	0	0	0	0	0	0	1	1	0	1	1	1	0	0	1	0	0	2	1	2	0	2	0	0	1	0	0	2	1	1	1	1	0	2	0	1	0	2	0	0	0	0	1	1	0	0	0	2
764	0	0	1	0	0	0	2	0	1	0	0	0	1	1	0	0	2	2	1	1	1	1	1	0	0	1	0	0	2	2	1	0	0	2	0	2	2	0	0	2	0	1	0	0	0	0	0	1	1
765	0	0	0	0	1	1	1	2	1	0	0	0	0	0	0	0	2	1	2	2	2	0	2	0	0	0	0	1	1	1	1	0	1	0	1	1	2	0	1	1	0	0	0	2	1	0	0	1	0
766	1	0	1	0	0	0	2	2	0	0	0	1	0	0	0	0	2	2	1	1	1	0	2	0	0	2	0	1	0	0	2	2	2	1	0	2	1	0	0	2	0	1	1	2	0	0	0	1	1
767	1	0	2	0	0	0	2	0	1	0	1	1	1	0	0	0	0	1	2	2	2	0	2	0	0	0	1	0	1	0	1	0	1	0	1	2	1	0	1	0	0	0	0	2	0	0	0	2	0
768	0	0	0	0	0	0	1	1	1	0	1	0	0	0	0	0	0	0	2	2	2	0	1	0	0	1	0	0	2	1	0	0	1	0	1	1	2	0	1	0	0	1	1	2	1	1	0	2	0
769	1	0	1	0	0	0	1	2	1	0	1	1	1	0	0	1	0	0	0	1	1	0	2	0	0	0	0	1	0	0	2	1	1	1	1	2	1	0	1	1	0	1	0	0	0	0	1	0	2
770	1	0	1	0	0	0	0	1	1	1	1	1	2	2	0	0	1	0	1	1	1	0	2	0	0	2	0	2	1	0	2	1	1	2	2	1	1	0	1	1	0	0	0	2	0	2	0	2	0
771	1	0	1	0	0	0	2	2	0	0	0	0	1	1	0	0	0	0	0	0	0	1	1	0	0	0	0	0	1	0	1	1	1	2	1	2	2	0	0	2	0	0	0	2	0	0	1	1	1
772	1	0	1	0	0	1	2	0	1	0	2	1	1	0	0	0	0	0	2	1	2	1	1	0	1	0	0	1	2	1	0	0	1	2	0	2	0	1	0	0	0	1	0	1	1	0	1	0	2
773	1	0	0	0	0	0	2	2	0	0	0	0	1	1	0	0	1	0	1	1	1	0	1	0	0	1	0	0	2	1	0	0	1	0	1	1	1	0	0	1	0	1	1	1	1	2	0	2	1
774	1	0	0	0	0	0	2	2	0	0	1	0	1	1	0	0	1	0	1	1	1	0	1	0	0	0	0	2	2	1	1	1	0	2	0	2	1	0	1	0	0	1	1	2	0	0	0	1	0
775	0	0	0	0	0	0	2	2	0	0	0	0	2	1	0	0	2	0	2	2	2	0	2	0	0	1	1	0	1	0	1	1	2	0	1	2	0	0	1	0	0	0	0	2	0	0	0	1	0
776	1	0	1	0	0	0	2	1	1	0	1	0	2	1	1	0	1	1	1	2	2	1	2	0	1	1	0	0	2	0	1	2	2	0	1	1	2	0	1	1	0	1	1	1	1	0	0	2	0
777	0	0	1	0	0	0	2	1	1	0	0	0	1	1	0	0	1	1	0	0	0	0	1	0	0	0	0	0	1	1	0	1	1	2	1	2	2	0	1	1	1	0	0	1	0	0	0	1	1
778	0	0	2	0	1	1	1	2	0	0	1	0	0	0	0	0	0	0	2	1	2	0	1	1	1	0	0	0	2	0	0	2	1	1	1	0	2	0	0	2	0	0	0	2	0	0	0	1	2
779	1	0	2	0	0	0	1	2	0	0	0	0	0	0	0	0	1	0	1	1	1	0	2	0	0	2	0	1	2	1	1	1	1	0	1	1	2	0	1	1	0	0	0	2	0	0	0	1	1
780	1	0	2	0	0	0	2	0	2	0	0	1	2	1	0	0	0	0	1	1	1	0	1	0	0	2	0	0	2	1	0	0	1	2	1	2	2	0	0	2	0	0	0	1	0	1	0	2	1
781	1	0	1	0	0	0	2	0	2	0	0	0	2	1	1	0	1	0	2	2	2	0	2	0	1	0	0	1	2	1	1	0	1	2	0	2	0	0	1	0	0	1	0	0	1	1	0	2	0
782	0	0	1	0	0	1	1	2	0	0	0	0	1	2	0	0	0	0	1	1	2	0	1	0	0	1	0	0	2	1	0	1	1	1	0	2	1	1	1	0	0	0	0	1	0	0	0	0	2
783	0	0	1	0	0	0	0	2	0	0	2	0	1	1	0	0	2	1	1	1	2	0	2	0	0	1	1	1	1	0	1	1	1	2	1	2	1	1	0	0	0	0	0	1	0	0	2	0	2
784	1	0	1	0	1	1	1	1	1	0	0	0	2	2	0	0	1	1	1	2	2	0	2	0	0	1	0	0	2	2	0	0	0	1	1	1	1	1	0	0	0	2	2	2	1	1	1	0	2
785	1	0	1	0	0	0	2	1	2	0	0	0	0	0	0	0	2	0	1	2	2	0	1	0	0	0	0	0	2	2	2	0	1	0	1	1	2	0	0	2	0	0	0	1	0	0	0	2	0
786	0	0	0	0	0	0	2	2	0	0	0	0	2	2	0	0	0	0	0	0	0	0	2	0	0	1	1	1	2	1	0	1	1	2	1	2	1	0	1	1	0	1	1	2	1	1	1	0	2
787	1	0	2	0	0	0	2	2	1	0	0	0	1	0	0	0	1	1	1	1	2	0	1	0	0	1	0	0	1	1	0	0	0	2	0	2	2	0	0	1	0	1	0	0	1	1	0	0	1
788	0	0	2	0	0	0	1	1	1	1	0	1	1	1	0	0	1	0	1	1	1	0	1	0	0	1	0	0	2	1	2	0	1	1	1	1	1	0	2	0	0	0	0	2	0	0	0	2	1
789	1	0	1	0	0	0	0	2	0	1	2	0	1	1	0	0	0	0	2	1	2	0	2	0	0	0	2	1	2	0	1	0	0	2	0	2	2	0	0	2	0	1	1	1	1	2	0	2	0
790	1	0	2	0	0	0	2	1	1	0	1	0	0	0	0	0	1	0	1	1	1	0	2	0	0	0	1	0	1	0	1	1	2	1	1	2	1	0	0	2	0	0	0	2	1	0	0	1	1
791	0	0	0	0	0	0	2	1	1	0	0	1	1	1	0	0	2	0	2	2	2	0	2	0	0	0	0	0	2	1	0	2	1	2	0	2	1	0	1	1	0	1	0	1	0	0	0	2	1
792	1	0	2	0	0	0	1	2	0	0	1	0	1	1	0	0	1	1	2	2	2	0	2	0	0	0	0	0	2	1	1	1	0	1	0	2	0	1	1	0	0	1	1	2	1	1	0	1	1
793	0	0	2	0	1	1	1	2	0	0	2	0	0	0	0	0	1	0	2	2	2	0	1	0	1	0	0	0	2	1	0	0	2	0	1	1	2	0	0	1	0	0	0	1	0	0	0	2	0
794	1	0	0	0	0	0	1	2	0	0	1	1	2	2	0	0	2	1	2	2	2	1	2	0	0	2	0	0	2	1	0	0	1	0	1	2	1	0	1	1	0	0	0	2	0	0	0	2	1
795	1	0	0	0	1	1	2	1	1	0	0	0	1	1	0	0	1	1	2	2	2	0	2	0	0	0	0	0	2	1	0	1	2	2	0	2	1	0	0	1	0	0	0	1	0	0	0	2	1
796	1	0	0	0	0	0	2	2	0	0	1	0	1	0	0	0	1	0	2	2	2	0	1	0	0	2	0	0	2	1	1	2	1	2	0	2	1	1	0	1	0	0	0	1	1	0	0	2	0
797	1	0	0	0	0	0	2	1	1	0	0	0	1	1	0	0	1	1	0	0	0	0	2	0	1	1	0	0	2	2	0	0	0	2	0	2	2	0	0	1	0	0	0	2	0	0	0	1	1
798	0	0	2	0	1	1	2	2	0	0	0	0	1	1	0	0	1	0	1	1	2	0	2	0	0	0	0	0	2	2	1	0	1	0	1	2	1	0	0	1	0	1	0	0	0	0	0	1	1
799	0	0	1	0	0	0	1	1	0	0	1	1	2	2	0	0	0	0	1	1	1	0	2	0	0	1	1	0	1	0	1	1	2	2	0	2	1	0	2	0	0	1	0	1	1	0	0	1	1
800	1	0	0	0	0	0	1	1	1	0	0	0	0	0	0	0	2	2	1	1	1	0	2	0	0	2	0	0	2	1	0	0	2	1	0	2	2	0	0	2	0	0	0	0	0	0	0	2	1
801	1	0	2	0	0	0	1	2	1	0	0	1	0	0	0	0	2	1	2	2	1	0	2	0	0	0	0	0	2	2	1	1	1	1	1	1	2	0	0	1	0	0	0	2	0	0	0	1	1
802	0	0	0	0	0	0	1	1	1	1	1	1	1	0	0	1	2	2	2	2	1	0	2	0	0	0	0	1	2	1	1	0	0	2	0	2	1	0	0	1	0	1	1	2	1	1	0	1	1
803	1	0	1	0	0	0	1	2	0	0	1	1	1	0	0	1	2	0	1	1	2	0	2	0	1	2	1	0	1	0	1	0	1	1	1	1	2	0	1	1	0	1	1	2	1	1	0	2	1
804	1	0	2	0	0	0	1	1	0	1	1	1	2	0	0	1	1	1	1	1	2	0	2	0	1	0	0	0	2	1	0	0	1	0	1	1	0	0	1	0	0	0	0	2	0	0	0	2	0
805	0	0	2	0	1	1	2	2	0	0	0	1	2	1	0	1	1	1	1	1	2	0	1	0	0	1	0	0	2	2	0	1	2	0	1	2	0	0	1	0	0	1	1	1	0	1	0	1	0
806	1	0	1	0	0	0	2	2	0	0	0	0	0	0	0	0	0	0	2	2	2	0	2	0	0	1	0	0	1	0	1	2	2	0	2	0	0	0	1	1	0	0	0	2	0	1	0	2	0
807	1	0	0	0	0	0	2	2	0	0	0	1	1	1	0	0	1	0	1	1	1	0	0	1	1	1	0	0	2	2	2	1	1	2	0	2	2	0	1	1	0	0	0	2	0	0	0	2	0
808	0	0	0	0	0	0	2	2	1	0	0	0	0	0	0	0	1	0	1	2	2	0	2	0	0	2	0	0	2	1	1	0	0	2	0	2	1	0	0	0	0	0	0	1	0	1	0	2	0
809	1	0	1	0	0	0	1	1	1	0	0	0	1	1	0	0	2	1	0	0	1	0	1	0	0	1	2	1	2	0	1	2	2	0	2	0	1	0	0	2	0	0	0	2	0	0	0	2	0
810	1	0	1	0	0	0	2	2	1	0	0	0	1	0	1	0	0	0	1	1	1	0	1	1	1	0	0	2	2	2	0	1	1	1	1	1	2	1	0	1	0	1	1	2	0	2	0	1	1
811	1	0	0	0	0	0	1	2	0	0	1	0	0	0	0	0	1	2	1	1	2	0	2	0	0	0	0	0	2	1	0	0	0	1	0	2	2	0	0	2	0	1	0	1	0	0	0	1	1
812	1	0	0	0	0	0	1	1	1	0	1	0	1	1	0	0	1	1	1	0	0	0	2	0	0	1	0	0	2	2	0	0	1	1	0	2	2	0	0	2	0	0	0	2	1	1	0	1	1
813	0	1	1	0	0	0	2	1	1	0	0	0	0	0	0	0	1	0	1	1	1	0	1	1	1	1	0	0	2	2	0	0	0	1	0	2	1	0	1	2	1	0	0	1	0	0	0	1	1
814	1	1	2	0	0	0	1	1	1	0	0	0	1	0	0	0	1	1	1	1	2	0	2	0	0	0	0	0	2	1	0	0	0	0	1	1	1	1	1	0	0	0	0	0	2	1	0	1	1
815	1	0	1	0	0	0	2	2	0	0	0	0	0	0	0	0	2	1	2	2	2	0	2	0	1	2	0	0	1	1	0	0	0	2	0	2	2	0	0	2	0	0	0	0	0	0	0	1	1
816	1	0	1	1	0	1	2	2	0	0	1	1	1	0	0	1	2	1	2	2	2	0	2	0	0	0	0	0	2	1	1	1	2	0	1	1	1	1	0	1	0	0	0	1	0	0	0	1	1
817	0	0	1	0	0	0	2	2	1	0	1	1	1	0	0	0	1	1	0	0	0	0	2	0	0	1	0	1	2	1	0	0	0	2	0	2	1	0	0	0	0	0	0	2	1	1	1	0	1
818	1	0	1	0	0	0	1	1	1	0	1	0	1	0	0	0	2	0	1	1	1	0	1	1	1	1	0	2	2	1	2	2	2	0	1	1	2	1	0	2	1	0	0	1	1	0	0	2	0
819	1	1	2	0	0	0	2	2	0	0	0	1	0	0	0	0	0	0	1	1	1	0	1	1	1	1	0	0	1	1	2	0	1	1	1	1	0	0	1	1	1	0	0	2	1	1	0	1	1
820	0	0	0	0	0	0	1	2	0	0	1	0	0	0	0	0	2	1	2	2	2	0	2	1	1	1	0	0	2	0	0	1	2	1	1	2	1	0	2	1	1	0	0	2	1	1	0	2	0
821	0	0	2	0	0	0	2	0	1	0	1	0	1	1	0	0	0	0	1	1	1	0	0	1	1	0	0	1	2	1	2	0	1	2	1	1	2	0	0	2	0	0	0	1	0	0	0	1	1
822	1	0	2	0	0	0	2	0	2	0	0	0	1	1	0	0	1	1	1	1	1	0	2	0	0	0	0	1	0	0	2	1	1	1	1	1	2	0	1	1	0	0	1	1	1	0	1	0	2
823	1	0	2	0	0	0	2	1	1	0	0	1	1	0	1	0	2	0	2	2	2	0	2	0	0	2	0	0	2	1	0	0	0	1	0	2	1	1	0	1	0	1	1	2	1	2	0	2	1
824	1	0	2	0	1	1	2	1	1	0	0	0	0	0	0	0	1	1	1	2	2	0	1	1	1	0	0	0	2	2	1	0	0	2	0	2	1	0	0	1	0	0	0	2	0	0	0	1	0
825	1	0	0	0	0	0	2	1	1	0	0	1	1	1	0	0	0	0	0	0	0	0	1	1	1	0	0	2	1	1	2	1	1	1	1	1	2	0	0	1	0	0	0	2	0	0	0	2	0
826	1	0	1	0	0	0	2	1	1	0	0	1	1	0	0	1	2	2	1	1	2	0	2	0	0	2	0	1	2	0	1	1	1	2	0	2	0	0	1	1	0	0	0	2	0	1	1	1	1
827	1	0	1	0	0	0	2	2	1	0	0	1	1	1	0	0	2	1	2	2	1	0	2	0	0	0	0	1	2	1	1	1	1	1	1	2	2	0	2	1	0	1	1	1	1	1	0	1	1
828	1	0	1	0	1	1	2	0	1	0	1	1	1	0	0	1	1	1	0	0	1	1	2	0	0	0	0	0	2	0	0	1	1	1	1	2	1	0	2	1	1	0	0	1	0	0	0	1	1
829	0	0	1	0	0	0	1	1	1	1	1	0	0	0	0	0	0	0	1	1	2	0	2	0	1	0	0	0	2	2	0	0	0	1	1	1	1	0	1	2	1	1	1	2	1	2	1	0	1
830	0	0	2	0	0	0	2	1	1	0	0	0	0	0	0	0	0	0	0	0	0	0	2	0	0	0	0	1	1	1	1	2	2	0	2	0	0	0	1	1	0	0	0	1	0	0	0	2	1
831	1	0	1	0	0	0	2	1	1	0	0	0	0	0	0	0	0	1	2	2	2	0	1	1	1	1	0	0	2	1	0	0	1	2	0	2	2	0	1	1	0	1	1	2	1	0	0	1	2
832	0	0	1	0	0	0	1	2	0	0	1	1	2	1	0	0	2	2	1	1	1	0	1	1	1	0	0	0	2	1	1	1	1	1	2	1	0	1	0	1	0	0	1	1	0	1	0	2	0
833	0	0	2	0	1	1	2	0	1	0	1	0	1	0	0	0	0	0	0	0	0	0	2	0	1	1	0	0	2	2	1	2	2	0	1	1	2	0	0	2	0	2	2	2	1	1	0	0	2
834	1	0	0	0	0	0	2	2	0	0	1	0	0	0	0	0	0	0	1	1	2	0	1	0	0	1	0	0	1	1	1	0	0	1	1	1	1	0	1	1	0	0	0	2	0	1	0	1	1
835	0	0	2	0	0	0	1	2	0	0	1	1	2	1	0	1	1	0	1	1	1	0	2	0	1	2	0	1	2	1	2	1	0	2	0	2	1	0	1	2	1	0	0	1	0	0	0	1	1
836	0	0	1	0	0	0	1	2	0	0	1	0	0	0	0	0	2	0	2	1	2	0	2	0	1	0	0	0	2	1	1	0	0	2	0	2	0	1	1	0	0	1	1	1	1	0	0	1	1
837	0	0	1	0	1	1	2	2	0	0	0	1	2	2	0	0	1	1	1	1	1	0	2	0	0	2	0	1	2	0	1	0	2	1	0	2	1	0	1	1	0	0	0	1	0	0	0	0	1
838	0	0	0	0	0	0	1	1	1	0	0	1	1	0	0	0	2	1	1	1	1	0	2	0	0	1	0	0	2	2	2	0	0	2	0	2	1	1	0	1	0	1	0	0	0	0	0	1	1
839	0	0	0	0	0	0	1	2	0	0	0	0	0	0	0	0	1	1	1	2	2	0	2	0	2	1	0	0	1	1	0	0	1	1	1	1	2	0	1	1	1	1	1	2	1	1	0	2	1
840	0	0	0	0	0	0	1	1	0	0	1	0	0	0	0	0	0	0	0	0	0	0	2	0	0	1	0	0	1	1	1	0	0	2	0	1	2	0	2	0	0	0	0	2	0	1	0	2	0
841	1	0	2	0	1	1	2	1	1	0	0	0	0	0	0	0	1	1	0	0	2	0	0	1	1	0	0	1	2	1	1	2	2	1	1	2	1	0	0	1	1	0	0	2	1	1	0	2	0
842	1	0	0	0	0	0	1	2	0	0	2	0	0	0	0	0	1	1	0	0	1	0	2	0	0	0	0	0	2	2	0	0	1	1	1	1	1	0	2	1	1	0	0	2	0	0	0	2	1
843	1	0	1	0	1	1	1	2	0	0	0	1	1	1	0	0	1	1	1	1	1	0	2	0	0	1	0	0	2	1	1	1	1	1	1	1	1	0	1	1	0	0	0	0	0	0	0	2	1
844	0	0	1	0	1	1	1	1	1	0	1	0	0	0	0	0	2	0	1	1	2	0	2	0	0	1	0	1	2	2	1	1	2	0	2	0	0	0	2	0	1	1	0	0	0	1	1	0	2
845	1	0	0	0	0	0	2	0	2	0	0	0	1	1	0	0	1	0	1	1	2	0	2	0	0	1	0	0	2	0	0	0	1	0	1	1	1	0	1	1	0	1	1	2	0	2	0	2	0
846	1	0	1	0	0	0	1	2	0	0	0	1	1	0	0	1	1	1	1	2	2	0	2	0	0	1	0	0	2	1	1	0	0	2	0	2	1	0	2	0	0	1	1	1	1	2	0	1	1
847	0	0	1	0	0	0	1	0	2	0	0	0	0	0	0	0	0	0	2	1	2	0	2	0	0	2	0	0	2	2	0	2	1	0	1	1	1	1	1	1	1	0	0	1	0	0	0	2	1
848	1	0	2	0	0	0	2	0	2	0	0	0	0	0	0	0	2	0	2	2	2	0	1	0	0	1	0	0	2	1	0	1	1	1	1	1	1	0	0	0	0	0	0	2	1	0	1	0	2
849	1	0	1	1	0	1	2	1	1	0	0	1	1	0	0	0	1	0	1	1	2	0	2	0	0	1	0	0	1	1	2	0	0	2	0	2	2	0	0	1	0	0	0	2	1	0	0	1	1
850	0	0	2	0	0	0	1	2	0	0	1	0	1	1	0	0	1	1	0	0	1	1	2	0	0	0	0	0	2	1	1	0	0	1	1	1	1	1	0	1	0	0	0	1	0	0	0	1	1
851	1	0	2	0	0	0	2	1	1	0	0	1	1	0	0	1	2	1	2	2	2	1	2	0	0	0	0	1	2	2	0	0	1	1	0	2	1	1	0	1	0	1	1	2	1	2	0	1	0
852	0	1	2	0	1	1	1	2	0	0	1	0	1	1	0	0	1	1	1	1	1	0	2	0	0	1	0	1	1	1	1	0	1	1	0	2	1	0	0	2	0	0	0	2	1	1	0	1	1
853	0	0	1	0	1	1	2	0	2	0	0	0	1	1	0	0	1	1	0	0	1	0	2	0	1	0	1	0	2	1	1	1	2	1	1	2	1	1	0	1	0	1	0	0	0	1	0	2	0
854	0	0	2	0	2	2	1	1	1	0	1	0	0	0	0	0	0	0	2	2	2	0	2	0	1	1	0	0	1	1	2	0	1	1	1	1	1	0	1	2	1	0	0	2	1	1	0	2	0
855	0	0	1	0	1	1	2	2	0	0	1	1	2	1	0	1	2	0	1	1	2	1	0	1	0	0	0	1	2	1	2	0	0	2	0	2	1	0	1	2	1	1	1	2	1	1	0	1	1
856	1	0	0	0	0	0	2	2	0	0	0	0	1	1	0	0	1	0	1	1	1	0	2	0	1	1	0	2	2	1	1	0	1	2	0	2	1	0	0	2	0	0	0	1	0	0	0	1	1
857	1	0	1	0	0	0	2	2	0	0	0	0	1	1	0	0	1	0	2	1	2	1	2	0	0	2	0	0	2	2	2	0	1	2	1	2	1	0	1	2	1	0	0	2	0	0	2	0	2
858	0	0	1	0	0	0	1	2	1	0	1	0	0	0	0	0	2	0	2	1	2	0	2	0	0	2	1	0	2	0	0	0	0	2	0	2	2	0	0	1	0	0	0	1	0	0	0	2	0
859	0	0	2	0	0	0	2	1	1	0	0	1	2	1	0	0	2	0	2	2	2	1	1	0	0	1	0	0	2	1	0	0	0	2	0	2	2	0	0	2	0	0	0	2	1	1	0	2	0
860	1	0	2	0	1	1	2	1	0	0	1	0	1	1	0	0	1	1	1	0	2	0	1	1	1	1	0	0	2	0	1	0	0	2	0	2	1	0	2	1	1	0	0	1	0	0	0	1	1
861	1	0	2	0	1	1	1	1	1	1	2	1	2	1	1	0	1	0	2	2	2	0	2	0	0	2	0	1	2	1	2	0	1	2	0	2	1	0	1	1	0	0	0	1	0	1	0	1	0
862	1	0	1	1	0	1	0	2	1	0	0	1	1	0	0	1	1	0	1	1	2	1	2	0	0	0	0	0	2	1	1	1	1	1	2	2	1	0	0	2	0	0	0	2	0	0	0	1	1
863	0	0	1	0	1	1	1	1	1	0	0	1	2	2	0	0	1	0	1	1	2	0	2	0	1	0	0	0	1	1	1	0	2	0	2	1	2	1	0	0	0	1	1	2	0	0	0	2	0
864	0	0	1	0	0	0	1	2	1	0	0	0	0	0	0	0	1	1	1	1	2	0	1	1	1	0	0	0	2	1	1	0	0	1	1	1	1	1	0	1	0	1	0	1	0	0	1	1	1
865	1	0	0	0	0	0	2	2	1	0	0	1	1	0	0	1	1	0	1	1	1	0	2	0	0	0	0	0	2	0	0	1	1	1	1	1	1	0	1	1	0	0	0	2	0	0	0	2	0
866	0	0	1	0	0	0	1	1	1	0	1	1	1	1	0	0	2	1	2	1	2	0	2	0	0	2	0	0	2	2	1	0	2	1	2	1	1	0	2	0	0	0	0	0	0	0	0	1	2
867	1	0	2	0	0	0	2	2	0	0	0	2	2	0	0	1	1	1	1	1	1	0	2	0	0	2	0	1	2	1	2	1	1	1	0	2	2	1	0	2	1	0	0	2	0	1	0	2	1
868	0	0	2	0	1	1	2	0	2	0	0	0	0	0	0	0	0	0	1	1	0	0	2	0	0	0	1	0	2	1	0	1	1	1	1	1	1	1	0	1	0	1	1	2	0	0	1	0	2
869	0	0	1	0	0	0	2	2	0	0	1	0	0	0	0	0	0	0	0	0	0	0	1	0	0	1	0	0	2	2	1	0	1	0	2	0	1	0	2	0	0	1	1	1	1	0	1	0	2
870	0	0	2	0	0	0	2	0	2	0	0	0	1	0	0	0	1	1	0	0	1	0	1	0	0	1	0	1	2	0	1	1	2	1	1	1	2	0	0	2	0	0	0	2	0	0	0	2	1
871	1	1	1	0	0	0	2	2	2	0	0	0	0	0	0	0	1	1	1	1	1	0	2	0	0	2	0	0	2	2	0	0	1	1	1	1	1	0	0	1	1	0	0	2	0	2	0	1	0
872	1	0	2	0	0	0	1	1	1	1	0	0	1	0	1	0	2	1	1	1	2	0	1	0	0	1	0	0	2	1	2	1	1	1	0	2	0	0	2	1	1	1	0	1	0	0	0	2	0
873	1	1	1	0	0	0	1	2	0	0	1	0	0	0	0	0	0	0	0	1	1	0	2	0	0	0	0	0	2	2	1	0	1	1	0	2	1	0	1	1	0	0	0	1	0	1	0	1	1
874	0	0	0	0	0	0	1	1	1	0	1	0	1	1	0	0	2	0	1	1	2	0	1	0	1	1	0	0	2	2	1	0	0	2	1	1	1	1	0	1	0	0	0	2	0	0	0	2	0
875	1	0	2	0	1	1	2	0	2	0	0	1	1	0	0	1	2	2	1	1	1	0	2	0	0	1	0	1	2	2	0	1	1	1	0	2	2	0	0	1	0	1	1	2	1	0	0	2	1
876	1	0	2	0	1	1	1	2	0	0	1	1	1	0	0	1	2	2	1	1	2	0	1	0	0	2	0	2	1	0	2	1	1	2	0	2	1	0	1	1	0	0	0	1	0	0	1	2	1
877	1	0	1	0	1	1	2	2	0	0	0	0	0	0	0	0	1	1	0	0	0	0	2	0	0	1	0	0	2	2	0	0	0	2	0	2	2	0	0	1	0	1	1	1	1	2	0	2	0
878	1	0	0	0	0	0	2	0	2	0	0	0	1	1	0	0	1	1	2	2	2	0	2	0	0	0	0	1	2	1	2	1	2	1	1	1	2	0	0	1	0	0	0	2	1	0	0	2	0
879	1	0	2	0	1	1	1	1	1	0	1	0	1	0	0	0	0	0	1	1	2	0	1	1	1	1	0	2	0	0	2	0	0	2	0	2	2	1	0	2	1	2	2	2	1	1	0	1	1
880	1	0	1	0	0	0	1	2	0	0	1	1	2	1	0	0	1	1	2	2	2	0	0	1	1	1	0	1	2	2	0	1	1	2	2	1	1	1	0	0	0	1	1	2	1	1	0	2	0
881	0	0	2	0	0	0	2	2	0	0	1	0	0	0	0	1	1	1	1	2	2	0	2	0	0	1	0	1	2	1	1	0	1	2	0	2	1	1	0	1	0	0	0	1	1	0	0	2	0
882	1	0	2	0	1	1	1	2	0	0	1	0	1	1	0	0	0	0	0	0	1	0	0	0	0	0	0	1	1	1	2	1	1	1	1	2	1	1	1	1	1	0	0	1	0	1	0	1	0
883	1	0	0	0	0	0	2	1	1	0	0	1	1	1	0	0	1	0	1	1	1	0	2	0	0	2	0	2	1	1	2	2	2	2	0	2	1	0	0	1	0	0	0	1	1	0	0	0	1
884	0	0	1	0	0	0	2	2	0	0	0	0	0	1	0	0	1	0	2	2	2	0	2	0	0	1	0	0	2	2	1	0	1	2	1	2	2	0	0	1	0	0	0	1	0	0	0	2	0
885	0	0	1	1	0	1	1	2	0	0	1	0	1	1	0	0	2	2	1	1	1	0	2	0	1	1	0	0	2	2	1	1	1	0	1	1	2	0	0	2	0	0	1	1	1	0	0	2	0
886	1	0	0	0	0	0	2	1	1	0	0	0	1	1	0	0	1	1	0	0	1	0	2	0	0	1	0	0	2	1	0	2	2	0	2	0	1	0	0	2	0	0	0	1	0	0	0	1	0
887	1	0	2	0	0	0	1	1	0	1	2	0	1	1	0	0	1	1	1	1	2	0	1	0	0	0	0	0	2	1	2	1	1	2	0	2	1	0	2	0	0	0	0	2	1	1	0	2	0
888	0	0	2	0	0	0	2	1	0	0	1	0	0	0	0	0	0	0	2	2	2	1	1	0	0	1	1	0	2	2	0	0	2	0	1	1	1	1	0	1	0	0	0	1	0	0	0	0	2
889	0	0	0	0	0	0	1	2	0	0	2	0	1	1	0	0	1	1	0	0	1	0	2	0	0	0	0	1	2	1	2	0	0	1	1	1	1	0	1	1	0	2	1	2	1	0	0	2	0
890	0	0	2	0	1	1	1	2	0	0	0	0	0	0	0	0	1	0	2	1	2	0	1	0	0	2	0	1	2	0	1	0	2	1	1	2	0	0	1	1	0	1	0	0	0	0	0	2	0
891	1	0	1	0	0	0	0	2	0	0	1	0	0	0	0	0	1	0	1	1	1	1	2	0	0	0	1	0	2	1	0	0	0	0	1	1	1	0	1	1	0	1	1	2	1	1	0	1	2
892	1	0	2	0	0	0	2	0	2	0	0	0	1	1	0	0	1	1	1	1	2	0	2	0	0	2	0	0	2	2	1	0	0	2	1	2	2	0	0	2	0	0	0	1	0	0	0	0	2
893	0	0	1	0	0	1	2	1	1	0	0	0	0	0	0	0	0	0	1	1	1	0	0	1	1	0	1	0	2	0	0	0	0	2	0	2	1	0	1	1	0	0	0	2	0	1	0	1	1
894	0	0	1	0	0	0	2	2	0	0	0	0	1	1	0	0	2	1	2	2	2	0	2	0	1	2	0	0	2	1	2	1	1	1	2	2	2	0	0	2	0	0	0	0	0	0	0	0	2
895	0	0	2	0	0	0	2	0	1	0	0	0	0	0	0	0	1	1	1	2	2	1	2	0	0	2	0	2	0	0	2	2	1	1	1	1	1	0	0	1	1	1	1	2	1	0	0	2	0
896	0	0	1	0	0	0	2	2	1	0	1	0	1	0	0	0	1	1	0	1	1	0	0	1	1	1	0	1	2	1	1	2	1	0	2	0	1	1	0	0	0	1	1	2	1	0	0	0	1
897	0	0	1	0	0	0	2	1	1	0	1	0	1	0	0	0	1	0	2	1	2	0	2	0	0	1	0	1	2	1	0	0	1	2	1	1	1	0	1	1	0	0	0	2	0	0	0	0	1
898	0	0	2	0	1	1	1	1	1	0	0	1	2	1	0	0	2	2	1	1	1	0	1	1	1	1	0	0	2	1	0	1	2	1	1	1	0	0	2	0	1	0	0	1	0	0	0	0	2
899	1	0	1	0	0	0	2	2	0	0	0	0	0	0	0	1	2	2	2	2	2	0	2	0	0	1	0	1	2	1	2	0	1	1	1	1	2	0	0	2	0	0	0	1	0	1	0	0	2
900	1	0	1	0	0	0	2	2	0	0	1	0	0	0	0	0	2	1	1	2	2	0	2	0	0	1	1	0	2	1	0	1	1	2	0	2	1	0	0	2	0	1	0	0	1	1	1	0	1
901	0	0	0	0	0	0	2	2	0	0	0	2	2	1	0	1	2	0	0	1	2	0	1	0	0	0	0	1	2	2	1	1	1	1	1	1	2	0	0	2	0	0	0	1	0	1	1	1	1
902	0	0	0	0	0	0	2	2	0	0	0	0	0	0	0	0	0	0	2	2	2	0	2	0	0	1	0	0	2	2	1	2	1	1	0	2	0	0	1	0	0	1	1	2	1	0	0	1	0
903	0	0	2	0	1	1	1	1	1	0	1	1	1	1	0	0	0	0	2	2	2	0	1	1	1	1	0	0	2	2	1	0	1	2	1	1	2	0	1	1	0	1	1	2	1	2	0	2	0
904	1	0	1	0	0	0	2	0	2	0	0	0	0	0	0	0	0	0	1	1	0	0	2	0	1	0	0	0	2	0	1	0	2	1	2	1	1	1	0	1	0	0	0	1	1	0	0	2	0
905	0	0	0	0	0	0	2	1	1	0	0	1	2	2	0	0	2	1	0	0	1	0	2	0	0	2	0	1	2	0	1	1	1	2	1	2	1	0	2	0	0	0	0	2	1	1	0	1	1
906	1	0	0	0	0	0	2	0	2	0	0	0	1	1	0	0	0	0	1	1	1	0	0	1	1	1	0	0	2	1	0	2	2	2	0	2	1	0	1	0	0	0	0	2	1	0	0	1	1
907	0	0	1	1	0	1	2	0	2	0	0	0	1	0	1	0	1	0	1	1	2	0	1	0	0	1	0	1	2	0	1	0	0	1	1	1	2	0	1	1	0	1	1	2	1	2	0	2	0
908	0	0	2	0	1	1	2	1	1	0	0	0	0	0	0	0	0	0	0	0	0	0	2	0	0	0	0	1	2	1	1	1	0	2	0	2	2	0	1	1	1	1	1	1	1	2	0	0	1
909	1	0	1	0	0	0	1	1	1	0	1	1	1	0	0	0	0	0	1	1	2	0	2	0	0	1	0	2	1	1	2	1	1	0	1	1	0	0	2	0	1	1	1	1	1	0	0	2	0
910	1	0	2	0	0	0	2	2	1	0	0	1	1	1	0	0	1	1	1	2	2	0	2	0	0	1	0	0	2	1	0	2	2	2	0	2	0	0	1	1	0	1	1	2	1	0	0	2	0
911	1	0	1	0	0	0	2	2	1	0	0	1	1	1	0	0	1	1	1	1	1	0	1	0	0	2	0	0	2	2	1	0	1	1	1	1	2	0	0	2	0	1	1	2	0	0	0	2	1
912	1	0	2	0	0	0	2	1	2	0	0	0	0	0	0	0	1	1	2	2	2	0	0	1	1	1	0	0	2	1	1	0	0	2	0	2	1	0	1	1	0	1	1	1	1	0	0	2	0
913	0	0	0	0	0	0	2	1	1	0	1	1	1	0	0	1	2	0	0	1	2	0	2	0	1	0	0	0	2	1	0	1	2	1	2	2	1	0	1	1	0	1	1	1	1	1	0	2	0
914	0	0	2	0	1	1	0	2	0	0	2	0	0	0	0	0	1	1	1	2	2	0	2	0	1	2	0	1	2	2	1	0	1	0	1	2	0	2	0	0	0	1	0	0	0	0	0	2	0
915	0	0	2	0	1	1	2	2	1	0	1	0	0	0	0	0	1	1	1	0	1	0	2	0	0	1	0	1	1	0	2	0	1	1	1	2	2	0	1	1	0	1	1	1	1	1	0	2	0
916	0	0	2	0	1	1	2	2	0	0	0	0	0	0	0	0	2	2	1	1	2	0	2	0	0	1	0	0	2	1	0	0	0	2	0	2	1	0	1	2	1	0	0	2	0	1	0	1	1
917	0	0	1	0	0	0	2	0	1	0	1	1	2	1	1	0	0	0	1	0	1	0	1	0	0	0	0	0	2	0	0	1	1	0	0	2	2	0	2	1	0	1	1	2	1	1	0	2	1
918	0	0	1	0	0	0	2	1	1	1	0	0	1	1	0	0	2	1	1	1	1	0	2	0	0	1	0	0	2	2	0	2	2	0	2	0	2	0	0	2	0	0	0	0	0	0	1	0	2
919	0	0	0	0	0	0	2	2	1	0	1	1	1	1	0	0	2	0	1	1	1	0	2	1	1	1	0	0	1	0	1	2	1	0	1	1	1	0	0	1	0	0	0	1	0	0	1	1	1
920	1	0	1	0	0	0	2	2	0	1	1	0	1	1	0	0	0	0	0	0	0	0	2	0	0	1	0	0	2	0	0	1	1	1	0	2	1	0	1	1	0	1	1	2	1	1	1	1	1
921	0	1	1	0	1	1	2	0	2	0	0	0	1	0	0	0	2	1	2	1	2	1	2	0	0	1	1	1	2	2	0	2	1	0	1	1	1	1	0	1	0	0	0	2	0	0	1	1	1
922	0	0	2	0	1	1	2	0	2	0	0	1	0	0	0	0	0	0	0	0	1	0	2	0	0	0	0	1	2	2	0	2	2	0	1	1	0	0	1	1	0	0	0	2	0	0	0	1	1
923	1	0	2	0	0	0	2	0	2	0	0	0	0	0	0	0	1	0	1	1	2	0	2	0	0	0	0	0	1	1	2	1	1	0	0	1	2	0	1	1	0	0	0	1	1	0	1	1	1
924	0	0	1	0	0	0	1	1	0	0	1	0	2	2	0	0	2	1	2	2	2	0	2	0	1	2	0	1	2	1	2	1	1	2	2	1	1	1	0	1	0	0	0	2	0	0	1	1	1
925	1	1	1	0	1	1	1	1	1	0	1	0	1	1	0	0	1	1	1	2	2	0	1	1	1	1	0	0	2	2	1	1	1	2	1	2	1	1	0	1	0	1	1	1	1	1	0	1	2
926	1	0	1	0	1	1	1	1	1	0	0	0	0	0	0	0	1	1	0	0	1	0	2	0	0	1	0	0	2	1	2	1	2	1	1	1	1	0	1	0	0	0	0	1	0	0	0	2	0
927	1	0	0	0	1	1	2	1	0	0	0	0	1	1	0	0	2	1	0	0	1	0	2	0	0	1	0	1	1	1	1	0	1	2	0	2	1	0	1	1	0	1	1	1	1	2	0	2	0
928	1	1	2	0	0	0	1	2	0	0	1	0	1	1	0	0	0	0	1	1	2	0	2	0	0	1	0	2	2	1	1	0	1	1	0	2	1	1	1	1	1	0	0	0	2	1	0	0	2
929	0	0	1	0	0	0	2	0	2	0	0	1	0	0	0	0	1	1	0	0	0	0	2	0	1	1	0	0	2	2	0	1	1	0	1	1	2	0	1	1	0	0	0	2	1	1	0	0	2
930	0	0	0	0	0	0	1	1	1	0	0	0	1	0	0	0	1	0	2	1	2	0	2	0	0	1	0	0	2	1	0	0	1	1	1	2	1	1	1	1	1	0	0	2	0	0	0	0	2
931	1	0	1	0	0	0	1	0	2	0	0	1	1	1	0	0	2	1	2	2	2	0	2	0	0	2	0	0	2	0	0	0	2	0	2	1	2	0	0	2	0	0	0	2	2	0	0	2	0
932	0	0	2	0	1	1	2	1	1	0	0	1	1	1	0	0	1	1	1	1	1	0	2	0	0	1	0	1	1	1	1	0	0	1	1	1	1	0	1	1	0	1	0	0	0	0	0	2	0
933	0	0	2	0	0	0	2	1	1	0	0	0	0	0	0	0	1	1	2	2	2	0	2	0	0	0	0	0	2	2	0	0	1	2	1	1	1	0	1	1	0	0	0	1	0	0	0	2	0
934	1	0	0	0	0	0	1	2	0	0	1	1	0	0	0	0	1	1	0	1	1	0	1	0	0	2	0	0	2	1	0	1	2	0	2	0	2	0	0	2	0	1	1	2	0	2	0	1	1
935	1	0	2	0	0	0	1	1	2	0	0	0	0	0	0	0	1	1	0	0	1	0	2	0	0	1	0	0	2	1	0	1	1	1	0	2	0	0	1	1	0	0	0	2	0	2	1	1	1
936	1	0	1	0	0	0	2	0	2	0	0	1	1	0	0	1	1	0	2	2	2	0	1	1	1	1	0	1	0	0	2	0	0	1	0	2	1	0	1	1	0	1	1	2	1	0	1	1	1
937	0	0	2	0	0	0	2	2	1	0	1	0	1	1	0	0	0	0	1	2	2	0	1	1	1	0	0	0	2	2	0	2	1	1	1	1	1	0	1	1	0	0	0	2	0	0	0	2	1
938	1	0	1	0	0	0	2	2	0	0	0	0	0	0	0	0	0	0	2	2	2	1	2	0	0	0	0	1	1	1	2	0	0	1	1	1	2	0	0	2	0	0	0	2	1	0	0	1	1
939	0	0	1	0	0	0	1	1	0	1	2	2	2	1	0	1	0	0	1	2	2	0	2	0	0	1	0	0	2	2	1	0	2	1	1	2	1	1	0	1	0	0	0	2	0	1	0	2	1
940	0	0	2	0	1	1	2	2	0	0	0	0	1	0	1	0	0	0	0	0	0	0	2	0	0	1	0	0	2	2	1	1	1	1	0	2	2	1	0	2	1	0	0	1	0	0	0	2	0
941	1	1	2	0	0	0	2	2	0	0	0	1	1	0	0	0	1	1	2	2	2	0	2	0	0	1	1	1	1	0	1	2	1	2	0	2	2	0	1	1	0	0	0	2	0	0	0	1	0
942	0	0	1	0	0	0	2	2	0	0	1	1	1	0	0	1	0	0	2	1	2	0	2	0	0	1	0	0	2	2	1	2	1	1	1	1	2	1	0	1	0	0	0	2	0	0	0	0	1
943	0	0	1	0	0	0	2	0	2	0	0	0	0	0	0	0	1	1	1	2	2	0	1	1	1	2	0	0	1	0	1	1	1	1	0	2	0	1	0	0	0	0	0	1	1	0	0	2	0
944	0	0	1	0	0	0	2	1	1	0	1	1	0	0	0	0	0	0	1	1	1	0	1	0	0	1	0	1	2	1	2	1	1	0	1	1	2	0	1	1	1	1	1	2	0	2	0	1	1
945	0	0	1	0	1	1	1	2	0	0	0	0	0	0	0	0	1	1	1	1	2	0	1	1	1	0	0	0	2	2	1	2	2	0	2	0	2	0	0	2	0	1	0	0	2	0	0	1	1
946	0	0	0	0	0	0	2	1	1	0	0	0	0	0	0	0	2	1	2	2	2	0	1	0	0	1	0	1	2	1	1	0	2	1	0	2	1	0	2	0	0	0	0	2	1	0	0	0	2
947	0	0	1	0	1	1	0	1	1	0	1	0	1	1	0	0	0	0	2	1	2	0	2	0	0	1	0	1	2	0	1	0	1	0	1	1	2	0	1	1	1	0	0	2	2	0	0	0	1
948	1	0	1	1	0	1	2	1	1	0	0	0	1	1	0	0	0	0	2	1	2	0	0	1	1	0	0	1	2	1	1	1	1	1	0	2	1	0	0	2	0	1	0	0	0	1	0	1	1
949	1	0	0	0	0	0	2	1	2	0	0	0	1	0	0	0	1	0	2	2	2	0	2	0	0	0	0	0	2	2	2	1	1	2	0	2	1	0	0	2	0	0	0	1	0	0	0	2	1
950	0	0	2	0	0	0	2	2	1	0	0	0	1	1	0	0	2	0	2	1	2	0	2	0	0	1	0	0	2	2	1	0	1	0	1	2	1	0	0	2	0	0	0	1	1	0	0	2	0
951	0	0	2	0	0	0	1	2	0	0	2	0	1	1	0	0	1	0	2	2	2	0	2	0	0	2	0	0	2	2	1	1	1	2	2	1	2	0	0	2	0	0	0	1	1	1	1	0	2
952	0	0	0	0	0	0	1	0	2	0	0	0	1	1	0	0	2	2	2	2	2	0	1	0	0	0	0	0	2	2	0	1	1	1	1	1	2	0	0	2	0	0	0	1	0	0	0	2	1
953	1	1	1	0	0	0	1	1	1	0	0	1	1	0	0	1	1	0	1	1	1	0	1	0	0	1	0	1	2	1	2	1	1	1	1	1	1	1	1	1	1	1	1	1	1	0	1	0	2
954	0	0	0	0	0	0	2	1	1	1	0	0	0	0	0	0	0	0	0	0	0	0	2	0	0	1	0	0	2	2	1	0	0	2	0	2	1	0	1	2	1	0	0	2	1	1	0	0	2
955	0	0	1	0	0	0	1	2	0	0	1	2	2	0	0	1	1	0	1	1	1	0	2	0	1	1	0	0	2	2	1	2	1	1	1	1	2	0	1	1	0	0	0	2	0	0	0	1	0
956	0	0	2	0	1	1	1	1	1	1	2	0	0	0	0	0	2	2	1	1	2	0	1	0	1	1	0	0	2	1	0	0	0	2	0	2	2	0	1	1	0	0	0	2	0	0	0	2	0
957	0	0	1	0	0	0	2	2	0	0	0	0	0	0	0	0	2	1	1	1	1	0	2	0	0	0	0	1	2	1	2	0	2	1	2	1	2	0	0	2	0	0	0	1	0	0	1	1	1
958	1	0	2	0	0	0	2	1	1	0	0	0	0	0	0	0	0	1	1	1	1	0	2	0	0	1	0	0	2	0	0	1	1	1	0	2	2	0	2	0	0	0	0	2	0	1	0	1	1
959	1	0	1	0	1	1	2	1	1	0	0	0	1	0	0	0	0	0	2	2	1	0	2	0	0	2	0	0	1	1	0	0	1	2	0	2	1	0	1	1	0	0	0	2	1	1	0	2	0
960	1	0	2	0	1	1	1	1	1	0	0	0	2	2	0	0	1	0	1	1	1	0	2	0	0	1	0	1	2	1	2	0	1	1	0	2	1	0	1	1	0	0	0	2	0	1	0	2	0
961	1	0	1	0	0	0	2	0	1	0	1	0	0	0	0	0	1	1	1	1	1	0	1	1	1	1	0	1	2	2	0	1	1	1	1	1	1	1	0	2	0	1	1	2	1	0	0	2	0
962	1	0	1	0	0	0	2	1	1	0	0	1	2	2	0	0	1	0	1	0	1	0	2	0	0	0	0	0	2	2	1	1	1	1	0	2	1	0	0	1	0	1	1	2	1	1	0	0	1
963	1	0	0	0	0	0	2	1	1	0	0	1	2	2	0	0	1	1	1	1	1	0	2	1	1	1	0	0	2	2	0	1	2	0	2	0	2	0	0	2	0	0	0	0	2	1	0	2	2
964	1	0	2	0	0	0	1	1	0	0	0	0	0	0	0	0	0	0	1	1	0	0	2	0	0	0	0	1	2	1	2	1	1	1	1	1	0	0	1	0	0	0	0	1	0	0	0	0	1
965	1	0	0	0	0	0	2	0	1	0	1	0	1	1	0	0	0	0	0	0	2	0	1	0	1	2	0	0	2	2	0	0	1	2	0	2	1	0	0	2	0	1	1	2	0	0	0	2	0
966	0	0	1	0	0	0	1	1	1	0	0	1	1	0	0	1	0	0	2	1	2	0	2	0	0	2	0	0	2	2	0	1	2	1	2	2	2	0	0	2	0	0	0	2	1	0	0	2	0
967	1	0	2	0	0	0	1	0	2	0	0	0	0	0	0	0	1	2	1	1	2	0	2	0	0	0	0	2	1	1	2	1	0	1	1	1	1	0	2	0	0	0	0	2	1	1	0	2	0
968	0	0	1	0	0	0	1	1	1	0	0	0	1	1	0	0	0	0	1	1	1	0	2	0	0	0	0	0	2	1	0	0	1	0	2	1	0	0	1	0	0	0	0	2	0	0	1	1	1
969	1	0	1	0	0	0	1	1	1	0	1	0	1	0	1	0	1	0	2	1	2	0	2	0	0	2	0	0	2	0	1	0	1	2	0	2	0	0	2	0	0	0	0	0	0	0	0	1	1
970	0	0	1	0	1	1	1	1	1	0	0	0	0	0	0	0	1	1	1	1	1	0	2	0	0	2	0	1	1	1	1	0	0	2	0	2	1	0	1	0	0	2	2	2	0	1	0	0	1
971	1	0	1	0	0	0	1	2	0	0	0	0	0	0	0	0	1	2	1	1	2	0	1	0	0	1	0	0	2	2	0	1	1	2	1	2	1	1	1	1	1	0	0	1	0	0	0	2	0
972	1	0	2	0	0	0	2	2	0	0	1	0	1	1	0	0	2	2	1	1	2	0	2	0	0	1	0	1	1	1	2	1	2	1	2	2	1	0	1	1	0	0	0	1	0	0	1	0	2
973	1	0	1	1	0	1	1	2	0	0	1	0	1	1	0	0	1	0	1	1	2	0	2	0	1	1	2	1	2	0	1	1	2	1	2	2	1	0	2	0	0	1	0	1	0	0	0	0	2
974	1	0	0	0	0	0	2	1	1	1	0	0	0	0	0	0	2	1	0	0	1	0	2	0	0	0	0	1	2	0	1	1	1	2	0	2	0	0	2	1	1	0	1	1	1	0	1	1	1
975	1	0	1	0	0	0	2	2	0	0	1	0	0	0	0	0	2	1	1	1	2	0	2	0	0	1	0	0	2	0	1	0	2	1	1	2	1	0	1	1	0	0	0	0	0	0	0	2	0
976	0	0	1	0	0	0	1	2	0	1	1	1	1	0	0	1	2	0	1	1	2	0	2	0	0	1	0	2	1	1	2	1	1	2	1	2	1	1	0	1	0	0	0	2	1	1	0	2	0
977	1	0	1	1	0	1	1	1	1	0	1	1	1	0	0	0	2	1	0	0	1	0	2	0	0	1	0	0	2	0	0	0	0	2	0	2	1	0	0	2	0	0	0	1	1	0	0	1	0
978	0	0	0	0	0	0	2	1	1	0	1	0	1	1	0	0	1	1	2	2	2	0	1	0	1	1	0	0	2	1	2	1	1	2	1	2	1	0	2	0	0	0	0	2	0	0	0	2	1
979	0	0	2	0	0	0	2	1	1	1	0	0	1	1	0	0	1	1	2	2	2	0	2	0	1	0	0	0	2	2	0	1	0	2	0	2	2	0	0	2	0	0	0	2	0	2	1	0	2
980	0	0	1	0	0	0	2	1	2	0	0	1	1	0	0	1	2	2	1	1	2	1	2	0	0	2	0	0	2	2	0	0	1	1	0	2	2	1	0	1	0	0	0	2	0	0	0	2	0
981	1	0	2	0	1	1	2	2	0	0	0	0	0	0	0	0	2	1	1	1	1	0	2	0	0	1	0	0	1	1	0	1	1	1	0	2	1	0	0	1	0	1	1	2	1	0	1	0	2
982	0	0	2	0	0	0	2	1	2	0	0	1	0	0	0	0	0	0	1	1	1	0	1	0	0	1	0	0	2	1	1	0	1	1	1	2	2	0	0	1	0	0	0	1	1	0	1	1	1
983	0	0	1	0	0	0	2	2	2	0	0	0	1	1	0	0	0	0	0	0	0	0	2	0	0	2	0	0	2	1	2	0	0	2	0	2	2	0	0	2	0	0	0	2	0	0	0	1	0
984	0	0	2	0	1	1	2	2	0	0	1	1	1	0	0	0	1	1	1	1	1	0	2	0	0	1	0	0	2	1	1	0	1	1	1	1	0	0	2	0	1	0	0	0	0	1	0	2	2
985	1	0	2	0	0	0	1	2	1	0	0	0	1	1	0	0	1	0	1	1	2	0	2	0	1	2	0	0	2	2	0	0	0	1	2	2	2	0	1	0	0	0	0	1	0	0	0	2	0
986	0	0	2	0	1	1	1	0	2	0	0	1	1	0	0	1	1	0	0	0	2	0	1	1	1	0	1	0	2	1	0	0	1	2	0	2	1	1	1	1	0	1	1	2	0	1	0	0	1
987	0	0	1	1	0	1	2	2	0	0	0	0	1	1	0	0	1	0	1	1	2	0	1	1	1	1	0	0	1	1	2	1	1	0	1	1	1	0	0	2	0	1	1	2	1	0	0	1	1
988	0	0	1	0	0	0	2	1	0	0	0	1	1	0	0	0	2	1	1	1	1	0	1	1	1	1	1	0	1	0	1	1	1	1	1	1	2	0	1	2	1	2	2	2	1	1	0	1	0
989	0	0	1	1	0	1	2	1	2	0	0	0	0	0	0	0	2	1	1	1	1	0	1	0	0	0	0	0	2	0	0	1	1	0	2	1	1	0	0	1	0	0	0	1	1	0	0	1	0
990	1	0	1	0	0	0	2	2	0	0	1	0	0	0	0	0	2	0	0	1	2	0	1	0	0	1	0	0	2	1	0	0	2	1	0	2	2	0	1	1	0	1	1	1	0	0	0	2	0
991	1	0	2	0	0	0	2	0	2	0	0	1	1	1	0	0	2	0	1	1	1	0	2	0	1	0	0	0	2	1	0	2	2	1	1	2	1	0	1	1	0	1	1	2	1	0	1	0	1
992	1	0	1	0	0	0	1	1	1	1	1	1	1	0	0	1	0	0	2	1	2	0	2	0	0	1	0	0	2	2	0	1	1	2	0	2	1	1	0	1	0	1	0	1	0	0	0	1	0
993	1	0	2	0	0	0	2	2	0	0	1	0	1	1	0	0	1	2	2	2	2	0	0	0	0	0	0	0	2	2	0	2	1	1	1	0	1	0	0	1	0	0	0	2	1	1	0	1	0
994	1	0	0	0	0	0	1	1	1	1	1	0	0	0	0	0	1	1	1	1	1	0	2	0	0	1	0	0	2	1	0	0	0	2	1	2	1	0	2	0	1	1	0	0	1	1	0	1	0
995	0	0	1	0	0	1	2	2	1	0	0	1	1	0	1	0	0	0	1	1	1	0	1	0	0	1	0	0	1	1	1	0	0	1	1	1	2	0	1	1	0	0	0	2	0	0	0	2	0
996	0	0	2	0	1	1	2	2	0	0	0	0	2	2	0	0	2	1	1	1	2	0	2	0	0	1	0	1	2	2	0	0	0	1	1	1	1	0	0	1	0	1	0	1	0	0	0	2	0
997	1	0	1	0	0	0	1	2	0	0	0	0	0	0	0	0	1	1	0	0	0	0	1	1	1	0	1	0	2	2	0	0	1	2	1	2	1	0	0	2	0	1	1	1	1	1	0	2	0
998	1	1	2	0	0	0	1	2	0	0	2	0	0	0	0	0	1	0	1	1	1	0	2	0	0	1	0	0	2	2	0	0	2	0	2	2	2	0	1	0	0	0	0	0	1	0	0	2	2
999	1	0	2	0	0	0	1	2	0	0	1	0	1	0	0	0	1	1	1	2	2	0	2	0	0	2	0	0	2	0	0	0	0	2	2	1	2	0	2	0	0	1	1	2	1	2	0	1	1
1000	1	0	0	0	0	0	1	2	0	0	1	0	1	1	0	0	2	1	1	1	2	0	2	0	1	0	0	1	2	2	0	2	1	1	1	1	1	0	1	1	0	0	0	1	1	0	0	1	1
[truncated: 252 more columns]
