# Supplementary material for: KNN-MDR: a learning approach for improving interactions mapping performances in genome wide association studies
Source: BMC Bioinformatics. 2017 Mar 21;18:184. doi: 10.1186/s12859-017-1599-7 (PMC5361736; doi:10.1186/s12859-017-1599-7)
Supplement: Supplementary file 6 — The data set(s) supporting the results of Table 4. (ZIP 7095 kb) [file 12859_2017_1599_MOESM6_ESM.zip › 100 simulations/S99/mkallsimul.dat]

1	0	2	1	0	0	0	1	2	1	1	0	0	1	1	0	0	1	1	1	1	1	0	0	2	0	1	0	0	1	1	0	0	1	1	1	2	2	0	0	0	0	0	0	1	0	1	0	1	1
2	1	0	0	0	1	1	2	2	1	1	0	0	0	0	0	0	2	1	2	0	1	0	1	1	1	1	1	1	1	1	2	0	0	2	2	1	2	0	0	1	0	0	0	1	0	1	0	2	0
3	1	1	0	0	0	0	1	1	1	1	0	0	0	0	0	0	1	0	2	0	2	0	1	1	1	1	1	1	2	0	1	0	2	0	2	2	1	0	0	0	0	0	0	2	1	1	0	2	0
4	0	0	0	0	1	1	1	1	2	2	0	2	2	2	0	0	1	0	2	1	2	1	0	2	0	2	1	1	1	1	0	0	0	1	2	2	1	0	1	1	0	0	0	1	0	0	0	1	1
5	0	2	1	0	0	0	1	1	1	1	1	1	2	2	0	0	1	1	1	2	1	0	0	2	0	0	1	0	1	1	0	1	1	1	0	2	1	1	1	1	0	0	0	2	0	0	0	2	1
6	0	0	0	0	1	1	1	1	2	1	0	0	2	1	1	0	1	2	0	0	0	0	0	2	0	2	1	0	1	1	0	1	0	1	1	1	1	0	0	0	0	0	0	2	1	1	0	2	0
7	0	1	0	0	1	1	1	1	1	1	1	1	2	2	0	0	0	2	0	1	2	0	0	2	0	2	2	0	0	2	0	0	0	1	1	1	1	0	2	2	0	0	0	2	0	0	0	1	0
8	0	1	1	0	0	0	1	2	2	2	0	1	2	1	0	0	0	1	1	0	1	0	0	2	0	1	2	0	0	2	1	1	1	2	2	1	1	0	1	1	0	0	0	2	0	0	0	0	2
9	0	2	0	0	0	0	2	2	1	1	0	0	1	1	0	0	0	2	0	1	2	0	0	2	0	1	2	2	2	1	1	0	1	1	0	2	1	0	1	1	0	0	0	0	0	0	0	2	0
10	1	2	1	0	0	0	1	1	2	2	0	0	1	0	0	0	0	1	1	0	1	0	0	2	0	2	2	1	1	1	1	0	1	1	0	2	1	0	0	0	1	0	0	2	0	0	0	0	2
11	0	2	0	0	0	0	1	1	0	0	0	0	0	0	0	0	2	1	1	1	2	0	1	1	1	0	2	0	0	2	0	2	2	1	0	2	2	0	0	0	0	1	0	0	1	1	0	0	2
12	0	2	0	0	1	1	1	1	1	1	1	0	1	0	0	0	2	2	1	1	1	0	0	2	0	0	0	0	0	1	2	0	1	1	1	2	2	0	2	2	0	0	0	2	0	1	0	0	1
13	0	2	0	0	0	0	1	1	1	1	1	1	2	1	0	1	2	1	1	0	2	0	0	2	0	1	1	0	0	1	1	1	2	1	2	2	1	1	0	0	0	0	0	2	1	1	0	2	0
14	0	1	0	0	0	0	2	2	1	0	1	0	0	0	0	0	1	0	1	1	2	0	1	1	0	2	0	0	1	0	1	0	0	1	2	2	1	0	2	1	1	0	0	2	1	1	0	2	1
15	1	1	0	0	0	0	1	2	1	0	1	1	1	0	0	0	1	1	1	0	2	0	0	2	0	0	2	0	0	1	2	0	2	0	2	1	1	2	0	0	0	1	0	1	1	0	0	0	2
16	0	1	0	0	0	0	1	2	1	0	0	1	1	0	0	1	2	1	2	1	2	0	0	2	0	0	0	0	1	1	0	0	1	2	0	2	1	0	1	1	0	0	0	1	1	0	0	1	0
17	1	1	0	0	0	0	1	1	2	2	0	0	0	0	0	0	2	0	2	0	2	0	0	2	0	1	1	0	1	1	0	1	1	1	0	2	1	0	2	2	1	1	1	2	1	1	0	2	0
18	0	2	0	0	0	0	1	2	1	0	1	1	2	2	0	0	1	0	2	0	2	0	2	0	1	1	1	0	1	1	0	0	1	2	1	1	0	0	2	2	1	0	0	2	0	0	0	1	1
19	1	0	0	0	1	1	2	2	1	1	0	0	1	1	0	0	1	0	2	1	2	0	0	2	0	1	1	1	1	1	0	0	0	2	0	2	1	1	0	0	0	0	0	2	0	0	0	2	0
20	0	0	0	0	0	0	1	2	1	0	0	0	0	0	0	0	2	0	1	0	1	0	0	2	0	1	2	0	0	1	0	1	1	1	1	1	1	1	0	0	0	0	0	1	0	0	0	1	1
21	0	0	0	0	1	1	1	2	2	1	0	1	2	1	0	0	1	1	1	0	2	0	0	2	0	1	1	0	0	1	1	1	2	0	0	2	0	0	1	0	1	1	0	0	1	0	0	2	0
22	0	1	1	0	0	0	1	1	1	1	0	0	1	2	0	0	2	0	2	1	2	0	1	1	1	0	2	0	0	2	1	0	1	2	0	2	2	0	0	0	0	1	0	0	1	0	0	1	1
23	1	2	0	0	0	0	1	1	2	1	0	0	0	0	0	1	2	0	1	0	1	0	1	1	1	1	0	1	2	0	1	2	2	0	2	0	1	0	0	0	0	0	0	2	0	0	0	2	0
24	0	1	0	0	0	0	1	1	1	1	0	0	1	1	0	0	1	0	2	0	2	0	1	1	1	0	1	1	0	1	1	2	2	0	2	0	2	0	1	0	1	0	0	2	1	1	0	0	1
25	0	2	0	0	0	0	1	2	1	0	0	0	0	0	0	0	1	2	0	1	0	0	1	1	0	1	2	1	1	2	0	0	0	1	0	2	1	0	0	0	0	1	1	2	1	2	0	1	1
26	0	0	0	0	0	0	1	1	1	1	0	0	0	0	0	0	2	1	2	1	2	0	0	2	0	1	2	0	0	2	1	2	2	0	2	0	1	0	0	0	0	1	1	1	1	2	0	2	0
27	1	1	0	0	0	0	2	2	0	0	2	1	2	1	0	1	1	2	1	0	1	0	0	2	0	0	0	0	0	1	1	0	0	2	0	2	1	0	1	1	0	0	0	1	1	0	0	0	2
28	1	1	0	0	0	0	1	2	1	0	1	0	0	0	0	0	1	1	0	1	0	0	0	2	0	1	2	1	1	2	1	0	1	1	0	2	2	0	0	0	0	0	0	2	1	0	0	1	1
29	0	0	1	0	0	0	1	2	1	0	1	0	0	0	0	0	1	1	1	0	1	0	0	2	0	0	2	0	0	2	0	1	0	2	0	2	1	0	0	0	0	0	0	2	0	0	0	2	0
30	1	2	0	0	0	0	1	1	2	2	0	0	0	0	0	0	2	1	1	1	2	0	1	1	0	0	2	0	0	1	2	1	1	1	1	2	1	0	0	0	0	1	0	0	2	0	0	1	2
31	0	1	0	0	0	0	1	1	1	1	1	1	2	2	0	0	0	1	1	1	1	0	0	2	0	0	2	1	1	1	2	0	0	2	0	2	1	1	0	0	0	1	1	2	1	1	0	1	1
32	0	1	0	0	1	1	2	2	1	1	0	1	1	0	0	1	1	1	1	1	2	0	1	1	0	1	1	1	0	1	2	1	2	1	1	1	1	1	0	0	1	0	0	0	0	1	0	1	1
33	1	2	0	0	0	0	1	1	2	2	0	0	0	0	0	0	1	0	2	0	2	0	0	2	0	0	1	0	0	1	0	0	1	0	2	2	2	0	1	1	0	0	0	2	0	1	0	2	1
34	0	1	0	0	1	1	1	2	1	0	1	2	2	2	0	0	1	0	1	0	2	0	0	2	0	1	2	1	1	2	1	1	2	0	2	0	0	1	0	0	0	1	0	0	2	0	0	0	2
35	1	2	1	0	1	1	1	1	1	1	0	0	0	0	0	0	0	1	1	1	1	0	0	2	0	2	2	0	0	2	1	0	1	1	1	1	2	0	0	0	0	1	0	0	1	0	0	1	1
36	1	2	1	0	0	0	2	2	1	1	1	0	0	0	0	0	0	2	0	1	1	0	0	2	0	0	2	0	0	2	0	0	1	1	0	2	2	0	1	0	1	2	2	2	2	1	0	1	2
37	1	0	1	0	1	1	1	1	1	1	1	1	1	0	0	1	2	2	1	0	1	0	0	2	0	0	2	0	0	2	0	0	1	0	2	0	2	0	0	0	0	0	0	2	2	0	0	2	0
38	1	1	1	0	0	0	1	1	1	1	1	0	0	0	0	0	1	0	2	0	2	0	1	1	0	1	1	0	1	1	1	2	1	2	0	2	1	0	1	1	0	0	0	0	0	0	0	2	0
39	0	1	0	0	0	0	2	2	2	1	0	0	1	0	1	0	1	0	2	0	2	0	1	1	1	1	1	0	0	2	1	0	1	1	0	2	1	0	1	0	1	0	0	1	1	0	0	0	2
40	0	2	0	0	0	0	0	0	2	2	0	0	0	0	0	0	2	0	1	0	2	0	1	1	1	0	1	0	0	1	2	1	1	2	0	2	2	0	0	0	0	0	1	1	1	1	0	2	0
41	0	1	2	0	0	0	1	1	1	1	0	1	1	1	0	0	0	2	0	1	1	0	0	2	0	1	1	0	1	1	0	0	1	0	1	2	1	0	1	1	0	1	1	2	0	0	0	2	0
42	0	1	0	0	0	0	1	2	2	1	0	0	1	1	0	0	1	2	1	0	1	0	0	2	0	1	2	2	2	1	1	0	0	2	1	2	1	0	1	1	0	0	0	2	0	0	0	1	1
43	1	1	0	0	0	0	2	2	0	0	0	0	2	2	0	0	1	1	1	0	1	0	0	2	0	1	1	2	2	1	1	1	2	0	1	2	2	0	0	0	0	0	0	2	1	1	0	2	2
44	1	1	0	0	0	0	1	1	1	0	0	2	2	0	1	1	1	0	2	0	2	0	2	0	1	1	2	0	0	2	1	0	0	2	2	1	1	0	0	0	0	1	1	2	1	1	0	0	2
45	1	1	0	0	0	0	1	2	2	1	0	1	1	2	0	0	1	1	1	1	1	0	0	2	0	0	0	0	0	0	1	0	1	1	0	2	1	0	1	1	0	1	1	2	0	2	0	0	2
46	1	1	0	0	0	0	2	2	0	0	0	0	1	1	0	0	2	1	1	1	2	0	0	2	0	1	0	2	2	0	2	1	1	1	1	1	2	0	1	1	0	0	0	1	0	0	0	2	0
47	1	1	0	0	0	1	2	2	1	1	1	0	0	0	0	0	2	2	0	1	2	0	0	2	0	1	2	0	0	1	1	2	1	2	0	2	1	0	0	0	1	1	1	2	1	0	0	0	2
48	0	2	0	0	0	0	1	1	2	0	0	0	0	0	0	0	0	1	2	0	2	0	0	2	0	1	1	0	0	1	2	2	1	1	1	0	2	0	1	1	0	1	1	1	1	1	0	2	0
49	1	0	0	0	0	0	0	0	2	2	0	0	0	0	0	0	1	1	1	1	1	0	0	2	0	1	2	0	0	1	2	1	1	1	0	2	1	0	1	0	1	0	0	2	2	1	0	2	0
50	1	1	0	0	0	0	1	1	1	1	1	0	0	0	0	0	0	1	1	0	1	0	0	2	0	0	1	1	1	1	1	2	1	1	1	0	2	0	1	1	1	0	0	0	1	0	0	1	0
51	0	1	0	0	0	0	2	2	1	0	1	1	1	0	0	0	1	1	1	1	2	0	0	2	0	1	1	0	1	1	1	1	1	1	1	1	1	1	0	0	0	1	1	1	1	1	0	2	0
52	0	0	0	0	1	1	1	1	2	1	0	1	1	0	0	1	2	0	1	0	1	0	0	2	0	0	1	1	2	0	1	1	1	0	1	1	1	0	2	2	0	1	1	2	0	0	0	2	2
53	0	2	1	0	0	0	0	0	2	2	0	0	0	0	0	0	1	0	2	1	2	0	0	2	0	1	0	1	0	0	2	1	2	1	1	1	1	0	1	0	1	0	0	2	2	1	0	2	2
54	1	1	0	0	0	0	1	1	1	0	1	0	0	0	0	0	2	0	2	1	2	0	0	2	0	1	2	1	1	0	1	1	1	1	0	2	1	0	0	0	1	0	0	2	0	0	0	2	0
55	0	0	0	0	0	0	0	0	1	1	0	1	2	1	0	0	1	1	1	1	1	0	0	2	0	0	1	0	0	1	0	1	1	2	2	1	1	0	2	2	0	1	1	2	1	1	0	2	0
56	0	2	0	0	0	0	0	0	2	1	1	0	1	1	0	0	1	2	0	1	0	0	0	2	0	0	0	2	2	0	2	1	0	1	1	1	0	0	1	0	1	0	0	1	0	1	0	0	2
57	1	2	0	0	0	0	1	1	2	2	0	0	0	0	0	0	1	0	1	1	1	0	1	1	0	1	0	1	1	1	1	1	0	2	0	2	1	0	1	0	1	0	0	2	0	0	0	1	1
58	0	2	0	0	0	0	0	0	2	2	0	1	1	1	0	0	1	0	2	0	2	0	1	1	0	2	1	0	2	0	0	1	1	1	0	2	0	1	1	1	0	0	0	2	0	2	0	2	0
59	1	2	1	0	0	0	2	2	1	1	0	0	0	0	0	0	1	1	1	1	2	0	1	1	0	1	2	0	0	2	0	1	1	1	0	2	2	0	0	0	0	0	0	2	0	2	0	1	1
60	1	1	0	0	0	0	0	0	2	2	0	0	0	0	0	1	1	0	1	0	2	0	0	2	0	1	2	0	0	2	0	0	1	0	1	2	1	0	0	0	0	0	0	1	0	0	0	1	1
61	0	1	0	0	0	0	1	2	2	0	0	0	2	2	0	0	1	1	1	1	2	0	1	1	1	1	1	1	1	1	0	1	1	2	0	2	2	0	0	0	0	0	0	0	0	1	0	1	2
62	0	1	0	0	1	1	0	0	2	2	0	1	2	2	0	0	0	0	2	1	2	0	1	1	0	1	1	0	1	1	0	1	1	2	0	2	1	1	1	1	0	1	1	1	0	0	0	2	0
63	0	0	0	0	0	0	0	1	2	2	0	0	1	0	1	0	1	0	1	0	1	0	0	2	0	2	1	1	1	1	0	0	0	2	1	1	0	0	1	1	0	0	0	1	0	0	0	1	1
64	1	1	0	0	0	0	2	2	1	1	0	0	1	0	0	0	2	0	2	0	2	1	0	2	0	1	1	1	1	1	0	0	2	0	1	1	1	0	0	0	0	0	0	2	0	0	0	1	1
65	1	1	0	0	0	0	1	2	2	1	0	0	0	0	0	0	2	1	1	1	2	0	1	1	0	1	1	0	0	1	0	1	1	0	1	1	2	0	0	0	0	0	0	2	2	0	0	0	2
66	1	1	1	0	0	0	1	1	1	0	1	0	0	0	0	0	0	0	2	1	2	0	0	2	0	0	2	0	0	2	0	2	1	1	1	1	2	0	0	0	0	1	0	1	1	0	0	0	2
67	0	1	0	0	1	1	2	2	1	1	1	0	0	0	0	0	2	0	2	0	2	0	0	2	0	0	1	0	0	1	0	1	2	1	2	2	1	0	1	1	0	0	0	2	1	1	0	1	2
68	0	0	0	0	1	1	1	0	2	1	0	1	1	0	0	0	0	1	1	0	1	0	2	0	0	0	0	2	2	0	2	0	1	0	2	1	2	0	0	0	0	0	0	1	0	1	0	2	0
69	1	0	0	0	0	0	2	2	0	0	1	0	0	0	0	0	1	1	1	1	1	0	0	2	0	2	1	0	0	1	0	0	0	1	1	1	1	1	0	0	0	0	0	1	0	1	0	1	1
70	0	0	0	0	1	1	0	1	2	1	1	0	0	0	0	0	2	0	1	0	1	0	0	2	0	0	1	1	1	1	2	0	1	2	0	2	1	1	0	0	0	0	0	2	0	0	0	1	1
71	1	1	0	0	0	0	0	0	2	2	0	0	0	0	0	0	2	0	2	0	2	0	1	1	1	1	2	0	0	2	1	1	0	2	0	2	2	0	1	1	0	0	0	1	0	0	0	1	1
72	1	0	0	0	1	1	0	1	2	0	0	1	2	1	1	0	2	0	2	0	2	0	0	2	0	1	1	1	1	1	1	2	2	0	2	0	0	0	2	2	1	0	0	1	0	0	0	2	0
73	0	2	0	0	0	0	1	2	1	0	0	0	0	0	0	0	0	1	1	0	1	0	0	2	0	2	1	0	0	1	0	1	0	2	0	2	1	0	1	1	0	0	0	1	0	0	0	2	0
74	1	0	0	0	0	0	1	1	2	2	1	0	1	1	0	0	1	1	1	0	1	0	0	2	0	0	2	0	0	2	1	1	1	1	0	2	1	0	1	0	1	0	0	1	0	0	1	1	0
75	1	1	0	0	1	1	0	1	2	1	0	0	2	2	0	0	2	1	1	1	1	0	0	2	0	0	0	1	2	0	1	1	2	0	1	2	1	1	0	0	0	0	0	1	1	1	0	0	2
76	1	1	0	0	0	0	2	2	1	1	0	0	0	0	0	0	2	0	1	0	1	0	0	2	0	2	1	1	2	1	0	0	0	2	0	2	0	0	1	1	0	1	0	0	2	1	0	0	2
77	1	2	0	0	0	0	1	1	2	2	0	0	0	0	0	0	0	2	0	1	2	0	0	2	0	1	2	0	0	2	0	1	2	0	1	2	1	0	1	1	0	1	1	1	1	1	0	2	0
78	1	1	0	0	0	0	1	1	1	1	0	1	1	1	0	0	1	1	1	1	2	1	0	2	0	1	1	1	1	1	1	1	1	0	1	1	2	0	0	0	0	1	1	2	1	0	0	2	0
79	0	2	0	0	0	0	2	2	2	2	0	0	0	0	0	0	2	1	1	1	2	0	0	2	0	1	2	1	1	0	1	0	0	2	0	2	1	0	2	2	0	0	0	1	0	0	0	1	1
80	1	0	0	0	1	1	0	0	2	2	0	1	2	2	0	0	1	1	1	1	2	0	1	1	0	0	2	0	0	1	2	1	1	2	0	2	0	0	1	1	0	1	1	2	1	1	0	2	0
81	1	2	0	0	0	0	1	1	2	2	0	0	0	0	0	0	2	0	1	0	2	0	0	2	0	0	1	1	1	1	2	1	1	2	1	2	1	0	1	1	0	0	0	2	1	0	0	2	1
82	1	0	0	0	1	1	1	2	2	1	0	0	1	1	0	0	1	1	1	0	1	0	0	2	0	0	0	1	1	1	1	0	1	0	1	2	1	0	2	2	0	0	0	2	1	1	0	1	1
83	0	2	0	0	0	0	2	2	1	1	1	1	1	0	0	0	2	0	2	0	2	0	0	2	0	1	1	0	1	1	0	1	0	1	1	1	1	0	2	1	1	1	0	1	1	0	0	2	1
84	0	2	1	0	0	0	2	2	0	0	0	0	1	0	0	0	1	1	0	2	1	0	0	2	0	1	2	0	0	2	0	1	1	1	1	1	1	0	1	0	1	0	0	0	0	0	0	1	1
85	0	0	0	0	1	1	1	1	2	2	0	0	0	0	0	0	1	0	2	1	2	0	0	2	0	1	2	1	1	1	2	1	2	0	2	0	1	0	1	1	0	0	0	2	0	1	0	0	2
86	0	1	0	0	0	0	2	2	0	0	0	0	0	0	0	0	0	1	1	2	1	0	1	1	1	0	2	0	0	2	1	1	2	1	2	2	0	0	2	2	1	0	0	2	0	1	0	1	1
87	0	0	0	0	2	2	1	1	2	2	0	1	1	1	0	0	1	1	1	1	2	0	1	1	1	1	2	0	0	2	0	0	1	2	0	2	1	0	1	1	0	0	0	2	0	1	0	2	0
88	0	2	0	0	0	0	2	2	0	0	2	0	1	1	0	0	2	0	2	0	2	0	0	2	0	2	1	0	1	1	0	1	1	1	1	1	1	0	1	1	0	0	0	2	0	0	0	2	0
89	0	2	0	0	1	1	0	1	1	1	1	0	0	0	0	0	0	2	0	0	1	0	0	2	0	0	1	1	2	0	1	0	1	2	0	2	1	1	1	1	1	0	0	2	0	0	0	0	2
90	1	0	0	0	1	1	2	2	1	1	1	0	0	0	0	0	0	1	0	1	0	0	0	2	0	1	1	0	0	1	0	0	0	1	2	2	2	0	2	2	0	2	2	2	2	1	0	2	0
91	0	1	2	0	0	0	0	0	2	2	0	2	2	0	0	1	1	0	1	1	1	0	1	1	1	1	2	0	0	2	0	0	0	1	1	1	1	0	1	1	0	0	0	2	0	1	0	1	1
92	0	0	0	0	1	1	0	0	2	2	0	0	0	0	0	0	0	1	2	0	2	0	0	2	0	1	2	1	1	1	2	1	0	2	0	2	0	0	1	1	0	0	0	1	0	0	0	0	2
93	1	0	1	0	1	1	1	2	2	1	0	0	0	0	0	0	2	0	2	0	2	0	1	1	1	1	2	0	0	2	1	1	0	1	1	2	1	0	0	0	0	0	0	2	0	0	0	0	1
94	0	1	0	0	1	1	2	2	1	1	1	0	0	0	0	0	1	2	0	1	2	0	0	2	0	0	1	0	1	1	1	1	1	0	1	1	2	0	1	1	0	1	0	0	1	1	0	1	1
95	1	0	0	0	0	0	2	2	1	1	1	1	1	0	0	1	2	1	1	1	1	0	0	2	0	2	2	0	0	0	1	0	1	1	1	2	0	0	2	2	1	0	0	1	0	0	0	0	1
96	1	2	1	0	0	0	0	0	2	2	0	1	1	1	0	0	1	1	1	1	2	0	0	2	0	0	1	0	0	1	2	0	1	0	0	2	1	0	1	1	0	0	0	2	0	0	0	1	1
97	0	0	0	0	0	0	0	0	2	1	0	0	0	0	0	0	2	0	2	0	2	0	0	2	0	2	2	0	0	1	1	0	0	2	1	2	1	0	2	2	1	0	0	1	0	0	0	2	1
98	1	1	0	0	0	0	2	2	1	1	0	1	2	1	0	1	2	0	2	1	2	0	2	0	1	1	1	0	1	2	0	0	0	2	0	2	1	0	1	0	1	1	1	2	1	1	0	0	2
99	0	0	0	0	1	1	0	1	2	0	0	0	0	0	0	0	1	1	1	1	2	0	1	1	1	2	2	0	0	2	0	2	1	0	2	0	2	0	2	2	0	1	0	1	1	0	1	0	1
100	0	1	0	0	0	0	1	2	0	0	1	0	1	1	0	0	2	0	1	0	2	0	0	2	0	1	1	1	1	0	2	2	1	2	0	2	2	0	2	2	1	0	0	1	0	0	0	0	2
101	0	1	0	0	0	0	0	1	1	0	0	1	1	0	0	0	0	2	0	1	0	1	0	2	0	2	2	0	0	2	1	1	1	2	1	2	2	0	0	0	0	0	0	2	0	1	0	1	1
102	1	0	0	0	0	0	0	0	2	2	0	0	1	1	0	0	1	2	0	1	2	0	1	1	0	2	0	2	2	0	2	2	2	0	2	0	1	1	1	0	1	1	0	0	2	0	0	2	0
103	0	2	0	0	0	0	1	1	2	2	0	1	1	1	0	0	1	0	2	1	2	0	1	1	0	1	1	1	1	1	2	1	0	1	0	2	1	0	0	0	0	1	0	1	2	0	0	0	2
104	0	2	0	0	0	0	0	0	2	2	0	0	0	0	0	0	1	0	1	0	2	0	0	2	0	2	2	0	0	2	1	0	0	1	1	1	1	0	1	1	0	0	0	0	1	0	0	1	1
105	0	1	0	0	1	1	2	2	2	1	0	0	0	0	0	0	1	1	1	2	1	0	1	1	0	0	0	1	1	0	1	0	0	2	0	2	1	1	0	0	0	0	0	1	1	0	0	2	0
106	1	2	0	0	0	0	1	2	1	0	0	0	1	1	0	0	0	2	0	1	1	0	0	2	0	2	1	1	2	0	1	1	1	2	2	1	2	0	2	2	0	0	0	1	1	0	0	1	1
107	0	1	0	0	1	1	2	2	2	1	0	1	2	1	0	0	0	0	2	0	2	0	0	2	0	0	2	0	0	2	0	0	0	1	2	2	0	1	1	1	0	1	1	1	1	0	0	1	1
108	0	1	0	0	0	0	1	1	2	1	0	0	0	1	0	0	2	0	2	0	2	1	0	2	0	1	2	0	0	2	0	1	1	1	2	2	2	0	0	0	0	0	0	2	0	2	1	1	0
109	1	2	1	0	0	0	1	1	1	1	1	1	1	0	0	0	0	0	2	0	2	0	0	2	0	1	1	0	0	1	0	1	2	1	1	1	2	1	0	0	0	1	1	1	1	2	0	1	1
110	1	2	0	0	0	0	1	2	2	1	0	0	0	0	0	1	0	0	2	0	2	0	0	2	0	1	1	0	1	1	0	1	2	2	0	2	1	0	0	0	0	0	0	2	0	0	0	2	0
111	1	1	0	0	0	0	1	1	1	1	1	0	0	0	0	0	1	0	1	0	2	0	1	1	1	2	2	0	0	0	1	1	1	0	1	1	1	0	2	2	0	1	1	2	2	2	0	0	2
112	1	2	1	0	0	0	1	2	1	1	0	1	1	0	0	1	1	2	0	0	0	0	0	2	0	0	1	2	2	2	0	0	0	2	0	2	1	0	1	1	0	0	0	1	0	1	0	2	1
113	0	1	1	0	0	0	0	0	2	2	0	0	0	0	0	0	1	1	0	1	0	0	0	2	0	0	1	1	1	1	2	0	2	1	2	1	1	0	0	0	0	1	1	2	0	0	0	2	0
114	0	1	0	0	0	0	2	2	1	1	1	1	1	0	0	1	1	0	2	1	2	0	0	2	0	0	1	1	0	1	1	0	1	2	1	2	1	0	1	1	0	0	0	1	0	0	0	2	0
115	1	0	0	0	0	0	1	1	1	1	1	0	1	1	0	0	1	0	2	1	2	1	0	2	0	1	1	0	1	1	0	1	1	0	2	1	1	1	1	1	0	0	0	0	0	1	0	2	1
116	0	2	0	0	0	0	1	1	1	1	1	0	0	0	0	0	2	1	1	1	2	1	0	2	0	2	2	0	0	2	1	0	1	0	1	1	2	0	1	1	0	0	0	2	0	2	0	0	1
117	1	1	0	0	0	0	0	0	2	2	0	0	0	0	0	0	2	1	1	1	1	0	1	2	0	0	1	0	0	2	1	1	0	1	0	2	1	1	0	0	0	1	1	1	1	2	0	2	0
118	0	1	0	0	0	0	2	2	1	1	0	0	0	0	0	0	1	2	0	1	1	0	1	1	1	2	1	1	1	1	0	0	1	2	0	2	2	0	0	0	0	0	0	1	0	0	0	0	0
119	0	0	0	0	0	0	0	1	2	1	0	0	2	2	0	0	1	1	1	1	2	0	0	2	0	2	0	2	2	0	2	1	1	1	0	2	2	0	0	0	0	0	0	1	1	0	0	2	1
120	1	0	0	0	2	2	1	2	2	1	0	1	2	2	0	0	2	1	1	0	2	0	1	1	1	1	2	1	1	2	0	0	0	2	0	2	1	0	1	1	0	0	0	2	0	0	0	2	1
121	1	1	0	0	0	0	2	2	0	0	1	1	1	0	0	1	2	0	2	0	2	0	0	2	0	0	1	0	1	1	0	1	2	1	1	1	1	1	0	0	0	0	0	1	1	0	0	1	1
122	0	1	0	0	0	0	2	2	2	2	0	0	0	0	0	0	1	1	1	1	2	0	0	2	0	1	1	0	1	1	1	2	2	0	2	0	1	0	0	0	0	0	0	0	0	0	0	0	2
123	1	1	0	0	0	0	1	2	2	0	0	0	0	0	0	0	2	0	2	0	2	0	0	2	0	2	2	1	1	0	1	0	1	2	0	2	1	0	1	1	0	2	2	2	2	1	0	2	0
124	1	0	0	0	0	0	1	2	0	0	1	1	1	0	0	0	0	0	2	1	2	0	1	1	1	1	2	0	0	2	0	1	1	1	0	2	1	0	2	2	0	0	0	1	0	0	0	0	2
125	1	1	0	0	0	0	1	2	1	0	1	0	1	1	0	0	1	1	1	1	1	0	0	2	0	0	2	0	0	0	1	1	1	1	2	2	0	2	0	0	0	0	0	1	0	1	1	1	0
126	0	2	0	0	0	0	0	1	2	2	0	1	1	0	0	0	1	0	2	0	2	0	0	2	0	1	1	0	0	1	1	0	1	1	1	2	1	0	2	2	1	0	0	2	1	1	0	1	2
127	0	2	0	0	0	0	2	2	0	0	0	0	0	0	0	0	0	2	0	1	1	0	1	1	1	1	2	0	0	1	1	1	1	2	0	2	2	0	0	0	0	1	0	0	2	0	0	1	2
128	0	2	0	0	0	0	1	2	2	2	0	1	1	0	1	0	1	0	1	1	2	0	0	2	0	1	1	0	0	1	0	0	0	1	2	2	0	0	2	1	1	2	2	2	2	1	0	2	0
129	0	1	0	0	0	0	0	1	1	1	1	2	2	2	0	0	1	0	1	0	1	1	0	2	0	1	2	1	1	2	0	0	1	1	1	1	2	0	0	0	1	0	0	1	0	0	0	1	1
130	0	0	0	0	0	0	1	2	1	0	1	0	2	2	0	0	1	1	1	0	1	0	0	2	0	0	1	0	0	1	2	0	1	1	0	2	0	0	1	1	0	0	0	2	1	0	0	2	0
131	0	2	0	0	0	0	2	2	1	1	0	0	0	0	0	0	2	0	2	1	2	0	1	1	0	0	1	0	1	1	0	1	1	2	0	2	0	0	1	1	0	0	0	0	0	0	0	2	0
132	0	0	0	0	1	1	1	1	2	2	0	0	1	1	0	0	0	1	2	0	2	0	0	2	0	1	2	0	0	2	1	0	0	1	2	2	1	0	1	1	0	0	0	1	0	1	0	0	2
133	1	1	0	0	0	0	1	1	1	1	1	0	2	0	1	0	0	1	2	1	2	0	0	2	0	0	2	0	0	2	1	2	2	0	2	0	2	0	2	2	0	1	1	1	1	0	0	2	0
134	1	1	0	0	1	1	1	2	1	0	1	0	1	1	0	0	2	1	1	1	2	0	1	1	1	1	0	1	1	0	1	2	1	0	2	0	1	0	1	1	0	0	0	2	2	0	0	1	1
135	1	1	0	0	1	1	1	1	2	2	0	0	1	2	0	0	0	1	2	0	2	0	1	1	1	1	1	0	1	0	0	0	1	2	0	2	1	0	0	0	0	1	0	0	2	1	0	1	1
136	0	0	0	0	0	0	2	2	0	0	2	0	1	1	0	0	1	0	2	0	2	0	0	2	0	2	1	1	1	1	0	0	1	1	1	1	1	0	0	0	0	1	1	2	0	0	0	0	2
137	1	0	0	0	0	0	1	2	1	0	1	1	1	0	0	1	2	1	1	1	1	0	0	2	0	0	1	0	1	1	1	1	1	1	1	2	1	0	1	0	1	0	0	1	0	0	0	2	0
138	1	2	0	0	0	0	1	1	2	2	0	1	1	0	0	0	1	2	0	1	1	0	1	1	1	1	2	0	0	2	1	0	1	1	1	2	1	1	0	0	0	1	1	2	0	1	0	1	1
139	0	2	0	0	0	0	1	1	0	0	2	0	0	0	0	0	1	0	2	0	2	0	0	2	0	2	1	1	1	1	1	0	0	2	0	2	2	0	0	0	0	0	0	2	1	1	0	2	0
140	0	2	1	0	1	1	1	1	1	1	0	0	1	1	0	0	1	1	1	0	1	0	0	2	0	1	0	1	0	0	2	1	1	2	0	2	1	1	0	0	0	0	0	2	1	1	0	0	2
141	1	1	0	0	1	1	1	1	2	2	0	0	0	0	0	0	0	0	2	0	2	0	1	1	1	1	1	0	0	1	0	0	1	0	1	2	1	0	0	0	0	0	0	2	1	0	0	2	0
142	0	2	1	0	0	0	2	2	0	0	1	0	0	0	0	0	0	1	2	1	2	0	0	2	0	0	1	1	1	1	2	0	0	2	1	1	1	1	1	1	0	1	0	1	1	0	0	0	2
143	0	0	0	0	1	1	1	2	2	1	0	0	0	0	0	0	2	0	2	0	2	0	0	2	0	2	2	0	0	0	0	1	2	1	2	2	1	0	2	2	0	0	0	2	1	1	0	1	1
144	1	2	1	0	0	0	1	1	1	1	1	0	1	1	0	0	1	2	1	1	1	0	0	2	0	0	2	0	0	2	1	1	1	2	0	2	2	0	0	0	0	1	1	2	1	2	0	2	1
145	0	1	0	0	1	1	1	1	1	1	1	0	0	0	0	0	1	1	1	1	2	0	1	1	0	1	1	1	0	1	2	1	1	1	1	2	2	0	1	1	0	1	1	1	1	0	0	2	1
146	0	1	0	0	0	0	1	1	1	1	1	0	0	0	0	0	0	0	2	0	2	0	1	1	1	1	0	0	1	0	1	0	1	0	1	2	0	0	1	1	0	1	1	1	1	0	0	1	1
147	1	1	0	0	0	0	1	1	1	0	0	0	1	0	0	0	1	1	1	1	1	0	1	1	0	2	0	1	2	0	1	0	0	2	0	2	1	0	2	2	0	1	1	2	0	0	0	2	0
148	0	1	0	0	0	0	2	2	1	1	1	1	1	0	0	0	1	0	2	0	1	0	0	2	0	2	1	0	1	1	0	1	1	1	0	2	0	0	1	1	0	0	0	1	0	0	0	1	1
149	0	1	1	1	0	1	0	0	1	1	1	0	0	0	0	0	1	2	0	1	0	0	0	2	0	1	0	0	0	1	2	0	1	1	1	1	1	0	0	0	0	1	1	1	1	0	0	1	1
150	1	0	0	0	0	0	1	1	2	1	0	0	1	1	0	0	2	1	1	0	2	0	0	2	0	2	2	1	1	2	0	2	1	2	0	2	2	0	0	0	0	0	1	2	1	1	1	1	0
151	1	1	0	0	0	0	1	1	2	2	0	1	1	0	0	1	0	2	0	1	0	0	1	1	0	1	1	0	1	1	0	0	2	0	1	1	1	0	2	2	1	0	0	1	1	0	0	1	1
152	1	2	0	0	0	0	1	1	1	1	0	0	0	0	0	0	1	1	1	1	1	0	1	1	1	1	1	1	0	1	1	1	0	1	1	2	1	1	1	1	0	0	0	2	1	0	0	1	1
153	1	1	0	0	0	0	2	2	1	1	1	0	0	0	0	0	1	0	1	1	2	0	0	2	0	2	2	1	1	1	2	0	1	0	1	2	1	0	0	0	0	1	1	1	1	2	0	2	1
154	0	0	0	0	0	1	1	1	1	1	1	0	0	0	0	0	1	0	1	1	1	0	0	2	0	1	1	0	1	0	0	0	0	2	0	2	1	0	0	0	0	0	0	2	0	0	0	1	0
155	1	0	0	0	0	0	1	1	1	1	0	0	2	1	0	0	0	0	1	0	2	0	0	2	0	1	2	1	1	2	0	2	2	1	0	2	1	0	1	1	0	0	0	0	0	0	0	2	1
156	1	2	1	0	0	0	2	2	1	0	1	0	1	0	0	0	1	0	2	0	2	0	0	2	0	2	2	0	0	1	1	0	1	1	0	2	1	0	1	0	1	0	1	2	1	1	0	1	1
157	0	2	0	0	1	1	0	1	2	1	0	0	0	0	0	0	1	2	0	2	1	0	1	1	0	1	0	1	1	0	1	1	0	2	0	2	1	0	1	1	0	0	1	1	1	0	0	0	2
158	0	1	2	0	0	0	1	1	1	1	0	0	1	1	0	0	1	0	1	0	1	0	1	1	1	1	1	0	1	1	0	1	0	2	0	2	2	0	1	1	0	0	0	2	0	0	0	2	0
159	0	0	0	0	1	1	0	0	2	2	0	1	2	1	0	0	1	2	0	2	1	0	1	1	0	0	2	2	1	1	1	0	0	1	1	1	2	0	1	1	0	1	0	1	1	0	0	1	1
160	0	1	0	0	0	0	2	2	0	0	0	0	0	0	0	0	1	1	1	0	1	0	0	2	0	2	1	1	1	1	2	0	1	1	1	1	1	0	0	0	0	0	0	2	0	0	0	2	0
161	1	1	0	0	1	1	1	1	2	1	0	0	2	2	0	0	0	0	2	1	2	0	0	2	0	2	1	0	0	1	1	0	1	1	0	2	1	0	1	1	0	0	0	2	0	0	0	0	1
162	0	1	0	0	0	0	1	2	2	2	0	0	1	1	0	0	1	2	0	0	0	0	1	1	0	1	1	1	0	1	1	2	1	1	1	0	1	0	1	0	1	0	0	1	0	0	0	0	2
163	0	1	0	0	0	0	2	2	0	0	0	0	1	1	0	0	0	2	0	1	0	0	0	2	0	1	0	1	2	0	1	0	0	2	0	2	1	0	0	0	0	1	1	1	1	1	0	1	1
164	1	2	1	0	0	0	1	2	2	0	0	0	1	0	0	0	1	1	1	1	1	0	0	2	0	1	2	0	0	1	1	0	0	2	0	2	1	0	1	1	0	1	1	1	1	1	0	1	0
165	0	0	0	0	1	1	1	1	1	1	0	2	2	2	0	0	1	1	1	1	2	0	1	1	1	1	1	1	2	0	1	1	1	1	1	2	1	1	0	0	0	0	0	1	0	0	0	1	1
166	0	2	1	0	0	0	1	1	2	2	0	1	1	0	0	1	1	1	1	1	1	0	0	2	0	2	2	0	0	1	1	0	1	1	0	2	1	0	1	1	0	0	0	2	1	0	0	2	0
167	0	2	0	0	0	0	0	0	2	2	0	1	1	0	0	0	1	0	1	0	2	0	1	1	1	2	2	0	0	2	0	1	0	1	1	1	1	0	2	2	0	0	0	2	1	1	0	2	1
168	1	2	1	0	1	1	0	0	2	2	0	0	0	0	0	1	1	0	2	0	1	0	1	1	0	2	1	1	2	0	1	1	0	1	1	1	1	0	2	2	0	0	0	1	1	0	0	1	1
169	1	1	0	0	0	0	0	0	2	2	0	1	1	0	0	1	1	2	0	1	1	0	0	2	0	1	2	0	0	2	1	1	1	1	0	2	1	0	2	1	1	1	1	1	1	1	0	0	2
170	1	0	0	0	0	0	1	1	1	1	2	1	1	1	0	0	0	2	0	1	0	0	0	2	0	1	1	0	1	1	1	1	1	0	2	1	1	0	2	1	1	0	0	2	2	0	0	2	1
171	1	1	0	0	0	0	1	1	0	0	1	0	0	0	0	0	1	1	1	1	2	0	0	2	0	1	2	1	1	2	0	1	2	0	1	1	2	0	0	0	0	0	0	2	0	0	0	0	2
172	0	0	0	0	1	1	1	1	2	1	0	0	1	1	0	0	1	0	2	0	2	0	0	2	0	0	2	1	1	2	1	0	1	0	1	1	1	1	0	0	0	0	0	2	0	0	0	1	1
173	1	0	0	0	0	0	2	2	1	1	1	0	1	1	0	0	0	0	2	0	2	0	1	1	0	2	2	0	0	2	1	1	2	0	1	1	2	0	2	2	0	2	2	2	2	1	0	1	1
174	0	2	1	0	0	0	1	2	2	1	0	1	1	1	0	0	1	1	1	1	1	0	0	2	0	0	1	1	2	0	1	1	1	2	0	2	0	0	1	1	0	0	0	1	0	0	0	1	1
175	1	1	0	0	0	0	1	1	2	1	0	0	1	1	0	0	1	2	0	1	1	0	1	1	0	0	1	1	2	1	0	1	1	1	1	2	1	0	1	1	0	2	2	2	2	1	0	0	2
176	1	0	1	0	0	0	1	2	2	1	0	0	1	1	0	0	2	1	1	1	2	1	0	2	0	0	2	0	0	2	0	2	1	0	1	1	1	0	0	0	0	2	2	2	2	1	0	0	1
177	1	1	0	0	0	0	2	2	0	0	0	0	0	0	0	0	1	2	0	1	1	0	0	2	0	2	1	0	1	1	0	1	1	1	0	2	0	1	1	1	0	1	1	2	0	0	1	0	1
178	1	0	0	0	0	0	1	1	2	2	0	1	2	2	0	0	2	1	1	0	2	0	0	2	0	0	1	1	1	1	0	0	1	2	0	2	1	0	0	0	0	0	0	0	0	0	0	2	1
179	1	2	0	0	0	0	0	1	2	1	0	0	0	0	0	0	1	0	2	0	2	0	0	2	0	1	2	0	0	1	1	1	1	0	1	1	1	0	0	0	1	0	0	2	1	1	0	1	1
180	0	1	0	0	0	0	0	0	1	1	1	0	0	0	0	0	2	2	0	2	2	0	0	2	0	0	1	0	0	1	2	1	1	2	1	2	1	2	0	0	0	1	1	1	1	0	0	2	1
181	1	1	0	0	0	0	1	1	1	1	1	0	0	0	0	0	1	1	1	1	1	0	0	2	0	1	2	0	0	2	0	0	1	0	1	1	1	0	0	0	0	1	1	1	1	1	0	2	0
182	0	1	0	0	0	0	0	0	2	2	0	0	2	2	0	0	0	1	2	1	2	1	0	2	0	0	1	0	1	1	0	0	2	1	0	2	2	0	0	0	0	0	0	1	0	0	0	2	0
183	0	1	0	0	0	0	2	2	0	0	2	0	0	0	0	0	1	2	0	1	1	0	0	2	0	0	2	0	0	2	0	1	1	0	2	0	1	0	1	1	0	1	1	2	0	0	0	0	2
184	0	1	0	0	0	1	1	1	1	1	0	0	2	1	1	0	1	1	1	1	2	0	0	2	0	0	1	0	0	1	1	0	0	2	0	2	1	1	0	0	0	0	0	2	0	0	0	0	1
185	0	1	0	0	0	0	0	0	1	1	0	0	0	0	0	0	0	0	2	0	2	0	1	1	0	0	1	1	1	1	0	0	1	1	1	1	2	0	0	0	0	0	0	2	0	0	1	0	1
186	1	1	0	0	0	0	0	0	2	2	0	0	0	0	0	0	0	0	2	1	2	0	0	2	0	0	2	0	0	2	1	0	1	2	1	2	1	1	0	0	0	1	1	2	1	0	0	1	1
187	0	0	0	0	2	2	2	2	1	1	0	0	0	0	0	0	1	0	2	0	2	0	0	2	0	2	1	0	0	2	1	0	0	2	0	2	1	0	1	1	0	0	0	2	0	0	0	1	1
188	0	0	1	0	0	0	0	0	2	2	0	0	0	0	0	0	1	1	1	1	1	1	0	2	0	2	2	0	0	2	0	1	1	2	2	1	1	0	1	1	0	0	0	1	0	0	0	1	0
189	0	2	0	0	1	1	1	1	1	1	0	1	1	0	0	0	0	0	2	1	2	0	0	2	0	1	2	0	0	2	0	0	2	0	2	1	1	1	1	1	0	1	1	2	1	1	0	1	1
190	1	1	0	0	1	1	1	1	1	1	1	2	2	1	0	1	1	0	2	0	2	0	0	2	0	1	0	2	2	0	2	1	1	0	1	1	1	0	1	1	0	0	0	1	1	1	0	2	0
191	1	1	0	0	1	1	0	1	2	1	0	0	0	0	0	0	1	0	1	0	1	0	0	2	0	1	1	2	2	1	2	1	1	0	1	1	0	0	2	2	1	1	1	2	1	1	0	0	1
192	1	0	0	0	1	1	0	0	2	2	0	0	0	0	0	0	2	1	1	0	2	0	0	2	0	0	2	1	1	2	0	2	1	1	0	2	2	0	1	1	0	0	0	1	1	1	0	2	1
193	0	2	1	0	0	0	1	2	1	0	0	1	2	2	0	0	1	2	0	0	0	0	0	2	0	1	1	0	1	1	0	1	1	2	0	2	1	0	1	1	0	0	0	2	0	0	0	0	1
194	0	2	1	0	0	0	2	2	1	1	1	0	0	0	0	0	0	1	1	0	0	0	0	2	0	1	2	0	0	2	0	0	1	2	0	2	1	0	1	0	1	0	0	1	1	1	0	2	0
195	0	1	1	0	1	1	1	1	2	2	0	2	2	2	0	0	0	1	2	1	2	0	0	2	0	0	0	1	2	0	1	1	2	1	1	1	0	0	2	2	1	0	0	2	1	1	0	1	1
196	1	2	0	0	0	0	1	1	2	2	0	0	0	0	0	0	1	0	1	0	2	0	0	2	0	0	0	0	1	0	1	2	2	0	2	0	0	0	2	2	1	0	0	1	0	0	0	1	1
197	0	1	0	0	1	1	2	2	0	0	1	0	0	0	0	0	1	1	1	0	2	0	2	0	0	0	0	1	2	0	1	0	1	0	1	1	1	1	0	0	0	0	0	1	0	0	0	2	0
198	1	2	0	0	0	0	0	1	1	0	0	1	1	0	0	1	1	2	0	1	2	0	0	2	0	1	2	0	0	1	2	0	0	2	0	2	1	0	1	1	0	1	0	1	2	1	0	1	2
199	0	2	0	0	0	0	2	2	0	0	0	0	0	0	0	0	0	0	2	0	2	0	0	2	0	0	1	0	1	1	1	1	1	1	0	2	1	1	0	0	0	1	0	1	0	0	0	1	1
200	1	2	0	0	0	0	2	2	1	1	0	1	2	2	0	0	2	0	1	0	1	0	0	2	0	0	1	0	0	1	2	2	2	0	2	1	1	0	2	1	1	0	0	1	0	0	0	2	0
201	0	1	0	0	0	0	1	1	1	1	0	1	1	0	0	1	0	0	1	1	2	0	0	2	0	0	0	0	0	1	1	1	1	1	0	2	2	0	2	2	0	0	0	1	1	0	0	0	2
202	0	2	0	0	0	0	1	1	1	1	1	0	0	0	0	0	1	1	1	1	1	0	0	2	0	0	0	0	0	1	2	2	1	1	0	2	2	0	0	0	0	0	0	2	1	1	0	1	1
203	1	0	0	0	0	0	1	1	1	1	0	1	1	0	1	0	1	0	2	0	2	0	0	2	0	1	1	0	0	1	1	1	1	1	1	1	1	1	1	0	2	0	0	0	0	1	0	0	2
204	0	2	1	0	1	1	1	1	2	2	0	0	2	2	0	0	1	1	1	0	1	0	1	1	0	1	2	0	0	1	1	0	0	2	0	2	1	0	0	0	0	0	0	0	1	0	0	1	1
205	1	0	0	0	2	2	2	2	1	0	1	0	0	0	0	0	1	1	1	0	1	0	0	2	0	0	1	0	1	1	0	1	2	1	1	2	1	0	0	0	0	0	0	2	0	0	0	1	2
206	0	1	2	0	0	0	0	1	2	1	0	0	0	0	0	0	0	2	0	1	0	0	0	2	0	0	0	0	0	1	1	0	1	0	1	1	1	1	0	0	0	1	1	1	1	0	0	2	0
207	1	0	0	0	0	1	1	2	2	1	0	1	1	1	0	0	2	0	1	0	1	0	0	2	0	1	1	0	0	1	0	0	1	0	2	1	1	0	0	0	0	0	0	2	1	1	0	2	0
208	0	1	0	0	0	0	2	2	1	1	1	0	0	0	0	0	2	1	1	1	1	0	1	1	0	1	2	1	1	2	0	0	0	2	2	1	1	0	2	2	0	1	1	2	0	0	0	2	0
209	0	1	0	0	0	0	2	2	1	1	1	2	2	1	0	1	2	0	2	0	2	0	1	1	0	0	1	0	0	2	0	0	1	0	1	2	1	0	0	0	0	1	0	1	0	1	0	1	1
210	0	0	0	0	0	0	2	2	0	0	0	0	2	2	0	0	2	2	0	1	1	0	0	2	0	1	0	1	2	0	1	0	0	2	0	2	2	0	1	1	0	0	0	2	0	0	0	1	0
211	0	0	0	0	1	1	1	1	2	2	0	0	0	0	0	0	1	0	2	0	2	0	1	1	1	1	2	1	1	1	1	2	1	2	0	2	1	0	1	1	0	1	1	2	1	1	0	1	1
212	1	1	1	0	0	0	1	1	2	2	0	0	1	1	0	0	1	0	2	1	2	0	0	2	0	1	2	0	1	1	0	0	0	2	0	1	1	0	0	0	0	0	0	2	2	1	0	1	1
213	1	0	0	0	2	2	0	1	2	1	0	1	1	0	0	1	2	0	1	0	1	1	0	2	0	2	1	1	1	1	1	0	1	0	1	2	1	0	1	0	1	1	1	2	2	2	0	1	1
214	0	2	0	0	0	0	1	1	2	2	0	0	1	1	0	0	1	1	1	0	1	0	0	2	0	1	2	0	0	2	1	1	2	0	2	0	0	0	1	1	0	1	1	2	1	2	0	2	0
215	1	1	0	0	0	0	1	2	2	1	0	0	1	1	0	0	1	2	0	1	2	0	1	1	1	1	1	0	1	1	0	1	1	1	1	1	2	0	0	0	0	0	0	1	0	0	0	2	0
216	0	1	0	0	0	0	1	1	0	0	1	0	1	1	0	0	0	1	1	1	2	0	1	1	0	2	2	0	0	1	2	1	1	1	0	2	1	0	0	0	0	0	0	2	0	0	0	2	0
217	0	1	0	0	1	1	0	0	2	2	0	0	0	0	0	0	1	1	1	1	2	0	1	1	0	0	0	0	0	1	1	1	1	1	0	2	2	0	0	0	0	0	0	2	1	0	0	1	1
218	1	1	0	0	1	1	1	1	1	1	1	1	1	0	0	0	0	2	0	1	2	0	1	1	1	1	1	0	2	0	0	0	1	1	1	2	1	0	2	2	0	0	0	2	0	1	0	1	1
219	0	2	0	0	0	0	1	1	1	1	0	0	0	0	0	0	2	1	1	1	2	0	0	2	0	2	1	0	0	1	0	0	1	1	0	2	2	0	1	1	0	1	1	2	1	0	0	0	2
220	1	0	0	0	1	1	0	0	2	2	0	1	2	0	0	1	1	2	0	1	1	0	1	1	0	1	1	1	2	0	1	1	2	1	1	1	1	0	0	0	0	0	1	2	1	1	0	1	1
221	1	2	0	0	0	0	0	1	2	1	0	1	1	0	0	1	1	2	0	0	1	1	0	2	0	1	2	0	0	1	1	0	1	2	0	2	2	0	1	1	0	0	0	2	0	1	0	0	1
222	0	2	0	0	0	0	0	0	2	2	0	0	0	0	0	0	1	1	1	0	1	0	0	2	0	1	0	2	2	0	2	0	0	2	0	2	1	0	1	1	0	0	0	1	0	0	0	1	1
223	1	1	0	0	0	0	1	1	1	1	0	1	1	0	0	1	0	2	0	1	1	1	0	2	0	2	2	2	2	2	0	1	1	1	0	2	1	0	1	1	0	1	1	2	2	1	0	0	1
224	0	0	0	0	1	1	2	2	1	1	0	0	0	0	0	0	1	1	1	1	2	0	0	2	0	1	1	1	2	0	1	0	1	1	1	1	2	0	1	1	0	1	1	2	1	2	0	1	1
225	1	0	0	0	0	0	2	2	0	0	0	0	0	0	0	0	0	1	2	0	2	0	0	2	0	0	1	0	0	2	1	0	0	1	2	2	2	0	0	0	0	0	1	1	1	1	0	1	1
226	1	1	0	0	1	1	0	0	2	1	0	0	1	0	1	0	1	1	1	0	1	1	0	2	0	2	2	1	1	2	0	0	1	1	1	1	1	1	0	0	0	0	0	2	1	1	0	0	2
227	1	0	0	0	0	0	0	1	1	1	1	1	1	1	0	0	2	1	1	1	1	0	0	2	0	1	1	1	1	1	2	0	1	1	1	2	2	0	1	1	0	1	1	1	1	0	0	1	1
228	0	1	1	1	0	1	1	1	1	0	1	0	0	0	0	0	0	1	2	0	2	0	0	2	0	0	2	0	0	1	1	1	1	1	0	2	1	0	2	1	1	0	0	1	0	1	0	2	0
229	1	2	0	0	0	0	0	0	2	1	0	0	2	2	0	0	1	0	2	1	2	0	0	2	0	0	2	2	2	2	0	0	1	1	1	1	1	0	0	0	1	0	0	2	1	1	0	1	1
230	0	1	0	0	0	0	1	1	2	1	0	0	1	0	0	0	2	0	2	0	2	0	1	1	1	1	1	0	2	0	0	0	0	1	1	1	1	0	2	2	1	1	1	1	1	2	0	2	0
231	1	2	0	0	0	0	0	0	2	2	0	0	0	0	0	0	0	1	1	1	2	1	0	2	0	2	0	2	2	0	2	1	1	0	1	1	2	1	0	0	1	1	1	1	1	0	0	1	0
232	1	0	0	0	0	0	1	1	1	1	0	1	2	1	0	0	2	0	1	0	1	0	1	1	1	1	1	1	1	1	1	2	2	1	1	2	1	0	0	0	0	0	0	2	0	0	0	0	2
233	0	1	0	0	0	0	1	1	1	1	1	0	0	0	0	0	1	0	2	0	2	0	0	2	0	0	2	1	1	2	0	0	1	2	0	2	2	0	0	0	0	0	0	0	0	0	0	0	1
234	1	1	0	0	0	0	0	1	2	1	0	0	1	1	0	0	1	1	1	0	2	0	0	2	0	1	2	0	0	2	0	2	1	2	0	2	1	0	0	0	0	1	1	2	1	1	0	2	1
235	0	2	1	0	0	0	0	0	2	1	0	0	0	0	0	0	2	0	2	0	2	1	0	2	0	2	1	1	1	1	1	1	2	2	0	2	2	0	0	0	0	0	0	2	0	0	0	2	1
236	1	1	0	0	0	0	1	2	2	1	0	1	0	0	0	0	2	1	1	0	2	1	1	1	0	1	0	1	0	0	2	1	1	2	0	2	1	0	1	1	0	2	1	2	1	0	0	2	0
237	0	2	0	0	0	0	1	2	1	0	1	1	1	1	0	0	2	0	1	0	1	0	0	2	0	0	2	0	0	2	1	0	0	1	1	1	1	0	1	0	1	1	1	2	2	0	0	2	0
238	1	2	1	0	0	0	1	2	2	0	0	0	1	1	0	0	0	2	0	1	0	1	1	1	0	1	2	0	0	2	0	0	1	2	0	2	1	0	0	0	1	0	0	1	1	0	0	1	0
239	0	2	0	0	0	0	2	2	1	0	1	0	1	1	0	0	1	1	1	0	2	1	0	2	0	1	2	0	0	1	2	0	1	2	0	2	1	0	1	1	0	0	0	0	0	0	0	2	0
240	0	2	0	0	0	0	0	0	1	1	1	0	0	0	0	0	2	0	2	0	2	0	0	2	0	2	2	0	0	1	1	0	0	0	1	1	2	0	1	1	0	1	1	1	1	0	0	1	1
241	1	0	0	0	0	0	1	2	0	0	1	1	1	0	0	1	1	1	1	1	1	1	0	2	0	0	1	0	1	0	1	0	1	0	1	1	1	0	1	0	1	1	1	2	1	0	0	1	0
242	0	1	0	0	1	1	0	0	2	2	0	1	2	1	0	1	1	1	1	0	1	1	0	2	0	2	1	0	0	2	0	1	0	1	1	1	1	0	0	0	0	0	0	1	0	1	0	0	2
243	1	1	0	0	0	0	0	1	1	0	0	0	0	0	0	0	1	1	1	0	2	0	0	2	0	0	1	2	2	0	2	1	1	1	0	2	1	0	0	0	0	1	0	1	0	0	0	2	1
244	0	2	0	0	0	0	0	0	2	2	0	0	1	1	0	0	1	1	1	0	2	0	0	2	0	1	2	0	0	2	0	0	0	2	0	2	1	0	1	1	0	0	0	1	1	0	0	0	2
245	1	2	1	1	0	1	2	2	0	0	2	0	1	1	0	0	1	0	2	0	2	0	1	1	1	1	0	1	2	0	1	0	1	1	1	1	2	0	0	0	1	0	0	1	0	0	0	1	1
246	1	1	0	0	0	0	2	2	1	1	0	1	2	1	0	1	1	0	1	0	2	0	0	2	0	2	0	1	1	0	1	1	2	0	1	1	1	0	1	1	0	0	0	1	1	0	0	0	2
247	0	1	0	0	1	1	1	1	1	1	1	1	1	0	0	1	1	1	1	0	1	0	1	2	0	0	1	2	2	1	1	0	1	1	1	1	0	2	0	0	0	0	0	2	2	0	0	1	1
248	0	2	0	0	1	1	1	1	2	2	0	0	1	1	0	0	2	1	1	1	2	0	0	2	0	1	1	0	0	1	2	1	1	1	0	2	1	0	2	2	0	1	1	2	0	2	0	2	1
249	1	2	1	0	1	1	0	0	2	2	0	0	0	0	0	0	2	0	2	1	2	1	0	2	0	2	1	1	1	1	2	1	1	1	1	1	1	1	1	1	1	0	0	1	0	1	0	1	1
250	0	1	0	0	1	1	0	1	2	1	0	0	0	0	0	0	1	2	1	0	1	0	0	2	0	1	1	1	1	1	2	1	1	0	2	0	1	0	1	1	0	1	1	2	1	0	1	1	0
251	1	2	0	0	0	0	1	1	1	1	1	0	0	0	0	0	1	1	1	0	2	0	0	2	0	0	0	0	1	0	1	1	1	1	1	1	0	0	1	1	0	1	1	1	0	0	0	0	2
252	1	0	1	0	0	0	1	1	1	1	0	1	1	0	0	0	1	1	1	1	2	0	0	2	0	1	2	0	0	1	1	1	0	1	1	2	2	0	0	0	0	0	0	1	0	0	0	0	2
253	1	1	0	0	0	0	1	1	1	1	0	1	2	1	0	0	1	1	1	0	1	0	0	2	0	2	0	0	1	1	0	1	1	0	1	1	2	0	0	0	0	1	1	2	0	0	1	1	1
254	1	0	0	0	0	0	1	2	2	2	0	0	1	1	0	0	1	0	1	2	1	0	1	1	1	0	2	1	1	1	2	0	1	2	1	2	1	0	1	0	1	0	1	1	1	0	0	1	1
255	0	1	0	0	0	0	1	1	1	1	0	0	0	0	0	0	0	1	1	0	0	0	1	1	0	0	2	2	2	1	1	1	1	1	1	2	1	0	0	0	0	0	0	2	1	0	0	2	0
256	1	1	0	0	0	0	1	2	1	0	1	0	0	0	0	0	2	0	2	1	2	0	0	2	0	1	2	2	2	2	0	0	0	1	1	1	1	0	2	2	0	0	0	2	0	0	0	2	1
257	1	2	0	0	0	0	1	1	1	1	1	0	2	2	0	0	2	0	1	0	1	0	0	2	0	0	1	0	1	1	0	0	0	2	0	2	2	1	0	0	1	0	0	2	0	0	0	1	1
258	1	1	0	0	0	0	1	1	2	2	0	1	2	2	0	0	0	1	1	1	1	0	1	1	1	1	2	1	1	2	1	1	1	0	2	1	1	0	1	1	0	0	0	1	0	0	0	2	1
259	0	1	1	0	0	0	2	2	0	0	0	0	1	1	0	0	0	1	0	0	0	0	0	2	0	0	0	2	2	0	2	1	2	0	1	1	2	0	1	1	0	0	0	1	0	0	0	2	1
260	1	0	0	0	0	0	1	1	2	1	0	0	0	0	0	0	2	0	1	0	1	0	0	2	0	0	0	1	1	1	1	0	0	2	0	2	1	0	0	0	0	0	0	1	0	0	0	1	1
261	0	2	0	0	0	0	2	2	1	1	1	0	1	1	0	0	1	1	1	1	1	0	1	1	0	0	1	1	1	1	1	1	1	1	1	2	2	0	1	1	0	2	2	2	2	1	0	2	0
262	1	1	0	0	0	0	1	1	1	1	1	0	1	1	0	0	1	1	1	1	2	0	0	2	0	1	2	0	0	2	0	1	1	1	0	2	2	0	1	1	0	1	1	2	1	2	0	2	0
263	0	2	1	0	0	0	1	1	1	1	1	0	0	0	0	0	1	0	2	0	2	1	1	1	1	1	2	1	1	1	1	1	0	1	1	1	1	1	1	1	0	0	0	2	1	0	0	1	1
264	1	2	0	0	0	0	0	0	2	2	0	1	2	1	0	1	1	1	1	1	1	0	0	2	0	1	2	0	0	2	1	1	0	2	0	2	1	0	1	1	0	0	0	0	0	0	0	1	1
265	0	2	0	0	0	0	2	2	1	0	1	1	1	0	0	1	2	2	0	1	1	0	0	2	0	1	1	0	0	2	0	0	1	2	0	2	1	0	1	1	0	0	0	2	2	1	0	2	0
266	0	0	0	0	1	1	2	2	1	1	1	1	1	1	0	0	1	0	1	1	1	0	1	1	1	1	1	1	1	1	2	1	2	1	1	1	1	1	0	0	0	0	0	2	0	0	0	1	1
267	1	1	0	0	0	0	1	2	1	0	1	0	0	0	0	0	2	0	1	0	2	0	0	2	0	0	0	1	1	0	1	1	1	1	0	2	2	0	0	0	0	0	0	2	0	2	0	2	0
268	0	2	0	0	0	0	0	0	2	2	0	1	1	0	1	0	1	0	1	0	2	0	0	2	0	1	2	0	1	1	0	0	2	0	1	1	2	0	0	0	0	0	0	2	0	0	0	1	1
269	0	1	0	0	0	0	1	1	2	2	0	0	2	2	0	0	1	1	1	0	1	0	0	2	0	1	1	0	0	2	1	1	1	1	2	2	1	0	1	1	0	0	0	2	0	0	1	1	1
270	1	1	0	0	0	0	0	0	2	2	0	1	2	1	0	0	2	2	1	0	1	0	0	2	0	1	2	0	0	2	1	1	2	1	1	1	1	0	1	1	0	0	1	1	1	1	0	2	0
271	0	1	0	0	0	0	2	2	2	2	0	0	1	0	0	0	0	0	2	0	2	0	0	2	0	0	0	0	1	1	0	0	1	2	0	2	1	0	0	0	0	0	0	1	0	0	0	1	1
272	1	1	0	0	0	0	1	1	1	1	1	0	0	0	0	0	1	0	2	1	2	1	0	2	0	1	1	1	1	0	2	0	1	0	1	1	1	1	0	0	0	0	0	1	0	0	0	1	1
273	0	2	1	0	0	0	1	2	1	0	0	0	0	0	0	0	1	1	1	1	1	0	0	2	0	0	1	1	0	1	1	0	1	1	1	1	1	0	0	0	1	0	0	2	2	0	0	0	2
274	0	0	0	0	1	1	1	2	0	0	1	0	0	0	0	1	1	1	1	0	1	0	0	2	0	1	2	0	0	2	0	1	2	0	2	0	1	0	1	1	0	0	0	1	0	0	0	2	0
275	1	1	0	0	0	0	1	2	2	0	0	0	0	0	0	0	1	0	1	1	1	0	0	2	0	2	1	0	1	1	0	0	0	2	0	1	2	0	0	0	0	1	0	1	2	0	0	2	1
276	1	0	0	0	1	1	1	2	1	0	0	0	0	0	0	0	1	0	1	2	1	0	1	1	1	0	1	0	0	2	0	1	0	2	0	2	2	0	0	0	0	0	0	2	1	1	0	1	1
277	1	2	0	0	0	0	2	2	0	0	2	0	0	0	0	0	0	0	2	0	2	0	0	2	0	1	2	0	0	2	1	0	1	1	0	2	1	1	0	0	0	0	1	2	1	1	0	1	1
278	0	1	0	0	0	0	2	2	1	1	0	1	1	0	0	0	2	1	1	1	2	0	0	2	0	0	1	1	1	1	1	1	1	2	1	2	2	1	0	0	1	0	0	1	0	0	0	2	0
279	0	2	0	0	0	0	0	1	2	1	0	0	0	0	0	0	2	2	0	1	1	0	0	2	0	2	1	2	2	1	1	0	1	1	1	1	2	0	1	1	0	0	0	0	0	0	0	2	0
280	0	1	0	0	0	0	1	1	2	2	0	0	1	1	0	0	2	2	0	1	2	0	1	1	1	1	2	1	1	2	0	2	2	1	0	2	1	0	0	0	0	1	1	2	1	2	0	2	0
281	0	2	1	0	0	0	0	0	2	1	0	0	0	0	0	0	1	1	1	1	1	0	1	1	0	0	1	1	1	1	1	1	0	1	1	1	1	1	1	0	1	0	1	2	1	1	0	2	0
282	0	1	0	0	0	0	1	1	1	1	1	0	0	0	0	0	1	0	2	0	2	0	1	1	1	1	2	0	0	2	0	1	1	1	0	2	2	0	0	0	0	1	0	1	1	0	0	2	0
283	0	2	0	0	0	0	1	2	1	0	1	0	1	2	0	0	0	0	1	1	2	0	1	1	1	0	0	0	0	0	1	0	1	0	2	2	0	0	1	1	0	0	0	2	0	1	0	0	2
284	0	0	0	0	0	0	1	1	1	0	1	1	1	0	0	1	1	0	2	0	2	1	0	2	0	0	0	2	2	0	2	1	1	1	0	2	1	0	1	0	1	1	1	2	1	2	0	2	0
285	1	1	0	0	0	0	1	1	1	1	1	0	0	0	0	0	1	0	2	1	2	0	0	2	0	1	2	0	0	2	0	0	1	2	1	2	1	0	1	1	0	0	0	0	2	1	0	2	0
286	1	2	0	0	0	0	0	0	2	2	0	0	1	1	0	0	1	2	0	0	1	0	0	2	0	0	2	0	0	2	0	1	1	1	0	2	0	1	1	1	0	1	1	2	1	0	0	1	1
287	0	2	0	0	0	0	0	1	1	0	0	0	1	1	0	0	1	1	1	0	1	0	0	2	0	1	2	0	0	1	1	1	1	1	1	1	0	1	1	1	0	2	1	2	1	0	0	1	2
288	0	0	0	0	1	1	2	2	0	0	0	0	1	0	0	0	2	0	2	1	2	0	0	2	0	2	1	1	1	1	2	1	1	1	2	2	1	0	2	2	1	0	0	1	0	0	0	2	0
289	0	1	0	0	0	0	2	2	1	1	1	0	1	1	0	0	2	1	2	0	1	1	1	1	1	1	1	0	1	1	1	1	1	2	0	2	1	0	0	0	0	0	0	2	2	1	0	1	1
290	1	1	1	0	0	0	1	2	2	1	0	0	0	0	0	0	1	2	1	0	1	0	0	2	0	1	2	0	0	2	0	0	2	1	2	1	2	0	2	2	0	0	0	2	0	0	0	1	1
291	0	1	0	0	0	0	0	0	2	2	0	0	0	0	0	0	1	0	2	0	2	0	0	2	0	0	1	0	0	1	0	1	2	0	1	2	1	0	0	0	0	0	0	2	1	1	0	1	0
292	1	1	0	0	0	0	2	2	0	0	1	0	1	1	0	0	1	2	0	1	1	0	1	1	0	1	1	0	1	1	0	0	1	0	2	2	1	1	0	0	0	0	0	2	1	1	0	2	0
293	1	1	0	0	0	0	1	1	1	1	1	2	2	0	0	1	1	0	1	0	1	0	0	2	0	1	1	0	0	1	2	1	0	2	0	2	2	0	0	0	0	1	1	1	0	0	0	2	2
294	0	1	0	0	0	0	2	2	1	0	0	1	2	1	0	0	1	2	1	0	1	0	0	2	0	1	2	0	0	2	0	0	1	1	0	2	1	1	0	0	0	0	0	2	1	1	0	0	2
295	1	0	0	0	2	2	1	2	0	0	1	0	1	1	0	0	2	2	1	0	2	0	0	2	0	1	1	0	1	1	1	0	0	2	0	2	1	1	1	0	1	0	0	1	0	1	0	1	0
296	0	2	0	0	0	0	1	1	1	1	1	1	1	1	0	0	1	0	2	1	2	0	0	2	0	1	0	0	0	1	2	0	1	1	0	2	1	0	0	0	0	0	0	2	0	2	0	1	1
297	0	0	0	0	0	0	0	0	2	2	0	1	2	2	0	0	2	0	2	0	2	0	0	2	0	1	0	1	0	0	2	0	0	2	2	1	2	0	1	1	0	0	0	1	0	0	0	2	0
298	1	2	1	0	1	1	0	1	2	1	0	0	0	0	0	0	1	0	1	0	2	0	0	2	0	2	1	1	1	1	0	0	0	2	1	2	1	0	2	2	0	0	0	2	0	0	0	2	0
299	0	1	0	0	0	0	2	2	1	1	1	0	1	1	0	0	0	0	1	0	2	0	0	2	0	1	0	0	1	0	0	2	2	0	2	0	1	0	2	2	1	0	0	2	1	1	0	2	0
300	0	0	0	0	0	0	1	1	1	1	0	0	0	0	0	0	0	1	1	0	0	0	0	2	0	1	1	0	1	1	1	0	1	1	1	2	1	1	0	0	0	2	2	2	2	1	0	2	1
301	1	1	0	0	0	0	1	1	1	1	1	0	0	1	0	0	2	0	2	0	2	0	0	2	0	1	1	1	1	1	2	1	1	2	0	2	1	0	0	0	0	0	0	2	0	0	0	1	2
302	0	0	0	0	1	1	1	1	1	0	1	2	2	0	0	1	2	0	1	0	1	0	0	2	0	0	2	0	0	2	1	1	2	1	1	1	1	1	0	0	0	0	0	2	0	0	0	1	0
303	0	0	0	0	0	0	0	1	2	1	0	0	1	1	0	0	0	0	2	0	2	0	0	2	0	0	1	0	2	0	0	1	1	2	1	2	2	0	0	0	0	0	0	2	1	1	0	0	2
304	0	1	0	0	0	0	1	1	1	1	1	0	0	0	0	0	2	1	1	1	1	0	1	1	0	1	2	0	0	2	0	1	1	0	1	1	1	1	0	0	0	0	0	2	0	2	0	2	0
305	0	1	0	0	0	0	1	1	1	0	1	0	0	0	0	0	1	0	2	1	2	0	0	2	0	1	1	0	0	1	0	0	0	1	2	2	1	0	1	1	0	0	0	1	1	0	0	2	0
306	0	1	0	0	0	0	1	1	2	2	1	0	0	0	0	1	1	1	1	1	1	0	0	2	0	1	2	0	0	1	0	0	0	2	0	2	1	0	0	0	0	0	0	1	0	0	0	2	1
307	1	0	1	0	0	0	0	0	2	2	0	0	0	0	0	0	1	1	1	1	1	0	0	2	0	1	2	0	0	2	1	0	1	1	1	1	1	1	0	0	0	1	1	1	1	1	0	0	0
308	0	2	0	0	0	0	2	2	0	0	1	1	1	1	0	0	0	1	1	1	2	1	0	2	0	0	2	0	1	1	1	1	1	1	1	1	2	0	0	1	0	1	1	2	0	0	0	2	0
309	0	1	0	0	1	1	1	1	1	1	0	0	0	0	0	0	1	2	0	0	0	0	0	2	0	2	1	2	2	0	2	1	1	1	0	2	0	1	1	1	0	0	0	1	0	0	0	2	0
310	1	2	0	0	0	0	2	2	1	0	1	0	0	0	0	0	0	1	2	0	2	0	0	2	0	0	2	0	0	2	1	0	1	2	0	2	1	0	2	2	0	2	1	2	1	0	0	1	1
311	0	1	0	0	0	0	1	1	2	2	0	0	1	1	0	0	0	2	0	1	1	0	1	1	1	1	2	1	1	0	1	1	1	2	1	2	1	0	0	0	0	0	0	1	0	0	0	2	0
312	1	0	0	0	0	0	1	1	1	1	1	0	0	0	0	0	0	0	1	1	2	0	1	1	0	1	2	0	0	2	0	0	0	2	0	2	1	1	0	0	0	0	0	1	0	1	0	2	0
313	0	2	1	0	0	0	0	1	2	1	0	0	1	1	0	0	1	0	2	0	2	0	2	0	1	1	1	1	1	1	2	0	0	1	2	2	2	0	2	2	0	0	0	1	0	1	0	2	0
314	0	0	0	0	1	1	1	2	2	1	0	0	0	0	0	1	2	1	1	0	2	0	0	2	0	0	2	0	0	2	0	1	1	1	1	1	2	1	0	0	1	0	1	2	1	0	0	2	0
315	0	0	0	0	1	1	0	0	2	2	0	0	0	0	0	0	1	1	2	1	2	0	0	2	0	2	0	1	1	0	1	0	0	2	0	2	2	0	0	0	0	0	0	2	0	1	0	1	1
316	1	2	0	0	0	0	1	1	1	1	0	0	0	0	0	0	1	1	1	0	1	0	0	2	0	1	2	0	0	2	1	1	1	1	1	1	2	0	2	2	0	0	0	2	0	0	0	1	2
317	0	1	0	0	0	0	0	1	2	1	0	0	1	0	0	0	2	0	2	0	2	1	0	2	0	2	0	1	2	0	1	2	1	2	0	2	1	0	2	1	1	0	0	2	0	1	0	2	0
318	0	2	1	0	0	0	2	2	1	1	0	1	1	1	0	0	1	1	1	1	1	0	0	2	0	1	1	0	1	1	1	0	1	0	1	1	1	0	0	0	1	0	0	1	1	0	0	0	2
319	1	1	0	0	0	0	0	0	2	2	0	2	2	2	0	0	1	1	1	1	1	0	1	1	1	1	1	1	2	1	0	1	1	0	1	1	1	0	0	0	0	0	0	2	1	1	0	2	0
320	1	1	0	0	0	0	0	1	2	1	0	0	1	0	0	0	2	1	1	0	2	0	1	1	1	1	1	1	1	1	1	1	0	2	0	2	1	0	0	0	0	0	0	1	0	0	1	0	1
321	1	2	0	0	0	0	2	2	1	1	1	0	0	0	0	0	0	2	0	1	2	0	0	2	0	1	2	0	0	2	1	1	1	1	1	1	2	1	0	0	0	0	0	1	0	1	0	2	1
322	1	1	0	0	0	0	1	1	0	0	1	0	1	1	0	0	1	0	2	0	2	0	0	2	0	1	1	0	0	2	0	1	1	2	0	2	2	0	1	1	1	0	0	1	0	0	0	2	1
323	1	2	0	0	0	0	2	2	0	0	0	1	1	0	0	1	0	2	0	2	0	0	0	2	0	2	1	0	1	0	1	1	2	0	1	1	2	0	1	1	0	0	0	1	0	0	0	1	0
324	1	2	1	0	0	0	0	0	2	2	0	1	2	1	0	0	1	2	1	0	1	0	0	2	0	0	1	1	2	1	0	0	0	1	1	1	1	1	0	0	0	1	1	2	1	1	0	1	1
325	0	1	0	0	0	0	2	2	1	1	1	1	1	0	0	1	1	0	2	0	1	0	2	0	0	0	2	0	0	2	1	0	1	0	1	1	1	0	1	0	1	0	0	1	0	0	0	2	1
326	1	1	0	0	0	0	2	2	1	0	1	1	1	1	0	0	1	0	2	0	2	0	0	2	0	1	0	1	1	0	1	1	2	0	2	0	1	0	0	0	0	0	0	2	0	0	0	0	2
327	0	1	0	0	0	0	1	1	2	2	0	1	1	1	0	0	1	1	1	2	1	0	1	1	1	1	2	0	0	2	0	0	1	1	1	1	1	0	2	2	0	0	1	2	1	1	0	0	1
328	0	1	0	0	1	1	0	1	1	1	1	0	1	0	0	0	2	1	1	0	2	0	0	2	0	2	1	0	0	2	1	2	2	0	2	0	1	0	0	0	0	1	1	2	1	1	0	2	0
329	1	1	0	0	0	0	2	2	0	0	1	2	2	1	0	0	1	1	1	1	1	0	0	2	0	2	2	1	1	0	1	1	2	1	2	2	1	2	0	0	0	0	0	1	1	0	0	1	0
330	0	1	1	1	1	2	0	0	2	2	0	0	0	0	0	0	1	2	0	1	1	0	0	2	0	2	1	1	0	1	2	1	1	1	1	2	1	0	2	2	0	0	0	1	0	0	0	1	1
331	1	0	0	0	1	1	1	1	1	1	2	0	0	0	0	0	2	0	2	1	2	0	0	2	0	0	2	0	0	1	2	2	1	1	1	1	1	0	2	1	1	0	0	2	0	1	0	1	1
332	0	2	0	0	0	0	0	1	2	1	0	0	0	0	0	0	0	0	2	0	1	0	0	2	0	0	2	1	1	2	0	1	1	0	2	1	1	0	2	2	0	1	1	1	1	0	0	2	0
333	0	0	0	0	0	0	0	0	2	2	0	0	0	0	0	0	2	2	0	1	1	0	0	2	0	0	2	0	0	2	2	1	1	1	1	1	1	0	0	0	0	1	1	1	1	0	0	2	0
334	1	1	0	0	0	0	0	0	2	2	0	1	1	0	0	1	1	1	1	1	2	1	0	2	0	2	1	1	0	1	2	0	2	1	2	1	1	1	0	0	0	0	0	1	0	0	0	2	0
335	0	0	0	0	0	0	1	1	2	1	0	0	0	0	0	0	1	2	0	1	1	0	0	2	0	0	1	1	1	1	1	2	2	0	2	1	2	0	1	1	1	1	1	2	0	0	0	1	0
336	1	1	0	0	0	0	0	0	2	2	0	0	1	1	0	0	1	0	1	0	2	0	1	1	0	0	1	1	2	0	1	0	1	1	0	2	2	0	2	2	1	0	0	1	0	0	0	2	1
337	1	2	0	0	0	0	2	2	0	0	0	1	2	1	0	1	1	0	2	0	2	0	1	1	1	1	2	0	1	0	1	1	1	0	2	0	1	0	1	1	0	0	0	0	0	0	0	2	0
338	0	2	0	0	0	0	2	2	1	0	0	0	1	1	0	0	1	0	2	0	2	0	1	1	0	2	1	0	0	1	2	1	1	1	0	2	1	1	1	1	0	1	1	2	1	0	0	2	0
339	0	1	0	0	0	0	1	2	2	1	0	0	2	2	0	0	2	2	0	2	2	0	1	2	0	0	1	0	0	2	0	1	1	0	2	0	1	0	1	0	1	0	0	1	0	0	0	0	2
340	0	1	0	0	0	0	1	1	1	1	1	0	1	1	0	0	1	0	2	0	1	0	0	2	0	1	2	1	1	1	2	0	0	1	1	1	1	1	0	0	0	0	0	2	1	1	0	1	1
341	1	2	0	0	0	0	0	1	2	1	0	0	2	2	0	0	1	1	1	1	2	0	0	2	0	1	1	1	2	0	1	0	0	1	1	1	1	0	0	0	0	0	0	2	0	0	0	2	0
342	0	1	0	0	0	0	1	2	1	0	1	0	1	1	0	0	1	0	2	1	2	0	0	2	0	1	0	0	1	0	0	1	1	2	0	2	1	1	0	0	0	0	0	2	0	0	0	1	1
343	0	1	0	0	0	0	0	0	2	2	0	1	2	1	0	1	1	0	2	0	2	2	0	2	0	1	1	1	1	1	0	1	0	2	1	2	1	0	2	2	0	0	0	2	1	0	0	2	1
344	0	2	0	0	0	0	1	1	2	2	1	0	1	1	0	0	2	1	1	0	2	0	1	1	0	1	2	0	1	1	1	0	1	1	0	2	1	0	1	0	1	1	1	2	2	2	0	0	1
345	1	2	0	0	0	0	1	1	2	2	0	0	0	0	0	0	2	1	1	0	2	0	1	1	0	1	1	0	1	0	1	2	1	2	0	2	1	0	1	1	0	0	0	1	0	1	0	0	2
346	0	1	0	0	1	1	1	1	2	2	0	0	0	0	0	0	1	1	1	1	1	0	1	1	0	0	1	0	1	0	0	0	1	0	1	1	1	1	0	0	0	1	0	1	0	1	0	0	2
347	1	2	0	0	0	0	2	2	1	1	1	0	0	0	0	0	0	1	1	0	1	0	1	1	0	1	2	1	1	2	1	1	0	2	0	2	1	1	0	0	0	1	1	2	1	0	0	1	0
348	0	2	0	0	0	0	1	1	1	1	1	1	2	1	0	1	1	1	1	0	1	0	0	2	0	1	1	0	0	2	0	0	0	2	0	2	2	0	1	1	0	0	0	2	0	1	0	1	0
349	1	0	0	0	1	1	2	2	1	1	1	1	1	0	0	0	1	0	1	2	1	0	1	1	1	0	2	0	0	2	1	0	1	2	0	2	2	0	1	1	0	0	1	2	1	1	0	1	2
350	0	0	0	0	1	1	0	0	2	2	0	0	2	1	1	0	1	0	2	0	2	0	0	2	0	2	2	0	0	1	2	0	1	1	1	1	1	1	0	0	0	0	0	2	1	1	0	2	1
351	1	2	0	0	0	0	1	1	1	1	1	1	2	1	0	1	2	0	1	0	1	0	0	2	0	0	1	1	1	1	1	2	2	0	1	1	1	0	1	1	0	0	0	2	2	1	0	0	1
352	0	1	0	0	1	1	1	1	1	1	0	1	1	0	1	0	0	2	0	1	2	0	0	2	0	1	2	0	0	1	1	0	2	1	0	2	1	1	0	0	0	0	0	2	2	0	0	1	0
353	1	1	2	0	0	0	1	2	1	1	0	0	2	2	0	0	2	0	2	0	2	0	0	2	0	1	1	0	1	1	1	2	1	2	0	2	1	0	2	2	0	1	0	0	1	1	0	0	2
354	0	0	0	0	1	1	1	1	1	1	1	1	2	1	0	1	0	2	0	1	0	1	0	2	0	1	1	0	0	1	2	0	1	0	0	2	1	0	0	0	0	2	2	2	2	1	0	2	0
355	0	0	0	0	0	0	2	2	0	0	2	1	1	1	0	0	2	0	2	0	2	0	0	2	0	0	2	0	0	2	0	1	1	1	1	1	1	0	1	1	0	0	0	1	1	0	0	1	1
356	0	1	0	0	0	0	1	1	1	1	0	1	2	1	0	0	2	0	1	0	1	0	0	2	0	1	1	0	0	1	0	1	1	0	0	2	2	0	0	0	0	1	1	1	1	1	0	0	1
357	0	0	0	0	0	0	2	2	0	0	0	0	0	0	0	0	1	0	2	0	2	0	0	2	0	1	2	1	1	2	1	1	0	2	0	2	2	0	1	1	1	0	0	2	0	0	0	0	2
358	1	1	0	0	0	0	1	2	1	0	1	0	1	1	0	0	2	0	2	0	2	0	1	1	1	2	0	0	1	1	0	0	0	2	0	2	1	0	0	0	0	1	1	2	0	1	0	2	0
359	1	2	0	0	0	0	1	1	2	2	1	0	1	1	0	0	1	1	1	1	1	0	0	2	0	2	0	0	0	1	1	1	0	1	1	1	2	0	1	1	0	0	0	2	1	0	1	2	0
360	0	1	0	0	1	1	2	2	1	1	0	1	1	0	0	0	1	2	1	0	1	0	0	2	0	1	2	1	1	0	1	1	1	2	0	2	1	0	0	0	0	1	0	1	1	0	0	2	1
361	1	2	0	0	0	0	2	2	1	1	0	0	0	0	0	0	1	0	2	0	1	0	0	2	0	2	2	0	0	2	0	1	1	1	1	1	2	0	0	0	0	1	1	1	1	1	0	1	1
362	0	1	0	0	0	0	2	2	1	1	1	0	0	0	0	0	1	1	1	1	1	0	0	2	0	0	1	1	1	1	0	0	1	2	1	2	1	0	1	0	1	0	0	0	0	0	0	0	2
363	1	1	0	0	0	0	1	1	1	1	1	1	1	0	0	0	2	0	2	0	2	0	0	2	0	0	0	0	0	1	1	2	2	0	2	1	1	1	1	0	1	1	1	2	0	1	0	0	2
364	1	2	1	0	0	0	0	1	2	1	1	0	1	0	1	0	1	1	1	0	1	0	0	2	0	0	1	1	1	1	0	2	1	2	0	2	1	0	0	0	0	1	1	2	1	0	0	0	2
365	0	1	0	0	0	0	1	1	0	0	0	0	0	0	0	0	2	0	2	0	2	0	0	2	0	1	1	0	0	2	0	0	1	2	0	2	1	0	0	0	0	0	1	2	1	1	0	2	0
366	0	1	0	0	0	0	1	1	2	1	0	1	1	0	0	1	2	0	2	1	2	0	1	1	0	1	2	0	0	2	0	0	0	2	0	2	2	0	0	0	0	1	1	1	1	2	0	1	1
367	0	1	1	0	0	0	1	1	2	2	0	0	0	0	0	0	0	2	0	1	1	0	1	1	1	1	1	1	1	1	2	1	2	0	1	2	1	1	1	1	1	1	1	2	1	0	0	1	1
368	1	2	0	0	0	0	2	2	0	0	0	0	1	1	0	0	1	1	1	0	1	0	0	2	0	2	1	0	0	1	1	2	2	0	2	0	2	0	0	0	0	0	0	1	0	0	0	1	1
369	0	2	0	0	0	0	0	1	1	0	0	0	1	1	0	0	1	0	2	0	2	0	1	1	1	1	2	0	0	2	1	1	2	2	0	2	1	1	1	1	0	0	0	2	0	0	0	0	1
370	0	2	0	0	0	0	0	0	2	1	0	1	1	0	0	1	1	0	1	0	2	0	0	2	0	0	2	0	0	2	0	0	0	2	0	2	2	0	0	0	0	0	0	2	1	1	0	2	0
371	0	1	2	0	0	0	2	2	1	1	0	1	1	1	0	0	2	0	2	1	1	1	0	2	0	0	2	2	2	1	1	1	1	2	2	1	1	0	0	0	0	0	0	2	0	2	0	1	1
372	1	1	0	0	0	0	2	2	1	0	1	1	1	0	0	1	0	0	1	1	1	0	0	2	0	1	2	0	1	1	1	2	2	0	2	1	1	1	0	0	0	0	0	1	0	1	0	1	0
373	0	2	0	0	0	0	1	1	1	1	0	0	0	0	0	0	1	0	2	1	2	0	1	1	0	2	1	0	2	0	0	0	0	2	0	2	2	0	0	0	0	1	1	2	1	0	0	1	1
374	0	2	0	0	0	0	1	1	1	1	0	0	1	1	0	0	2	1	2	1	2	0	0	2	0	1	2	0	0	2	1	0	0	2	0	2	2	0	2	2	1	0	0	1	0	0	0	2	1
375	0	1	0	0	0	0	0	0	2	2	0	0	1	0	0	0	0	2	1	0	2	0	0	2	0	2	2	0	0	1	1	0	1	1	1	1	1	0	1	0	1	0	0	2	2	0	0	1	1
376	1	2	0	0	0	0	1	1	1	1	1	0	2	1	1	0	0	0	2	1	2	0	0	2	0	1	1	0	0	1	0	1	1	1	1	1	0	0	2	1	1	1	1	2	0	2	0	2	0
377	0	2	1	0	0	0	0	1	2	1	0	0	1	0	1	0	2	1	1	1	2	1	0	2	0	1	0	0	0	1	1	0	1	0	1	1	2	0	0	0	0	0	0	0	0	0	0	0	2
378	0	1	0	0	0	0	1	2	1	0	1	0	0	0	0	0	0	2	0	1	0	0	0	2	0	1	2	2	1	1	1	0	1	1	1	1	1	0	1	1	0	0	0	2	0	0	0	0	2
379	0	1	0	0	0	0	1	1	2	1	0	0	0	0	0	0	0	1	1	1	1	0	1	1	0	2	2	0	0	1	1	1	1	1	0	2	1	0	2	1	1	0	0	2	1	0	0	1	1
380	0	2	0	0	0	0	2	2	0	0	2	0	1	1	0	0	0	1	1	1	2	0	0	2	0	0	2	0	0	2	0	1	1	1	0	2	2	0	0	0	0	1	0	0	1	0	0	1	1
381	0	0	0	0	1	1	2	2	0	0	0	0	0	0	0	0	0	0	2	0	1	0	0	2	0	1	1	0	1	0	1	0	0	1	1	1	1	1	0	0	0	0	0	2	1	1	0	2	0
382	0	0	0	0	1	1	1	1	1	0	1	1	2	1	0	1	1	1	1	1	2	0	0	2	0	1	2	0	0	2	0	2	1	2	0	2	1	1	0	0	0	1	1	2	0	0	0	0	2
383	1	2	0	0	0	0	1	1	2	2	0	0	0	0	0	0	1	1	1	0	2	0	0	2	0	2	2	2	1	1	1	0	2	1	2	1	2	0	0	1	0	1	1	2	1	1	0	1	1
384	0	2	0	0	0	0	1	2	2	1	0	0	0	0	0	1	0	2	0	1	1	0	0	2	0	1	1	0	2	0	0	1	0	1	1	1	2	0	2	2	0	1	1	1	0	0	0	0	2
385	0	1	0	0	0	0	1	2	1	0	1	0	1	0	1	0	1	1	1	0	2	0	1	1	1	1	1	2	2	2	0	1	1	1	1	2	1	0	2	2	0	0	0	1	0	0	0	0	2
386	1	2	0	0	0	0	2	2	0	0	1	0	0	0	0	0	1	1	1	1	1	1	0	2	0	1	1	0	0	1	0	1	1	0	1	1	1	0	1	0	1	0	0	2	2	0	0	1	1
387	1	2	0	0	0	0	1	1	2	1	0	0	1	0	0	0	0	0	2	0	2	0	0	2	0	1	2	0	0	2	0	0	1	0	1	1	1	0	0	0	0	0	0	1	0	0	0	1	1
388	1	0	0	0	0	0	2	2	1	1	0	0	2	0	1	0	0	0	1	1	1	0	0	2	0	1	2	0	0	1	2	0	1	0	1	2	1	0	0	0	0	0	0	2	0	0	0	0	2
389	1	2	1	0	0	0	1	1	2	2	0	0	0	0	0	0	0	2	0	1	2	0	0	2	0	0	1	1	2	0	1	0	1	2	0	2	1	0	0	0	0	1	1	1	1	0	0	0	2
390	1	1	0	0	0	0	2	2	0	0	2	1	1	0	0	0	1	1	0	2	1	0	0	2	0	2	1	2	2	1	2	2	1	0	1	1	2	0	1	1	0	1	0	0	2	1	0	2	0
391	0	1	0	0	1	1	2	2	0	0	0	0	0	0	0	0	2	0	2	1	2	0	0	2	0	2	2	2	2	2	0	0	0	2	0	2	1	1	0	0	0	0	0	1	0	0	0	2	1
392	1	1	0	0	0	0	2	2	2	2	0	0	0	0	0	0	1	2	0	1	1	0	0	2	0	2	1	0	1	1	0	1	2	1	1	2	1	0	2	1	1	0	0	2	0	0	0	1	1
393	1	1	0	0	0	0	2	2	1	1	1	0	1	1	0	0	0	2	1	0	2	0	1	1	0	1	2	0	0	2	0	1	1	2	1	2	1	0	1	0	1	0	0	2	0	1	1	1	1
394	0	1	0	0	1	1	0	0	2	2	0	0	2	0	1	0	1	0	2	0	2	0	0	2	0	0	1	1	1	1	0	2	1	1	0	2	1	1	1	1	0	0	0	2	1	0	0	2	0
395	0	0	0	0	0	0	1	1	2	1	0	0	0	0	0	0	2	0	2	1	2	0	0	2	0	1	1	0	1	2	0	1	1	1	1	1	1	0	0	0	0	0	1	1	1	0	0	1	1
396	1	1	0	0	0	0	0	1	2	1	0	0	0	0	0	0	1	1	1	1	2	0	0	2	0	2	2	0	0	2	1	0	1	1	1	2	1	1	0	0	0	1	0	1	0	0	0	1	1
397	1	2	0	0	0	0	0	0	2	1	0	0	1	0	1	0	2	0	1	0	1	1	0	2	0	0	1	1	2	1	0	1	2	0	1	2	0	0	1	1	0	0	0	2	0	0	0	0	2
398	0	1	0	0	0	0	1	2	0	0	1	2	2	0	1	1	0	1	1	1	2	0	1	1	1	0	2	0	0	2	0	0	1	1	1	2	2	1	0	0	0	0	0	1	0	0	0	1	0
399	1	0	0	0	0	0	0	1	2	1	0	1	1	0	0	0	1	0	2	0	2	0	0	2	0	1	0	1	1	1	1	0	0	2	0	2	1	1	0	0	0	0	0	2	1	0	0	1	1
400	1	1	0	0	0	0	1	1	0	0	0	0	1	1	0	0	1	2	1	0	1	0	1	1	1	1	1	0	0	1	0	1	1	0	2	1	1	1	0	0	0	0	0	2	0	2	0	2	0
401	0	1	0	0	0	0	1	2	2	1	0	0	0	0	0	0	1	0	2	0	2	0	0	2	0	1	1	1	2	0	1	0	0	1	0	2	1	0	2	1	1	0	0	2	0	1	0	0	2
402	0	2	1	0	0	0	2	2	0	0	1	0	1	1	0	0	1	1	1	1	1	0	0	2	0	1	1	1	1	1	1	1	2	0	1	1	0	0	2	2	1	0	0	2	1	1	0	1	1
403	1	1	0	0	0	0	1	1	1	1	1	1	1	2	0	0	2	0	2	0	2	0	0	2	0	2	1	1	2	1	0	0	1	2	0	2	1	0	1	1	0	0	0	1	0	1	0	2	0
404	1	1	0	0	0	0	2	2	0	0	0	0	1	1	0	0	1	0	2	0	2	0	0	2	0	1	1	1	1	1	1	0	1	2	0	2	2	0	0	0	0	1	1	2	2	1	0	1	1
405	0	1	0	0	0	0	2	2	1	1	0	1	1	0	0	1	2	2	0	1	1	0	2	0	1	1	2	0	0	2	0	0	1	0	1	1	1	1	0	0	0	0	0	2	1	1	0	2	1
406	0	2	0	0	0	0	2	2	1	1	0	0	0	0	0	0	2	2	0	1	1	0	0	2	0	0	2	0	0	2	1	1	2	0	1	1	2	0	0	0	0	1	1	1	1	2	0	1	1
407	0	1	0	0	0	0	1	1	1	1	0	0	0	0	0	0	1	1	1	1	1	1	0	2	0	0	1	0	1	1	0	0	1	0	2	0	1	0	1	1	0	0	0	1	0	0	0	2	1
408	0	1	0	0	0	0	1	2	0	0	1	0	1	1	0	0	1	0	2	1	2	0	0	2	0	1	1	0	1	0	1	0	0	2	1	1	0	0	2	2	0	0	0	1	0	0	0	1	1
409	1	2	0	0	1	1	0	1	2	1	0	1	2	2	0	0	1	2	0	1	2	0	1	1	0	2	1	0	2	0	0	0	0	2	1	1	0	1	1	1	0	0	0	2	0	0	0	2	1
410	1	1	0	0	1	1	1	1	1	1	1	1	1	0	0	0	1	1	1	0	1	0	0	2	0	1	1	0	0	2	0	1	1	1	1	1	0	0	1	1	0	1	1	1	1	2	0	2	0
411	0	0	0	0	0	0	0	1	2	2	0	1	2	1	0	0	2	1	1	1	2	0	1	1	1	1	2	1	1	1	1	1	1	2	0	2	2	0	0	0	0	0	0	1	1	0	0	1	1
412	0	1	0	0	0	0	2	2	1	1	0	0	1	0	0	0	2	0	2	0	2	0	0	2	0	1	1	0	0	1	0	0	1	1	1	1	1	0	1	1	0	0	0	2	1	0	0	1	1
413	1	2	0	0	0	0	2	2	0	0	1	1	1	0	0	1	1	1	1	0	1	0	0	2	0	2	1	0	0	1	2	1	1	2	1	2	1	0	0	0	0	1	0	1	1	1	0	1	1
414	0	1	0	0	0	0	1	1	1	1	0	0	1	1	0	0	0	1	2	0	2	0	1	1	0	0	0	1	2	0	1	1	0	1	1	2	2	0	1	1	0	0	0	2	1	0	0	0	1
415	0	2	0	0	0	0	2	2	0	0	0	1	2	1	0	0	1	1	1	1	1	0	0	2	0	2	2	0	0	2	1	1	1	1	0	2	2	0	2	2	1	0	0	1	0	0	0	2	1
416	0	1	0	0	0	0	1	1	1	1	0	1	1	0	0	1	0	1	1	0	0	0	0	2	0	1	1	0	0	1	1	1	0	2	0	2	2	0	0	0	0	0	0	1	1	0	0	1	1
417	0	1	1	0	0	0	1	2	0	0	1	0	1	1	0	0	0	0	2	0	1	0	0	2	0	2	1	0	1	1	0	0	0	2	0	2	2	0	2	2	0	0	0	2	0	0	0	2	0
418	0	2	1	0	1	1	1	1	2	2	0	1	2	1	0	0	0	0	2	0	2	0	1	1	1	0	1	0	0	1	2	1	2	1	1	2	1	0	0	0	0	0	0	2	0	2	0	1	1
419	1	2	0	0	0	0	1	1	1	1	0	0	0	0	0	0	2	1	2	0	1	0	0	2	0	1	2	0	0	1	1	1	1	2	0	2	1	0	0	0	0	1	0	1	1	0	0	1	1
420	0	2	0	0	0	0	0	0	2	2	0	0	0	0	0	0	1	1	1	0	1	0	0	2	0	2	0	1	1	0	1	0	1	2	0	2	1	0	0	0	0	1	1	2	1	2	0	2	1
421	1	0	0	0	1	1	2	2	1	1	1	0	1	0	0	0	0	2	0	0	1	0	1	1	1	2	2	0	0	2	0	0	2	1	0	2	2	0	1	1	0	0	0	2	1	0	0	0	0
422	1	1	0	0	0	0	0	0	2	1	0	0	0	0	0	0	0	0	1	0	2	0	0	2	0	2	2	0	0	2	1	0	1	1	1	1	2	0	1	1	1	1	1	2	1	1	0	1	1
423	1	1	0	0	0	0	1	1	1	1	1	0	0	0	0	0	2	2	0	2	0	0	0	2	0	2	1	0	2	0	0	1	1	2	0	2	2	1	0	0	0	1	1	1	0	0	0	1	1
424	0	1	0	0	0	0	1	2	1	0	1	0	2	1	1	0	2	2	0	1	1	0	1	1	1	1	1	0	0	2	0	0	1	0	1	1	1	0	1	1	0	0	0	2	2	1	0	1	1
425	1	1	1	0	0	0	1	1	1	1	0	0	1	1	0	0	1	1	1	1	1	0	0	2	0	1	2	1	1	1	2	1	0	1	1	1	1	0	1	1	0	0	0	2	1	1	0	0	2
426	1	1	0	0	1	1	1	1	2	2	1	0	0	0	0	0	0	2	0	1	0	1	0	2	0	2	1	0	1	2	0	0	2	0	2	1	2	0	1	1	0	0	0	2	0	2	0	0	2
427	1	1	1	1	0	1	2	2	1	1	1	0	0	0	0	0	2	1	1	0	2	0	0	2	0	0	1	0	0	1	2	1	1	0	2	0	2	0	2	2	0	0	0	0	0	0	0	2	0
428	1	1	0	0	1	1	2	2	1	1	0	0	0	0	0	0	2	0	2	0	2	0	0	2	0	0	2	1	1	2	1	0	1	1	1	1	0	1	1	1	0	0	0	2	1	0	0	1	1
429	1	1	0	0	0	0	2	2	0	0	1	0	0	0	0	0	0	0	2	1	2	0	0	2	0	2	1	1	1	1	0	0	2	1	0	2	2	0	0	0	0	1	1	2	1	2	0	2	1
430	0	2	0	0	0	0	0	0	2	2	0	0	1	0	0	0	2	2	0	1	2	0	0	2	0	0	2	0	0	2	1	1	1	2	0	2	2	0	1	1	0	1	1	1	1	1	0	0	2
431	1	1	1	0	1	1	2	2	2	2	0	0	1	1	0	0	2	0	2	0	2	0	0	2	0	0	2	0	0	1	2	0	1	2	1	2	2	0	1	1	0	0	0	1	0	0	0	0	2
432	1	1	1	1	0	1	1	2	2	1	0	0	0	0	0	0	1	1	1	1	2	0	0	2	0	2	1	0	0	2	1	1	1	2	0	2	1	0	1	1	0	1	1	2	1	2	0	1	0
433	0	1	0	0	0	0	2	2	1	1	1	1	2	2	0	0	0	1	1	2	1	0	0	2	0	2	2	0	0	1	1	1	1	1	1	2	1	0	0	0	0	0	0	2	1	0	0	0	2
434	0	1	2	0	0	0	0	0	1	1	0	1	1	0	0	0	2	0	1	0	1	0	1	1	1	0	0	1	2	0	1	0	1	2	0	2	1	0	0	0	0	0	0	1	0	1	0	2	1
435	0	1	0	0	0	0	0	0	2	2	0	0	2	2	0	0	0	1	2	1	2	0	0	2	0	0	1	1	2	1	0	0	0	1	1	1	1	0	2	2	0	1	1	2	1	1	0	2	1
436	0	1	1	1	0	1	2	2	2	1	0	1	2	2	0	0	0	1	0	0	0	0	0	2	0	1	1	1	1	1	2	0	0	2	2	1	2	0	0	0	0	0	0	1	0	0	0	2	0
437	0	2	0	0	0	0	2	2	1	1	1	0	0	0	0	0	0	0	2	0	2	0	0	2	0	0	1	0	1	1	0	0	0	2	1	2	0	1	0	0	0	0	0	1	0	1	0	1	1
438	0	2	0	0	0	0	1	2	2	1	0	2	2	0	0	1	2	0	2	0	2	0	1	1	0	1	1	0	0	2	1	1	1	1	0	2	2	0	2	2	0	1	0	0	1	0	0	1	1
439	1	1	0	0	1	1	1	1	1	1	0	1	1	0	0	0	1	2	0	1	2	0	0	2	0	1	2	1	1	1	2	0	1	0	1	1	2	0	2	2	0	1	1	1	1	0	0	1	1
440	1	0	0	0	1	1	1	1	2	2	0	0	1	0	0	0	1	2	0	1	2	0	1	1	1	1	2	1	1	1	2	1	0	2	0	2	2	0	0	0	0	1	0	1	1	1	0	2	1
441	0	0	0	0	2	2	1	2	1	0	0	1	1	1	0	0	2	2	0	1	1	0	0	2	0	0	2	0	0	2	0	0	0	2	0	2	1	0	1	1	0	0	0	2	0	0	0	1	1
442	1	1	0	0	0	0	2	2	1	1	0	0	1	1	0	0	1	0	2	1	2	0	1	1	0	2	2	0	0	2	1	1	1	1	1	2	0	0	1	1	0	0	0	2	1	0	0	0	0
443	0	0	0	0	1	1	2	2	1	1	1	0	0	0	0	1	1	0	1	0	2	0	0	2	0	2	1	0	1	0	0	1	0	2	0	2	2	0	0	0	0	1	1	2	0	0	0	0	2
444	0	1	0	0	0	0	1	1	2	2	0	2	2	2	0	0	1	1	1	0	1	0	0	2	0	1	2	0	0	1	1	1	1	1	1	1	2	0	1	1	0	0	0	0	0	0	0	1	1
445	1	0	0	0	0	0	2	2	1	1	0	0	0	0	0	0	1	0	1	0	2	0	0	2	0	1	1	1	2	0	1	2	1	2	0	2	1	0	1	1	0	1	1	2	0	0	0	2	1
446	0	2	0	0	0	0	1	2	2	1	0	1	2	1	1	0	2	2	0	2	2	0	0	2	0	1	0	0	0	1	1	0	1	0	1	1	2	0	0	0	0	0	0	1	0	0	1	1	0
447	0	2	1	0	0	0	1	1	1	1	1	0	1	1	0	0	2	1	2	1	2	0	0	2	0	1	2	1	1	1	1	0	0	2	0	2	2	0	0	0	0	1	1	2	0	1	0	1	1
448	1	1	1	1	1	2	1	2	1	0	1	0	1	1	0	0	1	1	1	0	1	0	1	1	0	1	0	0	1	1	0	0	1	0	1	2	2	0	0	1	0	0	0	2	0	1	0	1	1
449	0	0	0	0	0	0	1	1	2	2	0	0	0	0	0	0	1	0	2	0	2	0	0	2	0	0	0	0	0	0	1	0	0	2	0	2	1	0	1	1	0	1	0	1	1	0	0	2	2
450	1	1	0	0	1	1	2	2	1	1	1	0	0	0	0	0	0	2	0	1	0	0	1	1	0	0	0	1	1	1	1	1	1	1	2	1	2	1	0	0	0	0	0	2	0	0	0	0	2
451	1	1	0	0	1	1	1	2	1	0	1	0	0	0	0	0	2	1	1	1	2	0	0	2	0	1	2	0	0	2	2	1	0	1	1	2	2	0	0	1	0	0	0	1	1	0	0	0	2
452	0	1	0	0	1	1	1	1	1	0	1	0	0	0	0	1	1	1	1	0	1	0	0	2	0	1	1	0	0	1	2	0	0	2	0	2	1	0	0	0	0	1	0	1	1	0	0	0	2
453	0	0	0	0	1	1	1	1	2	2	0	0	0	0	0	0	1	2	0	0	0	0	1	1	0	1	0	0	1	1	0	0	1	1	0	2	1	0	0	0	0	1	1	2	1	2	0	2	0
454	1	0	0	0	1	1	0	0	2	2	0	0	1	1	0	0	2	1	1	1	2	0	0	2	0	2	1	1	2	1	0	0	1	1	1	2	1	1	1	1	1	0	0	2	1	1	0	1	1
455	1	1	0	0	0	0	2	2	1	1	1	0	0	0	0	0	2	0	2	0	2	0	0	2	0	0	1	1	1	1	1	1	1	1	1	1	1	1	1	0	1	1	1	2	1	1	0	1	1
456	1	1	0	0	0	0	1	2	2	0	0	0	0	0	0	0	1	2	0	1	2	0	0	2	0	2	0	1	1	1	1	0	1	1	0	2	2	0	0	0	0	1	1	2	1	0	0	2	0
457	0	1	0	0	0	0	1	2	2	1	0	0	1	1	0	0	1	0	1	1	1	0	0	2	0	1	1	0	0	1	0	1	1	1	0	2	0	0	1	1	0	0	0	1	0	1	0	1	0
458	0	1	0	0	0	0	1	1	1	1	1	0	0	0	0	0	0	1	1	0	1	0	2	0	1	1	1	1	2	0	1	0	1	1	0	2	2	0	0	0	0	0	0	1	0	1	0	2	1
459	0	1	0	0	0	0	2	2	1	0	1	1	1	0	0	1	2	0	2	0	2	0	0	2	0	1	1	0	1	1	0	0	1	1	0	2	1	0	1	1	0	0	0	2	0	0	0	2	1
460	0	2	0	0	1	1	1	1	1	1	0	1	1	0	0	0	1	2	0	1	1	0	0	2	0	2	1	2	2	2	0	1	0	2	1	2	1	0	2	2	0	1	1	1	1	2	0	0	2
461	0	2	0	0	0	0	1	2	1	0	0	1	1	0	1	0	1	1	1	1	1	0	1	1	1	1	1	0	1	0	1	0	1	0	2	1	1	0	2	2	0	1	1	1	0	0	0	1	1
462	1	0	0	0	1	1	1	1	1	0	0	1	1	0	0	1	0	1	0	1	0	0	0	2	0	1	1	1	2	0	1	0	2	1	2	1	1	0	1	1	0	1	1	2	1	2	0	1	0
463	0	1	0	0	1	1	2	2	0	0	0	0	0	0	0	0	1	0	2	1	2	0	0	2	0	1	1	2	2	2	0	0	1	2	0	2	1	0	0	0	0	0	0	1	1	1	0	2	0
464	0	1	0	0	1	1	1	1	2	2	0	0	0	0	0	0	0	0	2	0	2	0	0	2	0	1	2	0	0	2	0	2	2	2	0	2	0	2	0	0	0	0	0	2	0	1	0	0	2
465	1	1	0	0	0	0	2	2	0	0	1	0	0	0	0	0	1	0	1	1	1	0	1	1	0	2	2	1	1	1	1	0	2	0	2	1	1	0	1	1	0	0	0	0	0	0	0	2	0
466	1	0	0	0	2	2	1	1	2	2	0	0	1	1	0	0	1	0	1	0	2	0	0	2	0	0	2	0	0	2	1	0	0	2	0	2	0	0	1	1	0	1	1	1	1	1	0	2	0
467	0	0	0	0	0	0	1	1	2	0	0	0	0	0	0	0	0	0	2	0	1	1	0	2	0	0	1	0	1	1	1	0	0	2	0	2	0	0	1	0	1	1	1	2	1	2	0	2	0
468	0	1	0	0	0	0	1	1	2	1	0	0	0	0	0	0	1	0	1	2	1	0	0	2	0	2	2	0	1	1	0	1	1	1	0	2	2	0	1	1	0	0	0	2	0	0	0	2	0
469	0	2	1	0	0	0	1	1	1	1	1	0	1	1	0	0	0	0	2	1	2	0	0	2	0	2	2	0	0	2	0	0	0	2	0	2	1	0	0	0	0	1	0	0	1	1	0	2	0
470	0	1	0	0	0	0	2	2	1	1	1	0	0	0	0	0	2	2	1	0	2	0	1	1	1	1	1	0	0	1	1	0	0	2	1	2	0	0	2	2	0	1	1	1	1	2	0	2	2
471	1	1	0	0	1	1	2	2	1	1	1	0	1	1	0	0	1	1	1	1	1	0	1	1	0	1	2	1	1	1	2	1	2	1	1	1	2	0	0	0	0	0	0	2	1	1	0	2	1
472	1	0	0	0	0	0	2	2	1	1	1	0	0	0	0	0	1	1	1	0	1	0	0	2	0	1	1	0	1	0	1	0	1	2	1	2	2	0	1	1	0	0	0	2	0	0	0	2	0
473	1	2	0	0	0	0	2	2	0	0	0	0	0	0	0	0	1	0	2	0	2	0	0	2	0	0	0	0	0	1	1	1	1	2	1	2	0	0	2	2	1	2	2	2	1	1	0	2	2
474	1	0	0	0	0	0	0	0	2	2	0	0	0	0	0	0	1	1	1	1	1	0	1	1	1	1	1	0	0	1	0	1	1	1	1	1	1	0	1	1	0	0	0	1	0	0	0	2	0
475	0	1	0	0	0	0	0	1	1	0	1	0	1	0	0	0	1	1	1	1	2	0	0	2	0	1	0	2	2	0	2	0	0	2	1	2	1	0	1	1	0	1	0	1	2	1	0	1	1
476	0	0	0	0	0	1	1	2	2	0	0	1	2	1	0	0	1	1	1	0	1	0	0	2	0	1	1	0	2	0	0	0	1	0	2	0	0	0	2	2	1	1	1	2	2	1	0	0	2
477	0	2	0	0	0	0	1	1	2	2	0	0	0	0	0	0	0	2	0	1	0	0	0	2	0	0	1	0	2	0	0	0	0	2	1	2	1	0	1	1	0	1	0	0	2	0	0	2	1
478	0	0	0	0	0	0	2	2	1	0	0	0	0	0	0	0	0	1	1	1	2	0	0	2	0	0	0	0	1	1	0	0	1	1	0	2	1	0	0	0	0	0	0	1	1	0	0	0	2
479	1	1	0	0	0	0	1	1	0	0	1	1	1	0	0	0	1	1	1	1	1	0	0	2	0	0	2	1	1	0	1	2	2	1	1	2	2	0	1	1	1	0	0	2	1	1	0	0	1
480	1	1	0	0	0	0	1	1	0	0	0	0	1	1	0	0	2	1	1	1	1	0	0	2	0	0	1	1	2	0	1	1	1	1	1	2	2	0	1	1	1	1	1	2	0	0	0	1	2
481	1	1	0	0	1	1	0	1	1	1	1	0	0	0	0	0	1	1	1	2	1	0	0	2	0	1	2	0	0	2	2	0	0	1	1	1	2	0	1	1	0	0	0	1	0	1	0	2	0
482	0	1	0	0	1	1	0	1	2	1	0	0	0	0	0	0	0	0	1	1	2	0	1	1	1	1	0	1	2	0	1	0	1	0	2	0	1	1	1	0	2	0	0	2	0	1	0	0	2
483	1	1	0	0	1	1	1	1	2	2	0	0	0	0	0	0	1	2	1	0	1	0	0	2	0	2	0	1	2	0	1	2	1	0	2	0	0	0	1	1	0	1	0	1	0	0	0	2	1
484	1	1	0	0	0	0	2	2	1	1	0	0	1	1	0	0	1	0	2	0	2	0	0	2	0	2	1	0	1	1	1	0	0	2	0	2	1	1	0	0	0	1	1	1	0	0	0	0	2
485	1	1	2	0	0	0	2	2	0	0	0	0	0	0	0	0	1	0	2	0	2	1	0	2	0	2	0	0	1	1	0	1	1	2	0	2	1	0	1	1	0	0	0	1	0	0	0	2	0
486	0	1	0	0	0	0	2	2	1	1	1	0	0	0	0	0	1	0	2	0	2	0	0	2	0	0	2	0	0	2	0	0	0	2	2	1	1	0	0	0	0	0	0	1	0	0	0	1	1
487	0	0	0	0	0	0	0	0	1	1	0	2	2	1	0	0	2	0	2	0	2	0	0	2	0	1	1	0	1	1	0	0	1	1	1	2	0	1	1	1	0	1	1	2	1	2	0	2	1
488	1	1	1	0	0	0	0	1	2	1	0	1	1	0	0	1	2	1	1	0	2	1	0	2	0	1	2	0	0	2	0	0	0	2	0	2	1	1	1	1	1	1	1	2	1	1	0	1	1
489	1	1	0	0	0	0	1	2	2	0	0	0	2	1	0	0	1	1	1	1	1	0	0	2	0	1	1	0	0	1	0	0	0	2	1	2	1	1	0	0	0	0	0	2	0	2	0	1	1
490	1	1	0	0	0	0	2	2	1	1	1	0	0	0	0	0	1	1	1	0	1	0	0	2	0	1	2	0	0	2	0	0	2	1	2	1	1	0	0	0	0	0	0	1	0	0	0	0	2
491	0	0	0	0	0	0	1	1	1	1	0	1	2	2	0	0	1	1	1	1	1	1	0	2	0	0	1	0	1	1	0	0	1	0	1	1	1	1	1	1	1	0	0	1	0	0	0	2	0
492	0	1	0	0	0	0	0	1	2	1	0	1	2	1	0	1	1	1	1	0	1	0	0	2	0	1	2	2	2	1	1	0	1	1	1	1	1	0	1	1	0	0	0	2	1	1	0	1	1
493	1	2	0	0	0	0	0	0	2	2	0	0	1	1	0	0	0	1	1	0	1	0	0	2	0	1	1	1	2	0	1	0	0	2	0	2	1	0	2	2	1	1	1	1	0	0	0	2	1
494	1	1	0	0	0	0	0	1	2	1	1	0	1	0	1	0	1	1	1	1	1	0	0	2	0	0	2	2	2	2	0	0	0	2	0	2	0	1	0	0	0	0	0	1	0	0	0	1	2
495	1	0	0	0	0	0	1	1	2	2	0	0	1	1	0	0	1	1	1	0	1	0	0	2	0	1	0	0	1	0	0	1	1	1	0	2	1	1	1	0	2	0	0	2	1	2	0	2	1
496	1	1	0	0	0	0	1	1	1	1	1	1	2	2	0	0	2	1	2	1	2	0	0	2	0	1	2	0	0	2	1	1	0	1	1	1	1	0	1	1	0	0	0	2	1	1	0	1	1
497	0	1	0	0	0	0	1	1	1	1	0	0	1	1	0	0	1	0	2	1	2	0	1	1	0	1	1	1	2	0	1	0	0	2	0	2	2	0	0	0	0	0	0	2	0	1	0	1	2
498	0	0	0	0	0	0	1	2	1	0	1	1	0	0	0	0	1	1	1	0	2	0	0	2	0	1	1	0	0	2	1	1	0	2	0	2	1	0	0	0	0	0	0	0	0	0	0	2	0
499	1	1	0	0	0	0	1	2	2	1	0	0	1	0	0	0	1	2	0	1	0	0	1	1	0	1	2	1	1	1	2	0	1	2	0	2	2	0	2	2	0	2	2	2	2	1	0	1	1
500	0	1	0	0	1	1	0	1	2	2	0	0	0	0	0	0	1	0	2	0	2	0	0	2	0	2	0	0	1	1	0	1	0	2	0	2	1	0	2	1	1	0	0	2	0	0	0	2	0
501	0	1	0	0	0	0	0	0	2	2	0	0	1	1	0	0	2	1	1	1	1	1	0	2	0	1	1	0	0	1	1	1	1	0	2	1	2	0	0	0	0	0	0	2	1	0	0	2	1
502	1	0	0	0	0	0	1	2	2	1	0	0	0	0	0	0	1	2	1	1	1	0	0	2	0	1	2	0	0	2	1	1	1	1	1	1	1	1	0	0	0	0	0	1	0	1	0	2	0
503	1	2	0	0	0	0	1	1	2	2	0	0	0	0	0	0	1	0	2	0	2	0	2	0	0	1	0	1	1	1	1	2	1	2	0	2	2	0	2	2	1	1	1	1	1	2	0	2	0
504	1	2	0	0	0	0	1	1	1	1	1	0	0	0	0	0	1	0	2	0	2	0	1	1	0	1	1	0	0	1	0	1	0	1	0	2	1	0	0	0	0	1	0	0	1	0	1	2	0
505	0	1	0	0	0	0	1	1	1	1	1	0	0	0	0	0	2	1	1	1	1	0	0	2	0	1	1	1	1	0	2	0	0	1	1	1	2	0	0	0	0	0	0	2	1	2	0	0	1
506	0	2	1	0	0	0	0	1	2	1	0	2	2	1	0	1	2	0	1	0	1	1	0	2	0	1	1	0	1	1	0	0	1	1	0	2	1	0	0	0	0	0	0	2	2	0	0	1	1
507	1	1	0	0	0	0	2	2	0	0	1	0	0	0	0	0	0	1	1	0	1	0	0	2	0	1	2	0	0	2	0	0	0	2	0	2	1	0	2	2	1	0	0	2	1	2	0	1	1
508	0	1	0	0	0	0	1	1	1	0	1	0	1	1	0	0	2	1	1	1	2	0	0	2	0	1	2	2	2	1	1	0	2	1	0	2	1	0	0	0	0	0	0	2	1	0	0	1	1
509	1	1	0	0	1	1	2	2	1	1	0	0	1	2	0	0	1	1	1	0	1	0	0	2	0	0	2	0	0	1	1	0	1	1	0	2	2	0	0	0	0	0	0	1	1	0	0	1	1
510	0	1	0	0	0	0	1	2	1	1	0	1	2	1	0	0	1	1	1	1	2	0	0	2	0	1	2	0	0	1	0	0	1	1	1	1	1	0	1	0	1	0	0	1	0	0	0	0	2
511	1	0	0	0	0	0	0	1	2	1	0	0	2	1	1	0	0	1	0	0	0	0	0	2	0	1	1	0	1	1	0	1	0	2	0	2	1	0	0	0	0	1	1	1	1	0	0	1	1
512	1	1	1	1	0	1	0	0	2	1	0	1	1	0	0	0	2	0	1	0	1	0	0	2	0	0	0	1	1	0	1	0	0	1	1	1	2	0	1	1	0	0	0	2	0	0	0	2	0
513	0	1	0	0	0	0	2	2	1	0	1	0	0	0	0	0	0	1	0	1	2	0	1	1	1	1	1	0	1	0	1	0	0	2	0	2	1	0	0	0	0	0	0	2	0	0	0	1	1
514	1	0	0	0	0	0	1	1	1	1	0	2	2	2	0	0	0	0	2	0	2	0	0	2	0	2	0	1	2	0	1	1	1	1	1	1	1	0	1	1	0	0	0	2	0	0	0	1	1
515	1	1	0	0	0	0	2	2	0	0	0	1	1	1	0	0	0	1	2	0	2	0	0	2	0	1	2	0	0	0	0	0	1	1	1	2	1	0	2	2	0	0	0	0	0	0	0	0	2
516	0	2	1	0	0	0	2	2	0	0	2	0	1	1	0	0	2	0	2	1	2	0	0	2	0	0	0	2	2	1	2	0	1	2	1	1	1	1	1	1	0	0	0	2	0	1	0	2	1
517	0	1	1	0	0	0	2	2	1	1	0	0	1	0	0	0	1	0	2	0	2	0	0	2	0	2	2	0	0	1	1	1	0	2	0	2	2	0	0	0	0	1	0	1	1	0	0	2	0
518	0	0	0	0	1	1	1	2	2	0	0	0	1	1	0	0	0	1	1	1	2	0	1	1	0	0	1	1	2	0	1	0	1	0	2	0	2	0	1	1	0	0	0	1	0	1	0	0	2
519	1	1	1	1	1	2	0	1	1	1	1	0	0	0	0	0	1	1	1	0	1	0	0	2	0	1	1	0	0	1	1	1	1	2	0	2	2	0	0	0	1	1	1	1	0	0	1	1	1
520	0	0	0	0	1	1	1	2	2	1	0	0	1	1	0	0	1	0	2	1	2	0	0	2	0	0	1	1	1	0	2	0	1	1	1	1	1	0	0	0	0	0	0	2	0	0	0	2	0
521	0	2	0	0	0	0	2	2	0	0	0	0	0	0	0	0	1	0	2	0	2	0	1	1	0	2	2	0	0	2	1	0	0	1	1	1	1	1	0	0	0	1	1	1	1	1	0	0	2
522	0	1	1	0	0	0	1	1	1	1	0	0	0	0	0	0	0	2	0	1	1	0	1	1	0	0	2	0	0	2	0	0	1	2	1	1	2	0	1	1	0	0	0	2	1	0	0	1	1
523	1	1	0	0	1	1	2	2	1	1	1	0	1	1	0	0	0	1	1	2	1	0	1	1	1	1	1	0	1	1	1	1	1	0	1	1	0	1	1	1	0	0	0	2	1	0	0	2	0
524	0	1	0	0	0	0	1	1	2	2	0	0	1	1	0	0	1	1	1	1	2	0	0	2	0	0	2	0	0	2	0	0	1	2	0	2	1	0	0	0	0	0	0	2	2	0	0	0	1
525	0	0	0	0	0	0	1	1	0	0	0	1	1	1	0	0	2	2	0	2	0	0	1	1	0	1	1	0	1	0	1	0	2	1	0	2	1	1	1	1	1	1	1	1	1	2	0	2	0
526	0	1	0	0	1	1	1	1	1	1	1	1	2	1	0	0	1	1	1	1	1	0	0	2	0	1	0	0	1	0	0	1	0	2	0	2	2	0	1	1	0	1	1	2	1	1	0	2	0
527	1	1	0	0	0	0	2	2	1	1	0	1	1	0	0	1	1	1	0	1	0	0	0	2	0	0	1	0	1	1	0	0	1	0	1	2	0	1	0	0	0	1	1	2	0	1	0	2	0
528	0	0	0	0	0	0	0	0	2	2	0	0	1	0	0	0	1	1	0	1	0	0	1	1	1	1	2	1	1	1	2	2	1	1	1	1	0	0	1	1	0	0	0	2	1	1	0	1	1
529	0	2	0	0	0	0	1	2	2	0	0	0	1	1	0	0	1	1	1	1	1	0	1	1	1	1	2	0	1	0	1	0	2	0	2	1	2	0	0	0	0	1	1	2	0	2	0	0	2
530	1	1	0	0	0	0	2	2	2	2	0	1	1	0	0	0	0	0	2	1	2	0	0	2	0	1	1	0	0	1	0	1	1	0	1	1	2	0	1	1	0	1	0	1	0	0	0	0	2
531	1	1	0	0	0	0	2	2	1	1	0	0	0	0	0	0	1	0	2	0	2	0	0	2	0	0	1	1	1	1	0	1	0	2	0	2	0	0	2	1	1	0	0	2	0	1	0	1	1
532	0	1	0	0	0	0	1	1	0	0	0	1	1	0	0	0	0	1	1	0	0	0	0	2	0	1	2	1	1	1	2	0	1	2	0	2	0	0	2	2	1	0	0	2	1	1	0	1	1
533	0	2	0	0	0	0	0	0	2	2	0	0	0	0	0	0	1	2	0	1	1	0	2	0	1	0	2	0	0	2	1	0	0	2	1	2	1	0	1	1	0	1	1	1	0	0	0	1	1
534	0	0	0	0	0	0	0	1	2	1	0	1	2	1	0	1	1	1	1	0	2	1	0	2	0	1	1	0	0	1	1	0	0	2	0	2	1	0	1	1	0	0	0	0	0	1	0	2	0
535	1	1	0	0	0	0	0	0	2	2	0	1	1	0	0	1	1	1	1	0	2	0	0	2	0	1	2	1	1	2	0	1	1	1	1	2	1	1	0	0	0	1	0	0	1	0	0	2	0
536	0	0	0	0	1	1	1	1	2	2	0	0	0	0	0	0	0	1	1	1	1	0	0	2	0	1	0	0	0	0	1	0	0	1	1	1	0	0	2	1	1	1	0	0	1	1	0	2	0
537	0	2	0	0	0	0	0	0	2	2	0	1	1	0	0	1	2	1	1	1	1	0	0	2	0	1	0	2	2	0	2	0	2	0	2	1	1	0	1	1	0	0	0	2	0	0	0	2	2
538	1	1	0	0	0	0	2	2	1	1	0	0	0	0	0	0	0	0	2	0	1	1	0	2	0	0	2	0	0	2	0	1	0	2	0	2	2	0	0	0	0	1	1	2	1	1	0	1	1
539	0	1	0	0	0	0	1	1	1	1	1	0	1	1	0	0	2	1	1	0	2	0	0	2	0	1	1	1	0	1	1	2	2	0	2	0	1	0	0	0	0	0	0	2	1	0	0	1	0
540	1	1	1	1	1	2	2	2	1	1	1	0	0	0	0	0	2	0	2	0	2	0	0	2	0	2	2	0	0	2	0	2	2	0	2	0	1	0	1	1	0	0	0	2	2	0	0	2	1
541	0	2	0	0	0	0	0	1	2	1	0	1	1	1	0	0	1	1	1	1	2	0	0	2	0	1	1	0	0	1	1	1	2	1	1	1	1	0	0	0	0	1	0	0	1	1	0	2	1
542	0	1	0	0	0	0	2	2	1	1	1	1	2	1	0	0	1	1	1	1	2	0	0	2	0	2	1	0	2	0	0	0	1	0	1	1	0	1	1	1	0	1	1	1	1	2	0	0	1
543	1	1	0	0	0	0	1	2	2	1	0	0	1	1	0	0	1	1	1	1	2	0	1	1	0	1	2	1	1	2	0	0	0	2	0	2	1	1	1	0	1	1	0	0	1	1	0	1	1
544	1	2	0	0	0	0	0	0	2	2	0	0	1	1	0	0	0	1	0	1	0	0	0	2	0	1	1	2	2	1	1	0	0	2	0	2	2	0	0	0	0	0	0	2	0	2	0	1	1
545	1	1	0	0	0	0	2	2	2	1	0	0	1	1	0	0	1	2	0	1	1	0	0	2	0	0	1	1	2	0	1	0	0	2	1	1	1	0	1	1	0	0	0	2	1	1	0	2	0
546	1	0	0	0	0	0	1	2	2	1	0	0	1	1	0	0	0	2	1	0	2	0	0	2	0	1	2	1	1	2	0	1	1	0	2	0	1	1	1	1	0	2	2	2	2	1	0	1	1
547	0	2	1	0	0	0	1	1	1	0	1	1	1	0	0	1	1	1	1	2	1	0	0	2	0	2	1	1	1	1	1	0	1	2	0	2	0	0	1	1	0	2	2	2	2	1	0	0	2
548	0	1	0	0	0	0	1	2	2	1	0	0	1	1	0	0	1	0	2	0	2	0	0	2	0	1	0	1	1	0	1	1	1	1	1	1	1	0	1	1	0	0	0	2	0	2	0	0	2
549	0	2	0	0	0	0	1	1	1	1	0	2	2	1	0	0	0	2	0	1	0	0	0	2	0	2	2	0	0	2	0	2	2	0	2	0	1	0	0	0	0	0	0	1	0	0	0	1	1
550	1	2	1	0	1	1	0	1	2	1	0	0	1	1	0	0	1	2	0	1	1	0	2	0	0	1	2	0	0	2	0	2	1	0	2	0	1	0	0	0	0	1	1	2	0	0	1	0	1
551	1	2	0	0	0	0	1	1	2	2	0	0	0	0	0	0	1	2	0	0	0	1	0	2	0	1	1	0	0	1	0	0	1	2	1	2	2	0	1	1	0	0	0	2	0	0	0	0	0
552	0	0	0	0	0	0	1	1	2	1	0	0	1	1	0	0	2	1	1	0	2	1	0	2	0	2	2	0	0	1	1	1	1	0	1	1	1	0	2	2	0	1	1	2	1	0	0	1	0
553	0	2	0	0	0	0	0	1	2	1	0	1	2	2	0	0	1	2	0	1	1	0	1	1	1	1	1	2	2	0	2	1	1	1	1	1	0	0	1	1	0	0	0	1	0	0	0	2	1
554	0	0	0	0	0	0	0	1	1	1	1	0	0	0	0	0	2	1	1	0	2	0	0	2	0	2	2	1	1	0	2	1	2	0	0	2	1	0	0	0	0	1	0	1	1	0	0	1	1
555	0	0	0	0	0	0	1	1	1	1	0	0	0	0	0	0	1	1	1	1	1	0	1	1	0	2	1	1	1	1	1	0	0	1	1	1	2	0	0	0	1	0	0	2	0	1	0	2	0
556	0	1	0	0	0	0	2	2	1	1	0	0	1	1	0	0	0	0	2	0	2	0	0	2	0	2	2	1	1	1	2	1	1	2	0	2	0	0	1	1	0	1	0	1	0	1	0	0	1
557	1	2	0	0	0	0	2	2	1	0	0	0	2	2	0	0	2	0	2	0	2	1	0	2	0	0	2	1	1	1	2	1	2	1	1	2	1	0	2	2	1	0	0	1	0	1	1	1	0
558	1	1	1	1	0	1	2	2	1	1	1	1	1	1	0	0	1	2	0	1	0	0	0	2	0	1	1	0	1	0	0	0	0	1	1	1	1	1	1	1	1	1	1	2	1	1	0	2	0
559	0	0	0	0	0	0	0	1	2	1	0	0	1	1	0	0	1	1	1	0	1	0	0	2	0	1	2	0	0	2	1	0	0	2	0	2	0	1	1	1	0	0	0	2	0	0	0	1	1
560	0	1	0	0	0	0	1	1	1	1	0	1	1	0	0	1	1	0	2	1	2	1	1	1	1	0	2	0	0	2	0	0	1	0	1	1	1	0	1	1	0	0	1	2	1	1	0	2	1
561	1	2	0	0	0	0	0	0	2	2	0	0	0	0	0	0	1	0	2	0	2	0	0	2	0	0	1	0	1	0	1	1	0	2	0	2	2	0	0	0	0	0	0	0	0	0	0	0	2
562	0	1	0	0	0	0	1	1	1	1	0	1	1	0	0	0	2	1	1	1	2	1	0	2	0	2	1	0	1	1	1	0	1	2	0	2	1	0	1	1	0	1	0	1	1	1	0	2	2
563	1	1	0	0	0	0	1	1	1	1	0	0	1	1	0	0	2	0	1	0	1	0	0	2	0	2	2	0	0	2	1	1	2	1	1	2	1	1	0	0	0	1	1	2	0	1	0	1	1
564	0	1	0	0	0	0	0	0	2	2	0	0	0	0	0	0	0	1	1	1	1	0	0	2	0	0	1	0	1	1	0	0	0	2	0	2	1	1	1	1	0	1	1	2	1	0	0	1	1
565	0	1	0	0	0	0	1	2	1	0	0	0	0	0	0	0	2	2	1	0	1	0	1	1	0	2	2	0	0	0	1	1	1	1	1	2	1	1	0	0	0	0	0	2	1	1	0	2	2
566	0	0	0	0	0	0	0	0	2	2	0	0	2	1	0	0	1	0	2	0	2	0	0	2	0	2	2	0	0	1	1	1	1	1	2	2	1	0	1	1	0	0	0	2	0	0	0	2	0
567	0	0	0	0	1	1	2	2	0	0	1	0	1	1	0	0	1	2	0	0	0	0	0	2	0	0	2	0	0	1	2	0	1	1	1	2	1	1	0	0	0	0	0	1	0	0	0	2	0
568	0	1	1	0	0	0	0	0	2	2	0	0	0	0	0	0	2	2	0	2	1	0	0	2	0	2	1	1	1	1	1	1	2	1	1	2	2	0	0	0	0	0	0	1	0	0	0	1	1
569	1	0	0	0	0	0	1	1	2	1	0	2	2	1	0	1	1	0	2	0	2	0	1	1	0	2	2	0	0	2	0	0	1	1	1	2	1	0	0	0	0	0	0	0	0	0	0	1	1
570	1	2	0	0	0	0	1	1	1	1	1	0	1	0	0	0	2	1	1	1	2	0	0	2	0	2	1	0	0	1	1	0	2	1	2	1	1	0	0	0	0	0	0	1	0	1	0	0	2
571	1	2	0	0	0	0	1	1	2	2	0	0	0	0	0	0	2	1	1	0	2	0	0	2	0	2	2	0	0	2	0	0	1	1	0	2	2	0	0	0	0	0	0	2	0	1	0	1	1
572	1	1	0	0	0	0	1	1	1	1	0	0	2	2	0	0	2	1	1	1	2	0	0	2	0	1	1	0	1	1	0	1	2	0	0	2	2	0	0	0	0	0	0	1	0	0	0	1	1
573	0	1	0	0	0	0	2	2	1	0	1	0	2	1	1	0	1	1	1	1	2	0	1	2	0	0	1	1	1	1	1	1	1	2	0	2	0	0	1	1	0	1	0	0	1	0	0	1	1
574	0	2	0	0	0	0	1	1	2	1	0	0	1	1	0	0	2	0	2	0	2	0	0	2	0	0	2	0	0	1	2	1	1	2	0	2	1	1	0	0	0	1	0	0	2	0	0	2	1
575	1	2	0	0	0	0	2	2	1	1	1	1	1	0	0	1	1	0	2	0	2	0	1	1	0	1	1	0	2	0	0	0	1	1	0	2	1	0	0	0	0	0	0	1	1	1	0	1	1
576	0	2	0	0	0	0	2	2	1	1	1	0	1	1	0	0	2	0	2	0	2	0	0	2	0	2	1	0	1	1	0	0	0	1	1	1	1	0	1	1	0	1	0	1	1	0	0	0	2
577	0	1	0	0	0	0	1	2	1	0	0	0	2	2	0	0	1	1	2	0	2	0	0	2	0	0	1	2	2	0	2	0	0	2	0	2	2	0	2	2	0	0	0	2	0	0	0	2	0
578	0	1	0	0	0	0	1	1	0	0	0	2	2	2	0	0	1	0	1	0	2	0	0	2	0	0	2	0	0	2	1	0	0	0	1	1	1	0	1	0	1	0	0	2	0	0	0	2	0
579	1	1	0	0	0	0	0	0	2	1	0	1	2	1	0	0	0	0	2	1	2	0	1	1	1	2	1	2	2	1	2	2	2	0	1	1	1	1	0	1	0	1	1	1	0	0	0	0	2
580	0	0	0	0	2	2	2	2	1	1	1	1	2	1	0	1	0	2	1	0	2	0	0	2	0	1	1	0	0	1	2	2	2	0	2	0	1	0	1	1	0	1	1	2	0	2	0	1	1
581	0	1	1	0	0	0	1	1	2	2	1	1	2	1	0	1	2	0	2	0	2	0	0	2	0	1	2	0	0	2	1	1	1	1	1	2	1	0	1	1	0	0	0	2	1	0	0	0	2
582	1	1	0	0	0	0	2	2	0	0	2	1	1	0	0	1	0	1	1	1	1	0	0	2	0	1	0	0	1	0	0	1	1	0	2	1	1	0	0	0	1	0	0	2	1	1	0	2	0
583	1	2	0	0	0	0	1	2	2	1	0	1	0	0	0	0	2	1	1	1	2	0	0	2	0	1	0	0	1	1	0	0	1	0	2	0	0	0	2	1	1	1	0	0	2	1	0	1	1
584	1	1	0	0	1	1	1	2	2	1	0	0	0	0	0	0	1	1	1	0	1	0	0	2	0	0	1	0	0	2	0	1	1	1	0	2	1	0	1	1	0	1	0	1	0	0	0	1	1
585	0	0	0	0	0	0	0	1	1	0	1	1	2	2	0	0	2	1	1	1	2	0	1	1	0	1	1	0	1	1	0	2	1	1	1	0	2	0	0	0	0	0	0	2	0	0	0	1	0
586	1	0	0	0	0	0	1	2	1	0	0	1	2	1	0	0	1	2	0	1	2	0	0	2	0	2	2	0	0	2	0	0	0	2	0	2	2	0	1	1	0	0	0	2	0	2	0	2	0
587	1	2	0	0	0	0	0	0	2	2	0	0	1	1	0	0	2	1	2	0	1	0	0	2	0	1	2	0	0	2	1	0	1	0	0	2	1	1	0	0	0	0	0	1	1	0	0	0	1
588	0	1	0	0	0	0	0	1	2	0	0	1	1	0	0	0	2	1	2	0	1	0	0	2	0	2	1	0	0	1	0	1	1	1	0	2	2	1	0	0	0	0	0	1	0	0	0	1	1
589	0	0	0	0	0	0	1	1	1	1	0	0	2	2	0	0	2	0	2	1	1	0	0	2	0	0	1	1	0	1	2	1	2	1	1	1	2	0	0	0	0	0	0	0	0	0	0	1	1
590	0	0	0	0	0	0	2	2	1	1	0	1	2	2	0	0	1	0	1	1	1	0	0	2	0	1	1	1	1	1	2	1	1	1	1	1	1	1	0	0	0	1	0	1	1	0	0	0	2
591	0	0	0	0	0	0	1	0	2	1	0	0	1	1	0	0	1	1	1	1	1	0	0	2	0	2	2	1	1	1	2	0	0	2	0	2	0	0	1	1	0	0	0	0	2	1	0	2	0
592	0	1	0	0	0	0	1	1	1	1	0	1	2	1	0	1	2	1	1	1	1	0	1	1	1	1	1	0	1	1	0	1	1	1	2	2	2	1	0	0	0	1	1	2	1	0	0	2	1
593	0	1	0	0	0	0	1	1	1	1	1	1	1	0	0	1	0	0	2	1	2	0	0	2	0	1	1	1	0	1	2	0	0	2	2	1	1	1	1	1	0	0	0	1	0	0	0	1	2
594	1	1	0	0	0	0	1	1	2	2	0	1	2	1	0	0	1	2	0	1	1	0	0	2	0	0	2	0	0	2	0	0	0	2	0	2	1	0	0	0	0	0	0	2	1	0	0	0	2
595	0	2	0	0	0	0	0	0	2	1	0	1	2	1	0	0	2	2	1	1	1	0	0	2	0	1	1	0	0	0	1	0	0	2	0	2	1	1	1	1	0	1	1	1	1	1	1	1	0
596	0	0	1	0	0	0	2	2	1	0	1	1	1	0	0	1	0	1	1	1	1	0	0	2	0	0	1	0	1	1	1	0	2	2	0	2	1	1	1	1	0	0	0	2	0	1	0	1	0
597	0	1	0	0	0	0	1	2	1	0	1	0	0	0	0	0	1	2	0	1	1	1	0	2	0	1	1	0	0	1	1	1	2	2	0	2	1	0	1	1	0	0	0	2	1	1	0	1	1
598	0	0	0	0	0	1	1	1	2	2	0	0	0	0	0	0	2	1	1	1	1	0	0	2	0	2	2	0	0	1	1	1	2	1	1	2	1	0	2	1	1	0	0	2	1	1	0	1	1
599	0	0	0	0	0	0	2	2	2	1	0	0	0	0	0	0	1	1	1	1	2	0	1	1	1	1	2	0	0	2	0	1	1	0	1	1	1	1	0	0	0	0	0	2	0	1	0	2	0
600	1	0	0	0	0	0	1	2	2	1	0	0	0	0	0	0	2	0	2	0	2	0	1	1	1	1	1	2	2	0	2	0	0	2	0	1	1	0	0	0	0	0	1	2	1	1	0	2	0
601	0	1	0	0	1	1	0	1	2	1	1	0	0	0	0	0	2	1	2	0	1	0	0	2	0	2	1	1	1	2	0	0	1	0	2	0	2	0	0	0	0	0	0	2	0	0	0	1	0
602	1	2	0	0	0	0	0	0	2	2	0	1	1	1	0	0	2	2	0	1	1	1	0	2	0	1	1	0	1	1	0	0	1	1	0	2	2	0	1	1	0	0	0	2	0	0	0	1	1
603	0	1	0	0	0	0	1	1	1	0	1	0	1	1	0	0	1	1	1	1	1	0	0	2	0	1	1	0	1	0	0	2	2	0	2	1	2	0	1	1	0	0	0	2	0	0	0	0	1
604	0	1	0	0	0	0	0	0	2	1	0	0	0	0	0	0	2	0	2	0	2	0	0	2	0	1	2	0	0	2	1	1	1	0	1	1	2	0	1	1	0	0	0	2	1	0	0	1	1
605	1	2	0	0	0	0	0	0	1	1	1	0	0	0	0	0	1	0	2	0	2	0	0	2	0	1	1	0	1	1	1	1	1	1	1	2	2	0	2	2	0	0	0	2	0	0	1	0	1
606	0	0	0	0	1	1	0	0	2	2	0	0	1	1	0	0	1	2	0	1	1	1	0	2	0	0	0	1	1	1	1	0	1	2	0	2	0	2	0	0	0	1	1	1	1	1	0	2	0
607	1	1	0	0	0	0	2	2	1	1	0	0	0	0	0	0	2	0	2	0	2	0	1	1	0	1	1	0	1	1	0	0	1	0	0	2	1	1	0	0	0	1	1	2	0	2	0	0	2
608	1	2	1	0	0	0	2	2	1	0	1	0	0	0	0	0	2	0	2	1	1	1	0	2	0	1	2	1	1	1	2	1	1	1	0	2	1	0	0	0	0	0	0	2	0	0	0	2	0
609	1	1	1	1	0	1	1	1	1	1	1	0	0	0	0	0	0	0	2	0	2	0	0	2	0	2	2	2	2	1	1	0	0	2	0	2	2	1	0	0	0	0	0	2	1	0	0	1	0
610	1	0	1	0	0	0	2	2	0	0	0	0	0	0	0	0	2	0	2	0	2	0	0	2	0	0	2	0	0	2	1	0	2	1	1	2	1	0	0	0	0	0	0	2	1	0	0	2	0
611	0	1	0	0	0	0	2	2	0	0	1	1	2	1	0	0	0	0	2	1	2	0	1	1	0	1	2	0	0	1	0	0	0	2	0	2	0	1	0	0	0	0	0	1	0	0	0	0	2
612	1	0	0	0	1	1	1	1	2	2	0	1	1	0	0	1	0	2	0	1	0	0	1	1	0	0	2	0	0	2	0	1	1	1	1	2	1	0	1	0	1	1	1	1	1	1	0	1	1
613	1	0	0	0	2	2	0	0	2	2	0	0	0	0	0	0	2	2	0	2	0	0	0	2	0	1	1	1	1	1	1	2	1	2	0	2	2	0	0	0	0	0	0	1	0	0	0	2	0
614	0	2	0	0	0	0	0	0	2	1	1	0	2	1	0	0	1	0	2	0	2	1	0	2	0	2	1	1	1	1	2	0	1	0	1	1	1	0	0	0	1	1	0	0	1	1	0	1	1
615	0	0	0	0	0	0	2	2	1	1	0	0	1	1	0	0	1	1	1	2	1	0	1	1	1	2	1	0	1	1	0	1	1	1	1	1	2	0	0	0	0	2	2	2	1	1	0	1	1
616	1	2	0	0	0	0	2	2	1	0	1	0	0	0	0	0	0	0	2	0	2	0	0	2	0	1	2	1	1	1	2	0	0	2	1	1	2	0	2	2	0	0	1	2	1	0	0	2	0
617	0	2	1	0	0	0	1	1	1	1	1	1	2	1	0	0	1	1	1	1	2	0	0	2	0	1	2	1	1	0	2	1	2	1	2	2	2	0	0	0	0	0	0	1	0	0	0	0	2
618	1	0	0	0	0	1	1	1	2	2	0	1	2	1	0	0	1	1	1	0	2	0	0	2	0	0	2	0	0	2	0	1	1	1	1	1	1	0	0	0	0	0	0	2	0	0	0	1	1
619	1	2	0	0	0	0	2	2	1	0	1	0	0	0	0	0	2	1	2	1	2	0	2	0	0	0	1	1	1	1	2	2	2	1	0	2	2	0	0	0	0	1	1	1	1	1	0	2	0
620	0	1	0	0	0	0	1	1	2	1	0	0	1	1	0	0	1	0	1	0	2	0	1	1	1	1	1	0	0	1	0	1	1	2	0	2	1	0	1	0	1	1	0	1	1	0	0	1	1
621	0	1	0	0	0	0	0	1	2	1	0	0	1	1	0	0	1	0	2	0	2	0	0	2	0	1	0	0	1	1	0	1	1	0	1	1	2	0	1	1	0	0	0	2	0	0	0	0	1
622	1	1	0	0	0	0	0	1	2	1	1	0	1	1	0	0	2	0	1	0	1	0	1	1	1	1	1	0	1	1	0	1	1	2	2	1	2	0	1	1	0	0	0	1	1	0	0	1	1
623	0	0	0	0	0	0	2	2	1	0	0	2	2	1	0	0	2	1	1	1	1	0	0	2	0	1	1	0	1	1	0	1	1	1	0	2	0	0	1	1	0	0	0	2	0	0	0	2	2
624	1	1	0	0	1	1	1	1	2	2	0	0	1	1	0	0	1	1	1	0	2	0	0	2	0	1	1	1	1	1	2	1	2	0	2	0	1	0	1	1	0	0	0	1	1	0	0	0	2
625	1	2	0	0	0	0	1	1	2	1	0	0	0	0	0	0	0	2	0	1	0	0	1	1	0	1	2	0	0	2	1	0	1	2	0	2	1	0	2	2	0	1	1	2	0	0	0	1	1
626	0	1	0	0	0	0	0	0	2	2	0	2	2	2	0	0	1	0	1	0	2	0	2	0	1	1	1	0	1	0	1	0	1	0	0	2	2	0	0	0	0	0	0	2	0	0	0	2	0
627	1	1	2	0	0	0	2	2	1	1	1	0	0	0	0	0	2	1	1	1	1	0	0	2	0	0	1	1	1	1	1	1	1	0	2	1	2	0	0	0	0	1	0	0	1	1	0	1	1
628	1	0	0	0	0	0	2	2	0	0	0	0	0	0	0	0	0	2	0	1	1	1	0	2	0	1	2	0	0	2	0	0	1	0	1	1	1	0	1	0	1	0	0	1	0	0	0	2	0
629	0	2	0	0	0	0	1	1	2	2	0	0	0	0	0	0	2	1	1	1	2	0	1	1	0	0	1	0	2	0	0	2	1	2	0	2	2	0	2	2	0	1	1	2	1	2	0	0	2
630	1	0	0	0	0	0	2	2	0	0	1	1	1	0	0	1	2	2	0	1	1	0	0	2	0	1	2	1	1	2	1	1	1	1	1	1	1	1	0	0	0	0	0	2	0	0	0	0	2
631	1	1	1	1	1	2	1	2	2	2	0	0	1	1	0	0	0	2	0	0	1	1	0	2	0	0	2	0	0	2	0	1	1	0	1	1	2	0	0	0	0	0	0	2	0	1	1	1	1
632	1	1	1	0	0	0	1	2	0	0	1	0	0	0	0	0	2	2	0	2	0	0	0	2	0	2	1	0	1	2	0	0	0	2	0	2	1	0	1	0	1	0	0	2	0	0	0	2	0
633	1	0	0	0	0	0	1	2	2	1	0	0	1	1	0	0	0	0	2	1	2	0	1	1	1	1	1	0	1	1	0	1	1	1	1	1	1	0	2	1	1	0	0	2	0	0	0	1	0
634	1	2	0	0	0	0	1	1	2	2	0	0	1	1	0	0	1	0	2	0	2	0	0	2	0	1	2	0	0	1	1	0	0	2	0	2	1	0	1	0	1	1	1	1	1	0	0	1	2
635	1	2	0	0	0	0	1	2	0	0	1	0	0	0	0	0	2	2	0	1	1	1	0	2	0	0	2	1	1	1	2	1	1	1	0	2	1	0	0	0	0	1	1	2	0	0	0	1	1
636	1	0	0	0	0	0	2	2	1	1	0	0	0	0	0	0	0	1	1	1	2	0	1	1	1	1	2	1	1	1	2	1	0	2	0	2	2	0	2	2	1	0	0	2	1	0	0	2	2
637	0	1	0	0	1	1	2	2	1	1	1	1	1	0	0	1	2	1	1	1	2	0	0	2	0	0	2	0	0	1	1	1	1	1	0	2	2	0	0	0	0	0	0	1	0	1	0	1	0
638	0	0	1	0	0	0	2	2	1	1	0	0	0	0	0	0	1	1	1	0	1	0	1	1	0	1	1	0	1	0	1	1	0	1	1	1	1	0	2	2	0	0	0	1	0	0	0	2	0
639	1	1	1	0	0	0	1	1	1	1	0	2	2	0	1	1	0	0	1	0	2	0	1	1	0	0	2	1	1	1	2	0	1	1	0	2	2	0	0	0	0	0	0	2	1	1	0	0	2
640	0	0	0	0	0	0	2	2	1	0	1	0	1	1	0	0	1	0	2	1	2	0	1	1	0	2	0	1	1	1	1	0	2	1	0	2	2	0	2	2	1	1	1	1	1	0	0	1	1
641	0	0	0	0	1	1	1	1	2	2	0	0	0	0	0	0	1	0	2	1	2	0	0	2	0	0	1	1	1	1	0	2	2	0	1	1	1	0	1	0	1	0	0	2	1	1	0	1	1
642	1	1	0	0	1	1	2	2	1	1	0	0	0	0	0	0	1	2	0	1	0	0	1	1	0	1	2	1	1	1	2	1	1	1	1	1	1	0	0	0	0	0	0	2	0	0	0	1	1
643	1	0	0	0	0	0	1	2	2	1	0	0	0	0	0	0	0	2	0	1	1	0	0	2	0	0	1	1	1	1	1	0	0	2	2	1	1	0	2	2	1	0	0	2	0	1	0	2	0
644	0	1	0	0	0	0	1	2	0	0	1	0	0	0	0	0	2	0	1	0	2	0	0	2	0	1	2	0	0	2	0	0	0	2	1	2	1	0	0	0	0	0	0	1	0	0	0	1	1
645	0	1	0	0	0	0	1	1	1	1	1	0	1	1	0	0	1	2	0	1	1	0	0	2	0	0	2	1	1	2	0	2	1	1	1	1	0	0	2	2	1	0	0	2	0	0	0	0	2
646	0	2	0	0	0	0	2	2	0	0	0	0	1	0	1	0	0	2	0	1	0	0	0	2	0	2	2	1	1	0	2	0	0	2	0	2	1	0	1	1	0	0	0	1	0	1	0	0	2
647	1	2	0	0	0	0	0	0	2	1	0	0	1	1	0	0	2	1	1	1	1	0	0	2	0	2	1	1	0	1	1	0	0	2	1	1	2	1	0	0	0	0	0	1	1	0	0	2	0
648	0	2	0	0	0	0	0	1	2	1	0	0	1	1	0	0	0	1	1	1	2	0	0	2	0	0	1	0	1	1	1	0	1	0	1	1	2	0	0	0	0	0	0	1	0	0	0	0	2
649	0	2	0	0	0	0	2	2	0	0	2	0	0	0	0	0	1	0	1	1	2	0	0	2	0	1	2	2	1	1	1	2	2	0	1	1	2	0	1	1	0	0	0	2	1	1	0	2	0
650	0	0	1	0	1	1	1	1	1	1	1	0	0	0	0	0	1	1	1	2	1	0	0	2	0	1	2	1	1	1	1	0	2	1	1	2	2	0	0	0	0	0	0	2	0	0	0	1	1
651	1	2	0	0	0	0	1	0	2	1	0	1	1	0	0	0	1	0	2	1	2	0	0	2	0	0	1	0	0	2	1	0	1	0	1	1	1	0	0	0	0	1	0	1	0	0	0	2	1
652	0	2	0	0	0	0	1	2	1	0	0	1	2	1	0	1	1	1	1	1	1	0	1	1	0	1	1	1	1	1	1	1	1	1	1	1	1	1	0	0	0	0	0	0	0	0	0	1	1
653	0	1	0	0	0	1	0	0	2	2	0	0	0	0	0	0	0	1	2	0	2	0	1	1	0	1	0	1	2	0	1	0	1	1	1	1	1	0	0	0	0	0	0	2	0	0	0	2	0
654	1	1	0	0	0	0	2	2	0	0	1	0	1	1	0	0	2	0	2	0	2	1	0	2	0	2	0	2	2	0	2	1	1	2	1	2	1	0	1	0	1	0	0	0	0	0	0	1	2
655	1	1	0	0	1	1	1	1	2	2	0	0	1	0	0	0	2	0	2	0	2	1	0	2	0	2	2	1	1	1	1	0	1	1	1	2	1	1	0	0	0	1	1	1	1	0	0	2	0
656	0	2	0	0	0	0	2	2	1	0	1	0	1	0	0	0	0	1	0	1	2	0	1	1	1	0	2	0	0	2	1	1	1	2	0	2	1	0	0	0	0	1	1	2	0	0	0	1	1
657	1	2	1	0	0	0	1	2	2	2	0	0	1	1	0	0	1	0	2	0	2	1	0	2	0	0	2	0	0	2	0	2	2	1	0	2	0	2	0	0	0	0	0	1	0	0	0	2	1
658	1	0	0	0	1	1	2	2	0	0	2	0	2	1	0	0	2	1	1	0	2	0	0	2	0	1	1	1	2	0	1	1	1	2	1	2	1	0	1	1	0	0	0	1	0	0	0	2	0
659	0	1	0	0	0	0	1	2	2	0	0	0	1	1	0	0	1	0	2	0	2	0	2	0	0	0	2	0	0	1	1	1	1	2	1	2	2	0	0	0	0	1	1	2	1	1	0	1	1
660	1	1	1	0	0	0	0	1	2	1	0	0	2	1	0	0	1	1	1	2	1	0	1	1	0	1	1	1	1	1	1	1	1	2	0	2	1	0	1	0	1	1	1	2	0	0	0	1	1
661	1	2	0	0	0	0	2	2	1	1	0	0	0	0	0	0	2	1	1	1	2	0	2	0	0	0	1	0	1	1	1	0	1	1	0	2	2	1	0	0	0	1	1	1	1	1	0	0	2
662	0	1	0	0	0	0	1	1	1	0	1	0	1	1	0	0	1	0	2	1	2	0	0	2	0	2	2	1	1	1	1	0	1	1	1	2	1	0	1	0	1	0	0	1	0	1	0	2	1
663	1	1	0	0	0	0	1	1	1	1	0	0	1	1	0	0	1	0	2	1	2	0	1	1	0	2	0	0	1	0	0	0	1	1	1	1	1	1	1	1	0	0	0	1	0	0	0	1	1
664	0	1	0	0	0	0	1	1	2	2	0	0	1	0	0	0	0	1	1	1	1	0	0	2	0	0	0	1	0	0	2	1	1	0	0	1	1	1	0	0	0	0	0	1	0	0	0	1	1
665	1	1	1	0	0	0	2	2	1	0	1	0	0	1	0	0	2	0	2	0	2	1	0	2	0	0	0	0	0	1	2	0	1	1	1	1	1	1	0	0	0	0	0	2	0	0	0	1	1
666	0	2	0	0	0	0	2	2	1	1	1	0	1	1	0	0	2	0	2	1	2	0	0	2	0	1	2	1	1	1	2	2	2	0	2	0	1	0	1	1	0	0	0	2	0	0	0	2	1
667	0	1	0	0	1	1	1	2	2	0	0	0	0	1	0	0	2	0	2	0	2	0	0	2	0	2	0	2	2	0	2	0	0	2	0	2	2	0	1	1	0	1	1	2	1	1	0	1	0
668	0	2	0	0	0	0	1	1	1	1	0	0	2	2	0	0	1	0	1	0	2	0	1	1	1	0	1	0	1	0	0	1	1	1	0	2	2	0	2	2	0	0	0	1	0	0	0	0	2
669	1	2	0	0	1	1	1	2	0	0	1	0	0	0	0	0	0	1	0	1	2	0	1	1	0	0	2	0	0	1	1	1	1	0	1	1	2	0	1	1	0	1	0	1	1	0	0	0	2
670	0	0	0	0	0	0	1	1	1	1	0	1	2	1	0	1	1	1	1	0	1	0	0	2	0	1	0	0	0	1	1	0	1	1	1	1	1	1	0	0	0	1	0	1	1	0	0	2	0
671	1	2	0	0	0	0	1	1	1	0	1	0	1	1	0	0	1	1	1	1	2	0	1	1	1	1	1	0	2	0	0	1	1	1	1	2	1	1	0	0	0	1	0	1	0	1	0	0	2
672	0	1	0	0	0	0	2	2	1	1	0	0	0	0	0	0	0	2	0	0	1	1	0	2	0	1	2	0	0	2	0	0	1	1	1	2	2	0	1	1	0	0	0	2	0	0	0	1	1
673	1	1	0	0	0	0	2	2	0	0	0	0	1	1	0	0	1	0	2	0	2	0	1	1	0	1	0	1	1	0	1	0	2	1	2	1	2	1	0	0	0	1	0	0	2	1	0	1	0
674	1	0	1	0	1	1	1	1	2	1	0	0	1	0	0	0	1	1	1	1	1	1	1	1	1	1	1	0	1	1	0	0	0	1	1	1	1	0	1	0	1	1	1	2	0	0	0	1	1
675	1	2	0	0	0	0	1	2	2	0	0	2	2	0	1	1	0	1	1	1	1	0	1	1	0	2	1	1	1	1	1	2	1	2	0	2	1	0	1	1	0	0	0	1	0	0	0	0	2
676	0	1	0	0	0	0	2	2	0	0	1	0	1	1	0	0	0	1	0	0	0	0	1	1	0	2	2	0	0	2	1	0	0	2	0	2	2	0	0	0	0	0	0	2	1	0	0	0	2
677	0	0	0	0	1	1	0	1	2	2	0	1	2	2	0	0	0	1	0	1	2	0	0	2	0	1	1	0	1	1	1	0	0	2	0	2	1	1	1	0	1	1	1	1	1	1	0	1	1
678	0	0	0	0	1	1	0	0	2	2	0	2	2	1	0	0	0	1	0	0	0	0	0	2	0	1	1	0	0	1	1	2	1	1	0	2	1	0	1	0	1	1	1	1	0	0	0	1	1
679	1	0	0	0	1	1	2	2	1	0	1	1	1	0	0	1	1	1	1	1	1	0	0	2	0	0	0	0	1	0	1	0	1	2	0	2	1	0	0	0	0	0	1	1	1	1	0	2	0
680	1	1	1	1	0	1	2	2	1	1	1	0	0	0	0	0	1	2	1	0	1	0	0	2	0	0	2	1	1	1	2	0	1	0	1	2	2	0	1	1	1	0	1	2	1	0	0	2	0
681	0	0	0	0	0	0	1	2	1	0	0	0	0	0	0	0	0	1	0	1	0	0	0	2	0	0	2	1	1	1	2	1	2	1	2	2	1	1	1	0	2	0	0	1	0	0	0	2	0
682	1	0	0	0	0	0	2	2	1	1	1	0	0	0	0	0	1	1	1	1	2	0	1	1	1	2	0	1	2	0	1	0	1	0	1	2	1	0	1	1	0	0	0	2	1	1	0	0	2
683	1	1	0	0	0	0	2	2	1	1	0	1	0	0	0	0	2	1	1	1	2	1	0	2	0	0	1	1	1	1	2	1	1	1	0	2	1	0	1	1	0	0	0	2	0	0	0	2	0
684	1	2	0	0	0	0	0	1	2	1	0	0	0	0	0	0	2	0	2	0	2	1	0	2	0	2	0	2	2	0	2	0	0	2	0	2	1	0	2	2	0	1	1	1	1	0	0	2	1
685	1	0	0	0	1	1	1	1	2	2	0	0	0	0	0	0	1	0	1	1	2	0	1	1	0	0	2	0	0	2	2	1	1	1	0	2	0	0	1	1	0	0	0	1	1	0	0	1	1
686	1	0	1	0	1	1	2	2	0	0	1	0	1	1	0	0	0	0	2	0	2	0	0	2	0	0	1	1	0	1	2	0	2	0	1	2	0	0	2	1	1	0	0	2	1	2	0	1	2
687	0	2	0	0	0	0	2	2	0	0	0	0	2	1	1	0	0	0	2	1	2	0	1	1	0	2	1	2	2	2	0	0	1	1	0	2	2	0	1	0	1	0	0	1	0	1	0	0	2
688	0	0	0	0	0	0	1	1	2	1	0	0	0	0	0	0	0	1	1	1	2	0	0	2	0	1	1	0	2	0	0	0	1	1	1	2	1	0	1	1	0	0	0	0	2	1	0	2	2
689	1	1	0	0	0	0	2	2	0	0	1	1	1	1	0	0	2	0	2	1	2	0	1	1	1	0	2	0	0	2	1	0	0	2	0	2	0	0	2	2	1	0	0	2	1	1	0	1	2
690	1	2	1	0	0	0	0	0	2	1	0	1	1	0	0	1	1	0	2	0	2	0	1	1	1	1	1	0	0	1	0	1	1	1	1	1	1	1	0	0	0	1	0	1	1	1	0	2	0
691	0	1	1	0	0	0	0	0	2	2	0	2	2	1	0	0	1	2	0	0	0	0	1	1	0	0	2	0	0	2	0	1	0	1	1	1	2	0	0	0	0	1	1	2	2	2	0	2	0
692	1	1	0	0	1	1	1	1	1	1	1	0	1	0	1	0	1	1	1	0	1	0	1	1	1	0	2	1	1	2	1	0	2	1	2	1	1	0	2	2	0	0	0	0	0	0	0	2	0
693	0	2	0	0	0	0	1	1	1	1	0	0	1	1	0	0	1	2	0	2	1	0	1	1	1	1	2	0	0	2	1	1	1	1	0	2	2	0	0	0	0	1	1	1	1	1	0	2	0
694	0	1	0	0	1	1	2	2	0	0	1	1	1	0	0	1	0	0	2	0	2	0	0	2	0	2	2	1	1	1	2	1	2	0	1	1	2	0	0	0	0	1	1	2	0	0	0	1	1
695	1	0	0	0	2	2	0	1	1	1	1	1	2	1	0	1	2	1	1	1	2	0	0	2	0	2	2	2	2	1	1	1	1	1	0	2	1	0	2	2	0	0	0	2	0	1	0	1	1
696	0	0	0	0	0	0	1	1	2	2	0	0	0	0	0	0	1	0	2	0	2	0	1	1	0	0	2	0	0	2	1	2	1	0	2	0	2	0	1	1	0	0	0	1	0	0	0	1	2
697	1	1	0	0	0	0	2	2	0	0	1	0	1	1	0	0	1	1	0	2	1	0	1	1	1	1	1	0	2	0	0	2	2	0	1	1	2	0	0	0	0	0	1	2	1	1	0	1	1
698	1	1	0	0	0	0	0	0	2	2	0	1	1	0	0	0	1	0	2	1	2	0	0	2	0	2	1	0	2	0	0	1	2	1	1	1	2	0	2	2	0	1	1	2	1	1	0	1	1
699	0	2	0	0	0	0	2	2	1	0	1	1	2	1	0	0	1	1	1	0	1	1	0	2	0	1	2	0	0	1	1	0	0	2	0	2	0	2	0	0	0	0	0	2	1	1	0	1	1
700	0	1	0	0	0	0	2	2	1	1	1	2	2	0	0	1	1	0	2	1	2	0	0	2	0	1	1	1	1	1	2	0	2	0	2	2	1	0	1	1	0	1	1	2	1	0	0	1	1
701	0	1	0	0	0	0	1	1	2	1	0	0	0	0	0	0	0	0	2	1	2	0	0	2	0	1	1	0	1	1	0	0	2	0	2	1	1	0	1	1	0	0	0	2	0	2	0	0	2
702	1	1	0	0	0	0	2	2	1	1	0	1	1	0	0	1	0	0	2	0	1	0	0	2	0	1	2	0	0	1	1	0	2	1	0	2	1	0	0	0	0	0	1	1	1	0	0	0	2
703	1	2	0	0	0	0	2	2	0	0	1	0	1	1	0	0	2	1	1	0	2	0	0	2	0	2	2	1	1	1	2	0	0	2	0	2	2	1	0	0	0	0	0	2	0	0	0	0	2
704	0	1	0	0	0	0	1	2	1	0	0	1	1	0	0	1	0	2	0	1	0	0	1	1	1	1	2	1	1	2	0	0	1	1	0	2	1	1	0	0	0	0	0	0	2	1	0	2	0
705	1	1	0	0	0	0	1	1	1	1	0	0	2	2	0	0	1	1	2	1	2	0	0	2	0	1	2	0	0	2	1	1	2	2	0	2	1	0	1	1	0	1	1	2	1	0	0	2	0
706	1	0	0	0	1	1	0	1	2	1	0	0	0	0	0	0	0	2	0	1	0	0	1	1	0	1	2	0	1	1	1	1	1	1	1	1	1	0	1	1	0	0	0	1	1	1	0	2	0
707	0	2	0	0	0	0	1	1	0	0	0	0	0	0	0	0	1	1	1	1	1	0	2	0	1	0	2	0	0	2	1	0	2	2	0	2	1	0	2	2	0	0	0	2	2	0	0	1	1
708	1	1	1	0	0	0	1	2	1	0	1	0	2	2	0	0	0	0	2	1	2	0	0	2	0	2	1	1	1	0	2	1	1	1	1	1	1	0	1	1	0	0	0	2	0	0	0	1	1
709	0	2	0	0	0	0	2	2	1	1	1	2	2	1	0	1	1	2	1	0	1	0	0	2	0	1	0	1	2	0	1	0	0	0	1	1	2	0	0	0	0	0	0	2	1	0	1	1	1
710	1	1	0	0	0	0	1	1	1	1	1	0	0	0	0	0	2	1	1	1	2	0	0	2	0	0	1	1	1	1	2	1	1	2	1	2	1	1	1	1	1	0	0	1	0	1	0	2	0
711	1	0	0	0	0	0	1	2	2	1	0	1	1	0	0	0	1	2	0	1	2	0	1	1	0	1	0	0	0	1	1	1	2	1	1	1	1	1	1	0	1	1	0	0	1	1	0	1	1
712	1	2	0	0	0	0	2	2	1	1	0	1	1	0	0	1	1	0	2	0	2	0	1	1	1	1	2	1	1	2	0	0	0	2	0	2	1	0	1	1	0	0	0	2	0	0	0	1	1
713	1	0	0	0	1	1	2	2	1	0	0	0	0	0	0	0	1	0	1	0	1	0	0	2	0	1	1	1	2	1	0	0	1	2	0	2	1	0	0	0	0	0	0	2	0	0	0	0	2
714	0	1	0	0	0	0	1	1	1	1	0	0	0	0	0	0	1	0	1	0	1	0	0	2	0	1	1	1	1	1	1	1	2	2	0	2	2	0	1	1	1	0	0	2	1	1	0	1	1
715	0	0	0	0	1	1	0	0	2	1	0	0	0	0	0	0	2	1	1	1	1	0	1	1	0	0	2	1	1	1	2	1	1	1	1	2	2	1	0	0	0	0	0	0	2	1	0	1	2
716	0	1	1	0	0	0	2	2	1	1	1	0	1	0	0	0	1	1	1	1	2	0	0	2	0	1	1	0	1	1	0	0	0	2	0	2	2	0	0	0	0	1	0	0	1	0	0	1	1
717	1	1	0	0	0	0	0	0	1	1	0	0	0	0	0	0	1	2	1	0	2	0	0	2	0	0	1	0	1	1	1	1	1	1	2	2	2	0	0	1	0	1	1	1	1	2	0	1	1
718	1	2	0	0	0	0	1	2	2	1	0	0	1	1	0	0	0	1	1	0	0	0	0	2	0	0	2	0	0	2	1	0	1	0	1	1	1	0	1	1	0	0	0	1	0	0	0	1	1
719	1	1	0	0	0	0	1	2	1	0	0	2	2	0	1	1	0	1	1	0	0	1	1	1	0	1	2	1	1	0	2	0	1	2	1	2	2	0	0	0	0	0	0	1	0	0	0	1	0
720	0	1	0	0	0	0	2	2	1	1	0	1	1	0	0	0	1	1	1	2	1	0	0	2	0	2	1	0	2	0	0	0	1	1	0	2	1	0	0	0	0	0	0	1	1	0	0	0	2
721	0	1	0	0	0	0	1	2	1	0	0	0	1	1	0	0	0	1	0	0	0	0	1	1	1	1	1	1	0	1	2	1	2	0	2	0	1	1	0	0	0	0	0	1	0	0	0	2	0
722	0	2	0	0	0	0	2	2	2	1	0	1	1	0	0	0	2	0	2	0	2	0	0	2	0	1	1	0	1	1	0	1	1	0	1	1	2	0	0	0	0	1	0	1	2	1	0	1	1
723	1	1	0	0	0	0	1	1	1	1	1	2	2	2	0	0	1	2	0	1	2	0	0	2	0	1	0	1	1	1	1	1	1	1	1	1	1	1	0	0	0	1	1	2	1	2	0	1	1
724	1	0	0	0	0	0	2	2	1	1	0	0	1	0	0	0	1	0	1	0	1	0	0	2	0	1	1	1	2	0	1	0	1	0	1	1	2	0	1	0	1	0	0	2	0	0	0	1	1
725	1	0	0	0	0	0	1	1	2	2	0	0	1	1	0	0	0	2	0	1	0	0	0	2	0	2	1	0	1	1	1	0	0	2	0	2	1	0	2	1	1	0	0	1	1	0	0	1	1
726	0	1	0	0	0	0	1	2	1	0	0	1	2	1	0	0	1	0	1	0	1	0	0	2	0	1	1	1	1	1	0	0	0	2	0	2	0	1	0	0	0	0	0	2	0	2	0	1	1
727	0	1	0	0	0	0	2	2	1	0	1	2	2	1	0	1	1	1	1	0	1	0	0	2	0	0	1	0	0	1	0	1	1	1	1	1	1	0	1	1	0	0	0	2	0	0	0	1	1
728	0	2	0	0	0	0	0	1	1	0	0	0	1	1	0	0	1	2	1	0	1	0	0	2	0	2	1	0	1	1	0	0	0	2	0	2	1	1	0	0	0	1	1	2	0	1	0	1	1
729	1	2	0	0	0	0	2	2	1	1	0	1	1	0	0	1	1	0	2	0	2	0	0	2	0	0	2	0	0	2	1	1	2	1	1	1	1	0	1	1	0	2	2	2	1	1	0	1	1
730	1	2	0	0	0	0	1	1	1	1	0	0	1	1	0	0	1	1	1	1	2	1	0	2	0	2	2	0	0	2	0	1	1	1	0	2	2	0	0	0	0	0	0	2	0	0	0	1	1
731	1	2	0	0	0	0	1	1	1	1	0	1	1	1	0	0	1	0	1	1	1	0	0	2	0	1	2	0	1	1	0	1	1	2	0	2	2	0	0	0	0	0	0	2	0	1	0	2	0
732	0	1	0	0	1	1	0	0	2	2	0	1	1	1	0	0	2	1	1	1	1	0	0	2	0	0	2	0	0	2	1	0	0	2	0	2	2	0	0	0	0	1	1	2	1	2	0	0	2
733	1	1	0	0	0	0	1	1	2	2	0	0	0	0	0	1	0	2	0	1	1	0	0	2	0	0	1	1	2	0	1	2	2	0	1	1	2	0	0	0	0	0	0	2	0	0	0	1	1
734	0	0	1	0	0	0	1	2	2	0	0	2	2	1	0	0	0	2	0	1	0	0	0	2	0	2	1	0	0	1	2	0	0	0	1	1	2	0	1	1	0	0	0	2	0	0	0	1	1
735	1	2	1	0	0	0	1	2	2	1	0	1	1	1	0	0	2	1	1	1	2	0	0	2	0	0	2	1	1	1	1	0	2	0	2	2	1	1	0	0	0	0	0	1	0	0	0	2	1
736	0	0	0	0	0	0	1	2	1	0	1	0	0	0	0	0	2	0	2	0	2	0	2	0	0	1	2	0	0	2	1	2	2	0	1	1	2	0	1	1	0	0	0	1	0	0	0	1	1
737	0	0	0	0	0	0	2	2	1	1	1	0	0	0	0	0	1	1	1	1	1	0	1	1	0	1	1	0	0	1	0	0	0	1	1	1	2	0	0	0	0	1	0	1	0	0	0	2	1
738	0	0	0	0	1	1	1	1	0	0	1	0	0	0	0	0	2	2	0	2	2	0	0	2	0	1	2	1	1	1	1	1	1	2	0	2	0	1	1	1	0	0	0	2	0	1	0	2	1
739	1	0	1	0	0	0	1	1	2	2	0	0	0	1	0	0	1	1	1	1	1	0	0	2	0	0	1	0	1	1	0	1	1	1	1	2	2	0	0	0	0	0	0	1	0	0	0	0	1
740	1	2	0	0	0	0	0	1	2	1	0	1	1	1	0	0	1	2	0	2	1	0	0	2	0	1	2	2	1	1	1	0	1	1	1	1	1	0	0	0	1	0	0	2	1	1	0	0	2
741	1	1	0	0	0	0	2	2	1	0	1	0	1	1	0	0	0	2	0	1	1	0	0	2	0	1	2	0	0	2	1	1	1	2	0	2	2	0	0	0	0	0	0	2	1	2	0	2	1
742	0	1	0	0	0	0	1	1	2	2	0	1	1	0	1	0	1	0	2	0	2	0	1	1	0	2	2	0	0	2	1	0	1	1	1	2	1	1	1	0	2	0	0	2	1	1	0	2	0
743	1	0	0	0	0	0	0	0	2	2	0	1	1	0	0	0	1	0	1	0	1	0	0	2	0	0	0	2	2	0	2	2	2	0	2	1	1	0	1	0	1	0	0	2	0	0	0	2	0
744	1	2	0	0	0	0	0	0	2	2	0	0	0	0	0	0	1	0	2	0	2	0	1	1	1	1	2	0	0	2	0	2	2	1	0	2	2	1	0	0	0	1	1	1	0	0	0	0	2
745	0	1	0	0	0	0	1	1	1	1	1	0	0	0	0	0	1	1	1	2	1	0	0	2	0	0	1	0	0	1	1	0	2	1	0	2	1	0	1	1	0	0	0	1	0	1	0	0	2
746	0	2	0	0	0	0	2	2	1	1	0	1	1	0	0	1	0	0	2	0	2	0	0	2	0	0	1	0	0	1	0	0	1	0	1	1	1	0	1	0	1	2	2	2	1	1	0	2	0
747	1	2	0	0	0	0	1	1	1	1	1	0	1	1	0	0	2	0	2	0	2	0	0	2	0	2	1	0	0	1	0	1	2	2	0	2	0	1	1	1	0	0	0	2	0	0	0	2	1
748	1	1	0	0	0	0	1	1	2	1	0	0	0	0	0	0	2	0	1	0	1	0	0	2	0	1	2	1	1	2	0	0	2	0	2	1	2	1	0	0	0	1	0	0	1	1	0	2	0
749	1	2	0	0	0	0	0	1	2	0	0	0	1	1	0	0	2	2	0	2	1	0	1	1	0	1	1	0	1	0	0	0	0	2	0	2	2	0	0	0	0	0	0	1	0	0	0	1	1
750	1	1	1	1	0	1	0	1	1	0	1	0	0	0	0	0	0	2	0	2	0	0	0	2	0	1	1	0	1	0	1	0	1	0	0	2	1	1	0	1	0	0	0	2	1	1	0	2	0
751	1	1	0	0	0	0	0	0	2	2	0	0	0	0	0	0	0	0	1	1	2	0	0	2	0	1	2	1	1	2	0	0	0	1	2	2	1	0	2	2	0	0	0	2	0	1	0	2	2
752	0	1	1	1	0	1	1	1	2	2	0	0	0	0	0	1	1	0	1	0	2	0	0	2	0	1	2	1	1	1	2	2	1	2	0	2	1	0	2	1	1	1	1	2	0	0	0	1	1
753	0	2	0	0	0	0	1	2	2	0	0	0	1	1	0	0	1	2	0	1	2	0	0	2	0	0	1	0	1	1	0	0	1	2	0	2	1	0	0	0	0	0	0	1	0	0	0	1	1
754	1	1	0	0	0	0	2	2	0	0	1	0	0	0	0	0	2	2	1	0	2	0	1	1	1	1	1	0	1	1	1	0	0	2	0	1	1	0	2	2	0	0	0	2	1	2	0	2	0
755	0	2	0	0	0	0	1	1	1	1	0	0	1	1	0	0	1	1	1	1	1	0	0	2	0	1	1	1	1	0	2	0	1	1	1	2	2	0	0	0	0	1	1	2	2	2	0	2	0
756	0	1	0	0	0	0	1	2	1	0	0	0	1	1	0	0	0	0	1	1	2	0	0	2	0	2	2	0	0	1	1	1	1	1	0	2	2	0	1	1	1	1	0	1	1	1	0	1	1
757	0	0	0	0	0	0	0	1	1	0	1	0	0	0	0	0	2	2	0	1	2	0	0	2	0	1	2	0	0	2	0	0	0	2	0	2	1	1	1	0	2	0	0	2	0	2	0	2	1
758	0	2	0	0	0	0	1	1	1	1	0	0	0	0	0	0	2	0	2	0	2	0	1	1	1	1	0	1	2	0	1	0	1	2	0	2	0	1	0	0	0	1	1	2	0	0	0	1	1
759	0	2	1	0	0	0	0	0	2	1	0	0	1	0	1	0	1	1	1	0	2	0	1	1	1	1	0	1	1	1	1	0	0	2	0	2	2	0	0	0	0	2	1	2	1	0	0	1	1
760	0	1	0	0	1	1	1	1	1	1	1	1	1	0	0	0	0	0	2	0	2	0	0	2	0	0	1	1	2	1	0	0	0	1	0	2	1	0	1	0	1	0	0	2	1	1	0	2	1
761	1	1	0	0	0	0	1	1	1	1	1	0	1	0	0	0	1	1	1	1	1	0	1	1	1	1	2	0	0	2	1	0	1	1	1	1	2	0	0	0	0	0	0	1	1	0	0	0	1
762	1	0	0	0	2	2	2	2	1	1	0	1	1	0	0	1	0	0	1	1	2	0	0	2	0	1	1	1	1	1	2	1	1	0	1	1	1	0	0	0	0	0	0	0	0	0	0	1	1
763	0	1	0	0	0	0	1	2	1	0	1	0	0	0	0	0	1	0	2	0	2	0	0	2	0	1	2	2	2	1	1	1	1	0	1	1	0	0	2	1	1	1	1	2	2	1	0	2	1
764	0	1	0	0	0	0	1	1	0	0	1	0	1	1	0	0	1	1	1	1	1	0	0	2	0	2	2	1	1	2	1	0	1	1	1	1	2	1	0	0	0	1	1	2	1	0	0	1	0
765	1	0	0	0	1	1	2	2	0	0	0	2	2	0	1	1	2	0	2	0	2	0	0	2	0	1	0	1	1	0	1	0	1	1	1	2	1	1	0	0	1	0	0	2	1	2	0	1	1
766	1	2	0	0	0	0	1	1	2	2	0	0	0	0	0	0	0	0	2	1	2	0	1	1	0	1	2	0	1	1	0	0	1	1	1	1	1	0	1	1	0	0	0	2	1	1	0	2	2
767	1	1	0	0	0	0	1	2	1	0	1	0	0	0	0	0	2	1	1	1	2	1	1	1	0	1	1	0	1	1	0	0	0	0	1	1	1	0	1	0	1	0	1	1	1	1	0	2	0
768	0	1	0	0	1	1	2	2	1	0	1	0	0	0	0	0	1	1	1	1	1	0	0	2	0	1	0	0	0	1	1	0	1	2	0	2	0	0	1	1	0	1	0	1	1	0	0	2	1
769	0	1	0	0	0	0	1	1	2	1	0	0	1	1	0	0	2	1	2	1	2	1	0	2	0	0	1	1	1	1	1	1	1	0	0	2	2	0	1	1	0	1	1	2	1	0	0	2	1
770	1	0	0	0	1	1	0	0	2	2	0	1	2	1	0	1	2	0	2	0	2	0	0	2	0	2	0	0	1	1	0	0	1	0	1	2	2	0	0	0	0	1	1	2	1	2	0	1	1
771	0	1	0	0	1	1	1	1	2	2	0	0	1	1	0	0	2	1	2	0	1	0	1	1	0	0	1	0	1	1	0	1	0	2	0	2	1	0	1	0	1	1	1	2	1	0	0	2	0
772	0	1	0	0	0	0	0	0	2	2	0	1	1	0	0	1	1	1	1	1	1	0	0	2	0	0	1	0	1	1	0	1	1	2	0	2	1	1	0	0	0	0	0	0	0	0	0	0	1
773	0	2	1	0	1	1	1	1	1	1	1	0	0	0	0	1	1	0	1	1	1	0	0	2	0	1	2	1	1	1	2	1	1	2	0	2	1	0	1	1	0	0	0	2	0	0	0	2	0
774	1	1	0	0	0	0	1	1	2	2	0	0	0	0	0	0	1	1	1	0	1	0	0	2	0	0	2	0	0	1	1	1	2	0	2	0	2	0	0	0	0	0	0	2	0	0	0	2	0
775	1	0	0	0	1	1	0	1	2	1	1	0	1	1	0	0	0	0	2	1	2	0	1	1	0	1	1	1	1	1	1	2	1	0	2	0	0	1	0	0	0	0	0	0	0	0	0	0	2
776	0	1	0	0	0	0	0	0	2	2	0	1	1	1	0	0	2	0	1	0	1	0	0	2	0	1	1	2	2	1	2	0	1	1	1	2	1	0	0	0	0	0	0	1	1	0	0	2	1
777	1	0	1	0	0	0	0	1	2	1	0	1	2	1	0	0	2	0	2	1	2	0	1	1	1	1	0	0	1	1	0	2	2	0	2	0	1	1	0	0	0	0	0	2	0	0	0	2	0
778	1	2	0	0	1	1	1	1	2	2	0	1	1	1	0	0	0	2	0	1	2	0	0	2	0	2	1	1	1	1	2	0	1	1	0	2	1	1	0	0	0	0	1	1	1	1	0	2	1
779	0	0	0	0	1	1	1	1	1	1	0	0	0	0	0	0	0	1	1	1	1	1	0	2	0	2	1	1	2	1	0	1	1	1	1	1	2	0	1	1	0	0	0	2	0	0	0	1	1
780	0	1	0	0	0	0	2	2	0	0	1	1	1	0	0	1	0	2	0	1	0	0	0	2	0	2	1	0	1	1	1	0	0	1	1	1	2	0	1	1	0	1	0	1	1	1	0	1	1
781	1	0	0	0	1	1	1	1	2	2	0	0	1	1	0	0	0	2	0	1	0	0	0	2	0	2	2	0	0	2	1	1	1	0	1	1	1	0	2	2	0	1	1	1	1	1	0	1	1
782	1	1	0	0	0	0	1	2	1	0	1	0	1	1	0	0	1	2	0	1	0	0	0	2	0	0	2	0	0	2	1	0	0	1	2	2	2	0	1	1	0	1	1	1	1	2	0	1	1
783	0	1	0	0	0	0	1	2	1	0	1	0	0	0	0	0	2	1	1	0	2	0	1	1	0	0	2	1	1	2	1	0	0	1	1	1	2	0	0	1	0	0	0	2	0	1	0	1	1
784	1	0	0	0	2	2	1	1	1	1	0	1	1	0	0	0	1	1	1	2	1	0	1	1	0	2	2	0	0	2	1	0	1	1	0	2	1	0	1	1	0	0	0	1	0	0	0	0	2
785	1	0	0	0	0	0	1	1	2	2	0	0	0	0	0	0	0	0	2	0	2	0	0	2	0	0	0	1	2	0	1	1	1	0	1	1	2	0	1	1	0	1	1	2	1	0	0	1	1
786	1	1	0	0	1	1	0	1	2	1	0	0	1	0	0	0	2	1	1	0	2	0	1	1	1	1	2	0	0	1	1	1	0	1	1	1	0	0	2	2	0	1	1	1	1	2	0	0	1
787	1	1	0	0	0	0	1	1	0	0	0	0	0	0	0	0	1	0	2	1	2	0	0	2	0	0	1	1	1	1	1	1	2	1	1	2	2	0	0	0	0	0	0	0	0	1	0	2	0
788	0	2	1	0	0	0	0	0	2	1	1	0	0	0	0	0	0	1	1	1	1	0	0	2	0	1	1	1	1	1	1	1	1	2	1	2	1	0	1	0	1	1	0	0	1	1	0	1	0
789	0	1	2	0	0	0	1	2	1	0	0	1	1	0	0	1	1	1	1	1	1	0	0	2	0	2	1	0	1	0	1	1	0	1	1	1	2	0	1	1	0	0	0	1	1	1	0	0	1
790	0	1	0	0	0	0	2	2	1	1	0	0	0	0	0	0	1	1	1	0	2	0	0	2	0	1	2	1	1	1	1	2	2	0	2	0	2	0	0	0	1	0	0	2	0	0	0	0	2
791	0	2	0	0	0	0	0	0	2	2	0	0	0	0	0	0	1	1	1	1	2	0	0	2	0	1	1	2	2	2	0	2	1	0	1	1	2	1	0	0	0	1	0	1	2	1	0	2	1
792	0	1	0	0	0	0	1	1	2	2	0	1	1	0	0	0	0	1	1	0	1	0	1	1	0	0	0	0	1	1	0	0	1	0	0	2	2	0	0	0	0	1	1	2	1	0	0	1	1
793	0	1	0	0	1	1	1	1	2	2	0	0	1	0	0	0	1	1	1	1	1	0	1	1	1	2	2	1	1	0	1	1	1	1	1	2	1	0	1	1	0	0	0	1	0	0	0	1	1
794	1	1	2	0	0	0	1	1	1	1	1	0	2	1	1	0	1	2	0	2	1	0	0	2	0	1	1	0	1	1	0	0	1	2	0	2	1	0	1	1	0	0	0	2	2	1	0	1	1
795	0	0	0	0	0	0	2	2	1	1	1	0	0	0	0	0	1	0	2	0	2	0	0	2	0	0	2	2	1	1	1	1	0	1	0	2	2	0	0	0	0	0	0	1	0	0	0	1	1
796	0	1	0	0	0	0	0	1	2	0	0	0	2	2	0	0	1	0	2	1	2	0	0	2	0	0	2	0	0	2	1	1	1	2	0	2	2	0	1	1	0	0	0	2	1	0	0	1	1
797	0	2	0	0	0	0	1	1	2	2	0	0	1	1	0	0	1	1	1	2	1	0	0	2	0	2	1	0	0	1	0	2	2	0	2	0	1	0	2	2	0	0	0	1	0	0	0	1	1
798	1	0	0	0	0	0	2	2	1	1	1	0	0	0	0	0	2	0	2	0	2	0	0	2	0	0	2	0	0	2	1	1	0	2	0	2	1	1	0	1	0	1	1	1	1	0	0	1	0
799	0	1	0	0	0	0	1	1	2	1	0	0	0	0	0	0	2	1	2	1	2	0	1	1	1	1	2	0	0	2	1	1	1	1	1	1	1	1	1	1	0	0	0	1	0	0	0	2	0
800	1	1	0	0	0	0	0	0	2	2	0	1	1	0	0	0	1	1	1	1	1	0	1	1	0	1	1	1	0	1	1	2	1	1	0	2	1	1	0	0	0	1	1	2	1	1	0	2	0
801	0	0	0	0	0	0	1	1	2	2	1	0	1	0	1	0	2	1	1	1	1	0	1	1	0	0	2	0	1	1	0	0	1	1	0	2	1	1	0	0	0	1	0	1	2	1	0	0	2
802	1	2	0	0	0	0	1	2	1	0	1	1	2	1	0	1	1	1	0	1	0	0	0	2	0	1	1	0	1	2	0	1	1	0	2	1	1	0	0	0	0	0	1	2	1	1	0	2	0
803	1	0	1	0	0	0	2	2	2	1	0	1	0	0	0	0	1	2	1	0	1	0	1	1	0	0	1	0	1	1	0	2	2	1	1	2	2	1	0	0	0	1	1	1	1	2	0	1	1
804	1	1	0	0	0	0	0	0	2	2	0	0	0	0	0	0	1	2	0	1	1	0	0	2	0	1	0	1	1	0	1	0	2	1	1	2	2	0	2	2	1	0	0	2	1	0	0	1	1
805	1	1	0	0	0	0	1	1	1	1	0	1	1	0	0	0	1	0	2	0	2	0	0	2	0	1	0	0	1	1	0	0	0	2	0	2	2	0	0	0	0	1	1	2	1	1	0	2	2
806	0	1	0	0	0	0	2	2	1	1	1	0	0	0	0	0	1	1	1	1	1	0	0	2	0	1	2	0	0	1	1	0	1	1	1	1	0	0	1	1	0	2	2	2	1	1	0	1	2
807	1	2	0	0	0	0	1	1	1	1	1	1	1	1	0	0	1	0	2	0	2	0	0	2	0	0	2	0	0	2	0	1	1	0	1	1	2	0	2	2	0	0	0	1	1	0	0	1	1
808	1	1	0	0	0	0	1	1	0	0	1	0	0	0	0	0	1	1	1	1	1	1	0	2	0	1	1	0	0	1	0	0	1	0	1	1	1	0	1	0	1	0	0	2	0	0	0	2	0
809	1	1	0	0	1	1	1	2	2	1	0	0	0	0	0	0	1	1	1	1	2	0	0	2	0	1	2	0	0	1	0	0	1	1	1	2	2	0	1	1	0	1	0	1	0	0	0	1	1
810	0	1	0	0	0	0	1	2	1	0	1	0	1	0	1	0	2	0	2	0	2	0	0	2	0	1	2	0	0	2	0	0	0	2	0	2	0	0	1	1	0	0	0	2	0	1	0	1	1
811	1	1	0	0	0	0	1	2	2	1	0	0	0	0	0	0	1	1	1	1	1	0	0	2	0	0	1	0	1	1	1	0	0	1	0	2	1	0	0	0	0	0	0	1	0	1	0	2	0
812	0	1	0	0	0	0	1	1	1	1	0	1	1	1	0	0	1	1	1	1	2	0	0	2	0	2	1	2	2	2	0	0	2	2	0	2	2	0	1	1	0	1	0	0	2	1	0	0	2
813	0	2	1	1	0	1	2	2	0	0	1	1	2	1	0	0	1	1	1	1	1	0	0	2	0	2	1	0	0	1	1	1	1	0	0	2	1	0	1	1	0	0	0	0	0	0	0	1	1
814	0	1	0	0	0	0	2	2	1	1	0	0	1	1	0	0	1	1	1	1	2	0	1	1	0	1	1	1	2	0	1	1	0	1	1	2	0	1	1	1	0	1	0	1	0	0	0	2	0
815	1	2	1	0	0	0	1	1	1	1	1	0	0	0	0	0	0	0	2	1	2	0	0	2	0	1	1	0	1	1	1	0	0	2	0	2	2	1	0	0	0	0	0	2	0	0	0	2	0
816	0	1	0	0	1	1	2	2	1	0	0	0	0	0	0	0	0	2	0	1	0	0	0	2	0	1	0	2	2	0	2	0	1	1	1	1	2	0	1	1	0	1	1	2	1	2	0	1	1
817	0	2	0	0	0	0	2	2	0	0	0	0	0	0	0	0	1	0	2	0	2	0	0	2	0	1	1	0	1	1	1	0	1	2	0	2	1	0	0	0	0	0	0	2	1	1	0	1	1
818	1	0	0	0	0	0	1	1	2	2	0	0	0	0	0	0	1	1	1	1	2	0	0	2	0	2	1	0	0	1	0	1	0	1	1	2	2	0	1	1	0	0	0	0	0	1	0	2	1
819	0	1	0	0	0	0	1	1	1	1	0	0	1	1	0	0	1	0	2	0	2	0	0	2	0	0	1	0	1	1	0	0	0	2	0	2	1	0	2	2	0	1	1	2	1	0	0	1	1
820	0	0	0	0	0	0	2	2	2	1	0	0	0	0	0	0	0	1	1	2	1	0	0	2	0	0	1	1	1	1	1	0	0	2	0	2	0	0	1	1	0	0	0	1	0	0	0	2	0
821	1	0	0	0	1	1	0	1	2	1	0	1	1	2	0	0	2	1	1	1	2	1	0	2	0	0	0	1	2	0	1	0	2	1	0	2	0	0	1	1	0	0	0	1	0	1	0	2	0
822	1	1	0	0	1	1	0	0	2	2	0	0	2	2	0	0	2	1	1	0	2	0	0	2	0	1	1	2	2	0	2	0	1	0	2	2	1	0	1	1	0	1	1	1	1	2	0	2	1
823	1	1	0	0	0	0	0	0	2	2	0	0	1	1	0	0	1	2	0	1	2	0	2	0	0	0	2	0	0	2	1	0	0	2	0	2	1	0	1	1	0	1	0	1	2	1	0	2	1
824	0	2	0	0	0	0	2	2	0	0	2	0	0	0	0	0	0	1	1	0	0	0	0	2	0	1	2	0	0	1	0	1	2	0	1	2	1	0	1	1	0	0	0	2	1	1	0	2	1
825	0	1	0	0	0	0	1	1	2	2	0	0	1	1	0	0	0	0	1	1	2	0	0	2	0	0	2	0	1	1	0	1	1	2	0	2	1	0	1	1	0	0	0	2	1	1	0	2	0
826	1	1	0	0	0	0	0	0	2	2	0	0	0	0	0	0	1	0	2	0	2	1	0	2	0	1	0	0	1	1	0	0	0	2	0	2	1	1	0	0	0	0	0	2	0	0	0	1	1
827	1	1	0	0	0	0	1	1	2	2	0	0	0	0	0	0	0	0	2	0	2	0	2	0	0	0	2	0	0	2	0	1	1	1	1	1	0	1	0	0	0	1	1	1	1	2	0	1	1
828	0	1	0	0	0	0	2	2	1	1	0	0	2	1	1	0	2	0	1	0	1	0	0	2	0	1	1	1	1	1	1	1	1	2	0	2	1	0	2	2	0	1	1	2	1	0	0	1	1
829	0	1	0	0	0	0	1	2	2	1	0	1	1	0	1	0	2	0	2	0	2	0	0	2	0	2	0	0	0	0	1	1	0	1	1	1	1	0	0	0	1	0	0	2	0	0	0	0	2
830	1	1	0	0	0	0	2	2	0	0	2	0	0	0	0	0	2	1	1	1	2	0	0	2	0	0	1	2	2	2	0	1	0	2	0	2	2	0	2	2	0	1	0	1	1	0	0	2	1
831	0	1	0	0	0	0	2	2	1	1	0	0	1	1	0	0	1	1	2	1	2	0	0	2	0	1	1	0	0	1	2	0	1	2	1	2	2	0	0	0	0	1	1	1	1	2	0	2	0
832	0	2	1	0	1	1	2	2	1	1	0	1	1	0	0	1	1	1	1	0	1	0	0	2	0	1	2	0	0	2	1	0	2	0	1	1	1	1	1	0	1	1	1	2	0	0	0	1	1
833	0	2	0	0	0	0	1	1	0	0	1	0	1	1	0	0	2	0	2	1	2	0	0	2	0	1	1	1	1	1	1	0	0	2	0	2	0	0	1	0	1	0	0	1	1	0	0	2	0
834	0	0	0	0	1	1	2	2	2	1	0	1	1	0	0	0	1	2	1	1	1	0	0	2	0	2	2	0	0	2	0	2	1	0	1	1	1	0	0	0	0	1	1	2	1	0	0	1	1
835	1	2	0	0	1	1	1	1	2	2	0	1	1	0	0	1	1	1	0	2	1	0	0	2	0	2	0	1	1	0	1	1	2	1	1	1	2	0	1	1	0	0	0	2	1	1	0	1	1
836	1	2	1	0	0	0	1	1	2	2	0	0	0	0	0	0	0	0	2	0	2	0	0	2	0	0	2	0	0	2	2	1	1	1	0	2	1	0	0	0	0	0	0	1	0	0	0	1	1
837	1	1	0	0	1	1	1	1	2	2	0	0	0	0	0	0	1	1	1	1	2	0	0	2	0	1	1	0	0	1	0	0	0	2	1	1	1	0	0	0	0	0	0	2	1	2	0	1	1
838	1	1	0	0	0	0	1	2	1	0	1	1	0	0	0	0	2	1	1	1	1	1	0	2	0	1	1	1	0	1	1	1	1	1	1	2	1	0	0	0	0	0	0	1	0	0	0	2	0
839	1	0	0	0	1	1	1	1	2	1	0	0	0	0	0	0	1	2	0	1	0	0	1	1	0	1	1	1	2	0	1	2	1	1	1	1	2	0	2	2	0	1	1	2	0	0	0	2	0
840	1	1	0	0	0	0	1	1	2	2	0	0	1	0	0	0	0	2	0	1	1	0	1	1	1	0	1	0	0	1	0	0	0	2	0	2	1	0	0	0	0	0	0	1	1	0	0	0	2
841	1	1	0	0	0	0	1	2	2	1	0	0	0	0	0	0	1	1	1	1	1	0	1	1	0	1	1	1	2	1	0	0	2	0	2	2	1	0	2	2	0	0	0	2	0	0	0	2	0
842	1	1	0	0	0	0	0	0	2	2	0	0	1	1	0	0	1	0	2	1	2	1	0	2	0	2	2	1	1	1	2	1	1	1	0	2	1	0	0	0	0	0	0	1	0	0	0	0	2
843	1	0	0	0	0	0	1	2	1	0	1	0	1	0	0	0	0	2	0	1	0	0	1	1	0	1	1	0	0	1	2	0	1	1	0	2	1	1	0	1	0	0	1	2	1	0	0	1	1
844	1	2	1	0	0	0	0	0	2	2	0	0	1	1	0	0	0	1	0	1	2	0	0	2	0	1	2	0	0	2	2	1	1	1	0	2	1	0	0	0	0	1	0	1	1	0	0	1	1
845	1	0	0	0	1	1	1	1	1	1	1	1	1	0	0	1	1	2	1	0	2	0	0	2	0	1	2	0	0	2	0	0	0	2	0	2	1	0	0	0	0	0	0	2	0	1	0	0	2
846	0	1	0	0	0	0	2	2	0	0	2	1	1	0	0	0	2	0	2	1	2	0	1	1	1	1	0	2	2	1	2	0	2	1	2	1	2	0	1	0	1	1	0	1	1	1	0	1	1
847	1	1	0	0	0	0	1	1	0	0	1	0	1	1	0	0	0	0	2	0	2	0	0	2	0	0	2	0	1	1	1	0	1	1	0	2	1	1	0	0	0	0	0	1	0	0	0	1	1
848	1	1	0	0	0	0	2	2	1	1	0	0	2	2	0	0	2	0	2	0	2	0	0	2	0	1	2	1	1	1	2	1	1	1	1	1	1	1	0	0	0	0	0	2	2	0	0	0	2
849	0	1	1	1	0	1	2	2	0	0	1	1	1	0	0	0	1	1	1	1	1	0	1	1	0	0	1	0	1	1	1	1	0	1	0	2	2	0	1	1	0	0	0	2	0	0	0	2	1
850	1	2	0	0	0	0	1	2	1	0	0	0	0	0	0	0	1	1	1	1	1	0	1	1	1	1	1	0	0	1	2	0	0	2	0	2	1	0	1	0	1	1	1	2	2	2	0	0	0
851	0	1	0	0	0	0	1	1	2	1	0	1	1	0	0	1	2	0	2	0	2	0	1	1	0	0	0	1	1	0	1	0	0	2	1	2	1	1	1	1	0	0	0	2	0	0	0	0	2
852	0	1	0	0	0	0	1	1	1	1	0	0	1	1	0	0	1	1	1	1	1	0	0	2	0	1	1	1	1	1	0	0	0	1	1	1	1	0	0	0	0	0	0	2	1	2	0	1	1
853	0	2	0	0	0	0	2	2	0	0	1	0	1	1	0	0	1	1	1	1	0	0	0	2	0	0	0	1	1	1	1	0	0	2	0	2	1	0	0	0	0	1	1	2	1	1	0	1	1
854	1	1	0	0	0	0	0	1	1	0	0	1	1	0	0	1	0	2	0	1	1	0	0	2	0	1	2	0	0	2	1	2	2	2	0	2	2	0	1	1	0	0	0	2	1	0	0	1	1
855	0	1	0	0	0	0	0	1	1	1	1	0	0	0	0	0	1	2	0	1	1	0	0	2	0	1	1	1	1	2	0	0	1	1	0	2	1	1	1	1	1	0	0	1	0	0	0	1	1
856	0	1	0	0	0	0	0	0	2	2	0	0	1	0	1	0	1	1	2	0	2	0	1	1	1	2	1	1	2	0	1	0	0	2	0	2	1	0	0	0	0	0	0	2	0	2	0	1	1
857	0	1	0	0	0	0	1	1	1	1	1	0	1	1	0	0	2	0	2	1	2	0	0	2	0	2	2	0	0	2	0	1	1	1	1	1	1	0	2	2	0	0	0	2	0	0	0	1	1
858	1	2	0	0	0	0	1	2	1	0	0	1	1	0	0	1	2	0	2	1	1	0	0	2	0	1	1	0	0	1	2	0	0	2	0	2	1	0	1	0	1	1	1	2	1	2	0	2	0
859	0	0	0	0	1	1	2	2	1	1	0	1	1	1	0	0	2	0	2	0	2	0	0	2	0	0	2	0	0	1	2	0	0	2	0	2	2	0	1	1	0	0	0	1	0	0	0	0	2
860	0	2	0	0	0	0	0	0	2	2	0	0	0	0	0	0	0	1	1	0	1	0	0	2	0	2	1	0	2	0	0	0	0	2	0	2	0	0	2	1	1	0	0	1	1	1	0	2	0
861	0	1	0	0	0	0	2	2	2	2	0	0	0	0	0	0	2	0	2	0	2	0	0	2	0	1	2	0	1	0	1	0	2	1	0	2	1	0	1	1	0	0	0	1	0	0	0	1	1
862	1	0	0	0	1	1	2	2	2	1	0	1	1	1	0	0	1	2	1	0	2	0	0	2	0	1	1	1	1	1	0	2	2	1	0	2	1	1	1	0	2	0	0	2	1	1	0	2	0
863	0	1	0	0	0	0	0	1	1	1	1	0	0	0	0	0	0	1	2	1	2	0	0	2	0	0	2	0	0	2	0	2	2	0	1	1	0	0	1	1	0	0	0	1	0	0	0	0	1
864	1	0	0	0	1	1	0	1	2	1	0	0	0	0	0	0	1	2	0	1	1	0	0	2	0	1	1	0	1	0	0	2	1	1	1	1	1	0	1	1	0	1	1	2	1	0	0	2	0
865	0	1	0	0	1	1	1	1	1	1	0	0	0	0	0	0	1	1	1	2	1	0	1	1	1	1	0	0	1	1	0	1	1	0	1	1	2	0	0	0	0	2	2	2	1	1	0	2	0
866	0	1	0	0	0	0	1	1	1	1	1	1	1	1	0	0	1	0	2	1	2	0	0	2	0	0	1	1	0	1	1	0	1	0	1	2	0	0	1	1	0	0	0	2	0	1	0	2	1
867	1	2	1	0	0	0	2	2	0	0	0	2	2	1	0	0	2	0	2	1	2	1	0	2	0	0	2	0	0	1	2	1	2	0	1	2	0	1	0	0	0	0	0	1	0	0	0	2	0
868	1	1	0	0	0	0	2	2	1	1	0	0	1	0	1	0	1	1	1	1	1	0	2	0	1	1	2	0	1	1	0	0	1	2	0	2	2	0	0	0	0	1	0	0	1	1	0	2	0
869	1	0	0	0	0	0	1	1	1	1	0	1	1	0	0	0	2	1	2	1	2	0	1	1	0	1	2	0	0	2	1	0	1	0	1	1	1	0	0	0	0	1	1	2	0	0	0	0	2
870	1	1	2	0	0	0	0	1	2	1	0	1	2	1	0	0	2	0	1	0	1	0	0	2	0	1	2	0	0	0	1	1	2	0	0	2	0	0	1	1	0	0	0	2	0	0	0	0	2
871	1	1	0	0	0	0	1	1	1	1	1	1	1	1	0	0	1	1	1	1	1	0	0	2	0	2	1	2	2	2	0	1	1	0	0	2	1	1	0	0	0	1	1	2	1	0	0	2	2
872	1	1	0	0	0	0	2	2	0	0	0	1	1	1	0	0	2	0	2	0	2	0	1	1	1	1	2	0	0	2	1	2	1	2	0	2	1	0	1	1	0	0	0	1	0	0	0	0	2
873	0	0	0	0	1	1	2	2	1	1	0	0	0	0	0	0	2	2	1	0	2	0	0	2	0	1	0	0	1	1	0	0	1	2	0	2	0	0	1	1	0	0	1	2	1	1	0	2	0
874	1	2	0	0	0	0	2	2	1	1	1	0	2	2	0	0	2	1	1	0	2	1	0	2	0	1	2	1	1	2	0	0	1	2	0	2	1	0	2	2	0	0	0	1	0	0	0	2	0
875	1	1	0	0	0	0	0	0	2	2	0	1	1	0	0	1	0	0	1	1	1	0	1	1	0	1	1	1	1	1	1	1	1	2	1	2	1	0	1	1	0	1	0	0	1	0	0	1	1
876	0	1	0	0	1	1	1	1	1	1	1	1	2	2	0	0	1	2	0	0	1	0	0	2	0	1	2	0	0	2	0	0	2	0	1	1	1	0	0	0	0	0	0	2	0	0	0	1	1
877	0	2	1	0	0	0	1	1	1	1	0	1	1	0	0	1	1	2	0	1	1	0	0	2	0	0	2	0	0	2	0	0	2	1	2	1	2	0	2	2	0	0	0	2	0	0	0	2	0
878	0	1	0	0	0	0	2	2	1	1	1	0	1	0	0	0	1	0	2	0	2	1	0	2	0	0	2	0	0	1	1	2	2	0	1	1	2	0	1	1	0	0	1	1	1	1	0	1	2
879	0	0	1	0	0	0	1	2	1	0	1	0	0	0	0	0	0	1	0	0	0	0	0	2	0	1	2	1	1	1	2	0	0	2	0	2	1	0	0	0	0	0	0	1	0	0	0	2	1
880	0	2	0	0	0	0	1	1	2	1	0	1	1	1	0	0	1	0	1	0	1	0	0	2	0	2	1	0	1	1	0	1	1	2	0	2	2	0	0	0	0	1	1	2	1	2	0	2	0
881	1	2	1	0	0	0	1	2	2	1	0	1	1	0	1	0	1	1	1	0	2	0	0	2	0	1	1	1	2	0	1	0	0	1	1	1	2	0	0	0	0	0	0	2	0	0	0	1	1
882	1	2	1	1	0	1	0	1	2	1	0	0	0	0	0	0	2	1	2	1	2	0	0	2	0	1	2	0	0	2	0	0	2	1	0	2	0	0	2	1	1	0	0	2	0	2	0	1	0
883	1	2	0	0	0	0	0	1	2	0	0	0	1	1	0	0	1	2	0	1	1	1	0	2	0	0	1	1	1	1	1	1	1	1	1	2	1	0	0	0	1	0	0	2	0	0	0	1	1
884	0	2	0	0	0	0	2	2	1	1	1	1	1	0	0	1	1	0	1	0	2	0	0	2	0	0	0	0	1	1	0	0	1	0	2	2	1	0	0	0	0	0	0	1	0	0	0	0	2
885	1	2	1	1	0	1	1	1	1	1	0	0	0	0	0	0	2	1	1	0	2	1	0	2	0	2	1	0	0	2	1	1	1	1	1	1	1	0	1	1	0	0	0	1	0	0	0	0	1
886	0	1	0	0	0	0	0	0	2	2	0	0	2	1	0	0	1	0	2	0	2	0	0	2	0	1	2	0	0	2	0	0	0	1	1	1	0	0	1	1	0	0	0	2	0	1	0	1	0
887	0	1	0	0	0	0	1	1	2	1	0	0	1	1	0	0	1	1	1	1	0	0	0	2	0	1	2	0	0	1	2	0	1	2	1	2	2	0	0	0	0	0	0	2	1	0	0	2	0
888	1	1	0	0	0	0	2	2	1	1	1	1	0	0	0	0	1	2	0	0	0	0	1	1	0	1	2	0	0	2	1	2	2	1	0	2	1	0	0	0	0	0	0	1	0	0	0	2	0
889	0	0	0	0	1	1	1	1	1	0	1	0	1	0	0	0	1	2	1	0	2	0	0	2	0	1	1	0	2	0	0	0	0	2	0	2	2	0	0	0	0	1	0	1	0	0	0	0	1
890	0	1	0	0	0	0	1	1	1	1	1	0	0	0	0	1	1	0	2	0	2	0	1	1	1	1	1	0	0	1	0	1	1	1	0	2	0	0	1	1	0	0	0	1	0	0	0	1	1
891	0	2	0	0	0	0	1	2	2	1	0	0	0	0	0	0	2	0	2	1	2	0	0	2	0	1	1	1	0	1	1	2	2	1	0	2	1	0	2	2	0	1	1	2	1	1	0	1	2
892	0	0	0	0	0	0	1	1	1	1	0	0	1	1	0	0	1	0	2	1	2	0	1	1	1	1	2	0	0	2	0	1	1	1	1	1	1	0	0	0	0	1	0	0	2	0	0	2	0
893	0	1	0	0	0	0	2	2	1	1	1	1	1	1	0	0	0	0	2	0	2	0	1	1	0	2	2	0	0	1	1	0	0	2	0	2	2	0	1	1	0	0	0	1	0	0	0	1	1
894	1	2	0	0	0	0	1	1	1	1	0	0	0	0	0	0	0	2	0	1	0	0	0	2	0	1	2	1	1	2	0	0	0	1	1	1	2	0	0	0	0	0	0	2	0	0	0	0	1
895	1	1	0	0	0	0	0	1	2	0	0	1	2	2	0	0	1	0	2	0	2	0	0	2	0	2	0	2	2	0	2	1	1	0	0	1	2	1	0	0	0	0	0	2	0	0	0	2	0
896	1	1	1	0	0	0	2	2	1	1	1	1	2	1	1	0	2	1	2	1	2	0	0	2	0	2	2	0	0	2	1	1	1	1	0	2	0	1	0	0	0	1	1	1	0	0	0	2	0
897	1	1	1	0	0	0	2	2	1	1	0	0	1	0	0	0	1	1	1	1	2	0	1	1	0	1	1	1	1	1	1	0	1	1	1	1	2	0	0	0	0	0	0	2	1	1	0	2	1
898	1	2	0	0	0	0	0	0	2	1	0	0	0	0	0	0	1	0	1	0	2	0	1	1	0	0	0	1	2	0	1	0	1	0	1	2	1	0	1	1	0	2	2	2	1	1	0	2	0
899	0	1	1	0	0	0	1	1	1	1	1	1	2	1	0	0	0	1	1	1	2	0	0	2	0	1	1	1	0	1	1	0	1	0	1	1	1	0	1	1	0	2	2	2	2	1	0	0	1
900	1	1	0	0	0	0	1	1	1	1	0	0	1	1	0	0	0	1	1	0	1	0	0	2	0	1	2	0	0	2	1	0	1	2	1	1	2	1	0	0	0	0	0	2	2	0	0	0	2
901	0	2	1	0	0	0	1	1	2	2	1	0	0	0	0	0	2	0	2	0	2	0	0	2	0	2	2	0	0	2	0	0	2	0	1	2	1	1	0	0	0	1	1	2	1	2	0	2	0
902	1	2	0	0	0	0	2	2	1	0	1	1	1	0	0	1	0	2	0	1	0	0	0	2	0	1	2	0	0	0	0	0	0	2	0	2	2	0	1	1	0	1	1	2	2	0	0	1	1
903	0	2	0	0	0	0	0	1	2	1	0	1	1	0	0	0	1	0	2	0	2	0	0	2	0	0	1	0	1	1	0	1	1	1	0	2	2	0	1	1	0	0	0	2	0	0	0	1	1
904	1	1	0	0	0	0	1	1	1	0	0	0	0	0	0	0	0	0	2	1	2	0	0	2	0	1	1	1	1	1	1	0	1	2	0	2	1	0	2	2	0	0	0	1	1	0	1	0	1
905	0	0	0	0	0	0	1	2	1	0	0	0	1	0	0	0	0	0	2	0	1	0	0	2	0	1	2	0	0	2	0	1	1	2	0	2	1	2	0	0	0	1	1	1	1	1	0	2	1
906	0	1	0	0	0	0	1	2	1	0	1	0	0	0	0	0	2	1	1	1	2	0	0	2	0	2	1	1	1	1	2	1	1	2	0	2	2	0	2	2	0	0	0	2	0	0	0	1	1
907	1	2	0	0	0	0	2	2	0	0	1	1	1	1	0	0	0	1	0	1	2	0	0	2	0	2	1	1	1	1	2	0	0	2	0	2	1	1	0	0	0	0	0	1	1	0	0	2	0
908	0	1	0	0	0	0	1	1	1	1	0	0	2	2	0	0	0	0	2	1	2	0	2	0	1	0	1	1	1	1	2	0	0	2	0	2	1	0	2	1	1	0	0	2	0	0	0	0	2
909	0	2	0	0	0	0	1	2	2	1	0	0	1	1	0	0	1	2	0	1	1	0	0	2	0	1	1	0	0	1	0	0	1	1	0	2	2	0	1	1	0	0	0	2	0	0	0	1	1
910	1	1	0	0	0	0	0	1	2	1	0	0	1	1	0	0	0	0	1	0	2	0	0	2	0	0	2	0	0	2	1	1	2	0	2	0	1	0	1	1	0	0	0	2	2	0	0	1	0
911	1	2	0	0	0	0	0	1	1	0	1	1	1	0	0	0	1	0	1	0	2	0	0	2	0	1	0	1	1	0	1	1	0	2	0	2	1	0	1	1	0	1	0	1	1	0	0	1	0
912	0	1	1	1	0	1	2	2	0	0	1	0	0	0	0	0	1	2	0	1	2	0	0	2	0	1	1	1	2	0	1	1	2	1	1	1	1	1	0	0	0	0	0	2	1	1	0	1	1
913	0	1	0	0	0	0	0	0	2	1	0	0	0	0	0	0	2	1	1	0	2	0	0	2	0	1	0	0	0	0	1	1	1	0	2	0	1	0	0	0	0	0	0	1	0	1	0	1	1
914	0	2	0	0	0	0	1	2	1	0	0	0	2	2	0	0	1	0	2	0	2	1	0	2	0	1	1	0	1	1	1	1	0	2	0	2	1	0	0	0	0	0	0	2	1	1	0	2	1
915	0	0	0	0	0	0	1	2	1	1	0	0	0	0	0	0	0	1	1	1	2	0	0	2	0	1	1	0	0	1	1	1	1	2	1	2	1	1	1	1	0	0	0	1	0	0	0	2	0
916	0	2	0	0	1	1	2	2	1	1	1	0	0	0	0	0	1	1	1	1	2	0	1	1	1	1	2	1	1	1	1	0	0	2	1	2	1	0	1	1	0	0	0	1	0	1	0	2	1
917	1	1	1	1	0	1	2	2	1	1	0	1	1	0	0	0	1	0	2	0	2	1	0	2	0	1	1	0	1	1	0	0	1	1	1	1	2	1	0	0	0	1	1	2	0	0	0	2	0
918	0	1	1	0	0	0	1	1	0	0	2	0	1	1	0	0	1	1	1	1	2	0	0	2	0	1	1	0	0	1	0	1	0	1	0	2	1	0	0	0	0	0	0	2	1	0	0	2	0
919	1	1	0	0	0	0	2	2	0	0	0	1	2	1	0	0	2	0	1	0	1	0	0	2	0	2	2	0	0	2	0	0	1	1	0	2	2	0	0	0	0	0	1	1	1	0	0	1	1
920	0	0	0	0	0	0	1	1	1	0	1	0	0	0	0	0	2	1	1	1	1	0	0	2	0	2	1	2	2	2	0	0	1	1	0	2	2	0	0	0	0	0	0	0	0	0	1	2	0
921	1	2	0	0	0	0	2	2	1	0	1	2	2	1	0	1	0	0	1	0	2	0	0	2	0	1	0	1	1	1	1	0	0	2	1	1	1	1	1	1	0	1	1	2	1	2	0	1	1
922	1	2	0	0	0	0	1	1	1	1	0	1	2	1	0	0	0	0	2	1	2	0	0	2	0	1	2	0	0	1	0	2	1	1	1	1	1	0	1	1	0	0	0	2	1	1	0	0	2
923	0	0	0	0	0	0	0	1	2	1	1	2	2	1	0	1	2	1	1	1	1	0	0	2	0	2	1	0	0	1	0	0	1	1	1	1	1	0	0	0	0	0	0	2	0	0	0	1	1
924	1	1	0	0	0	0	1	1	1	1	1	1	1	1	0	0	1	2	0	2	1	0	0	2	0	0	1	1	2	0	1	0	0	2	0	2	2	0	1	1	0	1	1	2	1	1	0	0	1
925	1	2	0	0	0	0	2	2	2	1	0	0	0	0	0	0	2	0	2	0	2	0	0	2	0	2	1	1	1	2	0	1	1	0	1	1	1	0	0	0	0	1	0	0	2	1	0	2	1
926	0	1	0	0	1	1	2	2	2	2	0	2	2	0	0	1	0	1	0	1	2	0	0	2	0	1	2	0	0	1	2	0	1	1	1	2	1	1	0	0	0	0	0	2	0	0	0	1	1
927	0	1	1	1	0	1	2	2	1	1	1	0	0	0	0	1	1	1	1	1	1	0	0	2	0	1	0	0	1	0	0	0	1	1	1	1	1	0	0	0	0	0	0	2	0	0	0	0	1
928	0	1	0	0	0	0	1	1	0	0	2	1	1	0	0	0	0	1	1	1	1	0	0	2	0	1	1	0	2	0	0	1	1	1	1	1	1	0	0	0	0	1	1	2	1	1	0	1	1
929	1	1	0	0	0	0	1	1	1	1	1	0	0	0	0	0	2	0	2	0	2	0	1	1	0	0	2	1	1	1	2	0	1	0	1	1	1	0	1	0	1	0	0	1	0	0	0	1	1
930	0	2	1	0	0	0	0	2	2	0	1	0	1	0	0	0	2	1	1	1	2	1	1	1	1	0	2	0	0	1	0	1	1	1	0	2	1	0	0	0	0	1	0	1	1	1	0	1	0
931	1	1	0	0	0	0	1	2	2	1	0	0	1	0	0	0	0	0	2	0	2	0	1	1	1	1	2	1	1	2	1	1	2	1	1	1	1	1	0	0	0	0	0	2	0	0	0	1	1
932	0	1	0	0	0	0	1	1	1	0	1	0	0	0	0	0	1	0	2	1	2	0	0	2	0	2	1	1	1	1	0	1	1	1	1	2	1	0	0	0	0	1	1	2	2	1	1	1	1
933	1	0	0	0	0	0	1	2	2	1	0	1	1	0	0	1	1	2	1	0	2	0	0	2	0	2	1	0	1	1	0	1	0	2	0	2	2	0	2	2	0	1	0	1	0	0	0	2	0
934	1	2	1	0	0	0	2	2	1	1	0	1	1	0	0	1	0	1	1	0	1	0	0	2	0	1	2	0	0	1	2	2	2	0	2	0	2	0	0	1	0	0	0	1	0	0	0	2	2
935	0	1	0	0	0	0	2	2	1	0	0	0	0	0	0	0	2	0	2	1	2	0	0	2	0	1	1	1	1	1	2	0	1	1	1	1	2	0	0	0	0	0	0	1	0	0	0	1	2
936	0	1	0	0	0	0	1	1	1	0	1	1	1	0	0	1	2	1	2	1	2	0	0	2	0	0	1	1	1	1	2	0	0	1	1	1	2	0	1	1	0	1	1	2	1	1	0	2	0
937	0	1	0	0	0	0	2	2	0	0	1	1	2	1	0	0	0	2	0	1	0	0	0	2	0	0	0	0	1	1	0	1	1	2	0	2	2	0	2	2	0	0	0	2	0	0	0	2	1
938	1	2	0	0	0	0	1	1	2	1	0	1	2	2	0	0	2	2	0	1	1	0	0	2	0	0	2	1	1	1	2	0	0	1	1	1	1	0	0	0	0	1	1	2	1	1	0	1	1
939	0	1	0	0	0	0	2	2	1	0	1	0	0	0	0	0	2	2	1	0	2	0	0	2	0	1	2	0	1	0	1	0	1	1	1	1	1	0	2	1	1	0	0	1	0	0	0	0	2
940	1	2	0	0	0	0	1	2	2	1	0	0	0	0	0	0	1	0	2	1	2	0	2	0	0	1	2	0	0	2	0	2	1	1	1	1	2	0	1	1	0	1	1	2	0	0	0	0	2
941	0	1	0	0	0	0	2	2	0	0	0	0	0	0	0	0	0	0	2	1	2	0	0	2	0	0	0	0	1	1	0	0	0	2	0	2	0	1	1	1	0	1	1	2	1	1	1	0	1
942	1	1	1	0	0	0	1	1	2	2	0	0	0	0	0	0	1	2	0	1	2	0	1	1	0	0	1	1	1	1	1	0	1	2	0	2	1	0	1	1	0	1	1	1	1	0	0	1	2
943	0	2	0	0	0	0	2	2	2	1	0	0	1	1	0	0	1	0	2	0	2	0	1	1	0	1	1	0	2	0	0	0	1	1	0	2	1	0	1	1	0	1	1	2	1	1	0	0	2
944	0	0	0	0	2	2	1	1	2	2	1	0	0	0	0	0	2	0	2	0	2	0	2	0	0	0	1	0	0	1	0	0	0	2	0	2	1	0	1	1	0	1	1	1	1	2	0	1	1
945	0	2	1	0	0	0	2	2	2	1	0	0	1	1	0	0	1	1	1	1	1	0	0	2	0	1	1	1	0	1	2	0	1	1	1	2	1	0	1	1	0	0	0	1	1	0	0	0	2
946	1	2	0	0	0	0	1	0	2	1	0	0	0	0	0	0	1	2	0	1	1	0	1	1	0	2	2	0	1	0	1	0	1	1	0	2	1	0	0	0	0	0	0	0	2	1	0	2	0
947	1	2	0	0	0	0	1	1	2	1	0	0	0	0	0	0	0	2	0	1	1	0	0	2	0	0	0	2	2	0	2	2	1	0	1	1	1	1	0	0	0	0	0	0	0	0	0	1	1
948	1	2	1	0	0	0	1	1	0	0	0	0	0	0	0	0	1	2	1	0	1	0	1	1	0	2	2	0	0	2	0	0	1	2	0	2	2	0	0	0	0	0	1	1	1	1	0	0	2
949	0	1	0	0	0	0	2	2	1	0	1	0	0	0	0	0	1	1	1	1	2	0	0	2	0	1	2	2	1	1	1	0	1	1	1	2	2	0	1	1	0	1	1	2	2	1	0	0	1
950	1	2	0	0	0	0	1	1	2	2	0	1	1	0	0	1	0	1	0	1	0	0	0	2	0	1	2	1	1	2	0	0	1	2	0	2	0	1	1	1	0	0	0	2	0	2	0	0	0
951	1	0	0	0	0	0	0	0	2	1	1	0	1	1	0	0	2	0	1	0	1	0	0	2	0	1	0	0	0	0	1	0	0	2	1	2	0	0	2	2	1	0	0	2	0	0	0	1	1
952	0	1	0	0	0	0	1	1	1	1	1	1	1	0	0	1	0	1	1	0	1	1	0	2	0	1	2	1	1	0	2	0	0	1	1	1	2	0	1	1	0	0	0	1	0	0	0	0	2
953	1	1	0	0	0	0	1	1	2	1	0	0	0	0	0	0	1	2	1	1	1	0	1	1	0	1	2	0	0	0	0	1	1	2	0	2	2	0	0	0	0	0	0	1	0	0	0	1	0
954	1	0	0	0	0	0	2	2	1	1	1	0	0	0	0	0	1	0	2	0	1	0	1	1	0	1	2	0	0	2	0	1	0	1	1	1	2	1	0	0	0	0	0	2	0	1	0	0	2
955	1	1	0	0	1	1	2	2	1	1	1	0	1	0	0	0	2	0	2	1	2	0	0	2	0	0	1	1	0	1	1	1	1	0	1	1	2	0	1	1	0	2	2	2	1	1	0	1	1
956	0	1	0	0	0	0	2	2	2	2	0	0	1	1	0	0	1	0	2	0	2	0	0	2	0	1	1	0	1	1	0	2	2	2	0	2	0	0	1	1	0	0	0	2	0	0	0	1	1
957	0	1	1	1	0	1	1	2	1	0	0	0	0	0	0	0	2	1	1	1	1	0	2	0	0	0	2	2	1	1	1	1	1	1	1	1	1	0	1	1	0	2	2	2	2	1	0	0	2
958	1	2	1	0	0	0	2	2	1	0	1	0	1	0	0	0	1	2	0	1	0	0	0	2	0	1	2	0	0	2	0	0	0	2	0	2	1	0	1	1	0	0	0	0	0	0	0	1	1
959	0	2	0	0	0	0	1	2	2	0	0	0	1	1	0	0	0	2	1	0	2	0	1	1	1	1	1	1	1	1	2	2	1	2	0	2	1	1	0	0	0	1	1	2	1	1	0	2	1
960	1	1	0	0	0	0	1	1	2	2	0	0	0	0	0	0	1	1	1	1	2	0	1	1	1	2	1	2	2	1	1	0	0	2	0	2	2	1	0	0	1	0	0	2	0	0	0	2	1
961	0	2	0	0	0	0	1	1	1	1	0	0	1	1	0	0	1	1	1	1	1	0	0	2	0	2	0	2	2	1	2	0	1	0	1	2	1	0	0	0	0	0	0	0	1	0	0	1	1
962	1	1	0	0	0	0	1	2	2	1	0	0	1	0	0	0	1	1	1	0	1	0	1	1	1	0	2	0	0	2	1	0	1	1	0	2	2	0	1	1	0	0	0	2	0	0	0	2	0
963	0	1	0	0	0	0	1	2	1	0	1	0	0	0	0	0	0	1	1	1	2	0	1	1	0	1	2	0	0	2	1	0	2	2	0	2	2	1	0	0	0	0	0	1	0	0	0	1	1
964	1	0	0	0	0	0	2	2	1	1	0	0	2	2	0	0	2	0	1	0	1	1	0	2	0	0	1	0	2	0	0	0	1	0	1	1	1	0	0	0	0	0	0	2	1	0	0	1	1
965	0	2	1	1	0	1	0	0	2	2	0	0	1	1	0	0	2	0	2	1	2	0	0	2	0	0	1	0	1	1	1	0	1	2	0	2	2	0	0	0	0	1	0	1	1	1	0	1	1
966	0	1	0	0	0	0	2	2	0	0	0	0	1	1	0	0	2	1	1	1	1	0	0	2	0	1	1	0	1	1	1	0	1	0	2	2	1	0	0	0	0	1	1	1	1	1	0	2	0
967	1	1	0	0	0	1	1	1	0	0	1	0	2	1	1	0	0	1	1	0	0	1	0	2	0	0	2	0	0	0	1	0	1	2	1	1	0	0	2	2	1	0	1	2	1	0	0	1	1
968	0	1	0	0	1	1	1	1	1	1	1	0	2	2	0	0	2	0	1	0	1	0	0	2	0	1	1	0	1	0	1	2	2	0	2	0	1	0	1	1	0	1	1	1	1	1	0	2	0
969	0	1	0	0	0	0	1	2	1	0	0	0	0	0	0	0	0	0	2	0	2	1	1	1	1	0	1	0	1	0	1	0	0	1	1	1	1	0	0	0	0	0	0	2	0	1	0	1	1
970	1	1	0	0	0	0	1	2	1	0	1	0	0	0	0	0	0	0	2	1	2	0	1	1	1	1	2	1	1	2	0	1	2	0	0	2	1	0	1	1	0	0	0	1	0	0	0	2	0
971	0	1	1	0	0	0	2	2	2	1	0	0	1	1	0	0	2	0	1	0	2	0	0	2	0	2	2	0	0	2	0	0	1	2	0	2	2	0	0	0	0	0	0	1	0	0	0	1	0
972	1	2	0	0	0	0	1	2	2	2	0	0	1	1	0	0	0	2	1	0	1	0	1	1	0	1	2	0	0	2	1	0	0	2	0	2	1	0	0	0	0	1	1	1	1	0	0	0	2
973	1	0	0	0	1	1	2	2	0	0	2	0	1	1	0	0	1	1	1	0	2	0	0	2	0	0	2	0	0	2	0	1	1	1	1	1	2	0	0	0	0	1	0	0	1	1	0	0	2
974	1	2	0	0	0	0	1	1	2	2	0	0	1	0	0	0	2	0	1	0	1	1	0	2	0	0	1	0	1	1	0	2	2	2	0	2	1	0	2	2	0	0	0	2	1	0	0	0	2
975	1	1	1	0	0	0	1	1	2	2	0	0	0	0	0	0	2	2	0	2	2	1	0	2	0	1	2	1	1	1	1	1	0	2	0	2	1	0	2	2	0	0	0	2	0	0	0	0	2
976	0	1	0	0	0	0	1	1	1	1	1	0	0	0	0	0	1	1	1	1	1	0	0	2	0	1	2	0	1	1	0	1	0	1	0	2	2	0	0	0	1	1	1	2	0	0	0	1	1
977	0	1	0	0	0	0	1	1	2	1	0	0	1	0	0	0	1	0	2	0	2	0	0	2	0	1	2	2	2	2	0	0	1	2	0	2	1	1	1	0	1	0	0	1	0	0	0	0	2
978	1	2	0	0	0	0	0	1	2	1	0	0	1	1	0	0	2	0	1	0	1	0	0	2	0	1	1	0	0	1	0	2	1	0	2	0	0	0	2	1	1	1	1	2	1	0	0	2	1
979	0	2	0	0	0	0	1	2	1	0	0	0	1	0	0	0	1	0	2	0	2	0	1	1	1	1	2	0	0	1	1	0	1	1	0	2	2	0	1	1	0	1	0	0	1	0	0	2	0
980	0	0	0	0	0	0	2	2	1	0	0	0	2	1	1	0	1	1	1	1	2	0	1	1	0	0	2	0	0	2	0	1	2	0	2	0	1	0	1	1	0	1	0	0	1	1	0	2	0
981	1	0	1	0	0	0	1	1	1	0	1	0	2	2	0	0	0	1	2	0	2	0	0	2	0	1	1	2	2	1	2	1	1	0	1	1	1	0	1	1	0	0	0	2	1	0	0	2	0
982	1	1	0	0	0	0	2	2	1	0	1	0	0	0	0	0	1	0	2	0	1	1	0	2	0	1	1	0	0	1	1	0	1	1	1	1	1	0	0	0	0	0	0	0	0	0	0	1	1
983	0	1	0	0	0	1	1	1	1	0	1	0	1	1	0	0	2	0	2	1	1	0	0	2	0	0	1	0	0	1	0	0	1	1	1	2	2	0	1	0	1	0	0	0	0	0	0	2	2
984	1	0	0	0	1	1	1	1	2	2	0	1	1	0	0	1	2	2	0	2	2	1	0	2	0	2	1	0	2	0	0	2	1	1	1	1	1	1	0	0	0	0	0	2	1	1	0	2	0
985	0	1	0	0	0	0	2	2	1	0	1	0	0	0	0	0	2	1	1	1	1	0	1	1	0	2	2	1	1	0	1	1	2	1	1	1	0	2	0	0	0	1	0	1	1	0	0	2	2
986	0	0	0	0	1	1	1	1	1	1	1	0	0	0	0	0	1	1	1	1	1	0	1	1	0	2	1	0	1	0	1	0	1	1	1	1	1	0	2	2	0	0	0	1	1	1	0	2	0
987	0	2	0	0	0	0	2	2	2	2	0	0	0	0	0	0	1	2	0	0	0	0	0	2	0	0	2	0	0	2	0	1	2	1	1	1	2	0	0	0	0	0	0	2	0	0	0	2	0
988	1	0	0	0	1	1	0	1	2	1	0	0	1	1	0	0	2	2	1	0	2	0	0	2	0	1	1	0	0	2	1	1	1	2	0	2	2	0	0	0	1	0	0	1	1	0	0	1	1
989	1	2	0	0	0	0	1	0	2	1	0	1	1	0	0	0	0	2	0	1	2	0	1	1	1	0	1	1	1	0	2	1	2	0	1	2	0	0	1	1	0	1	1	1	1	1	0	1	0
990	1	0	1	0	0	0	1	1	1	1	0	1	2	1	0	0	1	0	2	0	1	0	0	2	0	2	0	1	2	0	1	0	1	1	1	2	2	0	1	1	0	0	0	1	0	0	0	0	2
991	0	1	1	0	0	0	0	0	1	1	0	0	1	1	0	0	1	0	2	0	2	1	0	2	0	0	1	0	0	1	0	1	1	2	0	2	1	1	1	0	2	1	1	1	1	0	0	2	0
992	1	1	0	0	0	0	0	1	2	1	0	0	0	0	0	0	1	2	0	1	1	0	0	2	0	0	1	1	1	1	1	1	1	1	2	2	1	0	0	0	0	0	0	2	1	2	0	0	2
993	1	2	0	0	0	0	2	2	1	0	0	0	1	1	0	0	1	1	1	1	1	0	1	1	0	1	1	0	1	0	1	1	1	2	0	2	1	0	1	1	0	0	0	0	0	1	0	0	2
994	1	1	0	0	0	0	0	0	2	2	0	0	1	1	0	0	1	0	2	0	2	0	1	1	0	1	2	0	0	2	2	0	1	1	1	1	2	0	0	0	0	0	0	2	1	1	0	2	0
995	1	1	0	0	1	1	0	1	2	1	0	1	1	0	0	1	0	1	1	1	1	0	0	2	0	1	2	1	1	2	0	1	0	2	0	2	1	0	2	2	1	0	0	2	0	0	0	2	0
996	0	0	0	0	1	1	1	2	2	1	0	0	1	1	0	0	1	2	1	0	1	0	1	1	0	0	0	2	2	0	2	0	0	2	0	2	0	0	2	2	1	1	1	2	1	0	0	2	1
997	1	2	0	0	0	0	2	2	1	1	1	0	1	1	0	0	1	0	2	0	2	0	0	2	0	1	1	2	2	1	1	0	1	1	0	2	1	0	1	0	1	0	0	1	1	0	0	1	1
998	1	0	0	0	1	1	1	1	1	1	1	0	0	0	0	0	0	1	1	1	1	0	1	1	0	1	1	0	1	1	0	2	1	2	0	2	1	0	1	1	0	0	0	1	0	0	0	1	0
999	0	0	0	0	0	0	1	1	1	1	1	0	0	0	0	0	1	2	0	2	1	0	0	2	0	1	0	1	0	0	2	1	1	0	1	1	1	0	1	1	0	0	0	1	0	0	0	1	1
1000	1	2	0	0	0	0	2	2	1	0	0	1	1	0	0	0	1	1	1	0	1	0	1	1	1	0	2	0	0	1	1	0	2	0	1	2	1	0	0	0	0	0	0	1	0	0	0	1	1
[truncated: 252 more columns]
