# Supplementary material for: KNN-MDR: a learning approach for improving interactions mapping performances in genome wide association studies
Source: BMC Bioinformatics. 2017 Mar 21;18:184. doi: 10.1186/s12859-017-1599-7 (PMC5361736; doi:10.1186/s12859-017-1599-7)
Supplement: Supplementary file 6 — The data set(s) supporting the results of Table 4. (ZIP 7095 kb) [file 12859_2017_1599_MOESM6_ESM.zip › 100 simulations/S9/mkallsimul.dat]

1	1	0	2	0	1	2	1	1	1	1	1	1	1	1	1	0	1	0	1	1	1	0	2	0	0	1	1	2	1	1	1	0	1	0	0	2	2	0	0	0	1	0	1	2	0	0	0	1	1
2	1	0	2	0	0	1	0	0	1	1	1	0	1	1	1	0	2	1	2	1	1	0	1	0	1	1	0	2	0	0	0	2	1	0	1	1	1	0	0	2	0	1	1	2	2	1	0	0	1
3	0	1	1	0	0	2	1	1	1	1	0	0	1	0	0	1	2	2	1	0	0	1	2	0	0	0	1	1	2	2	1	1	1	0	0	1	2	0	0	0	1	1	1	2	0	1	0	1	0
4	0	1	1	0	0	1	0	0	2	2	0	0	1	0	0	1	2	2	1	1	1	0	2	0	0	0	0	2	1	1	0	1	1	2	2	1	0	0	0	2	1	2	2	2	1	0	1	1	0
5	1	2	0	0	1	1	1	1	1	1	2	0	0	0	0	0	0	0	0	1	1	0	1	0	0	0	1	1	2	2	1	0	2	0	0	2	1	0	0	0	0	0	0	2	0	0	0	0	2
6	0	0	2	0	1	2	0	0	2	2	0	0	0	0	0	0	0	1	2	0	0	0	2	0	0	0	0	2	1	1	0	0	1	0	1	1	2	1	0	0	0	1	2	2	0	1	0	2	0
7	1	1	1	0	0	1	0	1	1	1	0	1	2	1	1	0	1	1	2	0	0	1	2	0	0	0	1	2	1	1	0	0	2	0	0	2	1	0	0	0	0	1	1	2	0	1	0	2	0
8	1	1	2	0	0	0	1	2	0	1	0	1	1	1	1	0	1	1	2	0	0	0	2	0	0	0	0	2	1	1	0	1	1	0	0	2	2	0	0	1	0	0	0	2	0	1	0	1	1
9	0	1	2	0	0	2	1	1	2	2	0	1	1	1	1	0	1	1	1	1	1	0	2	0	0	0	2	2	2	2	0	1	1	2	0	2	2	1	0	1	0	0	0	0	1	0	0	0	1
10	1	1	1	0	0	2	2	2	1	1	0	0	1	0	0	0	1	1	1	1	1	0	1	0	0	0	1	2	1	1	1	1	2	0	2	0	1	0	0	2	0	1	1	1	2	0	0	1	1
11	1	1	2	0	1	2	1	1	1	2	0	1	1	0	0	0	0	0	1	1	1	0	2	0	0	0	2	2	2	2	0	1	1	1	0	2	0	0	0	2	0	0	1	2	1	0	0	1	1
12	0	2	1	0	0	0	1	1	1	1	1	0	0	0	0	0	2	1	2	0	0	1	2	0	0	0	2	2	2	2	0	1	1	1	0	2	1	1	0	1	0	0	0	2	0	0	0	2	1
13	0	0	2	0	0	1	1	1	2	2	0	0	0	0	0	0	1	1	0	1	1	0	2	0	0	0	0	2	1	1	0	0	0	1	1	1	2	0	0	0	0	0	0	2	1	1	0	1	1
14	1	1	1	0	0	1	2	2	0	0	1	0	0	0	0	0	1	1	1	1	0	0	2	0	0	0	1	2	1	1	1	0	1	1	2	0	0	0	0	1	0	0	1	2	0	0	0	1	0
15	0	2	1	0	0	2	0	1	1	1	0	0	0	0	0	0	1	1	1	1	0	0	2	0	0	0	2	2	2	2	1	2	1	0	0	2	2	0	0	2	0	0	0	1	0	0	0	1	1
16	0	0	2	0	0	1	1	2	0	0	1	0	0	0	0	0	0	0	1	1	1	1	2	0	0	0	1	2	2	1	1	0	0	0	0	2	0	0	0	1	0	0	0	1	1	1	0	1	1
17	1	1	2	0	0	2	1	1	1	2	0	1	1	0	0	0	1	1	1	0	0	0	1	0	1	1	1	2	2	2	0	2	1	0	1	1	1	1	0	0	0	0	1	1	1	0	0	1	0
18	1	0	2	0	1	2	2	2	1	1	0	0	2	1	1	1	2	1	2	0	0	1	2	0	0	0	1	2	2	2	0	1	1	0	0	2	1	1	0	1	0	0	1	2	1	0	0	0	2
19	1	0	2	0	1	2	1	1	0	0	1	0	0	0	0	1	1	0	1	1	0	0	1	0	1	1	2	2	2	2	0	1	0	2	1	2	0	0	0	1	0	1	1	2	1	0	0	2	0
20	0	2	1	0	1	1	0	0	2	2	0	0	0	0	0	0	2	2	1	1	0	0	2	0	0	0	1	2	2	2	0	0	1	1	1	2	1	0	0	0	0	2	2	2	1	0	0	1	1
21	1	1	2	0	0	2	2	2	0	0	0	0	0	0	0	0	1	1	2	0	0	0	1	1	1	1	1	1	2	2	0	0	1	0	1	1	2	1	0	0	0	0	1	2	1	0	0	2	0
22	0	0	2	0	2	2	0	0	2	2	0	1	2	1	1	1	2	1	2	1	1	0	2	0	0	0	2	2	2	2	1	0	1	0	1	1	2	0	1	0	0	0	1	1	1	0	1	1	1
23	0	1	1	0	0	1	0	1	0	0	1	1	0	0	0	0	0	0	0	1	0	2	0	1	1	1	2	2	2	2	0	1	1	1	0	2	2	0	0	1	0	1	1	2	0	1	0	1	1
24	0	2	0	0	0	1	2	2	0	1	0	1	0	0	0	0	0	0	0	1	0	0	1	0	0	0	1	1	1	2	0	0	0	1	1	1	2	1	0	0	0	0	0	2	0	0	0	1	0
25	0	1	1	0	0	1	2	2	0	1	0	0	0	0	0	0	1	1	1	1	1	0	2	0	0	0	2	2	2	2	0	1	1	1	2	1	0	0	0	0	0	0	0	1	0	0	0	0	2
26	0	1	2	0	0	0	1	2	1	2	0	1	1	1	1	0	2	1	1	0	0	0	2	0	0	0	2	0	1	1	0	0	0	0	1	1	1	0	0	1	0	0	0	2	0	1	0	0	2
27	1	1	1	0	0	1	2	2	0	0	1	0	0	0	0	0	2	2	1	1	0	1	2	0	0	0	1	1	2	1	1	1	1	2	2	1	0	0	0	0	0	0	0	1	0	0	0	0	2
28	1	0	2	0	0	1	2	2	0	1	1	0	0	0	0	0	1	1	0	1	1	0	1	1	1	1	1	0	2	2	0	1	1	2	1	1	0	0	0	1	0	0	1	2	0	0	0	2	1
29	0	1	1	0	0	2	1	1	1	1	0	0	0	0	0	0	1	1	1	1	0	0	2	0	0	0	1	1	2	2	0	0	0	0	0	2	1	0	1	1	0	1	2	2	1	0	0	0	2
30	0	2	0	0	0	1	1	2	0	0	1	1	2	1	1	0	1	0	2	0	0	1	2	0	0	0	2	2	2	2	0	0	1	0	1	1	2	0	0	1	0	0	0	2	0	1	0	1	2
31	1	1	1	0	0	1	1	1	1	1	0	2	2	1	1	0	1	1	1	0	0	0	1	0	1	1	2	2	2	2	1	0	0	0	0	2	2	2	0	0	0	0	0	1	0	1	0	2	0
32	1	2	0	0	0	0	1	1	1	2	0	0	0	0	0	0	1	0	1	1	1	0	2	0	1	1	1	1	2	2	0	1	0	1	0	2	1	0	1	1	0	0	1	1	1	1	0	0	2
33	1	0	2	0	1	2	2	2	0	1	1	1	1	0	0	0	1	0	1	0	0	1	1	0	1	1	1	1	1	1	0	1	1	0	0	2	0	0	0	1	0	0	0	2	0	1	0	1	1
34	1	2	1	0	0	0	1	1	1	1	0	0	0	0	0	0	1	0	1	1	1	0	2	0	0	0	1	2	1	1	0	0	1	2	0	2	1	1	0	1	0	0	0	1	1	0	0	0	1
35	0	1	2	0	0	0	0	0	2	2	0	0	0	0	0	0	1	1	2	0	0	0	2	0	0	0	2	2	2	2	1	0	1	1	1	2	1	0	0	1	0	1	1	2	1	0	0	2	0
36	1	1	1	1	0	2	1	2	0	0	0	0	1	1	1	0	2	0	2	0	0	1	0	1	1	1	2	2	2	1	0	2	1	0	1	1	0	1	0	1	0	0	0	2	2	1	0	0	1
37	0	1	2	0	0	0	2	2	0	0	1	0	1	0	0	0	1	0	1	1	1	1	2	0	1	1	0	2	2	2	1	0	1	1	0	2	1	0	0	1	0	0	1	1	1	1	0	2	2
38	0	0	2	0	0	1	2	2	0	0	0	0	0	0	0	0	1	0	2	1	1	0	2	0	1	1	2	2	2	2	1	2	2	1	0	2	2	0	0	1	0	0	0	0	0	0	0	1	1
39	1	2	0	0	0	1	2	2	0	0	0	1	1	0	0	0	1	0	1	0	0	0	2	0	0	0	0	0	1	2	0	1	1	0	0	2	1	1	0	1	0	1	1	1	2	0	0	1	1
40	0	0	2	0	1	2	1	1	1	1	1	1	2	1	1	1	1	1	1	0	0	0	2	0	1	1	1	1	2	2	0	2	2	0	2	0	2	0	1	1	0	0	0	2	0	2	0	1	1
41	1	0	2	0	0	1	1	2	1	1	0	0	0	0	0	0	1	0	1	1	0	0	2	0	0	0	1	1	2	2	1	0	2	0	1	2	1	0	1	1	0	0	1	2	1	0	0	2	1
42	0	0	2	0	1	2	1	1	1	1	0	1	1	0	0	0	2	2	0	2	2	1	1	1	1	1	2	2	2	1	0	0	0	1	0	2	0	0	0	2	0	0	1	1	1	0	0	2	0
43	0	1	1	0	1	1	1	1	1	1	2	0	2	2	2	0	2	1	1	0	0	0	2	1	1	2	1	1	2	2	0	0	1	1	1	2	2	1	0	1	0	1	1	2	1	0	0	1	1
44	1	0	2	0	1	2	1	1	0	1	0	0	1	1	1	0	0	0	1	1	1	0	2	0	0	0	2	2	2	2	0	1	1	0	0	2	2	0	0	0	0	0	0	1	0	0	0	2	0
45	1	1	1	0	0	2	1	2	0	0	1	1	1	1	1	0	2	1	2	1	1	0	1	0	0	0	1	2	1	1	1	0	1	0	1	1	1	0	0	1	0	0	0	2	0	0	0	1	1
46	1	1	1	0	0	2	1	1	1	2	0	0	0	0	0	0	2	0	2	1	0	0	1	0	0	0	1	2	2	2	1	0	0	0	0	2	0	0	0	2	0	1	1	1	1	0	0	0	0
47	1	1	2	0	1	1	2	2	0	0	2	0	0	0	0	0	1	2	2	0	0	0	1	0	0	0	2	2	2	2	0	1	1	0	0	2	2	1	0	1	0	0	0	2	0	1	0	1	1
48	1	1	1	0	0	1	0	1	1	1	0	0	0	0	0	0	1	1	2	1	0	0	2	0	0	0	2	2	1	2	0	1	2	0	2	0	1	0	0	1	0	0	0	2	0	2	0	1	0
49	1	0	2	0	0	2	1	2	0	0	1	2	2	2	2	0	2	2	2	0	0	0	2	0	0	0	0	0	2	1	0	0	1	0	1	1	1	1	0	1	0	0	0	2	0	2	0	1	1
50	0	0	2	0	1	2	0	1	1	1	0	0	1	0	1	0	2	0	2	1	1	1	2	0	1	1	0	1	2	2	0	0	0	2	1	2	2	0	0	0	0	0	0	1	0	0	0	1	1
51	0	0	2	0	0	1	0	0	1	1	0	0	0	0	0	0	2	0	1	1	1	1	2	0	0	0	1	2	1	1	0	1	1	1	2	1	1	0	0	0	1	0	1	2	0	1	0	1	1
52	1	1	1	1	0	2	1	1	1	1	1	1	1	1	1	0	0	0	0	1	1	0	2	0	0	0	1	2	1	1	0	0	1	1	1	1	1	0	0	1	0	0	0	2	0	1	0	0	2
53	0	2	1	0	0	1	1	1	1	1	0	1	2	1	1	0	2	1	1	0	0	0	2	0	1	1	1	1	2	2	1	0	1	1	1	2	2	1	0	0	0	0	0	2	0	1	0	1	1
54	0	2	0	0	0	1	1	2	0	1	0	1	1	1	1	0	0	0	2	1	1	0	2	0	0	0	1	2	2	2	0	1	0	1	1	1	2	0	0	0	0	1	1	1	1	0	0	2	0
55	0	1	1	0	0	1	1	1	0	0	1	0	2	1	1	0	1	0	1	1	0	0	2	0	1	1	1	1	2	1	1	1	1	1	0	2	0	0	0	2	0	1	1	2	2	0	0	1	1
56	0	0	2	0	1	1	0	0	2	2	0	2	2	1	1	0	1	0	1	2	1	1	2	0	0	0	1	1	1	1	1	1	1	0	1	2	2	1	0	0	0	1	1	1	0	2	0	1	1
57	1	0	2	0	0	1	2	2	0	0	1	0	0	0	0	0	2	0	2	0	0	0	1	0	0	0	2	2	1	2	0	2	2	0	0	2	1	0	0	2	0	0	1	2	2	2	0	0	2
58	0	1	1	1	0	1	2	2	1	1	0	1	1	1	1	0	1	0	1	0	0	0	2	0	0	0	1	1	2	2	0	1	1	1	2	1	2	0	0	0	1	1	1	2	0	1	0	1	1
59	0	0	2	0	0	1	2	2	0	0	0	0	0	0	0	0	1	1	1	0	0	1	1	0	0	0	2	2	2	2	1	1	1	0	0	2	2	1	1	1	1	1	1	2	1	0	0	1	1
60	0	1	1	0	0	0	1	1	0	2	0	1	0	0	0	0	1	0	1	1	0	0	1	0	0	0	2	1	2	2	0	1	1	0	1	1	2	1	0	1	0	0	1	1	1	2	0	0	1
61	0	2	0	0	0	0	0	0	2	2	0	0	0	0	0	0	2	1	1	0	0	0	1	0	0	0	2	2	2	2	1	1	1	0	1	2	0	0	0	1	0	0	0	2	0	2	0	1	1
62	1	2	2	0	0	1	1	1	1	2	0	1	0	0	0	0	2	0	2	1	1	0	1	0	0	0	1	0	2	2	0	1	1	1	1	1	2	0	0	1	0	0	2	2	1	1	0	1	1
63	1	1	1	0	0	1	1	2	0	0	0	0	0	0	0	0	2	2	2	1	1	0	2	0	0	0	1	1	2	2	0	0	1	0	1	1	1	1	0	1	0	0	0	0	0	0	0	2	0
64	1	1	1	0	1	1	0	0	2	2	0	0	1	0	0	1	2	1	1	0	0	1	2	0	0	0	1	2	2	2	0	0	0	0	1	2	2	1	0	0	0	0	0	2	1	1	0	2	1
65	1	1	1	0	1	1	1	1	1	1	0	0	1	1	1	0	0	0	1	1	0	0	2	0	0	0	2	2	2	2	1	0	0	1	0	2	0	0	0	2	0	1	1	2	1	0	0	1	1
66	1	2	0	0	0	1	1	1	1	1	1	1	1	1	1	0	0	0	0	1	0	2	2	0	0	0	1	1	2	2	1	1	1	1	0	2	2	0	0	1	0	0	0	2	0	2	0	2	0
67	1	2	0	0	0	1	1	1	1	2	0	1	1	1	1	0	0	0	2	0	0	1	2	0	0	0	2	2	2	2	1	1	0	0	0	2	2	2	0	0	0	1	1	1	0	2	0	0	0
68	1	2	0	0	0	0	0	0	2	2	0	0	0	0	0	0	0	0	2	1	1	1	1	1	1	1	2	2	2	1	0	1	1	1	1	1	2	0	0	0	0	1	1	2	0	1	0	1	1
69	0	1	1	0	0	0	0	0	1	1	0	1	1	1	1	0	1	0	1	0	0	0	2	0	1	1	2	2	2	2	0	1	1	0	0	2	2	0	0	1	1	0	0	2	0	1	0	0	2
70	1	2	1	0	0	1	1	1	1	1	0	0	2	0	0	1	1	0	1	1	1	1	1	1	1	1	1	1	1	1	0	0	0	0	0	2	1	1	0	0	0	0	1	2	1	1	0	0	2
71	0	1	1	0	0	1	1	1	1	1	1	2	1	1	1	0	1	1	1	0	0	0	2	0	0	0	1	1	2	2	1	1	1	1	0	2	1	1	0	1	0	0	2	2	1	1	0	1	1
72	1	1	2	0	0	2	1	2	0	1	0	1	1	1	1	0	1	1	0	1	1	0	2	0	0	0	1	1	2	2	0	2	1	0	1	1	1	1	0	1	0	0	0	1	0	1	0	2	0
73	1	1	2	0	0	1	1	2	0	0	1	1	1	1	1	0	2	2	1	1	1	2	1	1	1	1	2	2	2	2	1	0	2	1	2	1	0	0	0	1	0	0	0	2	0	1	0	1	1
74	0	2	1	0	0	1	2	2	1	1	1	0	0	0	0	0	2	1	1	1	1	1	1	1	1	1	1	1	2	2	1	0	0	0	0	2	1	0	0	2	0	0	0	2	0	2	0	0	2
75	1	0	2	0	1	2	2	2	0	1	0	0	0	0	0	0	1	0	1	1	0	2	0	1	1	1	0	1	2	2	0	1	1	0	1	2	2	1	0	0	0	0	0	2	0	0	0	2	1
76	1	1	2	0	0	2	2	2	0	0	0	0	0	1	1	0	1	0	1	0	0	0	2	0	0	0	2	2	2	2	0	1	0	0	1	1	2	0	0	1	1	0	0	2	1	0	0	1	1
77	0	1	2	0	0	0	2	2	1	1	0	0	0	0	0	0	0	0	1	1	1	1	1	1	1	1	1	1	2	2	1	2	2	0	1	1	1	0	0	2	0	0	0	0	1	1	1	0	1
78	0	1	1	0	0	0	1	1	1	1	1	1	1	1	1	0	0	0	0	0	0	0	1	0	0	0	2	2	2	2	2	0	0	1	1	1	2	0	0	2	0	1	1	2	0	0	0	0	2
79	0	0	2	0	0	1	1	1	1	2	0	0	0	0	0	0	0	0	1	1	1	1	1	1	1	1	0	2	1	2	1	1	1	1	0	2	1	1	0	1	0	0	1	2	0	1	0	2	0
80	1	0	2	0	1	2	2	2	0	0	0	0	0	0	0	0	1	0	1	0	0	0	2	0	0	0	1	2	2	2	0	1	1	1	2	1	2	1	0	1	0	0	0	1	0	0	0	1	1
81	1	0	2	0	1	2	0	1	1	1	0	1	2	1	1	1	2	1	1	0	0	0	2	0	1	1	2	2	2	2	0	0	0	0	1	1	1	0	0	0	0	0	0	0	0	1	0	0	2
82	0	2	1	0	0	1	2	2	0	0	1	0	0	0	0	0	1	1	0	2	2	0	1	0	0	0	2	2	2	2	0	0	1	1	1	2	0	0	0	2	0	0	0	2	0	0	0	1	1
83	0	0	2	0	1	2	0	1	1	1	0	1	1	1	1	0	2	1	2	0	0	0	2	0	0	0	1	2	2	2	1	1	1	1	1	1	1	0	1	1	0	0	1	2	2	2	0	1	2
84	0	0	2	0	1	2	2	2	0	0	0	1	2	2	2	0	2	2	1	1	1	1	1	0	0	0	2	2	2	2	0	1	1	1	0	2	1	0	0	2	1	0	0	2	0	0	0	1	1
85	0	2	0	0	0	0	1	2	0	0	0	0	0	0	0	0	2	1	1	0	0	1	1	1	1	1	2	2	2	2	0	0	1	1	1	1	2	0	0	1	0	0	0	0	0	1	0	1	2
86	0	2	1	0	0	0	0	0	1	1	0	0	0	0	0	0	1	1	1	1	0	1	2	0	0	0	1	1	2	2	0	0	0	1	0	2	0	0	0	2	0	1	1	2	1	0	0	1	1
87	0	2	0	0	0	0	1	1	0	0	1	0	0	1	1	0	1	1	0	2	2	0	2	0	0	0	1	2	2	2	1	0	0	0	0	2	1	0	0	1	0	0	1	2	1	2	0	0	2
88	1	2	0	0	0	0	1	1	1	2	0	1	1	1	1	0	1	0	1	1	1	0	2	0	0	0	1	1	2	2	0	1	1	0	0	2	1	0	1	1	0	0	1	1	1	2	0	0	1
89	1	1	2	0	0	1	1	1	0	2	0	1	1	1	1	0	1	0	1	1	1	0	2	0	0	0	0	1	2	2	1	0	0	0	2	1	2	0	1	0	0	1	1	2	1	0	0	2	1
90	1	2	1	0	0	0	0	1	1	1	0	1	0	0	0	0	1	1	2	1	0	0	2	0	0	0	1	1	2	2	0	1	2	0	1	1	1	0	0	1	0	0	1	2	0	0	0	2	0
91	0	0	2	0	1	2	2	2	0	0	1	1	0	0	0	0	2	0	1	0	0	0	2	0	0	0	1	1	2	2	1	1	1	0	1	1	1	0	0	0	0	0	0	1	1	1	0	2	0
92	1	2	0	0	0	0	2	2	0	1	0	0	1	0	0	1	1	0	1	0	0	0	2	0	0	0	1	2	2	2	1	0	1	0	1	2	1	0	0	0	0	0	0	1	0	1	0	0	2
93	0	1	2	0	0	2	2	2	0	1	0	0	2	2	2	0	1	0	1	1	0	1	1	0	0	0	1	2	1	1	1	1	1	1	2	0	1	0	0	0	0	0	1	2	1	0	0	2	1
94	0	2	0	0	0	0	1	2	0	1	0	0	1	0	0	0	1	1	1	0	0	1	1	0	0	0	2	2	2	2	2	2	1	0	0	2	2	0	0	1	0	0	0	2	0	0	0	2	0
95	0	0	2	0	0	2	1	1	1	1	0	0	0	0	0	0	1	0	1	1	0	1	2	0	0	0	1	1	2	2	0	0	1	0	1	1	2	0	1	1	0	0	0	1	0	0	0	0	2
96	1	2	0	0	0	1	2	2	0	1	0	1	2	1	1	0	1	1	2	0	0	0	2	0	0	0	0	2	1	1	0	1	1	0	1	1	1	0	0	0	0	0	2	2	1	1	0	2	1
97	1	0	2	0	0	1	1	1	2	2	0	1	1	1	1	0	1	1	1	1	0	0	2	0	0	0	2	2	2	2	2	0	1	0	1	1	0	0	0	2	0	0	0	1	0	0	0	2	0
98	0	0	2	0	1	1	1	1	0	0	0	0	0	0	0	0	0	0	1	1	0	0	2	0	0	0	1	1	2	2	0	2	1	0	1	0	1	0	0	1	0	0	0	1	0	1	0	1	1
99	1	2	1	0	0	1	0	1	2	2	0	0	0	0	0	0	0	0	1	1	1	1	2	0	0	0	2	2	1	2	0	1	2	0	1	1	0	0	0	2	0	0	0	2	0	1	0	2	0
100	0	1	1	0	0	1	2	2	0	0	0	0	1	1	1	0	2	1	2	0	0	0	1	0	0	0	2	2	2	2	1	1	2	0	1	1	1	1	0	1	0	0	1	2	1	0	0	2	0
101	0	2	0	0	0	0	1	2	0	1	0	0	1	0	0	0	2	2	1	1	1	0	2	0	1	1	1	1	1	1	0	0	1	1	0	2	1	1	1	0	0	1	1	2	0	1	0	0	2
102	1	1	2	0	0	2	1	1	1	1	0	0	0	0	0	0	1	1	0	1	1	1	2	0	0	0	2	2	2	2	2	1	2	0	1	2	2	1	0	0	0	0	0	2	0	1	0	2	1
103	0	2	1	0	0	2	1	1	0	0	0	0	0	0	0	0	0	1	0	1	1	1	0	0	0	0	2	2	2	2	1	2	2	0	0	2	1	1	1	0	0	0	0	2	0	2	0	1	1
104	0	1	1	0	1	1	1	2	1	2	0	0	0	0	0	0	1	1	1	0	0	0	2	0	0	0	1	2	2	2	1	0	1	0	1	1	2	0	0	0	0	0	1	1	1	0	0	1	1
105	1	1	2	0	1	2	1	2	0	0	0	0	1	1	1	0	0	0	0	1	1	0	2	0	0	0	2	2	2	2	0	0	1	1	1	2	0	1	0	1	0	0	1	1	1	1	0	0	2
106	1	0	1	0	0	0	2	2	0	0	1	1	0	0	0	0	1	1	1	1	0	1	1	1	1	1	2	2	2	2	1	1	1	1	0	2	2	0	0	1	1	0	0	0	0	1	0	1	2
107	1	0	2	0	1	2	0	0	2	2	0	0	0	0	0	0	1	1	1	1	1	0	2	0	0	0	0	2	1	1	0	0	0	0	0	2	2	0	0	1	1	0	1	2	1	1	0	1	0
108	0	2	0	0	0	0	0	0	1	1	1	0	0	0	0	0	0	0	2	0	0	1	1	0	0	0	1	1	2	2	0	0	0	1	0	2	2	0	0	1	0	0	0	1	0	1	0	2	0
109	1	1	2	0	0	1	2	2	0	0	2	1	1	2	1	0	2	2	2	0	0	0	2	0	0	0	1	1	2	2	1	1	1	2	1	2	0	0	1	1	0	0	1	2	0	1	0	2	0
110	1	1	2	0	0	1	1	2	0	0	1	0	1	0	1	0	1	1	1	0	1	2	2	0	0	0	1	1	2	2	1	0	0	2	0	2	1	1	0	1	0	0	0	2	0	2	0	0	2
111	0	0	2	0	0	1	1	1	0	1	0	0	1	0	0	0	1	0	1	0	0	1	1	0	0	0	2	2	2	2	2	1	0	0	0	2	0	1	0	1	0	0	1	2	0	0	0	0	1
112	1	2	0	0	0	0	2	2	0	0	1	0	1	1	1	0	2	0	2	0	0	0	2	0	1	1	1	1	2	2	0	0	1	1	0	2	1	0	0	2	0	1	1	2	0	1	0	1	1
113	0	1	2	0	0	1	1	1	0	0	1	1	1	1	1	0	0	0	0	2	0	1	2	0	0	0	2	2	2	1	1	1	2	0	1	1	1	0	0	1	0	0	1	1	1	1	0	0	2
114	0	1	2	0	0	1	0	1	1	1	0	0	1	0	0	1	2	0	1	0	0	0	2	0	0	0	2	2	2	2	1	1	2	0	0	2	1	0	0	2	0	0	2	2	2	1	0	2	0
115	0	0	2	0	0	1	1	1	1	1	1	0	1	0	1	0	2	2	1	1	1	0	2	0	1	1	2	2	1	1	0	0	1	0	1	2	2	0	0	0	0	0	0	1	0	1	0	2	0
116	1	1	1	0	0	1	1	1	2	2	0	1	1	1	1	0	1	1	1	1	0	1	2	0	0	0	1	1	2	2	0	0	1	1	1	1	1	1	0	1	0	1	1	2	0	0	0	1	1
117	1	2	0	0	0	1	2	2	1	1	0	0	0	0	0	0	1	1	0	1	1	1	2	0	0	0	1	1	1	1	0	0	1	0	1	1	2	2	0	0	0	1	2	2	1	0	0	1	1
118	1	1	2	0	0	2	1	1	0	0	1	0	0	0	0	0	0	0	2	1	1	1	2	0	0	0	2	2	2	1	0	0	1	1	0	2	0	0	0	2	0	0	1	1	1	1	0	1	0
119	0	1	2	0	0	2	2	2	0	0	1	0	1	0	0	1	2	2	1	1	1	2	0	1	1	1	1	1	2	2	0	0	0	0	1	1	0	0	0	2	0	0	1	1	1	1	0	1	1
120	1	1	1	0	1	1	2	2	0	1	0	0	1	0	1	0	1	1	0	0	0	0	2	0	0	0	1	2	1	1	0	0	0	1	0	2	1	0	0	0	0	0	0	1	0	0	0	0	2
121	0	2	0	0	0	0	1	1	2	2	0	1	1	1	1	0	0	0	0	1	0	0	2	0	0	0	1	2	2	2	0	1	2	1	2	2	2	0	0	0	0	0	1	1	1	2	0	2	1
122	0	1	1	0	0	1	1	2	0	0	0	0	1	0	0	1	1	1	0	1	1	1	1	0	0	0	1	2	2	1	1	1	1	0	1	1	2	0	0	0	0	0	1	2	2	1	0	0	2
123	0	2	2	0	0	1	0	0	2	2	0	0	0	0	0	0	0	0	1	1	1	0	2	0	0	0	1	2	1	1	1	0	1	1	1	1	0	0	0	2	1	0	0	0	1	0	0	0	1
124	1	2	0	0	0	1	1	2	0	0	1	0	0	0	0	0	1	1	1	1	0	2	0	1	1	1	2	2	2	2	1	0	0	0	0	2	1	0	0	1	0	0	1	1	1	1	0	1	0
125	1	2	0	0	0	0	0	0	2	2	0	0	0	0	0	0	1	0	1	0	0	1	1	1	1	1	1	2	2	2	0	0	0	0	0	2	1	0	0	0	0	0	0	0	0	0	0	1	0
126	1	1	1	0	0	0	1	2	1	1	0	1	1	1	1	0	1	1	1	0	0	0	2	0	0	0	2	2	2	2	0	0	1	0	0	2	1	0	1	1	0	0	0	2	1	0	0	1	1
127	1	2	1	0	0	0	1	2	0	1	0	0	0	0	0	1	2	1	1	0	0	0	1	0	0	0	1	2	2	2	0	1	1	1	0	2	1	0	0	1	0	0	0	1	0	1	0	1	1
128	0	0	2	0	0	1	1	1	1	1	1	0	1	0	0	1	1	1	0	1	1	0	1	0	0	0	2	2	2	2	0	0	1	1	1	1	0	0	0	1	1	0	0	0	0	1	0	2	0
129	0	0	1	0	0	1	2	2	0	1	1	0	1	0	0	1	0	0	1	1	1	0	2	0	0	0	1	1	2	2	0	1	1	0	0	2	1	0	0	2	1	0	1	2	1	1	0	2	0
130	0	1	1	0	0	1	1	0	1	1	0	1	2	1	1	1	0	0	2	0	0	1	2	0	0	0	2	1	2	2	0	0	0	1	1	1	1	1	0	1	0	0	0	2	1	1	0	1	1
131	0	1	1	0	0	1	2	2	1	1	1	0	1	0	1	0	0	0	2	1	1	1	0	1	1	1	1	2	1	1	1	1	1	1	1	1	1	0	0	2	0	0	0	2	0	0	0	1	1
132	1	1	2	0	1	1	0	0	2	2	0	0	0	0	0	0	1	0	2	0	0	2	0	1	1	1	2	2	2	2	0	1	0	2	1	2	1	0	0	2	0	0	0	2	0	0	0	1	0
133	1	1	2	0	0	0	0	0	1	1	1	1	1	1	1	0	1	1	0	1	1	0	1	0	0	0	2	2	2	1	0	0	1	2	2	2	2	0	1	1	0	0	0	0	0	1	0	2	1
134	0	1	2	0	0	2	1	2	1	1	0	0	1	1	1	0	1	1	2	0	0	0	2	0	0	0	1	1	2	2	0	1	1	0	0	2	2	0	0	2	1	0	0	2	0	2	0	0	2
135	0	1	1	0	0	1	1	1	1	1	0	0	0	0	0	0	0	0	1	0	0	0	2	0	0	0	1	1	2	2	0	1	0	1	0	2	1	0	0	1	0	1	1	2	2	0	0	1	1
136	1	1	1	0	1	1	2	2	0	0	1	0	0	0	0	0	1	1	2	0	0	0	2	0	1	1	2	2	2	2	2	1	1	1	0	2	2	0	0	1	1	1	1	2	1	1	0	2	1
137	0	0	2	0	0	1	2	2	0	0	0	1	1	1	1	0	1	1	2	0	0	0	2	0	0	0	2	2	2	2	0	0	1	1	1	2	2	1	0	1	0	0	1	2	1	0	0	2	1
138	0	1	1	0	1	2	1	1	1	1	1	0	1	0	0	0	1	1	2	0	0	0	2	0	0	0	1	2	2	1	1	0	0	0	0	2	2	0	0	0	0	0	0	1	0	1	0	1	1
139	0	1	1	0	0	0	2	2	0	0	1	0	1	0	0	1	0	0	0	1	1	1	2	0	0	0	0	0	1	2	0	0	0	2	1	1	1	1	0	1	0	0	1	2	0	0	0	1	1
140	0	1	1	0	0	2	0	1	1	1	0	0	1	0	0	1	2	0	2	1	1	0	2	0	0	0	1	0	2	2	0	1	1	2	1	1	2	1	0	1	0	0	0	1	0	0	0	1	1
141	0	1	1	0	1	2	1	1	0	0	0	0	0	0	0	0	0	0	1	0	0	0	2	0	0	0	2	2	1	1	1	2	1	0	0	2	2	0	0	0	0	0	2	2	1	1	0	1	2
142	1	1	2	0	1	2	0	1	0	0	1	2	2	1	1	0	1	1	1	0	0	0	2	0	0	0	1	1	1	2	0	0	0	0	0	2	1	0	1	1	0	0	0	1	0	1	0	2	1
143	1	2	1	0	0	1	0	0	2	2	0	0	1	0	0	1	0	0	1	0	0	2	2	0	0	0	1	1	2	2	1	1	1	0	0	2	2	0	0	2	1	0	1	1	1	0	0	2	0
144	0	1	2	0	0	0	0	0	2	2	0	1	1	1	1	0	1	1	2	0	0	0	2	0	2	2	1	1	2	2	0	0	2	0	2	1	1	0	0	1	0	0	1	2	0	1	0	0	2
145	1	1	1	0	0	2	0	0	2	2	0	1	1	1	1	0	2	2	1	1	1	0	2	0	0	0	2	2	2	2	2	1	1	0	0	2	1	0	0	2	1	1	2	2	0	1	0	0	2
146	0	0	2	0	1	2	1	1	1	1	0	1	2	1	1	0	2	0	1	1	1	0	2	0	0	0	1	2	2	2	1	2	1	0	1	1	1	1	0	1	0	0	0	0	0	0	0	2	0
147	1	2	1	0	0	0	1	1	1	1	0	0	0	0	0	0	2	1	2	1	1	1	1	1	0	0	1	2	2	1	0	1	0	0	1	1	1	0	0	1	0	0	0	1	0	1	0	2	0
148	0	1	2	0	0	1	1	2	0	1	0	0	0	0	0	0	1	1	1	1	0	1	1	0	0	0	1	2	1	1	1	2	1	0	0	2	1	0	0	1	0	1	1	2	1	0	0	2	1
149	1	1	2	0	0	0	1	1	1	2	0	1	1	1	1	0	1	0	1	1	1	0	1	0	0	0	2	2	2	2	2	2	2	0	0	2	1	0	0	1	0	0	0	1	1	1	0	2	1
150	1	1	2	0	0	0	2	2	0	1	0	0	1	1	1	0	2	1	0	1	1	0	2	0	0	0	2	2	2	2	0	0	2	1	2	2	2	0	1	0	0	0	1	1	1	0	0	2	0
151	1	0	2	0	0	2	1	1	1	2	0	1	2	1	1	0	1	0	2	0	0	0	2	0	0	0	1	2	2	2	0	0	0	0	0	2	2	0	0	0	0	0	1	1	1	1	0	1	1
152	1	1	1	0	0	1	1	2	1	1	0	1	1	1	1	0	1	0	1	0	0	0	2	0	0	0	2	2	2	2	2	0	0	0	1	1	1	0	0	0	1	0	1	2	1	2	0	1	1
153	1	1	2	0	1	2	2	2	0	1	0	0	2	1	1	0	1	0	1	1	0	1	1	0	0	0	2	2	2	2	1	1	1	1	1	1	1	0	0	2	0	0	0	1	0	0	0	1	1
154	1	0	2	0	1	2	1	2	0	1	0	1	0	0	0	0	0	0	1	0	0	0	2	0	0	0	1	1	2	2	1	0	0	1	1	1	1	0	0	0	0	0	0	0	1	0	0	1	1
155	0	2	0	0	0	0	1	1	0	1	0	0	0	0	0	0	1	1	1	0	0	1	2	0	0	0	1	1	1	1	1	2	1	0	1	1	0	0	0	1	0	0	0	2	0	0	0	1	1
156	1	2	1	0	1	1	0	0	2	2	0	0	0	0	0	0	1	1	0	2	2	0	2	0	0	0	1	2	2	1	0	1	2	0	1	2	1	0	0	1	1	1	1	1	1	1	0	1	1
157	0	1	1	0	0	1	1	2	0	0	0	0	1	0	0	1	1	0	1	1	0	0	2	0	0	0	1	1	2	2	0	1	1	0	1	1	1	0	0	1	0	0	1	1	1	0	1	2	0
158	1	2	0	0	1	1	1	2	0	0	1	0	1	1	1	0	2	2	2	1	0	0	2	0	0	0	2	2	2	2	0	0	2	1	2	2	2	0	0	1	1	0	1	2	0	1	0	1	1
159	1	0	2	0	0	2	1	1	1	1	1	0	1	0	0	0	0	0	0	1	0	0	0	0	0	0	1	2	2	2	0	1	2	0	1	2	1	0	1	1	1	0	1	2	2	1	0	1	1
160	0	0	2	0	0	1	1	2	0	0	0	0	1	0	1	0	0	0	0	1	1	1	1	1	1	1	2	2	1	2	0	0	0	0	0	2	0	0	0	1	0	0	0	2	0	2	0	0	2
161	1	1	1	0	1	2	1	2	0	0	0	1	1	0	0	0	1	2	1	1	1	0	1	0	0	0	0	2	2	2	1	0	1	1	1	1	2	0	0	1	1	0	0	1	1	0	0	0	2
162	0	0	2	0	0	1	1	1	1	1	1	0	0	0	0	0	2	2	1	1	1	0	2	0	0	0	1	1	2	1	1	2	1	0	0	2	2	0	0	0	0	0	0	2	0	1	0	2	0
163	1	1	2	0	0	0	1	1	1	2	0	0	1	0	0	1	2	2	1	0	0	1	2	0	0	0	2	2	2	2	0	0	2	0	2	1	2	0	0	0	0	0	0	0	0	0	0	1	1
164	0	2	0	0	0	1	1	1	1	1	1	0	1	1	1	0	2	1	2	1	1	1	2	0	0	0	1	2	2	2	1	0	0	0	1	1	2	1	0	1	0	0	1	2	1	0	0	1	1
165	1	0	2	0	0	2	1	1	1	1	0	0	0	0	0	0	1	1	1	1	0	1	1	0	0	0	1	2	2	2	0	1	1	0	0	2	2	0	0	1	0	0	1	2	0	0	0	2	0
166	0	0	2	0	0	2	0	0	2	2	0	1	1	1	2	0	1	0	1	1	0	0	1	0	0	0	1	1	2	2	0	2	2	0	2	0	1	0	0	1	0	0	1	2	1	0	0	2	0
167	1	0	2	0	1	1	2	2	0	1	0	0	0	0	0	0	2	0	1	0	0	0	2	0	0	0	1	2	2	2	1	0	1	0	1	2	1	0	0	2	1	0	0	2	1	0	0	0	2
168	1	1	1	0	0	2	2	2	0	0	0	0	0	0	0	0	0	0	0	2	0	1	2	0	0	0	2	2	2	2	1	0	1	1	0	2	2	0	1	1	1	0	0	2	0	0	0	1	1
169	1	0	2	0	1	2	1	1	1	1	0	1	1	1	1	0	1	0	1	1	0	0	2	0	0	0	1	2	2	2	0	0	0	0	0	2	2	0	1	0	0	1	1	2	2	0	0	2	1
170	1	0	2	0	0	1	2	2	1	1	0	0	0	0	0	0	1	0	1	1	1	1	2	0	0	0	2	2	2	2	0	0	0	0	0	2	1	0	0	1	0	1	1	2	2	0	0	1	1
171	0	2	0	0	0	0	0	1	1	1	1	0	1	1	0	0	1	0	1	0	0	0	2	0	0	1	1	2	1	0	0	0	1	0	1	2	2	1	1	2	2	0	1	2	1	0	0	0	1
172	1	1	1	0	0	1	2	2	0	0	2	0	1	0	0	1	2	2	0	2	0	1	0	1	1	1	2	2	2	1	0	1	0	1	0	2	1	0	0	2	1	0	0	2	0	1	0	1	1
173	0	1	2	0	0	2	1	1	1	1	0	0	1	0	0	1	2	1	2	0	0	0	2	0	0	0	2	2	2	2	0	0	2	0	1	1	2	0	0	1	0	0	1	2	1	0	0	1	1
174	1	0	2	0	0	1	1	1	1	1	0	2	2	2	2	0	2	1	2	0	0	1	2	0	0	0	2	2	2	2	2	0	0	0	2	1	1	1	0	1	0	0	1	2	1	1	0	0	2
175	0	0	2	0	0	2	2	2	0	0	1	0	1	0	0	1	2	0	2	0	0	1	1	1	1	1	1	2	2	1	1	0	1	1	1	2	2	0	0	0	0	0	0	2	0	0	0	0	0
176	1	2	1	0	0	1	1	2	0	1	0	0	0	0	0	0	1	1	0	1	1	0	2	0	0	0	0	1	1	1	0	0	0	1	0	2	0	0	0	1	0	0	0	1	1	1	0	1	0
177	1	1	1	0	0	1	0	0	2	2	0	1	1	1	1	0	1	0	1	2	1	0	2	0	0	0	2	2	2	2	1	1	1	2	1	2	0	0	0	2	0	0	0	1	0	0	0	1	1
178	1	1	1	0	1	1	1	2	0	0	1	0	0	0	0	0	1	1	2	1	0	0	2	0	0	0	1	2	2	2	0	1	1	2	0	2	1	1	0	1	0	0	1	2	1	0	0	2	0
179	1	1	1	0	0	0	2	2	0	1	0	0	0	0	0	0	1	0	1	2	1	1	1	1	1	1	1	2	2	2	0	0	1	0	0	2	1	0	0	2	1	0	0	2	1	2	0	2	0
180	0	2	1	0	0	2	0	0	2	2	0	0	0	0	0	0	0	0	0	1	0	0	2	0	0	0	2	2	2	2	1	1	1	0	0	2	0	0	0	2	0	0	1	1	1	0	0	2	1
181	0	0	2	0	0	1	2	2	0	1	1	1	2	1	1	1	0	0	2	1	1	1	2	0	0	0	1	1	2	2	1	0	1	0	1	1	0	0	0	2	0	1	2	2	1	0	0	2	1
182	0	1	1	0	0	1	0	0	1	1	0	0	1	1	1	0	1	1	2	0	0	0	2	0	0	0	1	2	2	2	1	1	0	1	1	1	2	1	1	2	1	1	2	2	1	0	0	2	0
183	0	2	0	0	0	1	2	2	0	0	0	0	0	0	0	0	0	0	1	0	0	2	2	0	0	0	1	2	1	1	1	0	0	0	0	2	0	0	0	1	0	0	0	2	0	1	0	1	1
184	0	0	2	0	1	2	1	1	1	1	0	1	1	1	1	0	0	0	1	0	0	0	2	0	0	0	2	2	2	2	1	0	1	0	1	1	2	0	0	1	1	0	0	2	0	1	0	1	1
185	0	0	2	0	1	2	1	1	1	1	1	0	0	0	0	0	1	1	1	0	0	2	0	1	1	1	1	2	1	1	0	0	2	0	0	2	0	1	0	1	0	0	1	1	1	0	0	2	0
186	0	1	1	0	1	1	1	2	0	0	1	0	1	0	0	1	1	1	1	0	0	0	2	0	0	0	2	2	2	2	0	1	2	0	0	2	2	1	1	0	0	0	1	2	1	0	0	2	1
187	0	2	0	0	0	1	2	2	0	0	2	1	1	1	1	0	2	0	0	1	1	0	2	0	0	0	2	2	2	2	0	0	0	0	0	2	2	0	0	1	0	0	0	2	0	0	0	1	1
188	0	1	1	0	1	1	1	1	1	1	1	0	1	0	1	0	1	1	2	1	0	0	2	0	1	1	1	1	2	2	0	0	0	2	1	2	2	0	0	2	1	0	0	2	0	0	0	1	0
189	0	1	1	0	0	0	0	0	2	2	0	1	1	1	1	0	2	1	2	0	0	0	2	0	0	0	1	1	1	1	0	0	1	1	0	2	1	0	0	1	0	0	1	2	0	0	0	1	1
190	0	1	1	0	1	1	1	1	1	1	1	0	1	0	0	1	2	2	1	0	0	0	2	0	0	0	1	1	1	2	0	0	0	0	0	2	1	0	0	2	0	0	1	2	1	1	0	2	0
191	0	1	2	0	0	2	2	2	1	1	0	0	1	0	0	1	0	0	1	1	1	1	1	1	1	1	2	2	2	2	1	0	2	0	1	1	1	0	0	0	0	0	0	1	0	0	0	0	2
192	1	0	1	0	0	1	1	1	1	1	1	1	2	1	1	0	1	0	0	1	1	0	2	0	0	0	1	2	2	2	0	2	2	0	1	2	2	1	0	0	0	0	0	1	0	0	0	1	1
193	1	2	0	0	0	0	2	2	0	0	1	0	1	0	0	1	2	1	1	0	0	1	2	0	0	0	1	2	1	1	1	0	1	0	0	2	1	0	0	2	0	0	0	1	0	1	0	2	0
194	0	0	2	0	1	2	0	0	1	1	1	1	1	1	1	0	1	0	1	0	0	1	2	0	0	0	0	1	1	0	0	0	0	0	0	2	2	1	0	0	0	0	0	1	1	1	0	1	1
195	1	2	0	0	0	1	0	0	2	2	0	1	2	0	0	0	0	0	2	1	1	0	1	0	0	0	1	2	1	1	1	1	1	1	1	1	1	0	0	0	1	0	1	1	1	1	0	0	1
196	1	2	1	0	0	0	1	2	0	0	0	0	2	1	1	0	2	2	2	1	0	1	2	0	0	0	1	1	2	2	0	0	1	2	1	2	1	0	1	1	1	0	1	2	0	1	0	1	1
197	1	1	2	0	0	0	1	1	2	2	0	0	0	0	0	0	1	1	2	1	0	0	2	0	0	0	1	1	2	2	0	0	1	0	1	1	2	1	0	1	0	0	0	1	1	1	0	2	0
198	1	1	1	0	0	1	1	1	2	2	0	1	2	1	1	0	2	2	2	1	0	0	0	0	0	0	2	2	2	2	1	1	1	0	1	1	1	0	0	2	0	0	0	1	0	0	0	2	0
199	1	1	1	1	1	2	2	2	0	1	1	0	1	1	1	0	0	0	1	1	1	0	2	0	0	0	0	2	2	2	1	0	1	1	1	1	2	0	1	0	0	0	0	1	0	0	0	1	1
200	0	2	1	0	0	1	2	2	0	1	0	1	1	1	1	0	1	0	1	0	0	1	1	1	1	1	2	2	2	2	2	1	1	0	0	2	1	0	0	2	0	0	0	2	1	1	0	1	1
201	1	1	1	0	0	0	2	2	1	1	0	1	1	0	0	0	2	1	2	0	0	0	2	0	0	0	0	2	0	0	0	0	0	1	2	2	0	0	0	2	0	1	1	2	1	0	0	2	0
202	0	0	2	0	0	1	1	1	1	1	0	0	0	0	0	0	0	0	2	1	1	0	1	0	0	0	0	1	2	2	0	0	1	1	0	2	0	0	0	0	0	0	0	1	0	1	0	0	2
203	1	1	1	0	1	1	2	2	0	0	0	1	1	1	1	0	1	0	0	1	1	1	2	0	0	0	2	2	2	2	1	0	1	0	0	2	0	0	0	2	0	0	0	1	0	1	0	1	1
204	0	2	1	0	0	1	0	1	1	1	1	0	0	0	0	0	1	1	2	0	0	0	2	0	0	0	2	2	2	2	1	0	1	1	2	0	2	0	0	1	0	0	1	2	1	0	0	0	2
205	1	2	1	0	0	1	2	2	0	1	0	0	1	0	1	0	1	1	1	1	1	0	1	0	0	0	2	2	2	2	1	0	0	0	1	1	1	0	0	1	0	1	2	2	1	0	0	1	1
206	1	2	0	0	0	1	0	0	2	2	0	1	1	1	1	0	2	0	1	0	0	0	2	0	0	0	2	2	2	1	0	1	1	0	1	1	1	0	0	1	0	0	0	2	1	2	0	1	1
207	1	1	2	0	1	1	1	2	0	0	0	1	1	1	1	0	1	0	1	0	0	1	2	0	1	1	0	1	1	1	0	0	0	0	0	2	2	1	1	1	1	0	1	2	1	0	0	1	1
208	1	1	1	0	0	1	2	2	0	1	0	0	0	0	0	0	1	0	2	0	0	1	2	0	0	0	0	1	2	2	0	0	1	1	0	2	2	1	0	1	0	1	1	2	0	0	0	2	0
209	1	1	2	0	0	1	1	2	0	0	1	1	2	0	0	0	1	1	1	0	0	0	2	0	0	0	2	2	2	2	1	1	1	0	1	2	1	0	0	2	0	1	1	1	1	1	0	2	0
210	1	2	0	0	0	1	1	1	1	2	0	1	2	2	2	0	0	0	2	0	0	1	2	0	0	0	1	1	1	1	0	0	1	1	1	1	1	1	1	0	0	0	0	0	0	0	0	2	0
211	0	0	2	0	0	1	1	2	0	0	1	0	0	0	0	0	2	1	2	0	0	0	2	0	0	0	2	2	2	2	0	1	1	0	0	2	2	0	0	0	0	0	0	1	0	1	0	1	1
212	0	0	2	0	1	2	1	2	0	0	0	1	1	1	1	0	1	1	2	1	1	1	1	1	0	0	2	2	2	2	0	1	1	0	1	1	1	0	0	2	0	0	0	2	0	0	0	1	1
213	1	1	1	0	0	1	1	1	0	0	1	0	0	0	0	0	1	1	0	1	1	1	0	1	1	1	1	1	1	1	0	0	1	1	1	1	1	0	0	1	0	0	1	1	1	0	0	0	2
214	1	1	2	0	0	1	2	2	0	0	1	0	0	0	0	0	2	0	1	0	0	0	1	0	1	1	2	2	2	2	1	0	0	1	1	1	1	0	0	0	0	0	0	2	1	0	0	1	1
215	0	0	2	0	0	1	1	2	0	1	0	0	0	0	0	0	0	0	0	1	1	1	2	0	0	0	1	1	2	2	0	0	1	1	0	2	1	1	0	2	0	0	0	2	1	2	0	2	1
216	1	2	0	0	0	1	1	2	0	0	1	0	1	0	0	0	1	0	2	0	0	0	2	0	0	0	0	1	1	1	0	0	0	1	1	1	2	0	0	0	0	1	1	1	0	2	0	1	0
217	0	2	0	0	0	0	0	1	1	1	0	1	1	1	1	0	0	0	1	1	1	0	2	0	1	1	2	2	2	2	1	0	0	1	0	2	0	0	0	2	0	0	0	2	0	0	0	2	1
218	0	2	0	0	0	0	1	1	1	1	0	0	0	0	0	0	2	0	1	1	1	1	2	0	0	0	1	1	2	2	0	1	0	1	0	2	2	1	0	1	0	0	1	2	1	0	0	2	0
219	1	2	1	0	0	1	0	1	1	1	0	1	2	1	1	1	1	1	2	0	0	1	2	0	0	0	2	2	2	2	1	0	2	0	0	2	2	0	0	1	1	1	1	2	1	0	0	2	0
220	0	2	0	0	0	1	0	0	2	2	0	0	0	0	0	0	2	1	1	0	0	0	2	0	0	0	1	2	2	2	0	1	1	0	0	2	1	0	0	1	0	0	1	2	1	0	0	2	1
221	1	1	2	0	0	1	1	2	0	0	1	0	0	0	0	0	1	0	0	1	1	1	1	1	1	1	2	2	2	2	2	1	0	2	1	2	2	1	0	0	0	0	1	2	0	1	0	2	0
222	1	0	2	0	1	2	1	2	0	0	0	0	0	0	0	0	0	0	1	0	0	1	2	0	0	0	1	2	1	1	0	1	1	1	1	1	2	0	0	0	0	1	1	1	1	0	0	2	0
223	0	0	2	0	0	1	1	1	1	2	0	0	0	0	0	0	2	0	1	0	0	0	2	0	0	0	1	2	2	2	1	0	1	2	1	1	2	0	0	1	0	1	1	1	1	1	0	1	1
224	0	1	1	0	0	1	2	2	0	0	0	1	2	2	2	0	2	1	1	1	0	0	0	0	0	0	0	1	1	0	0	1	0	0	0	2	1	0	0	1	0	0	0	1	1	1	0	2	1
225	1	1	1	0	0	2	0	1	1	1	0	1	1	1	2	0	1	0	1	2	1	0	1	0	0	0	1	1	2	2	1	1	2	1	2	2	0	0	0	2	1	1	1	2	2	1	0	1	1
226	0	2	1	0	0	1	1	1	0	2	0	0	0	0	0	0	2	0	2	1	0	1	1	0	0	0	1	2	1	1	0	1	2	0	0	2	1	0	0	0	0	0	0	1	0	0	0	2	1
227	0	1	1	0	0	1	2	2	0	0	1	0	1	0	0	1	2	2	1	1	0	1	2	0	0	0	1	2	1	0	0	1	2	0	1	1	0	0	0	2	0	0	0	2	0	2	0	2	0
228	1	1	2	0	0	1	1	1	1	1	1	0	0	0	0	0	1	1	0	1	1	0	1	0	0	0	1	2	1	1	0	2	2	0	0	2	1	0	0	1	0	0	0	1	0	0	0	2	0
229	0	1	2	0	1	2	1	2	0	0	0	0	0	0	0	0	1	1	0	1	1	0	2	0	0	0	1	2	1	2	1	1	0	0	1	1	1	0	0	1	0	0	0	0	2	2	0	1	1
230	0	2	1	0	0	1	2	2	0	0	0	0	1	1	1	0	1	0	1	0	0	2	0	1	1	1	2	2	2	2	1	0	1	1	1	1	1	0	1	1	0	0	0	2	0	0	0	0	2
231	0	1	2	0	0	0	1	1	1	2	0	1	1	1	1	0	1	1	1	1	1	0	2	0	0	0	2	2	1	2	0	2	2	0	0	2	0	0	0	2	0	0	0	2	0	1	0	1	1
232	1	2	0	0	0	0	1	1	1	2	1	0	0	0	0	0	1	0	0	1	1	1	2	0	0	0	2	2	2	2	0	1	1	0	0	2	2	0	0	1	0	0	1	2	1	0	0	2	0
233	1	2	1	0	0	2	1	2	0	0	0	1	1	1	1	0	0	0	0	1	0	1	2	0	0	0	1	1	1	2	0	0	1	1	1	1	2	1	1	0	0	2	2	2	1	0	0	1	1
234	0	1	1	0	0	1	1	1	1	1	1	0	0	0	0	0	0	0	0	2	0	1	2	0	0	0	1	1	2	2	0	1	1	1	1	1	2	0	0	0	1	0	0	1	2	1	0	2	0
235	1	1	2	0	0	2	1	1	0	0	1	0	0	0	0	0	1	0	2	0	0	0	1	0	0	0	0	1	2	2	1	0	0	1	2	2	0	0	0	2	0	0	0	2	0	1	0	0	2
236	1	2	1	0	0	1	1	1	1	1	1	0	0	0	0	0	1	0	2	1	1	0	2	0	0	0	1	1	2	2	0	2	1	0	1	1	2	0	0	1	0	0	0	1	1	1	0	0	1
237	0	1	1	0	0	1	1	1	1	1	0	0	0	0	0	0	1	1	1	1	0	0	2	0	0	0	2	2	2	2	2	1	0	1	1	2	2	0	0	0	0	0	1	2	1	0	0	0	2
238	0	2	0	0	0	1	1	2	1	1	0	1	1	1	1	0	2	1	1	0	0	0	2	0	0	0	1	1	2	2	0	1	1	1	1	2	2	1	0	1	0	0	0	0	0	0	0	1	1
239	0	0	2	0	0	2	2	2	0	0	1	0	2	0	0	1	0	0	2	0	0	0	2	0	0	0	1	2	2	2	1	0	1	0	0	2	0	0	0	1	0	1	1	2	1	0	0	1	1
240	0	1	1	0	0	1	1	1	1	1	0	0	1	1	1	0	2	2	2	1	1	0	2	0	0	0	2	2	1	1	0	0	1	0	1	1	0	0	0	2	0	1	1	1	1	1	0	1	0
241	1	1	1	0	1	2	2	2	0	0	1	0	1	0	0	0	1	1	0	1	1	0	2	0	0	0	1	2	2	2	0	0	1	1	1	2	1	0	0	2	1	0	1	2	1	0	0	0	2
242	1	2	0	0	0	1	1	1	1	1	0	0	1	0	0	1	2	2	1	1	1	1	2	0	0	0	2	0	1	1	0	1	1	0	1	2	2	0	0	1	0	0	0	1	0	0	0	1	1
243	0	1	1	0	1	2	1	1	0	2	0	0	0	0	0	0	2	1	2	1	1	0	2	0	0	0	1	1	1	2	0	1	1	0	1	1	2	0	0	1	0	1	1	1	1	1	0	1	1
244	1	0	2	0	1	2	1	1	1	2	0	0	0	0	0	0	2	2	2	0	0	1	1	1	1	1	1	1	1	1	0	0	2	0	0	2	0	0	0	2	0	0	0	1	0	1	0	0	2
245	0	1	1	0	0	1	1	1	1	1	0	1	2	2	2	0	2	1	1	1	0	0	2	0	0	0	2	2	2	2	1	0	0	1	1	1	1	0	0	1	0	0	0	2	0	0	0	1	1
246	1	1	1	0	1	1	2	2	0	1	0	0	1	0	1	0	1	1	0	1	1	1	2	0	0	0	2	2	2	2	0	0	1	1	2	0	0	0	0	1	0	0	0	1	0	1	0	1	1
247	0	2	0	0	0	1	1	2	1	1	0	0	0	0	0	0	2	2	2	0	0	0	1	0	0	0	1	1	2	1	1	1	1	0	0	2	2	0	0	0	0	0	0	0	0	0	0	2	0
248	0	1	1	0	0	2	1	1	0	0	0	0	0	0	0	0	1	1	1	1	0	0	1	0	1	1	1	1	2	2	1	1	2	0	1	1	1	1	1	2	1	0	2	2	2	1	0	2	1
249	1	1	2	0	0	2	2	2	0	0	0	1	1	1	1	0	0	0	1	0	0	1	1	0	0	0	1	1	2	2	1	1	1	1	1	1	0	0	0	2	0	2	2	2	1	0	0	1	1
250	0	1	1	0	0	1	1	1	1	2	0	0	0	0	0	0	1	1	1	1	0	0	2	0	0	0	0	2	2	2	1	0	0	0	0	2	2	0	0	1	0	0	1	1	1	2	0	2	0
251	0	1	1	0	1	1	1	1	0	0	0	0	2	1	2	0	1	1	1	0	0	1	0	1	1	1	2	2	2	2	1	0	0	0	0	2	1	0	0	1	0	0	1	2	1	0	0	2	0
252	1	2	2	0	0	1	0	0	2	2	0	1	1	1	1	0	0	0	0	0	0	1	1	0	0	0	1	2	1	1	0	0	0	0	0	2	1	0	0	1	0	0	0	1	0	1	0	1	1
253	0	1	1	0	0	1	1	1	1	2	1	1	1	1	1	0	2	2	1	1	1	0	2	0	1	1	0	1	1	1	0	0	2	0	2	1	2	1	0	0	0	0	0	2	0	2	0	1	1
254	1	0	2	0	1	2	2	2	1	1	0	1	1	1	1	0	1	1	1	2	1	0	2	0	1	1	1	1	2	2	1	2	2	1	0	2	2	0	0	0	0	0	0	2	0	1	0	2	0
255	0	2	0	0	0	0	1	1	0	0	1	1	1	1	1	0	2	2	1	1	1	0	1	0	0	0	2	2	2	2	2	1	2	0	1	2	2	2	0	0	0	0	1	2	1	0	0	0	1
256	0	0	2	0	1	1	0	1	1	1	1	0	0	0	0	0	2	2	1	1	1	1	2	0	0	0	0	2	2	2	1	2	2	0	2	1	1	0	1	1	0	0	0	1	0	0	0	1	1
257	1	0	2	0	0	2	2	2	0	0	2	0	0	0	0	0	0	0	0	0	0	0	2	0	0	0	2	1	2	2	0	0	0	0	0	2	0	0	0	2	0	0	0	2	0	1	0	2	2
258	1	1	2	0	0	1	0	0	2	2	0	1	2	0	0	0	2	2	1	1	1	0	2	0	0	0	2	1	2	2	0	0	1	1	1	2	2	0	0	0	0	0	0	1	1	2	0	1	1
259	0	1	2	0	0	2	0	0	2	2	0	1	2	1	1	0	0	0	0	1	0	1	1	0	0	0	2	2	2	2	0	1	0	1	1	1	2	1	0	1	0	0	2	2	1	1	0	0	1
260	1	1	1	0	1	1	1	1	2	2	0	1	2	1	1	0	2	0	1	0	0	0	2	0	0	0	2	2	2	2	0	1	1	0	0	2	2	0	0	0	0	0	0	1	0	1	0	1	1
261	0	1	2	0	0	1	0	0	2	2	0	1	1	1	1	0	0	0	0	0	0	0	1	0	0	0	2	1	2	2	1	0	0	2	1	1	2	0	0	0	0	1	1	2	1	1	0	1	1
262	1	0	1	0	0	0	1	1	1	1	0	0	0	0	0	0	1	0	1	1	1	0	2	0	0	0	1	1	2	2	0	1	2	0	0	2	1	0	1	1	0	1	1	2	0	0	0	0	2
263	1	1	2	0	0	0	2	2	0	0	1	0	0	0	0	0	2	2	1	1	1	1	1	1	1	1	1	1	2	2	0	0	1	0	1	1	2	1	1	1	1	1	1	1	1	0	0	0	2
264	1	2	1	0	0	2	2	2	0	1	1	1	0	0	0	0	0	0	1	1	1	0	0	0	0	0	1	2	2	2	1	0	1	0	0	2	1	1	0	1	0	0	1	2	0	1	0	0	2
265	0	1	1	0	1	1	0	1	0	0	0	0	0	0	0	0	0	1	0	1	1	0	2	0	0	0	2	2	1	1	0	0	1	1	0	2	1	0	0	1	0	0	0	1	0	1	0	0	2
266	1	1	1	0	0	0	1	1	0	0	1	1	1	1	1	0	0	1	1	0	0	0	2	0	0	0	2	2	2	2	0	1	1	1	1	1	1	1	0	1	0	0	0	1	0	1	0	2	1
267	0	1	2	0	0	1	1	1	1	2	0	0	1	0	0	0	1	0	1	1	1	1	1	1	1	1	0	1	1	0	1	1	1	1	1	1	2	0	0	1	0	0	0	1	0	0	0	2	0
268	1	1	2	0	0	1	1	1	2	2	0	1	1	1	1	0	2	1	1	1	1	0	2	0	0	0	2	2	1	1	1	0	1	0	1	2	2	0	0	2	0	1	1	1	1	0	0	1	1
269	0	2	1	0	0	2	2	2	0	0	1	0	0	0	0	0	1	0	1	0	0	1	2	0	0	0	2	2	2	2	0	1	1	0	0	1	2	1	0	0	0	0	0	1	0	1	0	0	2
270	0	2	1	0	0	1	2	2	0	0	1	1	1	1	1	0	1	1	2	0	0	0	2	0	1	1	1	1	2	2	0	1	2	0	2	0	1	0	1	1	0	0	0	2	0	1	0	2	0
271	1	1	1	1	0	2	1	2	0	0	1	0	0	0	0	0	1	1	0	0	0	1	2	0	1	1	2	2	2	2	1	0	1	0	0	2	2	0	0	1	0	1	1	2	0	0	0	1	1
272	1	1	1	0	0	1	2	2	0	1	0	0	0	0	0	0	2	1	2	1	1	1	2	0	0	0	1	0	2	2	0	0	2	0	1	1	1	0	0	2	0	0	0	0	0	1	0	2	0
273	0	0	2	0	1	1	2	2	0	1	0	1	1	1	1	0	0	0	0	1	1	0	1	1	1	1	2	2	2	2	1	1	2	0	0	2	1	0	0	2	1	0	0	0	1	0	0	1	0
274	0	1	2	0	0	2	1	1	1	2	0	1	2	1	1	0	1	1	1	1	1	1	1	0	1	1	1	1	2	2	0	0	0	0	1	1	1	0	0	2	0	0	0	1	0	0	0	1	1
275	1	1	2	0	0	2	1	1	1	2	0	0	1	0	1	0	1	1	1	1	0	1	2	0	0	0	0	1	2	2	0	1	0	0	0	2	2	0	0	0	1	0	0	0	1	0	0	1	1
276	1	0	2	0	0	1	1	1	1	1	1	0	1	0	0	1	2	1	2	0	0	0	2	0	0	0	1	2	1	1	1	0	0	0	0	2	2	0	0	0	1	0	0	1	0	0	0	1	1
277	1	1	2	0	0	2	1	1	2	2	0	0	0	0	0	0	1	1	0	2	1	0	1	0	0	0	1	2	1	0	0	0	1	0	0	2	1	0	0	0	0	0	1	2	1	0	0	1	1
278	1	1	1	0	0	0	1	2	0	0	1	1	1	1	1	0	2	2	1	1	1	1	2	0	0	0	1	1	2	2	1	0	2	0	0	2	0	0	0	2	0	0	0	0	2	2	0	1	1
279	0	1	2	0	0	2	2	2	0	0	1	0	1	0	0	1	1	1	2	1	1	1	1	1	1	1	2	2	2	2	0	2	1	0	0	2	2	0	0	1	0	0	0	2	0	0	0	0	2
280	0	1	2	0	0	2	1	1	0	1	0	0	2	0	0	1	0	0	2	1	1	0	2	0	0	0	0	0	1	2	0	1	1	0	0	2	1	1	0	1	0	0	1	2	1	0	0	2	0
281	1	0	1	0	0	1	1	1	1	1	1	2	2	2	2	0	1	1	1	1	0	0	0	0	0	0	1	2	1	1	0	0	1	1	1	1	1	0	0	1	1	0	0	2	0	1	0	1	1
282	0	2	0	0	0	1	1	1	1	1	0	0	0	0	0	0	2	2	1	0	0	1	1	1	1	1	2	2	2	2	0	0	1	0	1	1	1	0	0	1	0	0	1	2	2	1	0	0	2
283	0	1	1	0	1	2	0	1	1	1	0	0	1	1	1	0	0	0	0	1	1	2	1	1	1	1	1	2	2	2	1	2	2	0	0	2	1	0	0	1	0	1	1	1	1	1	0	1	1
284	0	2	1	0	0	2	1	1	1	1	0	0	2	0	0	1	2	0	2	0	0	0	2	0	0	0	1	1	2	2	0	1	0	1	0	2	2	0	0	0	1	0	1	1	1	1	0	0	1
285	1	0	2	0	1	1	1	1	1	1	0	0	0	0	0	0	0	1	2	0	0	0	2	0	0	0	1	2	1	0	0	0	1	1	1	2	0	0	1	1	0	1	1	2	1	0	0	2	0
286	1	1	2	0	1	1	1	1	1	2	0	0	0	0	0	0	0	0	0	1	0	1	2	0	0	0	1	1	1	1	0	1	1	1	2	1	2	0	0	2	1	0	1	2	1	0	0	1	1
287	1	1	1	0	0	0	1	1	2	2	0	1	1	1	1	0	1	0	1	0	0	0	2	0	0	0	1	2	2	2	1	1	1	0	0	2	2	1	1	2	1	0	1	1	1	1	0	1	1
288	0	1	1	0	0	1	1	1	1	1	1	0	1	0	0	1	2	1	1	0	0	1	1	1	1	1	1	2	2	1	1	0	0	0	0	2	1	0	0	2	0	1	1	2	1	0	0	2	0
289	0	2	0	0	0	0	1	2	0	0	0	1	1	1	1	0	1	0	1	0	0	1	0	1	0	1	0	1	1	1	0	0	1	2	1	2	2	1	1	2	1	1	1	2	1	0	0	0	2
290	1	1	1	0	0	0	1	1	1	2	0	1	2	2	2	0	2	2	2	1	0	1	2	0	0	0	1	2	1	1	1	1	1	0	0	2	0	0	0	2	0	1	1	1	1	1	0	2	0
291	0	1	2	0	0	2	0	1	1	1	0	0	2	0	0	1	1	1	1	1	0	0	2	0	1	1	1	1	2	2	1	1	2	0	2	0	2	0	0	1	0	0	0	0	1	0	0	1	0
292	1	1	2	0	0	1	0	0	1	1	0	0	0	1	1	0	1	1	1	1	0	0	1	0	1	1	1	2	2	1	0	1	0	0	0	2	0	0	0	0	0	0	1	2	1	0	0	0	2
293	1	2	1	0	0	1	1	1	1	1	0	0	2	0	0	1	2	1	2	1	1	0	2	0	1	1	1	1	2	2	0	0	1	0	0	2	1	0	0	0	0	0	0	1	0	1	0	0	2
294	1	2	0	0	0	1	1	1	1	2	0	1	1	1	1	0	2	1	1	1	1	0	1	0	1	1	1	2	2	2	0	2	1	0	2	0	2	0	0	0	0	1	1	2	2	1	0	2	0
295	1	0	2	0	0	2	0	1	1	1	0	0	1	0	0	0	1	0	1	1	0	0	0	0	0	0	1	1	2	2	0	1	1	1	1	2	2	1	1	2	1	0	0	1	0	0	0	2	0
296	0	0	2	0	1	2	2	2	0	1	1	2	2	2	2	0	1	1	1	1	0	0	1	0	0	0	1	1	2	2	1	2	2	0	2	0	1	0	0	1	0	0	0	0	2	1	0	1	2
297	0	0	2	0	1	2	0	0	2	2	0	0	0	0	0	0	2	0	1	0	0	1	2	0	0	0	1	1	2	2	1	1	1	0	0	2	1	1	0	2	0	0	0	1	0	0	0	1	0
298	1	0	1	0	0	1	2	2	2	2	0	1	2	1	1	0	0	0	0	0	0	0	0	0	0	1	1	1	2	2	0	1	1	0	1	1	2	1	0	1	0	0	1	2	1	1	0	1	1
299	1	1	2	0	0	0	1	1	1	1	0	1	1	0	0	0	2	2	1	1	1	0	1	0	0	0	2	2	2	2	0	0	1	1	2	0	1	0	0	2	0	1	1	1	1	1	0	2	0
300	0	2	1	0	0	1	1	2	0	0	1	0	0	0	0	0	2	2	1	0	0	0	2	0	0	0	2	2	2	2	1	0	0	0	2	2	0	0	0	1	0	1	1	2	2	1	0	1	0
301	1	1	1	0	1	1	0	0	2	2	0	0	1	0	0	1	1	1	1	0	0	0	2	0	1	1	2	2	2	2	1	0	1	1	2	1	2	0	0	1	1	0	1	2	1	1	0	1	0
302	0	2	1	0	0	1	1	2	0	0	0	1	1	1	1	0	1	1	2	0	0	1	1	0	0	0	2	2	2	2	1	1	2	0	1	1	1	0	1	1	0	0	0	2	0	1	0	2	0
303	1	2	0	0	0	0	2	2	0	0	1	1	1	1	1	0	1	1	1	1	0	0	2	0	0	0	2	2	2	2	1	1	1	0	2	2	1	0	0	1	0	1	1	2	0	1	0	1	0
304	0	2	0	0	0	0	1	2	0	1	0	0	1	1	1	0	1	0	1	0	0	1	2	0	1	1	1	1	2	2	1	0	0	1	0	2	0	0	0	1	0	0	1	2	0	1	0	2	0
305	1	1	2	0	1	2	1	2	1	2	0	0	2	1	1	0	0	1	2	0	0	1	2	0	0	0	1	1	2	2	0	1	0	0	1	1	1	0	0	1	0	0	0	2	0	1	0	2	0
306	1	2	1	0	0	2	0	1	1	1	1	0	1	0	0	0	1	1	2	1	1	1	0	1	1	1	1	2	2	2	0	1	1	0	0	2	2	0	0	0	0	0	2	2	1	1	0	1	1
307	1	0	2	0	1	2	2	2	0	1	1	0	1	1	1	0	2	0	1	0	0	0	1	0	0	0	0	1	1	0	0	0	0	0	0	2	2	1	0	1	0	0	0	1	0	1	0	2	0
308	0	1	1	0	0	1	2	2	0	1	0	0	1	0	0	1	2	2	2	1	0	0	1	0	0	0	0	1	2	2	0	0	1	0	1	1	1	0	0	2	0	0	1	2	1	0	0	1	1
309	1	1	2	0	0	2	0	0	1	1	0	0	1	0	0	0	0	0	2	1	1	0	2	0	0	0	2	2	2	2	0	1	1	0	2	1	2	1	0	0	0	1	1	2	1	1	0	1	1
310	1	0	2	0	0	2	1	1	1	2	0	1	1	1	1	0	1	0	0	1	1	0	1	0	0	0	2	2	2	2	1	1	1	1	1	1	0	0	0	0	0	0	0	1	0	0	0	0	2
311	1	2	2	0	0	1	0	0	2	2	0	0	0	0	0	0	0	0	2	0	0	0	2	0	0	0	1	2	1	1	0	0	0	0	1	1	2	0	0	1	0	0	0	1	1	1	0	1	1
312	0	2	1	0	0	2	2	2	0	0	0	1	1	1	1	0	1	1	1	1	1	0	1	0	1	1	2	2	2	2	1	0	1	0	0	2	1	0	0	2	0	0	0	1	1	1	0	0	2
313	0	1	2	0	1	1	2	2	2	2	0	1	1	1	1	0	2	0	2	1	1	1	2	0	0	0	1	2	1	1	0	0	0	0	2	1	0	0	0	2	0	0	1	1	1	0	0	1	1
314	1	2	2	0	1	1	2	2	0	1	0	0	1	1	1	0	1	0	1	1	1	1	2	0	0	0	2	2	2	2	1	1	1	0	1	1	2	0	0	0	0	0	0	1	0	0	0	1	1
315	0	2	1	0	0	1	1	2	0	0	1	1	1	1	1	0	1	1	1	1	0	0	2	0	1	1	2	2	2	2	0	1	2	0	1	1	1	1	0	1	0	0	1	2	0	0	0	1	1
316	0	1	1	0	0	0	1	0	1	1	0	1	0	0	0	0	0	0	0	1	1	1	1	1	1	1	1	1	2	2	1	1	1	0	1	1	1	0	1	1	0	0	2	2	1	1	0	1	2
317	0	1	1	0	0	0	1	2	0	0	1	1	1	1	1	0	1	1	1	1	0	0	2	0	0	0	1	1	2	1	1	0	1	0	1	2	0	0	0	1	0	0	1	2	1	0	0	0	2
318	0	2	1	0	0	1	1	1	0	0	2	0	0	0	0	0	1	1	1	1	0	0	2	0	0	0	1	2	2	2	1	1	1	1	1	1	1	1	1	2	1	0	0	1	0	1	0	1	1
319	0	0	2	0	1	2	1	1	2	2	0	2	2	1	1	0	0	0	0	1	1	1	2	0	0	0	2	0	1	1	0	0	1	0	1	1	1	0	0	1	0	0	0	0	0	1	0	2	0
320	0	0	1	0	0	1	2	2	0	1	1	0	0	0	0	0	0	0	1	1	1	0	2	0	0	0	1	1	2	2	0	2	2	1	0	2	1	0	0	1	0	0	0	1	0	1	0	1	1
321	0	1	1	0	0	0	1	1	2	2	0	1	1	1	1	0	0	0	1	0	0	0	2	0	0	0	2	2	2	2	1	0	1	0	1	1	1	0	0	0	0	0	0	1	0	1	0	2	1
322	0	1	1	0	1	1	1	1	0	0	1	0	1	0	1	0	1	1	1	1	0	0	2	0	0	0	1	2	2	2	0	0	1	1	1	1	1	0	0	2	0	0	0	2	0	0	0	1	1
323	0	1	1	0	0	1	0	1	1	1	0	0	2	0	0	1	0	0	1	1	1	0	2	0	1	1	2	2	2	2	2	1	1	0	1	2	2	0	0	0	0	1	2	2	1	0	0	2	0
324	0	0	2	0	1	1	1	1	1	1	1	0	1	0	1	0	1	0	2	0	0	0	1	0	1	1	2	2	2	2	0	0	1	1	1	1	1	0	1	1	0	0	1	2	1	0	0	1	1
325	0	2	0	0	0	0	0	0	2	2	0	0	0	0	0	0	1	0	2	1	1	0	2	0	0	0	2	2	2	2	0	1	2	0	2	0	0	1	0	1	0	1	2	2	1	0	0	2	0
326	0	0	2	0	0	2	1	1	1	1	1	0	0	0	0	0	0	1	1	0	0	1	2	0	0	0	2	2	2	2	0	0	2	1	2	2	2	0	0	1	0	0	1	1	1	2	0	0	2
327	0	1	2	0	0	1	0	1	2	2	0	1	1	1	1	0	1	0	0	1	1	0	2	0	0	0	1	1	1	1	0	1	0	1	1	1	2	0	0	0	0	0	0	1	0	0	0	1	1
328	0	1	1	0	0	1	1	1	1	1	0	1	1	1	1	0	0	0	0	1	0	0	0	0	0	0	1	2	2	1	1	0	1	0	1	2	0	0	0	2	0	0	0	1	0	0	0	1	1
329	0	0	1	0	0	1	1	2	0	0	0	0	0	0	0	0	1	0	0	1	1	1	2	0	0	0	2	2	2	2	2	2	1	0	0	2	0	0	0	2	0	0	1	2	1	0	0	0	1
330	0	1	1	0	0	2	2	2	0	0	1	0	1	0	1	0	2	2	1	1	1	1	2	0	1	1	2	2	2	2	2	0	2	1	2	1	1	0	0	2	1	0	1	2	1	2	0	0	1
331	1	1	1	0	1	2	1	0	1	1	0	1	2	2	2	0	1	0	2	1	1	0	1	0	0	0	0	2	1	1	0	1	1	0	1	2	0	0	0	2	0	0	0	2	0	0	0	1	1
332	0	0	2	0	1	2	1	1	1	1	0	0	2	0	0	1	2	0	1	0	0	2	0	1	1	1	1	2	2	2	1	1	1	2	1	2	2	1	0	1	0	0	0	2	0	1	0	2	0
333	0	0	2	0	0	2	1	2	0	1	0	1	1	1	1	0	2	1	1	0	0	0	1	0	1	1	1	1	1	1	0	1	1	0	0	2	1	0	1	1	1	0	0	1	2	1	0	2	0
334	1	2	0	0	0	1	1	2	0	0	0	0	0	0	0	0	0	0	2	1	1	0	2	0	0	0	1	0	2	2	0	0	1	0	1	2	2	0	0	1	0	0	1	2	1	1	0	1	1
335	0	1	2	0	0	2	2	2	0	1	0	0	1	0	0	1	1	0	1	0	0	0	2	0	0	0	1	2	1	1	1	0	1	0	0	2	1	1	0	0	0	0	0	2	1	1	0	1	1
336	0	1	2	0	0	1	1	1	0	0	0	0	0	0	0	0	2	0	0	1	1	1	2	0	0	0	2	2	2	2	1	0	1	1	1	2	0	0	0	2	0	0	0	2	1	0	0	2	1
337	1	1	2	0	0	1	0	1	1	1	0	1	1	1	1	0	1	1	2	0	0	1	2	0	0	0	2	2	2	2	0	0	2	0	0	2	1	0	0	0	0	0	0	0	2	0	0	2	1
338	0	1	2	0	0	1	1	2	1	2	0	1	1	0	0	0	1	1	0	2	2	0	2	0	0	0	2	2	2	2	2	0	2	0	0	2	0	0	0	2	0	1	1	2	1	0	0	0	2
339	1	1	1	0	1	1	1	1	1	1	1	1	1	1	1	0	1	1	1	0	0	1	1	1	1	1	0	1	1	0	1	2	2	0	0	2	1	0	0	2	0	0	1	2	1	1	0	1	2
340	0	1	2	0	0	2	1	1	1	1	1	0	2	1	1	1	2	0	0	1	1	0	1	0	0	0	2	2	2	1	0	1	1	0	0	2	2	1	0	1	0	0	0	1	0	1	0	0	2
341	1	1	0	0	0	1	1	1	1	1	1	0	0	0	0	0	1	1	1	0	0	1	2	0	0	0	1	0	2	2	0	0	0	0	1	1	0	1	0	1	0	0	0	1	0	0	0	2	1
342	0	1	2	0	0	1	1	1	1	1	0	0	1	0	0	1	2	1	2	1	1	1	2	0	0	0	0	1	1	0	0	0	2	0	2	1	1	0	0	1	0	0	2	2	2	1	0	1	1
343	0	1	1	0	0	0	1	1	1	1	0	0	1	0	0	0	1	0	1	0	0	0	2	0	0	0	2	2	2	1	1	1	1	0	0	2	2	0	0	0	1	0	0	2	1	1	0	0	2
344	0	0	2	0	0	1	0	0	2	2	0	0	0	0	0	0	1	1	1	0	0	1	2	0	0	0	1	1	2	2	1	0	0	0	2	2	0	0	0	2	0	1	1	2	1	0	0	1	1
345	1	2	1	0	0	2	1	2	0	0	1	0	2	1	1	0	2	1	1	0	0	0	1	0	0	0	2	2	2	2	0	1	1	1	1	1	1	0	0	1	0	0	1	1	1	0	0	2	1
346	0	0	2	0	0	1	0	1	1	1	0	1	2	2	2	0	2	2	1	1	1	0	2	0	0	0	0	2	2	2	1	2	2	0	2	0	1	0	0	1	0	0	1	2	1	0	0	1	1
347	1	1	1	0	0	0	2	2	0	0	1	0	1	0	0	1	2	1	1	0	0	0	2	0	0	0	0	1	1	1	0	0	1	1	0	2	1	1	0	1	0	0	0	2	0	1	0	1	1
348	0	0	2	0	2	2	1	1	0	0	0	0	1	1	1	0	0	0	2	0	0	0	2	0	1	1	1	2	2	2	0	1	0	0	0	2	1	1	1	0	0	0	0	2	1	0	0	1	0
349	0	1	2	0	0	2	1	1	0	2	0	0	0	0	0	0	0	0	2	0	0	0	2	0	0	0	1	2	2	2	2	0	2	0	0	2	1	0	0	0	0	0	0	1	1	1	0	1	2
350	0	1	1	0	0	0	1	1	1	2	0	0	0	0	0	0	2	2	1	1	0	0	1	0	1	1	1	2	1	1	1	1	1	0	1	1	1	0	1	1	0	0	1	2	1	0	0	2	0
351	1	2	1	0	0	1	2	2	0	1	1	1	1	1	1	0	0	0	1	1	0	0	2	0	1	1	2	2	2	2	0	1	1	2	2	1	0	0	0	2	0	0	0	0	0	0	0	0	2
352	1	1	2	0	0	2	2	2	0	1	0	0	1	1	1	0	2	1	2	0	0	1	1	1	1	1	0	2	1	1	0	0	0	2	1	1	2	0	0	0	0	1	1	2	0	0	1	2	0
353	0	0	2	0	0	2	0	1	1	1	1	0	0	0	0	0	1	0	1	1	1	1	1	1	1	1	1	2	1	1	1	1	1	0	1	1	1	1	1	2	1	0	0	1	1	1	1	1	1
354	0	2	0	0	0	1	2	2	0	0	1	1	1	1	1	0	2	0	2	0	0	0	2	0	0	0	2	2	2	2	2	1	1	2	1	2	1	0	0	1	0	0	0	1	0	0	0	2	0
355	1	2	0	0	0	0	2	2	1	1	0	0	1	0	0	1	0	0	2	0	0	0	2	0	0	0	1	2	2	2	0	0	1	0	0	2	0	0	0	2	0	0	0	2	1	0	0	2	0
356	1	1	1	0	0	1	2	2	0	1	0	1	1	1	1	0	1	1	1	1	0	1	1	0	0	0	1	1	1	2	0	0	0	0	0	2	1	1	0	1	0	0	1	2	1	0	1	1	0
357	1	0	2	0	1	2	1	1	1	1	0	0	1	0	0	1	1	0	1	0	0	1	2	0	0	0	1	2	2	2	1	2	2	0	0	2	1	1	1	0	0	0	1	1	0	0	0	1	1
358	1	1	1	0	0	1	1	1	1	1	1	0	0	0	0	0	1	1	1	1	1	1	1	1	0	0	1	1	1	2	0	2	2	0	2	0	1	1	0	1	0	0	1	1	1	1	0	2	0
359	1	0	2	0	1	2	2	2	0	0	1	0	0	0	0	0	1	0	2	0	0	0	2	0	0	0	0	1	2	2	0	2	1	0	0	2	1	0	0	0	0	0	0	1	1	1	0	1	1
360	1	1	1	0	0	2	1	1	1	1	0	0	0	0	0	0	2	0	0	1	1	0	2	0	1	1	0	2	1	1	0	1	2	0	1	1	1	1	0	1	0	0	0	2	0	0	0	0	1
361	0	1	1	0	0	1	2	2	0	0	1	1	2	1	1	0	1	1	2	0	0	1	2	0	1	1	1	1	2	2	1	2	1	0	0	2	2	1	0	1	0	2	2	2	1	0	0	1	1
362	1	2	1	0	0	1	0	0	1	1	0	0	1	0	1	0	0	1	2	0	0	0	2	0	1	1	2	2	2	2	0	0	1	1	0	2	0	0	0	2	0	1	1	2	1	0	0	2	1
363	1	2	1	0	0	1	1	1	1	1	1	1	1	1	1	0	2	2	2	1	0	1	2	0	0	0	1	2	2	2	0	0	1	0	0	2	0	0	0	1	0	0	0	2	0	0	0	2	1
364	0	1	1	0	0	1	2	2	0	1	1	1	2	2	2	0	1	1	0	1	1	1	2	0	0	0	2	2	2	2	2	0	0	0	0	2	2	0	0	1	0	0	0	2	0	2	0	2	0
365	1	1	1	0	0	2	1	2	0	0	0	1	2	1	1	1	0	0	0	1	1	1	1	1	1	1	2	2	2	2	1	1	2	0	2	0	2	1	1	2	1	0	0	2	1	2	0	1	1
366	0	2	1	0	0	1	0	2	0	0	1	1	2	1	1	0	2	2	1	1	1	0	2	0	0	0	0	1	1	1	0	1	2	0	1	2	2	0	1	0	0	1	1	2	1	0	0	2	1
367	0	0	2	0	1	2	1	1	1	1	0	0	1	1	1	0	1	1	2	1	0	1	2	0	0	0	2	2	2	2	0	1	2	0	2	0	1	0	0	0	0	0	1	2	1	0	0	2	0
368	1	2	1	0	0	1	2	2	0	0	0	0	1	0	1	0	0	0	1	0	0	0	2	0	0	0	2	2	2	2	0	1	2	1	2	2	2	2	0	0	0	1	1	1	1	0	0	2	0
369	0	2	0	0	0	1	1	2	0	0	1	0	0	0	0	0	2	2	1	0	0	1	2	0	0	0	0	2	1	1	0	0	1	0	1	2	2	0	0	0	1	0	0	1	0	0	0	2	2
370	1	1	2	0	1	2	1	2	0	0	0	1	1	1	1	0	1	1	0	2	2	1	2	0	0	0	2	2	2	2	0	1	1	1	0	2	1	1	0	1	0	0	1	2	1	0	0	0	1
371	0	1	1	0	0	1	0	1	1	1	1	1	0	0	0	0	1	0	1	0	0	0	2	0	0	0	2	2	2	2	2	1	0	2	1	2	1	1	0	1	0	0	1	2	0	0	0	2	0
372	0	2	1	0	0	2	1	1	1	1	1	1	1	1	1	0	2	1	2	0	0	0	1	0	0	0	1	2	1	1	1	2	2	0	2	0	1	0	0	2	0	0	0	1	0	1	0	1	1
373	1	1	1	0	0	2	1	1	1	2	0	1	2	1	1	0	2	1	2	0	0	0	2	0	0	0	1	2	2	2	1	0	1	0	1	1	2	0	1	1	0	0	0	2	0	1	0	2	1
374	1	1	1	0	0	1	1	2	0	0	0	0	0	0	0	0	0	0	2	1	1	1	0	1	1	1	2	2	2	2	0	0	2	0	2	1	1	1	0	1	0	1	1	1	1	0	0	2	0
375	0	1	1	0	1	2	1	2	0	1	0	1	1	1	1	0	0	0	0	1	0	0	1	0	0	0	1	1	2	2	0	0	0	0	0	2	1	1	0	0	0	0	0	2	0	2	0	0	2
376	1	1	2	0	0	1	1	1	1	1	0	0	0	0	0	0	1	0	1	0	0	1	2	0	0	0	2	2	2	2	0	2	1	0	0	2	0	1	0	1	0	0	2	2	2	1	0	1	2
377	1	1	2	0	0	2	1	2	0	0	1	1	1	1	1	0	0	0	1	1	1	2	0	1	1	1	2	2	2	2	1	0	1	2	0	2	1	0	0	0	0	0	2	2	1	1	1	0	1
378	0	2	1	0	0	2	2	2	0	1	1	0	0	0	0	0	1	0	2	1	1	0	1	0	0	0	1	1	2	2	1	1	2	0	1	1	2	0	0	0	0	0	0	2	0	2	0	2	0
379	0	2	0	0	0	0	1	1	2	2	0	0	1	0	0	1	2	2	2	0	0	1	2	0	0	0	2	2	2	2	1	0	1	1	2	0	2	0	0	1	0	0	0	1	0	1	0	1	1
380	1	2	1	0	1	1	0	1	1	1	1	0	2	1	2	0	1	1	0	0	0	0	2	0	0	0	1	1	2	2	0	2	1	0	1	1	1	0	0	1	0	1	1	1	0	1	0	2	0
381	0	0	2	0	0	1	1	1	1	1	1	0	1	0	0	0	2	2	0	2	2	0	2	0	0	0	2	2	2	2	0	0	1	1	2	1	1	0	1	0	0	0	0	2	0	1	0	1	1
382	0	2	0	0	0	1	1	1	2	2	0	1	1	0	0	0	1	0	1	0	0	2	0	1	1	1	2	2	2	2	0	0	1	0	0	2	0	0	0	1	0	1	1	1	1	1	0	1	1
383	1	1	1	0	1	1	2	2	0	1	0	1	2	1	1	0	1	0	2	0	0	0	2	0	0	0	2	2	2	1	1	1	1	1	0	2	1	0	0	2	0	0	0	2	0	1	0	1	1
384	0	1	2	0	1	1	0	1	2	2	0	0	1	0	0	1	1	1	1	1	1	0	2	0	0	0	1	1	1	2	0	2	1	0	0	2	0	0	0	2	0	0	0	1	0	0	0	1	1
385	1	1	2	0	0	1	0	0	2	2	0	1	1	1	1	0	0	1	2	0	0	1	2	0	0	0	2	2	2	2	0	1	2	0	1	2	0	0	0	0	0	0	0	1	1	1	0	1	1
386	1	1	1	0	1	1	2	2	0	0	2	0	1	0	0	1	0	1	0	1	1	1	0	0	0	0	1	1	2	1	1	0	1	1	1	1	1	0	0	1	0	0	0	1	0	0	0	2	0
387	1	0	2	0	0	2	2	2	0	0	1	1	2	0	0	0	2	1	2	0	0	1	2	0	0	0	2	2	2	2	1	0	1	1	1	2	2	0	0	1	0	0	1	2	1	0	0	1	0
388	1	1	2	0	1	2	1	1	1	1	0	1	1	1	1	0	1	1	2	0	0	1	2	0	0	0	1	1	2	2	0	2	1	0	1	1	2	0	0	1	0	0	1	2	2	1	0	1	1
389	0	1	2	0	0	1	2	2	0	0	0	0	1	0	0	1	1	1	1	1	1	0	2	0	0	0	2	2	2	2	0	2	1	1	0	2	1	0	0	1	0	0	0	2	1	1	0	0	1
390	0	2	1	0	0	2	0	1	0	0	1	0	0	0	0	0	1	1	1	1	0	0	1	0	1	1	2	2	2	2	0	0	2	1	2	2	2	0	0	0	0	0	0	0	0	1	0	1	1
391	1	1	2	0	0	1	1	1	1	1	1	0	0	0	0	1	1	1	1	0	0	1	2	0	0	0	0	2	2	2	1	0	1	1	0	2	1	0	0	1	0	0	1	1	1	0	0	1	0
392	0	1	1	0	0	2	2	2	1	1	0	0	2	1	2	0	2	2	1	0	0	0	1	0	1	1	1	1	1	1	0	1	1	0	1	1	2	1	1	2	2	0	0	1	0	0	0	1	1
393	0	2	0	0	0	0	2	2	0	0	2	0	0	0	0	0	2	0	1	1	1	1	2	0	0	0	1	2	2	2	1	0	1	1	1	1	1	1	0	1	0	0	0	1	1	1	0	0	2
394	0	0	2	0	0	2	2	2	1	1	0	0	0	0	0	0	1	0	1	0	0	0	2	0	0	0	0	2	1	2	1	0	0	0	0	1	1	0	0	2	0	0	0	0	0	1	0	0	2
395	1	1	0	0	0	0	1	1	1	2	1	0	0	0	0	0	1	1	1	1	1	1	2	0	1	1	1	1	2	2	1	0	2	0	0	2	2	1	0	1	0	0	0	2	0	1	0	2	1
396	0	0	2	0	0	1	2	2	1	1	0	0	0	0	0	0	1	1	1	0	0	1	2	0	0	0	1	1	2	2	0	0	0	0	0	2	1	0	0	2	0	0	1	2	1	0	0	1	2
397	1	2	0	0	0	0	2	2	0	0	2	1	2	2	2	0	2	1	1	0	0	1	2	0	0	0	2	2	2	2	0	0	1	1	0	2	2	0	0	0	0	0	0	1	0	1	0	0	2
398	0	0	2	0	0	2	0	0	2	2	0	0	0	0	0	0	2	1	2	1	1	0	2	0	0	0	2	2	2	2	0	0	1	1	1	1	0	0	0	0	0	0	1	2	2	1	0	1	1
399	1	1	2	0	0	2	0	1	0	0	0	0	0	0	0	0	1	1	2	0	0	0	2	0	0	0	2	2	2	2	1	0	2	0	1	2	1	0	0	1	0	0	0	1	1	1	0	2	1
400	1	1	1	0	0	1	1	1	1	1	0	0	0	0	0	0	1	0	1	0	0	0	2	0	0	0	2	2	2	2	1	1	0	0	1	1	0	0	0	2	0	0	0	2	0	0	0	0	1
401	0	1	2	0	0	1	2	2	0	1	0	1	2	2	2	0	2	2	1	0	0	0	2	0	0	0	1	1	2	2	1	0	1	1	1	2	0	0	0	2	0	0	0	1	0	1	0	1	2
402	0	2	1	0	0	0	0	1	1	1	0	1	1	0	0	0	1	1	1	1	0	0	2	0	0	0	1	1	1	1	0	0	1	1	0	2	2	1	1	2	1	0	1	2	0	0	0	2	0
403	1	0	2	0	0	1	2	2	0	1	1	1	1	1	1	0	1	0	1	0	0	1	2	0	0	0	1	1	2	2	0	1	0	0	0	2	1	0	0	2	1	1	1	2	2	0	0	0	2
404	1	0	2	0	1	1	0	0	2	2	0	1	2	1	1	0	2	1	2	0	0	0	2	0	0	0	0	2	0	0	0	2	1	0	0	2	1	0	1	1	1	0	1	2	1	0	0	1	1
405	1	0	2	0	1	2	2	2	0	2	0	1	1	0	0	0	0	0	0	1	1	0	1	0	0	0	2	2	2	2	1	0	1	0	0	2	1	1	0	0	0	1	1	2	1	0	0	1	1
406	1	0	1	0	0	1	2	2	0	2	0	0	2	1	1	1	0	0	2	1	1	0	2	0	0	0	2	2	2	1	0	1	1	0	1	1	1	0	1	1	0	0	1	2	0	0	0	1	1
407	0	0	2	0	1	2	1	1	0	0	0	0	0	0	0	0	1	0	1	1	1	1	2	0	1	1	0	1	1	0	0	1	2	1	2	2	1	0	0	0	0	0	0	1	0	0	0	1	1
408	1	1	1	0	0	1	2	2	0	1	0	0	0	0	0	0	1	1	0	2	1	2	2	0	0	0	1	2	1	0	0	0	1	1	1	1	1	1	0	1	0	0	0	0	0	0	0	0	2
409	1	0	2	0	0	1	2	2	1	1	0	0	1	0	0	1	1	1	1	0	0	0	2	0	0	0	2	2	2	2	1	0	1	1	1	1	1	0	0	0	0	0	0	1	1	1	0	2	0
410	1	1	1	0	0	1	1	1	1	2	0	0	1	0	0	1	2	0	2	1	1	1	2	0	0	0	2	2	2	2	1	2	1	0	1	1	1	0	0	0	0	0	0	1	1	1	0	2	0
411	1	1	1	0	1	1	1	1	1	2	0	1	2	0	0	0	2	1	1	0	0	1	2	0	1	1	2	2	2	2	0	0	1	0	1	2	0	0	0	2	0	0	0	1	0	0	0	0	2
412	0	2	1	0	0	0	1	1	1	1	1	0	0	0	0	0	0	0	1	0	0	1	2	0	0	0	2	2	2	2	0	0	1	1	1	1	1	0	0	2	0	1	1	1	0	2	0	1	1
413	1	0	2	0	2	2	2	2	0	1	0	0	0	0	0	0	1	0	1	0	0	1	2	0	0	0	1	2	2	2	1	1	2	0	0	2	1	1	0	1	0	0	0	0	0	1	0	2	0
414	1	2	0	0	0	0	1	1	2	2	0	0	2	1	1	0	2	0	2	0	0	0	1	0	0	0	2	2	2	1	0	1	0	1	1	2	2	1	1	0	0	0	1	2	1	0	0	1	2
415	0	1	0	0	0	1	2	2	0	1	0	0	2	2	2	0	1	0	1	0	0	0	2	0	0	0	2	2	2	2	0	0	1	0	0	2	1	0	0	1	0	0	0	1	0	1	0	2	0
416	1	2	0	0	0	0	2	2	0	1	1	1	2	1	2	0	2	0	2	0	0	0	2	0	0	0	1	1	2	2	0	0	1	1	1	2	1	0	1	1	0	0	0	1	0	0	0	0	2
417	1	2	0	0	1	1	0	0	2	2	0	0	0	0	0	0	1	1	2	0	0	1	2	0	0	0	2	1	2	2	0	0	0	0	0	2	1	1	1	2	1	0	0	2	0	0	0	1	1
418	1	2	0	0	0	0	2	2	1	1	0	0	0	0	0	0	1	0	2	1	1	0	1	0	0	0	1	2	2	2	0	0	0	0	0	2	0	0	0	2	0	0	0	0	0	0	0	0	2
419	0	0	2	0	0	1	1	1	1	2	0	0	1	0	1	0	0	0	2	0	0	0	2	0	0	1	2	2	2	2	1	1	1	0	0	2	1	1	0	1	0	1	2	2	1	0	0	1	1
420	1	2	0	0	0	0	1	1	1	1	1	0	0	0	0	0	1	1	1	0	0	1	2	0	1	1	1	2	2	2	1	0	2	0	0	2	1	1	0	1	0	0	1	1	1	1	0	1	1
421	0	0	2	0	0	2	1	1	1	1	1	0	1	0	0	0	1	1	0	0	0	1	2	0	0	0	2	2	1	1	0	0	1	1	0	2	1	0	0	2	0	0	1	1	1	2	0	1	1
422	0	2	0	0	0	0	1	1	1	1	0	0	2	2	2	0	1	1	1	1	0	0	2	0	0	0	2	2	2	2	2	1	1	0	1	1	1	0	0	2	0	0	0	1	0	1	0	0	2
423	0	2	1	0	0	1	1	1	1	1	0	1	2	2	2	0	1	0	2	0	0	0	1	0	0	0	2	2	2	2	0	1	1	0	0	2	1	0	0	1	0	0	1	2	0	1	0	2	0
424	1	2	1	0	0	1	2	2	2	2	0	0	0	0	0	0	1	1	0	2	1	0	2	0	0	0	0	1	2	2	0	1	1	0	0	2	2	0	0	1	1	0	0	1	0	1	0	2	0
425	1	1	2	0	0	0	1	1	1	1	0	0	1	1	1	0	0	0	0	1	0	1	2	0	0	0	0	1	2	2	0	0	0	1	0	2	2	0	0	1	0	1	1	2	1	0	1	1	1
426	0	1	2	0	0	2	1	1	1	1	0	0	2	1	2	0	1	0	1	0	0	0	2	0	0	0	1	1	2	2	0	2	1	0	0	2	2	0	0	1	0	1	2	2	0	1	0	1	0
427	1	1	1	0	0	1	1	2	0	0	1	0	1	1	1	0	1	1	1	0	0	1	1	1	1	1	1	2	2	1	1	0	1	0	0	2	2	0	0	0	0	0	0	2	1	1	0	2	2
428	1	2	1	1	0	1	2	2	0	1	0	1	2	2	2	0	2	2	2	0	0	0	2	0	0	0	0	1	1	0	0	2	2	0	0	2	2	0	0	1	0	0	0	0	0	0	0	0	2
429	1	1	1	0	1	1	0	0	2	2	0	1	1	1	1	0	0	0	1	2	1	0	2	0	0	0	1	1	1	1	0	0	1	0	1	2	1	0	0	1	0	0	0	2	0	0	0	0	2
430	0	1	2	0	0	2	0	0	1	1	1	0	0	0	0	0	1	1	2	0	0	0	1	0	0	0	2	2	2	2	1	0	2	0	2	1	1	0	1	1	0	0	0	2	0	0	0	1	1
431	0	2	0	0	0	0	2	2	0	1	1	0	1	0	0	1	0	0	1	1	1	2	2	0	0	0	2	2	2	2	1	0	1	0	1	1	2	1	0	0	0	0	0	0	2	2	0	0	2
432	0	1	1	0	0	1	2	2	0	0	0	1	1	1	1	0	0	1	1	0	0	0	2	0	0	0	2	2	2	2	2	1	0	1	0	2	2	2	0	0	0	0	1	1	1	1	0	0	2
433	1	2	2	0	0	1	2	2	0	0	1	1	1	2	1	0	0	1	2	0	0	1	1	1	0	0	1	2	2	2	0	1	1	0	0	2	2	0	0	1	0	1	1	2	1	0	0	2	0
434	0	1	1	0	0	1	1	2	0	0	1	0	0	0	0	0	1	1	1	2	1	0	1	1	2	2	2	2	1	1	1	1	0	0	1	1	1	0	0	0	0	0	0	0	0	1	0	2	0
435	1	0	2	0	2	2	1	1	1	2	0	0	0	0	0	0	0	0	0	2	0	0	2	0	0	0	2	2	2	1	0	0	1	2	2	2	2	0	0	1	0	0	1	1	0	0	0	1	1
436	0	1	2	0	0	2	2	2	1	1	1	0	0	0	0	0	0	0	1	1	1	0	2	0	2	2	1	0	2	2	0	0	1	0	0	2	2	0	0	0	0	0	1	2	1	0	0	1	2
437	1	0	2	0	2	2	1	1	1	1	1	0	2	1	1	0	1	0	1	1	0	0	1	1	1	1	2	2	2	1	0	1	2	0	1	1	0	0	0	1	0	0	2	2	2	1	0	2	2
438	0	1	1	0	0	1	2	2	0	0	1	0	1	0	0	0	1	1	1	0	0	0	2	0	0	0	2	2	2	1	0	0	0	1	1	1	2	1	1	1	1	2	2	2	0	0	0	0	2
439	1	1	1	0	0	1	0	0	2	2	0	0	1	0	1	0	2	2	1	1	1	1	2	0	0	0	2	2	2	2	1	1	1	0	0	2	2	0	1	1	0	0	1	2	0	1	0	2	1
440	1	0	2	0	0	1	0	1	0	0	0	0	0	0	0	0	2	0	2	0	0	1	1	1	1	1	2	2	1	1	0	2	1	0	0	2	1	0	1	1	0	0	0	1	0	0	0	1	1
441	1	1	1	0	1	2	1	1	1	2	0	1	1	1	2	0	0	0	1	0	0	1	0	0	1	1	2	2	2	2	1	1	1	0	1	1	0	0	0	0	0	0	1	1	1	1	0	2	0
442	1	1	1	0	0	1	1	1	1	1	0	0	1	1	1	0	1	1	1	1	1	0	2	0	0	0	1	1	2	2	1	1	1	0	1	1	0	0	0	2	1	0	0	2	0	2	0	2	0
443	1	0	2	0	1	2	0	1	0	0	0	0	0	0	0	0	0	0	1	1	1	1	1	1	1	1	0	2	1	1	0	0	0	0	0	2	1	0	0	1	0	0	1	2	1	0	0	1	1
444	1	1	1	0	1	1	1	1	1	1	1	0	0	0	0	0	1	2	2	0	0	0	0	0	0	0	1	2	2	2	1	1	2	0	1	1	1	0	0	1	0	0	1	1	1	1	0	1	1
445	1	2	0	0	0	0	1	2	0	0	1	0	2	1	2	0	0	0	0	1	1	1	0	1	1	1	2	0	1	1	0	0	1	1	1	2	1	0	0	1	0	0	1	2	1	0	0	2	0
446	0	1	1	0	0	2	2	2	0	0	0	0	2	1	2	0	1	1	2	0	0	1	1	1	1	1	2	2	2	1	1	2	2	0	1	1	0	0	1	1	0	0	0	2	0	1	0	0	1
447	1	2	0	0	0	1	2	2	0	1	1	0	0	0	0	0	1	1	1	1	1	0	2	0	0	0	0	1	1	0	0	1	0	1	1	1	2	0	0	0	1	1	1	2	1	0	0	0	2
448	0	1	1	0	0	0	0	0	1	1	1	0	1	1	1	0	2	2	1	0	0	0	2	0	1	1	2	2	2	2	0	1	2	0	0	2	2	0	0	1	1	0	2	2	1	1	0	0	2
449	0	2	1	0	0	1	1	1	1	1	1	0	0	0	0	0	2	1	1	0	0	0	1	1	1	1	1	1	2	2	1	0	0	0	2	1	1	0	0	2	1	0	0	1	1	1	0	0	2
450	1	1	1	0	0	2	1	1	1	1	0	0	1	0	0	1	2	1	2	0	0	0	2	0	0	0	2	2	2	2	1	1	1	1	0	2	1	0	0	0	0	0	0	2	0	0	0	1	1
451	1	1	2	0	0	2	2	2	0	0	1	0	0	0	0	0	1	1	0	1	1	0	2	0	1	1	2	2	2	1	1	0	0	0	1	1	1	0	0	0	0	1	1	2	0	0	0	1	1
452	1	1	1	0	1	1	2	2	1	1	0	0	0	0	0	0	2	1	1	0	0	1	2	0	0	0	1	1	1	1	1	0	1	0	0	2	1	0	0	2	0	0	0	1	0	0	0	2	1
453	1	1	1	0	1	1	1	0	1	1	0	0	2	2	2	0	1	1	1	1	0	0	2	0	0	0	1	1	2	2	1	2	1	0	1	1	1	0	0	1	0	0	0	1	0	1	0	0	2
454	0	2	0	0	0	0	0	0	2	2	0	1	2	1	1	0	1	0	1	1	1	0	2	0	0	0	2	2	2	2	1	1	1	0	0	1	2	0	0	0	0	0	2	2	2	1	0	0	2
455	1	1	1	0	0	2	0	0	2	2	0	0	0	0	0	0	1	0	1	1	1	0	2	0	0	0	1	2	1	1	0	0	1	0	1	1	1	1	0	1	0	0	0	1	0	1	0	1	0
456	0	0	2	0	0	2	0	0	2	2	0	1	2	1	1	0	1	1	2	0	0	0	2	0	0	0	2	2	2	1	0	2	2	0	2	1	2	1	0	1	0	0	0	1	1	1	0	1	2
457	0	2	1	0	0	1	2	2	0	0	0	0	0	0	0	0	1	0	1	1	0	1	1	1	1	1	1	2	2	2	0	2	1	0	0	2	1	0	0	2	0	0	0	0	1	1	0	0	2
458	1	2	0	0	0	0	1	1	1	2	0	0	0	0	0	0	1	0	1	0	0	0	1	0	0	0	1	1	1	1	0	0	1	0	1	1	1	0	0	1	0	1	1	1	1	1	0	0	2
459	1	1	1	0	0	1	1	1	1	1	0	0	0	0	0	0	0	0	2	1	1	0	2	0	0	0	1	2	2	1	0	1	1	0	0	2	1	1	1	0	0	0	1	2	1	0	0	2	1
460	1	1	1	0	0	1	2	2	0	1	0	1	1	1	2	0	2	1	1	0	0	1	2	0	0	0	1	1	2	2	0	0	2	0	2	1	0	0	0	2	0	0	0	2	0	1	0	1	1
461	1	1	1	0	0	1	0	0	1	1	0	1	1	1	1	0	1	1	1	0	0	0	2	0	0	0	1	1	2	2	0	0	1	1	1	2	0	0	0	0	0	0	1	2	1	0	0	0	2
462	1	1	1	0	1	1	1	1	2	2	0	0	2	0	0	1	1	1	1	1	0	0	1	0	1	1	2	2	2	1	0	1	1	0	0	2	1	0	0	1	0	0	1	2	1	0	0	2	0
463	0	1	1	0	0	2	1	2	0	0	1	1	1	1	1	0	1	1	0	1	1	0	2	0	0	0	2	2	2	2	1	0	0	0	0	2	0	0	0	1	0	0	0	1	0	0	0	1	0
464	0	1	2	0	0	0	1	2	0	0	0	0	0	0	0	0	1	1	1	1	0	0	2	0	0	0	1	1	2	2	1	1	1	0	0	2	1	0	0	2	0	0	1	2	0	1	0	1	1
465	0	0	2	0	0	1	0	0	2	2	0	2	2	2	2	0	0	0	2	0	0	2	1	1	1	1	0	1	1	1	0	1	1	0	0	2	1	0	0	0	0	0	1	2	0	0	0	0	2
466	0	1	1	0	0	2	2	2	0	1	0	1	2	1	1	0	1	1	1	0	0	1	2	0	0	0	0	1	2	2	0	1	1	1	1	1	0	0	0	2	0	0	0	1	0	0	0	1	1
467	1	1	1	0	0	1	2	2	0	1	1	1	2	1	1	1	1	0	1	0	0	0	2	0	0	0	2	2	2	2	1	1	1	0	1	2	1	0	0	0	0	0	0	1	0	0	0	2	0
468	0	1	1	0	0	0	1	2	0	0	0	0	0	0	0	0	1	1	2	0	0	0	1	0	0	0	1	1	1	1	0	0	1	2	0	2	2	0	1	0	0	0	0	1	0	0	0	1	1
469	1	2	0	0	0	0	2	2	0	0	1	0	0	0	0	0	1	0	2	0	0	0	2	0	0	0	2	2	2	2	0	1	1	0	1	2	1	0	0	1	0	1	1	2	0	1	0	2	1
470	1	1	2	0	0	1	2	2	0	1	0	0	0	0	0	0	1	0	1	1	1	0	1	1	1	1	0	2	1	1	0	1	1	0	1	1	1	0	1	1	0	0	1	1	1	1	0	2	1
471	0	2	0	0	0	1	1	2	0	0	0	0	0	0	0	1	1	1	1	0	0	1	1	0	0	0	0	1	1	1	0	0	1	0	1	2	2	1	0	0	0	0	0	2	0	1	0	1	1
472	0	0	2	0	0	1	1	1	1	2	0	0	0	0	0	0	1	1	2	0	0	1	2	0	0	0	2	2	2	2	0	2	1	0	2	0	1	0	0	0	0	0	0	2	0	0	0	1	0
473	0	1	2	0	0	0	1	1	1	1	1	1	2	1	1	0	2	1	2	1	1	1	2	0	0	0	1	0	2	2	0	1	2	0	1	1	2	2	0	0	0	0	0	1	0	1	0	0	1
474	0	2	0	0	0	0	1	2	0	0	0	1	1	0	0	0	0	0	2	0	0	1	2	0	0	0	1	2	2	1	0	0	0	0	1	2	2	0	0	1	0	0	0	1	0	1	0	0	2
475	0	1	1	0	1	2	2	2	0	0	2	1	1	0	0	0	1	1	2	0	0	0	2	0	0	0	2	2	2	2	0	0	0	1	0	2	1	0	0	1	0	0	0	2	0	1	0	1	1
476	1	1	2	0	1	2	1	1	2	2	0	0	1	0	0	1	2	2	0	2	2	2	0	1	1	1	2	2	2	2	0	0	1	1	1	2	1	0	0	1	0	1	2	2	1	0	0	2	0
477	0	1	1	0	1	2	1	1	1	1	1	1	1	1	1	0	2	2	1	1	1	0	2	0	0	0	0	1	1	1	0	0	1	1	0	2	2	0	0	0	1	0	0	1	0	1	0	0	2
478	0	1	2	0	0	1	2	2	0	1	1	0	1	1	0	0	1	0	2	0	0	0	1	0	0	0	1	1	2	2	0	1	1	1	2	0	2	0	1	1	1	1	1	1	1	1	0	1	1
479	0	1	1	0	1	1	1	2	0	0	0	1	2	2	2	0	2	1	1	1	1	0	1	0	1	1	2	2	2	2	0	1	1	0	1	1	1	0	0	1	0	0	0	1	0	0	0	0	2
480	0	1	1	0	0	2	1	1	1	2	1	0	1	0	0	1	1	1	1	1	1	0	2	0	0	0	1	2	2	2	1	1	1	2	2	1	1	0	0	1	0	0	1	2	1	0	0	2	0
481	1	1	1	0	0	1	2	2	0	0	0	0	0	0	0	0	2	0	2	0	0	0	2	0	1	1	2	2	2	1	0	0	1	0	0	2	1	0	0	2	0	0	1	2	2	1	0	2	2
482	0	0	2	0	0	1	1	1	1	1	1	0	1	0	0	0	1	1	2	0	0	0	2	0	0	0	2	2	2	1	0	0	1	0	0	2	1	1	1	0	0	0	0	2	0	1	0	1	1
483	1	1	1	0	1	2	1	1	1	1	0	0	2	2	2	0	1	1	0	1	1	0	2	0	0	0	2	2	1	1	1	1	1	0	0	2	1	0	0	1	0	0	0	0	1	0	0	1	2
484	0	2	2	0	0	1	2	2	0	0	1	1	1	0	0	0	0	0	1	0	0	0	2	0	0	0	0	0	1	2	0	1	1	0	0	2	1	0	0	2	0	0	1	2	0	1	0	1	0
485	0	2	0	0	0	0	2	2	0	1	1	0	0	0	0	0	1	0	0	1	1	1	0	0	0	0	2	2	2	2	0	0	0	0	0	2	1	0	1	1	0	0	1	2	0	0	0	2	0
486	1	2	0	0	0	0	1	1	1	1	0	0	0	0	0	0	2	1	2	1	1	0	2	0	1	1	2	2	2	2	1	1	2	0	2	0	1	0	0	1	0	1	1	1	0	1	1	1	0
487	0	2	0	0	0	1	2	2	0	1	1	1	1	1	1	0	2	1	1	0	0	1	1	0	0	0	1	2	1	1	0	1	1	1	1	1	1	0	0	1	1	0	1	2	0	0	0	1	2
488	0	1	1	0	0	1	2	2	0	0	1	1	1	1	1	0	1	1	1	1	1	0	1	0	0	0	0	2	1	2	1	0	1	0	1	1	2	1	1	2	1	0	0	2	0	1	0	1	1
489	0	1	1	0	0	2	0	0	2	2	0	0	1	0	0	0	0	0	1	1	1	1	2	0	1	1	2	2	2	2	1	1	1	0	0	2	0	1	0	1	0	0	0	2	0	2	0	2	1
490	0	1	2	0	0	1	2	2	1	1	1	1	1	2	1	0	1	1	1	1	0	0	1	0	0	0	1	2	2	2	0	0	1	0	1	2	0	0	0	1	0	0	0	1	0	0	0	2	1
491	1	1	1	0	0	0	2	2	0	1	0	1	1	1	1	0	0	0	1	0	0	0	2	0	0	0	2	2	2	1	0	0	1	0	0	2	1	1	0	1	0	0	0	2	1	0	0	0	2
492	1	0	2	0	1	2	2	2	0	1	1	1	1	1	1	0	1	0	0	1	1	0	0	0	0	0	0	1	1	1	0	1	1	2	1	2	2	1	0	1	0	1	1	1	1	0	0	1	1
493	1	1	1	0	0	1	1	1	1	2	0	0	1	0	1	0	0	0	0	1	0	0	2	0	0	0	2	2	2	2	1	0	2	0	0	2	2	1	0	1	0	0	1	2	1	0	0	1	1
494	1	1	1	0	0	2	2	2	1	1	0	0	0	0	0	0	2	0	1	0	0	0	2	0	0	0	1	2	0	0	0	0	2	0	2	1	1	1	0	1	0	0	1	1	1	1	0	2	0
495	1	1	2	0	0	1	1	1	1	1	0	0	0	0	0	0	1	1	0	1	1	0	2	0	0	0	0	2	0	0	0	0	0	2	1	1	2	0	0	1	1	1	1	2	0	0	0	0	2
496	1	1	1	0	0	1	1	1	0	0	1	0	0	0	0	0	0	0	0	1	1	1	2	0	0	0	1	2	1	1	0	1	1	1	1	1	2	0	0	1	0	0	0	2	0	0	0	1	1
497	0	1	1	0	1	2	1	1	2	2	0	0	1	1	1	0	1	1	1	1	0	1	0	1	0	1	1	1	1	1	0	0	1	1	0	2	1	0	0	2	0	0	0	1	0	0	0	2	1
498	0	1	1	0	0	1	1	1	1	1	0	1	1	1	1	0	1	1	1	1	1	0	2	0	0	0	1	0	2	2	0	0	1	0	0	2	1	1	1	0	0	0	1	2	1	1	0	1	1
499	1	2	0	0	0	1	1	1	2	2	0	0	0	0	0	0	1	1	1	1	1	0	1	1	1	1	1	1	2	2	0	1	1	0	0	1	1	1	0	1	0	0	1	2	2	2	0	1	1
500	1	1	1	0	1	1	2	2	0	1	1	0	1	0	0	1	1	0	1	1	0	0	2	0	0	0	1	2	2	1	0	0	1	1	1	1	1	0	0	1	0	0	1	1	1	0	0	2	0
501	0	0	2	0	0	2	2	2	0	1	0	1	1	1	1	0	1	2	2	0	0	0	2	0	0	0	2	2	2	1	0	1	0	1	1	1	1	0	0	1	0	0	0	1	0	1	0	1	1
502	0	2	0	0	0	0	0	0	2	2	0	1	1	1	1	0	1	1	2	0	0	0	1	0	1	1	0	1	1	1	0	1	1	1	1	1	2	0	0	2	0	0	1	2	1	0	0	2	0
503	0	1	1	1	0	2	1	1	1	1	1	1	1	1	1	0	1	1	1	1	0	1	2	0	0	0	1	2	2	2	0	0	0	0	0	2	1	0	0	1	0	0	0	2	0	2	0	2	0
504	1	2	0	0	0	0	0	0	2	2	0	0	1	1	1	0	0	0	0	1	1	0	2	0	0	0	0	1	2	2	0	0	1	1	1	2	1	0	1	1	0	0	0	2	1	1	0	1	0
505	1	2	0	0	0	0	1	2	0	0	1	0	0	0	0	0	2	1	1	0	0	0	2	0	0	1	2	1	2	2	0	1	1	0	0	2	1	0	0	1	0	0	1	2	1	0	0	0	2
506	1	0	2	0	0	1	1	2	0	0	1	1	2	2	2	0	2	2	1	1	1	0	2	0	0	0	1	0	2	2	0	1	1	0	2	1	0	0	0	1	0	0	0	1	0	1	0	0	2
507	1	2	0	0	0	0	1	1	1	1	0	2	2	2	2	0	2	0	1	0	0	0	2	0	1	1	1	1	2	2	0	1	1	0	1	1	2	1	1	1	1	0	1	2	1	0	0	2	0
508	1	1	1	0	0	2	1	1	1	2	1	0	1	0	0	0	1	1	1	1	0	1	2	0	0	0	2	2	2	1	0	1	2	0	1	1	1	0	0	1	0	0	0	1	0	1	0	1	1
509	1	2	0	0	0	1	2	2	0	1	1	1	2	1	1	0	0	0	0	1	1	0	2	0	1	1	0	1	1	0	0	0	0	1	1	1	2	1	0	0	0	0	0	1	0	1	0	1	1
510	0	0	2	0	1	1	0	0	2	2	0	0	2	0	0	1	1	1	2	0	0	0	2	0	0	0	1	1	1	2	0	0	1	1	1	2	1	0	0	2	0	1	1	2	1	0	0	0	2
511	0	1	0	0	0	1	0	0	2	2	0	0	1	0	0	1	1	0	2	1	1	1	2	0	1	1	2	2	2	1	0	0	1	0	1	1	0	0	0	2	0	0	0	1	0	1	0	2	2
512	0	1	1	0	1	2	2	2	1	1	1	0	1	0	1	0	1	0	2	0	0	0	2	0	0	0	1	2	1	1	1	2	2	0	2	1	2	1	0	1	0	0	1	2	1	1	0	2	0
513	1	2	1	0	0	1	0	0	2	2	0	1	2	1	1	1	2	0	2	0	0	0	2	0	0	0	2	2	2	1	0	1	1	0	1	1	2	1	1	0	0	0	0	2	0	2	0	0	2
514	1	1	1	0	0	1	2	2	0	0	2	0	0	0	0	0	1	1	0	2	2	1	2	0	0	0	2	1	2	2	0	0	1	1	1	1	2	0	0	1	0	1	1	2	0	1	0	0	1
515	0	1	1	0	0	2	1	1	1	1	1	0	0	0	0	0	1	1	0	1	1	0	2	0	1	1	2	2	2	1	0	2	1	0	1	0	0	0	0	1	0	0	0	2	0	1	0	2	1
516	0	1	2	0	1	1	1	1	1	1	1	1	1	1	1	0	0	0	1	0	0	0	1	0	0	0	1	1	2	2	1	2	2	0	1	1	2	0	0	1	1	0	0	0	0	0	0	1	1
517	1	1	0	0	0	1	1	1	1	1	0	0	0	0	0	0	1	1	0	1	0	0	2	0	1	1	0	2	1	1	0	2	1	0	0	2	1	0	0	2	0	0	0	2	0	1	0	2	0
518	0	1	1	0	1	1	1	1	0	1	0	0	0	0	0	0	1	1	2	0	0	1	1	0	0	0	1	2	2	2	0	0	2	0	0	2	1	1	0	1	0	0	1	2	1	0	0	1	2
519	0	1	1	0	0	1	1	1	1	2	0	0	1	0	0	1	2	1	2	0	0	0	1	0	0	0	1	1	2	2	1	0	1	1	1	2	1	1	1	0	0	0	0	2	0	1	0	1	1
520	1	1	1	0	1	2	0	0	2	2	0	0	1	0	0	1	0	0	1	0	0	1	1	1	1	1	1	2	1	1	1	0	0	0	1	1	1	0	0	1	0	1	1	2	2	1	0	2	2
521	1	1	1	0	0	1	2	2	0	1	0	0	2	1	1	0	1	2	2	0	0	1	1	0	0	0	1	1	2	2	0	1	1	0	0	2	0	0	0	2	0	1	1	2	1	0	0	1	0
522	1	1	1	0	0	0	1	2	0	0	1	0	1	1	0	0	0	0	2	1	1	0	1	0	0	0	1	1	2	2	0	1	1	2	2	1	1	0	0	2	0	0	0	1	0	1	0	2	0
523	0	0	2	0	0	1	2	2	2	2	0	1	1	1	1	0	1	0	2	0	0	1	1	1	1	1	0	1	2	2	1	0	0	0	0	2	0	0	0	2	1	0	0	2	0	1	0	1	1
524	1	0	2	0	1	1	0	0	1	1	0	0	0	0	0	0	1	0	2	0	0	0	1	0	0	0	1	2	2	1	0	0	0	0	0	2	1	0	0	1	0	0	0	0	2	1	0	1	1
525	0	0	2	0	1	1	1	1	1	1	1	0	0	0	0	0	1	0	2	0	0	1	2	0	0	0	1	2	1	0	0	0	1	1	1	2	1	0	1	1	1	0	0	0	1	0	0	1	1
526	1	2	1	0	0	1	1	2	0	0	1	1	1	0	0	0	2	2	1	1	1	0	2	0	1	1	2	2	2	2	0	0	1	1	2	1	2	1	0	1	0	0	0	2	0	1	0	1	1
527	1	0	2	0	0	1	0	0	1	1	0	0	2	2	2	0	1	1	1	1	1	1	1	1	1	1	0	1	2	2	0	0	0	0	0	2	2	1	1	1	1	0	0	2	0	0	0	2	1
528	1	0	2	0	0	2	2	2	0	1	1	0	0	0	0	0	0	0	2	0	0	1	1	1	1	1	1	2	2	2	1	0	1	0	0	2	1	0	0	2	0	0	0	2	1	1	0	1	1
529	1	2	2	0	0	1	1	2	0	1	0	1	1	1	1	0	0	0	0	1	0	0	2	0	0	0	1	2	2	2	0	0	0	2	1	1	0	0	0	2	0	0	0	1	0	1	0	1	1
530	1	2	1	0	0	1	1	1	1	2	0	0	0	0	0	0	1	1	0	2	1	1	2	0	0	0	1	2	1	1	0	1	1	2	1	1	1	0	0	1	0	0	0	0	1	0	0	1	1
531	0	1	1	0	0	1	0	0	2	2	0	0	1	1	1	0	0	0	1	1	1	0	2	0	1	1	1	1	2	2	1	0	0	2	1	1	0	0	0	1	0	0	0	1	0	0	0	2	0
532	0	1	2	0	0	2	0	1	2	2	0	0	0	0	0	0	1	0	1	2	1	1	2	0	0	0	1	1	2	2	0	2	2	0	0	2	1	0	0	2	0	0	0	2	0	2	0	1	1
533	1	1	2	0	0	2	0	0	2	2	0	1	1	1	1	0	2	1	1	0	0	0	2	0	0	0	1	1	2	2	0	1	1	0	0	2	2	0	0	1	1	0	1	2	2	0	0	1	1
534	1	2	0	0	0	1	0	1	0	0	0	0	1	0	0	0	2	1	2	0	0	1	0	0	1	1	1	2	1	1	1	0	1	0	0	2	1	0	0	2	0	0	1	2	0	0	0	1	1
535	1	1	2	0	0	2	2	2	0	1	0	2	1	1	1	0	0	0	0	1	0	0	1	0	0	0	1	1	2	2	0	1	2	0	2	0	2	0	0	0	1	1	1	2	1	0	0	0	2
536	1	1	1	0	0	1	1	1	1	2	0	1	1	0	0	0	2	0	2	0	0	1	2	0	0	0	2	2	2	2	0	1	1	2	0	2	2	1	1	0	0	0	0	1	1	0	0	2	1
537	1	1	1	0	0	1	2	2	0	0	2	0	0	0	0	0	1	0	1	1	0	2	2	0	0	0	2	2	2	2	1	1	0	1	0	2	1	1	0	1	0	0	0	2	0	1	0	2	0
538	0	2	0	0	0	1	2	2	0	1	1	0	1	0	0	0	2	1	1	1	1	1	1	0	0	0	1	2	2	2	0	1	1	0	0	2	1	0	0	1	0	0	2	2	2	1	0	1	2
539	1	2	1	0	0	0	2	2	0	1	0	0	0	0	0	0	1	1	0	2	2	0	2	0	0	0	1	2	2	1	1	2	2	0	1	1	1	0	0	2	0	0	0	2	0	1	0	1	1
540	0	0	1	0	0	1	1	1	1	1	0	0	1	1	1	0	2	0	2	1	1	0	2	0	0	0	1	2	1	1	1	0	0	1	1	1	1	0	0	1	0	0	0	1	0	1	0	0	2
541	1	1	2	0	0	1	1	1	1	1	0	0	1	0	1	0	2	0	2	1	0	1	2	0	1	1	2	2	2	2	2	0	0	2	0	2	2	2	0	0	0	0	1	1	1	1	0	2	0
542	0	2	1	0	0	2	0	1	1	1	0	0	0	0	0	0	2	1	2	1	1	0	2	0	1	1	2	2	2	1	0	0	1	1	0	2	2	1	1	1	1	0	0	1	0	0	0	1	1
543	0	1	1	0	1	1	0	0	2	2	0	0	0	0	0	0	1	1	0	1	1	1	1	1	0	0	1	1	1	1	0	1	0	1	1	2	1	0	0	0	0	0	0	0	1	0	0	0	2
544	1	1	2	0	0	0	1	1	1	1	1	0	2	1	1	1	0	0	0	1	1	1	2	0	0	0	2	2	2	2	1	0	1	0	1	2	1	0	0	2	0	0	0	0	1	0	0	1	1
545	0	2	1	0	0	1	0	0	2	2	0	0	1	0	0	1	0	0	0	1	0	0	1	1	1	1	1	0	1	2	0	0	2	0	2	1	1	1	1	2	1	1	1	1	1	1	0	2	0
546	1	1	1	0	0	1	1	2	0	0	1	0	0	0	0	0	1	1	0	0	0	1	1	1	1	1	2	2	2	2	1	0	1	0	1	1	2	0	1	1	1	1	1	2	1	0	0	1	1
547	0	1	2	0	0	1	0	1	1	1	0	0	1	0	0	0	1	0	2	0	0	0	2	0	1	1	2	2	2	2	0	0	0	1	0	2	2	0	0	0	0	0	0	0	1	0	0	2	0
548	1	1	1	0	0	2	1	1	1	2	0	0	0	0	0	0	0	0	2	0	0	1	2	0	0	0	1	2	2	2	0	0	0	0	0	2	2	1	1	2	1	0	0	1	1	1	0	0	2
549	0	1	1	0	0	1	0	1	1	1	0	1	1	1	1	0	0	0	0	1	0	1	1	1	1	1	1	1	2	2	0	0	0	0	0	2	1	0	0	2	1	1	1	1	1	1	0	1	1
550	0	2	0	0	0	1	2	2	0	0	0	2	2	1	1	0	2	2	1	1	1	0	2	0	0	0	1	2	2	2	0	0	0	0	1	1	2	0	0	1	0	0	1	2	1	1	0	1	1
551	0	1	1	0	0	2	1	2	0	0	1	0	0	0	0	0	1	0	1	1	0	1	1	1	1	1	1	2	2	1	1	1	1	0	1	1	1	0	0	1	0	0	0	2	1	1	0	2	0
552	1	2	0	0	0	0	1	2	1	1	0	0	1	0	0	0	0	0	1	1	1	0	2	0	0	0	1	2	2	2	1	1	2	0	1	2	1	1	0	0	0	0	0	0	1	0	0	0	2
553	1	1	0	0	0	1	1	1	1	1	1	0	0	0	0	0	1	0	1	1	0	0	2	0	0	0	2	2	2	2	2	0	1	1	1	1	1	1	0	1	0	0	1	2	1	0	0	1	2
554	1	1	2	0	0	2	2	2	0	0	0	0	1	0	0	0	2	1	2	1	1	0	1	0	0	0	2	2	2	2	1	0	0	0	0	2	1	0	0	1	0	1	1	2	1	0	0	1	1
555	1	0	2	0	0	2	1	2	0	0	1	0	1	1	1	0	0	0	1	0	0	0	2	0	0	0	1	1	2	2	0	0	1	1	0	2	1	0	0	1	0	2	2	2	1	0	0	2	1
556	1	1	1	0	1	1	1	1	1	2	0	0	2	0	0	1	1	1	2	0	0	0	2	0	0	0	2	2	2	2	0	0	0	0	2	1	1	0	0	1	0	2	2	2	1	0	0	1	2
557	0	1	1	0	0	1	1	1	1	1	0	0	0	0	0	0	1	0	2	1	1	0	1	0	0	0	1	1	2	2	1	1	1	0	2	1	1	1	0	1	0	0	0	2	0	0	0	2	1
558	1	0	2	0	1	2	2	2	0	1	0	1	1	1	1	0	1	0	1	0	0	0	2	0	0	0	1	1	1	1	1	0	1	0	1	1	2	0	0	1	1	0	0	1	0	0	0	1	0
559	0	0	1	0	0	1	0	0	2	2	0	0	0	0	0	0	0	0	1	1	1	1	0	1	0	1	1	1	2	2	0	1	1	0	1	2	0	0	0	2	0	1	2	2	0	1	0	1	1
560	1	0	2	0	1	2	1	1	1	1	0	0	0	0	0	0	1	1	1	1	0	0	2	0	0	0	2	2	2	2	1	1	1	0	0	2	2	0	0	2	1	0	0	1	0	0	0	2	1
561	1	2	1	0	0	1	1	2	0	0	1	0	1	1	1	0	2	2	1	0	0	1	0	0	0	0	2	2	2	2	1	1	2	0	1	1	1	0	0	2	0	1	1	1	1	0	0	1	1
562	0	0	2	0	0	2	1	2	0	1	0	0	1	0	0	0	0	0	0	1	0	0	2	0	0	0	0	1	2	2	0	1	1	1	1	1	1	0	0	2	0	0	1	2	1	0	0	0	0
563	0	0	2	0	1	1	1	1	2	2	0	1	1	1	1	0	1	0	1	1	0	0	2	0	0	0	1	1	2	2	0	0	1	0	0	2	2	1	0	0	0	0	0	2	0	1	0	0	1
564	0	1	1	0	0	2	1	2	0	0	0	0	0	0	0	0	2	1	1	1	0	0	2	0	0	0	1	2	2	2	1	0	0	0	2	1	1	0	0	2	0	0	1	2	2	0	0	1	0
565	0	2	0	0	1	1	0	0	2	2	0	0	2	0	0	1	0	0	1	1	1	1	1	1	1	1	1	1	2	2	0	1	2	1	1	2	2	0	0	0	0	1	1	1	1	1	0	2	1
566	1	1	1	0	0	1	2	2	0	0	1	0	0	0	0	0	2	1	1	0	0	0	2	0	0	0	2	2	2	2	0	0	1	2	0	2	1	0	0	0	0	0	0	0	2	1	0	2	1
567	1	1	1	0	0	1	0	0	2	2	0	0	0	0	0	0	2	2	2	1	0	1	2	0	0	0	1	2	2	1	1	1	1	0	0	2	2	0	0	1	0	0	0	0	1	1	0	2	0
568	1	1	1	0	1	2	0	1	1	1	0	0	0	0	0	0	1	1	1	0	0	0	1	1	2	2	2	2	2	1	0	0	1	1	1	1	2	0	0	1	0	0	2	2	2	1	0	1	1
569	0	1	1	0	0	0	2	2	0	0	1	0	1	0	0	0	0	0	0	0	0	0	2	0	0	0	0	2	2	2	1	0	1	1	1	2	2	0	0	0	1	0	2	2	1	1	0	1	1
570	0	1	1	0	1	1	2	2	0	0	2	1	2	2	2	0	1	1	2	0	0	0	2	0	0	0	2	2	2	2	2	2	2	0	2	0	1	0	0	1	0	1	1	1	1	1	0	2	1
571	0	2	0	0	0	0	2	2	0	1	1	1	1	1	1	0	1	1	1	1	1	1	2	0	0	0	1	1	2	2	0	0	1	0	1	2	2	0	0	0	1	0	0	2	0	2	0	1	1
572	1	1	2	0	0	1	2	2	1	1	1	0	0	0	0	0	1	1	2	0	0	0	2	0	0	0	2	2	2	2	2	2	2	0	2	1	2	0	0	1	1	1	1	2	1	1	0	1	1
573	0	2	0	0	0	0	1	1	0	0	2	1	2	1	1	0	0	0	2	1	1	1	2	0	0	0	2	2	2	2	1	2	2	1	0	2	0	0	0	2	0	0	0	2	0	1	0	2	0
574	1	2	0	0	0	0	2	2	1	1	1	0	1	0	0	1	1	2	1	1	1	0	2	0	0	0	0	1	1	0	0	0	0	0	2	2	2	0	0	1	0	0	0	0	0	1	0	0	1
575	0	1	2	0	0	2	0	0	2	2	0	1	1	1	1	0	1	1	0	0	0	1	1	1	1	2	2	2	1	1	0	1	1	0	0	2	0	0	0	1	0	1	1	2	0	0	0	2	0
576	0	0	2	0	1	2	1	1	1	2	0	0	1	0	0	1	1	1	1	0	0	0	1	0	1	1	1	2	2	2	1	1	2	0	2	0	1	0	0	1	0	1	1	1	0	2	0	0	2
577	0	2	1	0	0	1	0	0	2	2	0	1	2	1	1	0	0	0	1	0	0	0	0	0	0	0	2	2	2	2	1	1	1	0	1	1	0	0	0	1	0	0	1	1	1	2	0	2	0
578	0	2	1	0	0	2	2	2	0	0	0	0	1	0	0	1	0	0	1	1	1	0	2	0	0	0	0	1	1	0	0	1	2	0	1	2	2	0	1	1	1	0	1	2	1	1	0	2	1
579	0	1	1	0	0	0	1	2	0	1	0	0	1	0	0	1	2	1	2	1	1	0	1	0	1	1	2	2	2	2	1	1	1	1	1	1	2	0	0	2	1	0	0	0	1	0	0	0	2
580	0	1	2	0	0	1	0	1	1	1	1	0	1	0	0	1	0	0	1	0	0	0	2	0	0	0	1	2	2	2	1	2	1	0	1	1	0	0	0	1	0	0	1	2	1	0	0	1	1
581	0	0	2	0	1	2	1	1	1	1	0	1	1	1	1	0	1	0	1	0	0	1	1	1	1	1	2	2	2	2	0	0	0	0	2	1	1	0	0	1	0	1	1	1	1	1	0	2	1
582	1	1	1	0	0	2	1	2	1	1	0	0	2	1	1	1	2	0	1	0	0	1	2	0	1	1	2	2	2	1	0	0	0	0	0	2	0	1	0	1	0	1	1	1	1	1	0	2	1
583	0	1	1	0	1	1	0	1	1	1	1	0	1	0	0	1	0	0	2	1	1	0	2	0	0	0	1	1	2	2	0	1	1	2	0	2	0	0	0	2	0	0	0	2	2	1	0	1	1
584	0	0	2	0	0	2	0	0	2	2	0	0	0	0	0	0	1	1	0	1	1	1	2	0	0	0	2	2	2	2	2	1	1	2	1	2	0	0	0	2	0	0	0	1	0	0	0	2	1
585	0	2	0	0	0	1	1	0	1	1	0	1	1	0	0	0	1	1	1	1	0	0	2	0	0	0	2	2	2	1	0	0	1	2	1	2	1	0	0	2	0	0	0	2	1	1	0	1	1
586	0	0	2	0	1	2	2	2	0	1	1	0	1	0	0	1	2	0	2	0	0	1	2	0	0	0	1	2	1	1	0	0	2	0	0	2	1	1	0	1	0	0	0	1	0	0	0	1	0
587	1	2	1	0	0	2	0	1	1	1	0	1	2	1	1	0	1	1	1	1	1	0	0	0	0	1	2	2	2	2	2	1	2	0	1	1	0	0	0	2	0	0	0	1	0	1	0	2	0
588	0	1	2	0	0	2	1	1	1	1	0	1	1	1	1	0	1	2	1	1	1	0	2	0	0	0	2	2	2	2	0	1	1	2	0	2	2	0	1	1	1	0	1	2	1	0	0	2	0
589	0	1	1	0	0	1	1	2	0	0	0	1	1	1	1	0	2	1	2	0	0	0	2	0	0	0	2	2	2	2	0	0	2	0	2	1	1	0	0	0	0	0	0	1	1	1	0	2	0
590	0	1	1	0	0	1	1	2	0	0	1	0	0	0	0	0	1	1	2	1	0	0	1	0	0	0	1	1	1	1	0	0	2	0	1	1	1	0	0	1	0	1	1	2	2	0	0	2	0
591	0	2	1	0	1	1	0	1	1	1	0	0	1	1	1	0	1	1	1	0	0	0	2	0	0	0	2	2	2	1	1	1	1	0	0	2	1	0	0	0	0	0	0	0	2	2	0	2	1
592	0	2	1	0	0	1	1	2	0	0	0	0	1	0	0	0	0	0	2	0	0	0	2	0	0	0	1	0	2	2	0	0	1	1	1	2	1	0	0	2	1	0	0	0	2	0	0	2	0
593	0	1	1	0	0	0	1	1	1	1	0	1	1	1	1	0	1	1	1	0	0	1	1	1	1	1	2	2	2	2	0	0	1	1	1	2	0	0	0	2	0	0	0	1	1	1	0	0	1
594	1	2	0	0	0	1	1	1	1	1	0	1	1	1	1	0	1	0	2	0	0	1	0	1	1	1	0	2	1	1	0	0	0	0	0	2	0	0	0	1	0	0	0	1	0	0	1	1	1
595	0	2	0	0	0	0	1	1	1	1	1	0	0	0	0	0	1	0	1	0	0	0	2	0	0	0	0	2	1	1	0	0	1	1	0	2	0	0	0	2	0	1	1	2	2	1	0	1	1
596	0	2	0	0	0	0	1	1	0	0	1	0	0	0	0	0	2	0	2	0	0	0	2	0	0	0	2	2	2	2	0	2	1	0	0	2	0	0	0	1	0	0	0	2	0	1	0	1	1
597	1	2	1	0	1	1	1	2	0	0	1	1	2	1	1	0	1	0	1	1	0	0	2	0	0	0	1	1	2	2	0	0	1	0	1	2	1	0	0	0	0	0	0	2	1	1	0	2	0
598	0	1	2	0	1	2	1	1	1	2	0	0	0	0	0	0	0	0	1	1	1	0	2	0	0	0	2	2	2	2	1	1	1	1	0	2	2	1	1	0	0	0	1	2	0	0	0	2	0
599	1	1	1	1	0	2	0	0	2	2	0	2	1	1	1	0	0	0	1	1	1	0	2	0	0	0	2	2	1	1	0	0	0	0	0	2	2	0	0	1	0	1	1	2	0	0	0	2	0
600	1	1	2	0	1	2	2	2	0	0	1	1	1	1	1	0	1	1	2	0	0	1	2	0	0	0	2	2	1	1	1	1	1	1	1	1	1	0	0	1	0	0	0	0	2	1	0	2	0
601	1	1	2	0	1	2	1	2	0	0	0	0	0	0	0	0	1	0	1	1	0	1	2	0	0	0	2	2	2	2	2	2	2	0	2	1	1	0	0	1	1	0	0	1	0	0	0	0	2
602	1	1	2	0	0	0	0	1	1	1	0	1	1	1	1	0	1	1	0	0	0	0	1	1	1	1	2	2	2	1	1	1	1	0	0	2	1	0	0	2	0	0	0	1	0	1	0	2	0
603	0	2	0	0	0	0	2	2	1	1	0	1	0	0	0	0	1	0	1	2	1	0	2	0	1	1	2	2	2	2	1	1	1	2	1	2	2	1	1	2	2	0	1	1	1	1	0	2	0
604	1	0	2	0	1	2	0	0	2	2	0	0	0	0	0	0	0	0	0	1	0	1	0	1	1	1	2	2	2	2	0	0	0	1	1	1	0	0	0	1	0	0	1	2	1	0	0	0	1
605	1	1	2	0	0	2	0	0	2	2	0	0	2	1	1	1	1	0	2	1	1	0	1	0	0	0	1	2	2	1	1	0	1	0	0	2	1	0	0	2	0	1	2	2	1	0	0	2	0
606	1	2	1	0	0	2	2	2	0	0	0	0	1	0	1	0	1	1	2	0	0	0	0	0	0	0	2	2	2	2	2	0	1	0	1	1	2	0	0	1	0	0	1	2	0	0	0	2	0
607	0	1	1	0	0	1	1	1	1	2	0	1	1	0	0	0	1	0	1	0	0	1	2	0	0	0	1	2	1	1	1	0	1	1	0	2	2	1	0	1	0	0	1	2	1	0	0	1	1
608	1	1	1	0	0	1	1	1	1	2	0	1	1	1	1	0	1	0	1	1	0	0	2	0	1	1	1	2	2	2	0	2	2	0	2	1	1	0	0	1	1	0	2	2	2	1	0	0	2
609	0	1	1	0	0	1	1	2	0	0	0	0	1	0	1	0	0	0	1	1	1	0	2	0	1	1	2	2	2	2	1	0	0	1	1	1	1	0	0	0	0	0	0	1	0	1	0	1	1
610	0	2	0	0	0	0	0	1	1	1	0	1	1	1	1	0	1	1	0	1	1	0	1	1	1	1	0	2	1	1	0	2	2	0	2	1	1	0	0	1	0	0	1	2	1	2	0	2	1
611	0	1	1	0	1	1	1	1	1	1	0	0	0	0	0	0	0	0	2	0	0	1	2	0	0	0	1	2	2	2	1	0	0	0	0	2	2	1	0	1	0	0	0	1	1	1	0	2	0
612	1	0	2	0	0	1	0	0	2	2	0	0	2	1	1	1	2	1	2	0	0	0	2	0	0	0	2	2	2	2	1	2	2	0	0	2	1	0	0	0	0	0	1	1	1	0	0	1	0
613	0	2	0	0	0	0	1	2	0	0	1	1	2	1	1	0	1	1	2	0	0	1	2	0	0	0	1	1	2	2	0	0	0	0	0	2	1	0	0	1	0	0	0	1	0	0	0	1	1
614	0	2	0	0	0	0	1	1	2	2	0	0	1	0	0	1	2	2	1	1	1	1	2	0	0	0	1	2	1	1	1	1	1	0	1	1	2	0	0	1	1	1	1	2	1	1	0	2	0
615	0	2	0	0	0	1	2	2	0	1	0	2	2	2	2	0	1	1	1	0	0	1	2	0	0	0	2	1	2	2	0	1	1	0	1	1	2	0	0	1	0	0	0	2	0	2	0	1	1
616	1	2	0	0	0	1	2	2	0	1	1	1	1	1	1	0	1	1	0	1	1	0	0	0	0	1	1	2	2	2	1	0	1	2	0	2	1	0	1	1	0	1	2	2	1	0	0	0	2
617	1	1	2	0	1	1	1	1	1	1	1	1	1	0	0	0	1	0	1	0	0	0	1	0	0	0	2	2	2	2	1	1	1	0	2	1	1	0	1	0	0	0	0	1	0	0	0	1	1
618	0	0	1	0	0	1	1	1	1	1	1	1	1	1	2	0	0	0	0	1	0	1	2	0	0	0	2	2	2	2	1	0	1	0	1	1	2	1	0	0	0	0	0	1	0	1	0	1	1
619	1	2	1	0	1	1	1	1	0	1	0	0	0	0	0	0	1	1	1	1	1	1	2	0	0	0	1	2	2	2	0	0	1	0	1	2	2	0	0	0	0	1	1	1	1	1	0	1	1
620	0	1	2	0	0	1	2	2	0	0	0	0	0	0	0	0	2	2	1	1	1	1	2	0	0	0	0	1	1	1	0	1	1	0	0	2	1	0	0	1	0	2	2	2	1	0	0	2	2
621	1	0	2	0	0	2	0	0	2	2	0	0	1	0	0	1	1	1	0	1	1	0	2	0	0	0	2	2	2	2	2	0	1	1	1	1	1	0	0	2	0	0	1	1	1	2	0	1	1
622	0	2	1	0	0	0	0	1	1	1	0	0	1	0	1	0	0	0	0	1	1	0	2	0	0	0	2	2	2	1	0	0	1	0	0	2	1	0	1	1	0	0	0	0	0	1	1	0	1
623	0	0	2	0	0	2	1	1	1	1	0	0	2	1	1	0	1	1	1	1	1	1	1	0	0	0	2	2	2	2	0	0	1	1	1	2	1	0	0	1	0	0	0	2	1	1	0	0	2
624	0	1	1	0	1	2	0	1	1	1	0	1	2	0	0	0	1	1	1	1	1	0	2	0	0	0	0	1	1	1	0	0	1	1	0	2	0	0	0	2	0	1	1	2	1	0	0	1	1
625	0	1	1	0	1	1	1	1	1	1	0	0	1	1	1	0	1	0	1	1	0	1	2	0	0	0	0	1	1	1	0	0	1	0	0	2	1	0	0	0	0	0	1	2	1	0	0	2	0
626	0	1	1	0	0	0	2	2	0	0	1	1	1	1	1	0	1	1	0	0	0	0	2	0	0	0	0	1	2	2	0	0	0	1	1	1	2	0	0	2	0	0	1	2	1	0	0	1	1
627	1	1	1	1	0	1	2	2	0	1	0	1	2	1	1	0	0	0	2	0	0	1	2	0	0	0	2	2	2	2	0	0	1	1	1	2	1	0	0	2	0	0	0	1	0	0	0	2	1
628	0	2	1	0	0	0	1	2	0	0	0	0	0	0	0	0	1	1	1	0	1	0	2	0	0	0	1	2	1	1	1	1	1	0	0	2	2	1	1	2	1	1	1	2	1	0	0	2	0
629	0	1	2	0	0	2	0	0	1	1	0	0	1	0	0	1	1	1	2	0	0	0	2	0	0	0	2	2	2	2	0	0	0	1	1	1	2	0	0	0	1	0	0	0	0	0	0	2	0
630	0	1	2	0	0	1	2	2	0	1	1	0	0	0	0	0	0	0	2	1	1	0	2	0	0	0	2	2	2	2	2	1	1	0	1	2	1	0	0	1	0	0	0	1	0	1	0	2	0
631	0	0	1	0	0	1	1	1	0	0	0	1	1	1	1	0	2	1	2	1	1	1	2	0	0	0	1	1	1	1	0	0	0	2	1	1	2	0	0	0	1	0	0	1	1	1	0	1	0
632	1	1	1	0	0	1	1	1	0	0	0	0	0	0	0	0	1	1	1	1	0	0	1	0	0	0	0	2	0	0	0	0	0	1	0	2	1	0	0	2	0	0	0	1	1	1	0	2	1
633	0	0	1	0	0	0	1	2	0	0	0	0	0	0	0	0	0	0	2	1	1	2	2	0	0	0	1	2	2	2	0	0	1	1	1	1	0	0	0	2	1	1	1	2	1	0	0	0	2
634	0	1	1	1	0	1	2	2	0	0	1	0	1	0	0	1	1	0	1	1	1	0	2	0	0	0	1	1	2	2	1	0	1	1	0	2	1	0	0	1	0	0	0	2	0	1	0	0	2
635	1	1	2	0	0	1	1	1	0	0	0	0	0	0	0	0	1	1	1	1	0	0	2	0	0	0	0	1	2	2	1	1	0	2	1	2	1	0	0	2	0	0	0	1	0	0	0	2	0
636	1	2	1	0	0	0	1	2	0	0	0	0	1	0	0	0	1	1	1	0	0	0	2	0	0	0	1	2	1	1	1	0	1	1	0	2	2	0	0	0	0	0	1	2	1	1	0	0	2
637	0	1	1	0	1	1	2	2	0	1	1	0	0	0	0	0	1	1	1	1	1	0	2	0	0	0	2	2	2	2	1	1	1	0	1	2	1	0	0	1	0	0	1	2	1	0	0	1	1
638	0	1	0	0	0	1	1	2	0	1	0	0	0	0	0	0	1	1	2	0	0	0	2	0	0	0	0	2	1	1	0	0	0	2	1	1	1	0	1	1	1	0	1	2	0	0	0	2	0
639	0	1	1	0	0	2	1	2	0	0	0	1	1	1	1	0	2	1	1	0	0	0	2	0	0	0	1	1	2	2	0	0	1	0	1	1	1	0	1	1	0	0	0	1	0	0	0	1	0
640	0	2	1	0	1	1	0	1	0	0	1	0	0	0	0	0	2	1	2	1	1	1	2	0	0	0	2	2	2	2	2	0	1	1	1	2	2	0	0	2	0	1	2	2	1	0	0	2	0
641	0	1	1	0	0	1	0	0	1	1	0	0	0	0	0	0	1	0	1	0	0	1	2	0	0	0	2	2	2	2	0	1	2	0	2	0	1	0	0	0	0	0	1	2	2	2	0	0	2
642	0	2	2	0	1	1	1	1	0	2	0	1	1	0	0	0	1	0	1	1	1	0	1	0	0	0	1	1	2	2	0	0	0	2	1	1	1	0	0	1	0	2	2	2	1	0	1	2	0
643	1	1	2	0	0	2	0	0	1	1	0	0	0	0	0	0	0	0	1	1	1	0	2	0	0	0	2	2	2	2	0	0	1	1	1	1	1	0	0	2	0	0	1	2	1	0	0	0	1
644	1	1	1	0	0	1	1	2	1	1	0	0	1	0	0	1	2	2	1	1	1	0	2	0	0	0	0	1	2	2	0	0	0	1	0	2	2	0	0	0	0	1	1	2	2	1	0	1	1
645	0	2	1	0	1	1	1	1	2	2	0	0	0	0	0	0	1	0	1	0	0	1	0	1	1	1	1	2	2	2	0	2	2	0	2	1	2	0	0	1	0	1	1	1	1	1	0	2	1
646	0	0	1	0	0	1	1	1	1	1	1	0	0	0	0	0	2	1	2	1	1	1	2	0	0	0	1	1	2	2	0	0	1	0	0	2	1	0	0	1	0	2	2	2	0	1	0	2	0
647	1	1	2	0	0	2	1	1	1	1	0	1	1	1	1	0	1	1	0	0	0	0	1	0	0	0	1	2	2	1	2	0	1	0	1	1	1	0	1	1	0	0	1	2	1	1	0	0	2
648	0	1	1	0	0	1	2	2	0	2	0	0	0	0	0	0	1	1	0	2	2	1	1	0	0	0	0	1	2	2	0	1	1	0	0	2	2	0	1	0	0	0	0	1	0	0	1	2	0
649	0	2	1	0	0	1	2	2	0	0	0	1	1	1	1	0	1	1	1	0	0	1	2	0	0	0	1	1	2	2	0	2	1	0	0	2	2	0	0	2	1	0	1	2	0	0	0	1	1
650	0	2	0	0	0	0	1	1	1	1	0	0	1	0	0	1	1	0	1	2	1	0	2	0	1	1	0	1	2	2	0	1	1	0	1	1	1	0	0	1	0	0	0	1	0	1	0	2	0
651	0	0	2	0	0	1	2	2	0	0	0	0	1	1	1	0	1	1	0	1	1	0	2	0	0	0	0	2	1	2	1	1	1	1	0	2	2	0	0	1	0	0	0	2	0	1	1	0	1
652	1	1	2	0	1	2	0	1	1	1	1	0	0	0	0	0	1	1	1	1	1	0	2	0	0	0	0	2	1	1	0	0	0	0	0	2	1	0	0	0	0	0	1	2	2	1	0	1	1
653	1	2	1	0	0	1	0	2	0	0	1	1	1	1	1	0	0	0	1	0	0	1	1	1	1	1	1	1	2	2	1	0	0	0	0	2	2	1	1	2	1	0	0	2	0	0	0	1	1
654	0	1	2	0	0	2	0	1	1	1	0	0	0	0	0	0	2	0	1	0	0	0	2	0	0	0	0	1	1	1	0	0	0	0	1	1	2	1	1	2	2	0	0	0	0	1	0	1	1
655	1	0	2	0	0	1	0	0	2	2	0	0	1	0	1	0	0	0	1	1	1	1	0	0	1	1	1	1	2	2	0	0	1	2	1	2	0	0	1	1	0	0	0	2	1	2	0	1	2
656	0	0	2	0	0	1	2	2	0	2	0	0	0	0	0	0	1	1	0	0	0	1	2	0	0	0	1	2	1	0	0	1	1	0	1	2	1	1	0	1	0	0	0	0	1	0	0	1	1
657	1	0	2	0	0	1	1	2	1	1	0	1	2	1	2	0	2	2	0	2	0	0	2	0	0	0	1	2	1	1	0	1	1	0	0	2	0	0	0	1	1	0	2	2	2	1	0	2	0
658	1	1	1	0	0	1	2	2	0	1	0	0	1	1	0	0	0	0	2	0	0	0	2	0	0	0	2	2	2	2	1	2	1	0	1	1	1	1	0	1	0	0	0	0	0	0	0	1	1
659	1	0	1	0	0	1	0	1	0	0	0	0	0	0	0	0	0	1	2	0	0	1	2	0	0	0	1	1	2	2	1	0	1	0	0	2	1	0	0	1	0	0	0	1	0	0	0	1	1
660	0	0	2	0	0	1	1	2	0	1	0	1	1	1	1	0	2	2	2	1	1	1	2	0	1	1	1	1	1	1	0	0	1	0	0	2	2	1	0	0	0	0	0	0	0	1	0	1	0
661	0	2	1	0	0	1	0	0	1	1	1	0	0	0	0	0	0	0	1	1	0	1	1	1	1	1	2	2	2	2	2	1	1	0	0	2	1	1	0	1	0	0	0	2	0	1	1	0	1
662	0	2	1	0	1	1	1	1	1	1	0	0	0	0	0	0	1	0	1	0	0	0	2	0	1	1	1	2	2	2	0	0	1	0	1	1	0	0	0	1	0	0	0	1	0	1	0	2	0
663	1	1	1	0	0	1	1	1	2	2	0	1	2	1	1	0	1	0	2	1	1	1	2	0	0	0	2	2	2	2	2	0	1	2	0	2	2	0	0	1	1	0	0	2	0	1	0	2	0
664	1	1	1	0	1	1	0	0	2	2	0	0	0	0	0	0	0	0	0	1	0	1	2	0	0	0	2	2	2	2	0	1	1	1	1	1	1	1	0	1	0	0	1	2	0	1	0	2	1
665	0	0	2	0	1	2	2	2	0	1	0	0	1	0	0	1	1	1	1	1	0	0	2	0	1	1	2	2	2	2	1	2	1	0	0	2	2	1	0	1	0	0	0	2	0	0	0	0	1
666	1	1	0	0	0	1	2	2	0	0	0	1	1	1	1	0	1	0	2	1	1	0	2	0	0	0	2	2	2	2	0	1	1	1	1	1	2	2	0	0	0	0	2	2	2	1	0	0	2
667	1	2	0	0	0	1	1	1	0	0	1	0	1	0	0	0	1	0	1	1	1	0	1	1	1	1	1	2	1	1	0	0	2	0	2	1	1	0	1	1	1	0	0	1	1	1	0	1	1
668	0	0	2	0	0	1	1	2	0	1	0	0	0	0	0	1	0	0	0	1	1	0	1	0	1	1	1	2	1	1	0	1	1	0	0	2	2	0	0	1	1	0	0	2	0	0	0	1	1
669	1	2	1	0	0	1	1	1	1	1	1	1	1	1	1	0	1	1	1	1	1	1	0	0	0	0	1	2	2	2	0	1	2	0	0	2	2	0	1	0	0	0	1	1	1	2	0	2	1
670	0	1	1	0	0	1	0	0	2	2	0	1	1	0	0	0	2	1	2	0	0	0	2	0	0	0	1	1	2	2	1	0	1	1	1	1	0	0	0	1	0	0	0	2	1	0	0	1	1
671	1	1	1	0	1	2	2	2	0	1	0	0	0	0	0	0	1	0	1	1	1	0	1	0	0	0	0	1	1	1	0	1	1	0	1	1	1	0	0	1	0	0	0	1	0	0	0	1	1
672	0	1	1	0	1	1	1	1	0	0	1	0	0	0	0	1	0	0	0	0	0	0	2	0	0	0	1	1	2	2	1	0	0	0	0	2	1	0	0	1	0	0	1	2	1	0	0	0	2
673	1	2	0	0	0	0	2	2	1	1	1	2	2	2	2	0	1	1	0	1	0	0	0	0	0	0	2	2	1	1	1	0	0	0	0	2	1	0	0	2	0	1	1	1	0	1	0	2	0
674	1	0	2	0	0	2	1	1	1	1	0	0	0	1	1	0	2	2	1	1	1	0	2	0	1	1	1	2	2	1	1	0	1	0	1	1	2	0	1	1	1	1	1	2	1	0	0	2	0
675	1	1	1	0	1	2	1	1	2	2	0	0	0	0	0	1	1	0	2	0	0	0	2	0	0	0	2	2	2	2	0	2	1	0	2	0	1	0	0	0	0	0	0	1	0	1	0	1	0
676	0	1	1	0	0	1	1	2	1	1	0	0	0	0	0	0	1	1	1	0	0	1	1	1	1	1	1	1	2	1	1	0	1	0	1	1	2	0	1	1	1	0	1	1	1	1	0	0	1
677	0	1	1	0	0	1	1	2	0	1	0	0	1	0	0	1	1	1	2	0	0	0	2	0	1	1	1	2	1	1	0	0	1	1	0	2	0	0	0	1	0	0	1	2	1	0	0	0	2
678	1	2	1	0	0	0	2	2	0	0	0	0	1	0	0	0	1	1	1	1	0	0	2	0	1	1	2	2	2	2	1	0	0	1	0	2	1	0	0	2	0	1	1	1	1	0	0	1	1
679	1	1	1	0	1	2	0	1	1	1	0	1	2	2	2	0	1	1	1	1	0	1	2	0	0	0	0	1	1	1	0	0	1	1	0	2	0	0	0	2	1	0	0	1	0	1	0	2	0
680	0	1	1	0	1	2	1	2	0	1	0	1	2	1	1	0	1	1	0	1	1	0	1	0	1	1	2	2	2	2	2	1	1	0	1	1	0	0	0	2	0	0	0	2	0	1	0	1	1
681	0	0	2	0	0	1	2	2	0	1	0	0	1	1	1	0	2	0	1	0	0	0	2	0	1	1	1	1	2	2	0	0	0	1	0	2	1	1	0	1	0	0	0	2	1	0	0	0	2
682	0	1	1	1	1	2	2	2	0	0	0	0	1	1	1	0	2	1	2	0	0	0	1	0	0	0	1	0	2	2	0	0	2	0	0	2	0	0	0	2	0	1	1	2	1	0	0	2	0
683	0	1	1	0	0	2	2	2	0	1	0	0	0	0	0	0	2	0	2	0	0	0	1	0	0	0	1	2	2	2	1	1	1	0	2	1	2	1	1	2	2	0	1	2	2	0	0	0	2
684	0	1	2	0	0	2	1	1	1	1	0	0	1	1	1	0	2	2	1	1	1	0	1	1	1	1	1	2	1	1	0	1	2	0	1	1	2	0	0	0	0	0	0	1	0	1	0	1	0
685	0	2	1	0	0	2	1	1	1	1	0	0	0	0	0	0	2	0	0	1	1	1	2	0	0	0	1	1	1	1	0	2	2	0	1	1	1	0	0	2	1	1	1	2	1	0	0	2	0
686	0	1	2	0	1	2	1	1	1	1	1	0	0	0	0	0	1	0	1	0	0	0	2	0	0	0	2	2	2	2	1	1	1	0	0	2	1	1	0	1	0	0	0	2	0	2	0	1	1
687	0	1	2	0	0	1	2	2	0	1	0	0	0	0	0	0	1	1	2	1	0	1	0	1	1	1	2	2	2	2	0	0	1	1	0	2	2	1	0	1	0	1	2	2	1	0	0	0	2
688	0	2	0	0	0	0	2	2	0	0	2	0	1	0	0	1	0	0	0	1	0	1	2	0	0	0	2	2	2	2	0	0	0	1	0	2	0	0	0	2	0	0	1	1	1	0	0	1	1
689	0	0	2	0	0	2	1	2	0	0	1	0	0	0	0	0	1	1	1	2	1	1	2	0	0	0	0	0	2	1	0	1	2	1	2	2	1	0	0	1	0	2	2	2	0	0	0	2	0
690	0	1	0	0	0	0	1	1	1	1	0	1	1	1	1	0	1	0	2	0	0	0	0	0	0	1	2	2	2	2	0	0	1	0	0	2	2	0	0	0	0	0	1	2	1	1	0	1	0
691	1	1	1	0	0	1	2	2	0	1	1	0	2	0	0	1	1	1	2	1	1	0	2	0	0	0	1	1	1	1	0	1	1	1	1	1	1	0	0	1	0	0	0	1	1	1	0	2	1
692	0	2	0	0	0	0	0	0	2	2	0	1	1	1	1	0	1	1	2	0	0	0	2	0	1	1	0	2	1	2	1	0	2	0	0	2	1	0	0	1	0	1	1	1	1	0	0	1	1
693	0	1	1	0	1	1	2	2	0	0	2	0	0	0	0	0	2	1	2	1	1	1	1	1	1	2	1	1	1	1	0	0	1	0	1	1	1	0	0	0	0	0	0	1	0	0	0	0	2
694	1	1	2	0	0	1	1	1	1	2	0	0	0	0	0	0	1	0	0	1	1	1	2	0	0	0	1	0	2	2	0	0	1	0	1	2	2	1	0	0	0	0	0	2	0	2	0	0	1
695	0	1	2	0	0	0	0	0	2	2	0	0	1	0	0	0	1	0	2	0	0	0	2	0	0	0	2	2	2	2	1	0	1	1	0	2	2	1	0	1	0	2	2	2	1	0	0	2	1
696	0	2	1	0	0	2	2	2	0	1	0	0	0	0	0	0	1	0	2	0	0	0	2	0	0	0	2	2	2	2	0	0	1	0	1	1	0	0	0	1	0	0	1	2	1	0	0	2	0
697	1	1	1	0	0	1	1	2	0	0	0	1	1	1	1	0	0	0	0	1	0	1	2	0	0	0	1	2	1	1	1	0	1	1	1	1	1	0	0	2	0	0	1	2	2	1	0	1	1
698	1	1	1	0	0	1	2	2	0	1	0	1	2	2	2	0	1	1	1	1	1	0	0	0	0	0	0	2	1	1	0	1	1	1	1	1	1	0	0	1	0	0	1	1	1	0	0	1	2
699	1	1	2	0	0	1	1	1	1	1	0	1	1	1	1	0	2	1	2	1	1	1	2	0	0	0	1	2	2	2	0	0	1	1	1	1	2	0	0	0	0	0	0	2	0	1	0	1	2
700	0	1	1	0	1	2	0	1	1	1	1	1	1	1	1	0	1	1	2	0	0	1	1	0	0	0	2	2	2	2	0	0	0	0	0	2	1	0	0	1	1	0	0	0	2	2	0	2	0
701	1	1	1	0	0	1	1	2	1	1	0	1	2	1	1	0	1	1	1	0	0	0	2	0	0	0	2	2	2	2	0	1	1	0	0	1	0	0	0	0	0	1	1	2	0	1	0	2	0
702	0	1	1	0	0	1	1	1	1	1	0	2	2	2	2	0	1	1	2	1	0	0	1	0	0	0	1	2	2	2	0	0	0	1	0	2	0	0	0	1	0	0	1	1	1	0	0	2	0
703	0	1	0	0	0	1	2	2	0	0	0	0	0	0	0	0	1	1	0	2	2	1	1	1	1	1	1	2	0	0	0	1	1	1	1	1	1	0	0	2	1	0	0	0	0	0	0	2	0
704	1	0	2	0	2	2	1	1	1	1	0	0	0	0	0	0	0	1	2	0	0	0	2	0	1	1	1	2	2	2	0	1	1	0	2	1	1	0	0	2	0	1	1	2	1	0	0	1	1
705	0	2	0	0	0	0	1	1	1	1	1	0	0	0	0	0	2	1	1	0	0	0	0	0	0	0	1	1	2	2	0	1	0	0	1	1	1	0	0	1	0	0	0	1	1	1	0	1	1
706	1	1	1	0	0	0	1	2	1	1	0	0	0	0	0	0	0	0	1	1	1	1	2	0	0	0	2	2	2	2	0	0	1	1	1	2	2	0	0	1	0	0	0	2	1	1	0	1	1
707	0	2	0	0	0	0	1	1	1	2	0	1	1	1	1	0	1	1	0	0	0	0	1	0	1	1	1	2	2	2	0	0	0	1	1	1	0	0	0	1	0	0	1	1	0	0	1	2	0
708	0	1	1	0	0	2	2	2	1	1	1	0	0	0	0	0	1	1	1	0	0	0	2	0	1	1	1	2	2	2	0	0	0	1	0	2	2	1	0	0	0	0	0	1	0	0	0	0	2
709	0	0	2	0	0	1	1	2	0	0	1	0	0	0	0	0	1	0	2	0	0	0	1	0	0	0	2	0	1	1	0	0	0	2	1	2	2	1	1	0	0	0	1	2	0	0	0	2	0
710	0	1	2	0	0	2	2	2	0	0	2	1	1	1	1	0	1	1	1	1	0	0	2	0	0	0	2	1	2	2	0	1	1	1	0	2	2	1	0	0	0	0	1	1	1	1	0	2	0
711	0	1	2	0	1	2	1	2	0	1	0	1	1	1	1	0	2	1	1	0	0	1	2	0	0	0	2	2	2	2	0	1	1	0	1	1	1	0	0	0	0	0	0	2	0	1	0	1	1
712	0	0	2	0	0	1	2	2	0	0	1	0	2	0	0	1	1	1	1	0	0	1	1	0	0	0	1	2	1	1	1	0	1	1	1	1	0	1	0	1	0	0	0	1	0	1	0	0	1
713	0	2	1	0	0	0	0	0	2	2	0	0	0	0	0	0	1	0	0	1	1	1	2	0	0	0	2	2	2	2	0	2	1	0	1	0	0	0	0	1	1	0	1	2	1	0	0	1	0
714	1	0	2	0	0	1	0	1	2	2	0	1	1	1	1	0	2	0	2	0	0	0	2	0	1	1	2	2	2	1	0	0	2	0	0	2	0	0	0	1	0	0	0	2	0	0	0	1	1
715	0	1	1	0	0	2	1	2	0	0	0	0	0	0	0	0	1	1	1	0	0	0	2	0	0	0	1	1	2	2	0	0	0	1	0	2	0	0	0	1	0	0	0	0	0	1	0	0	1
716	1	2	0	0	0	1	0	0	2	2	0	0	0	0	0	0	0	0	2	1	1	1	0	0	1	1	2	2	2	2	2	0	1	0	1	1	2	0	0	1	0	1	1	1	0	2	0	2	2
717	0	0	2	0	0	1	2	2	0	1	0	1	2	1	1	0	1	0	1	0	0	0	2	0	0	0	2	2	2	2	1	1	1	1	1	2	0	0	0	1	0	0	0	2	0	0	0	0	2
718	0	0	2	0	1	2	2	2	0	0	2	1	1	1	1	0	1	1	1	1	0	0	1	0	0	0	0	1	1	1	0	0	2	0	2	1	1	0	0	2	0	1	1	2	1	0	0	2	1
719	0	2	1	0	0	2	1	1	1	1	1	1	1	1	2	0	2	1	0	1	1	0	2	0	1	1	1	2	1	1	1	1	0	0	1	1	2	0	0	1	0	0	0	1	0	0	0	1	1
720	1	0	2	0	1	2	2	2	0	0	1	1	1	1	1	0	0	0	1	1	1	0	2	0	0	0	1	1	2	2	0	0	1	0	0	2	2	1	1	2	2	0	1	2	1	0	0	2	1
721	0	1	2	0	0	1	2	2	0	1	1	0	0	0	0	0	1	1	2	0	0	0	0	0	0	0	1	2	2	2	1	0	1	0	1	1	2	0	0	1	1	0	0	2	0	1	0	1	1
722	1	0	2	0	0	1	1	1	1	1	0	1	1	1	1	0	1	1	1	0	0	0	2	0	0	0	2	2	1	1	1	1	1	1	2	0	1	0	0	2	1	0	0	2	0	1	0	0	1
723	0	1	1	0	0	1	1	1	1	1	2	1	0	0	0	0	2	1	2	1	1	0	2	0	0	0	0	1	1	1	0	1	1	0	1	1	1	1	1	2	1	0	0	2	1	0	0	1	1
724	0	2	0	0	0	0	2	2	0	0	0	1	1	1	1	0	1	0	2	0	0	0	1	0	1	1	1	2	2	2	1	0	1	2	1	1	2	1	1	1	1	1	1	2	1	0	0	1	0
725	1	1	1	0	0	0	2	2	0	0	2	1	1	0	0	0	1	1	0	0	0	0	1	0	1	1	2	2	2	2	1	1	1	0	0	2	1	0	1	1	0	0	0	1	0	0	0	0	2
726	0	2	0	0	0	0	1	1	1	1	1	1	1	1	1	0	1	1	2	1	0	0	2	0	0	0	2	2	2	2	1	0	1	2	1	1	1	0	0	1	0	0	0	0	1	0	0	2	0
727	0	1	2	0	1	2	0	0	2	2	0	1	1	1	1	0	0	0	0	1	1	0	2	0	0	0	1	1	1	1	0	0	1	1	1	1	2	0	0	1	0	0	0	1	0	0	0	1	1
728	0	1	1	0	0	1	2	2	0	1	1	0	1	0	0	0	1	0	1	0	0	0	1	0	0	0	1	2	2	2	0	1	1	2	1	1	2	1	1	2	1	0	0	2	1	0	0	2	1
729	1	1	1	0	0	2	1	1	2	2	0	0	1	1	1	0	1	1	1	1	0	0	2	0	0	0	1	2	1	1	1	0	2	0	2	1	0	0	0	1	0	1	1	1	1	0	0	2	1
730	1	0	2	0	1	2	1	1	1	1	1	0	1	0	0	0	1	0	2	1	1	1	1	1	1	1	1	1	2	2	0	1	0	0	1	1	0	0	0	2	0	0	0	1	0	1	0	0	2
731	0	1	1	0	0	0	1	2	0	0	1	0	0	0	0	0	1	1	1	1	1	0	2	0	1	1	2	2	2	2	0	2	2	0	2	0	0	0	0	1	0	0	1	1	1	2	0	2	1
732	1	2	1	0	0	0	2	2	1	1	1	0	1	1	1	0	1	0	2	0	0	0	2	0	0	0	1	2	2	1	1	0	1	1	1	1	1	0	0	0	0	0	0	1	1	1	0	1	1
733	1	1	2	0	0	1	2	2	0	0	1	2	2	2	2	0	1	1	0	2	1	0	2	0	0	0	1	2	1	2	1	1	1	0	1	1	2	2	0	0	0	1	1	1	1	0	0	2	0
734	1	2	0	0	0	0	2	2	0	0	0	0	1	0	0	1	1	1	1	0	0	0	2	0	1	1	2	2	2	2	0	1	2	0	1	2	1	0	0	2	0	0	1	2	2	2	0	1	1
735	1	2	0	0	0	0	2	2	0	1	1	0	0	0	0	0	2	2	1	1	1	0	2	0	0	0	0	1	2	2	0	0	1	2	1	1	1	0	0	1	0	0	0	2	1	0	0	1	1
736	1	0	2	0	1	2	1	2	0	0	0	0	0	0	0	0	2	2	1	1	1	1	1	1	1	1	1	2	2	2	0	1	1	1	1	1	2	0	0	0	0	0	1	2	1	0	0	2	0
737	0	2	0	0	0	0	2	2	0	1	0	1	1	1	1	0	0	0	2	0	0	1	2	0	0	0	1	1	2	2	1	2	1	0	0	2	1	1	0	0	0	0	0	2	2	1	0	1	1
738	1	1	2	0	0	2	2	2	0	0	2	0	1	0	0	1	0	0	1	1	1	0	1	1	2	2	0	0	1	2	0	1	1	0	1	2	0	0	0	1	0	0	0	2	0	1	0	1	1
739	1	2	1	0	0	1	0	0	2	2	0	0	0	0	0	0	0	0	2	0	0	0	2	0	0	0	1	2	1	1	0	0	1	1	0	2	0	0	0	2	0	0	0	1	0	1	0	2	0
740	0	2	0	0	0	1	1	1	1	1	1	1	2	1	1	0	2	1	1	0	0	1	2	0	0	0	1	1	2	2	0	0	0	0	0	1	1	0	0	2	0	0	0	1	0	0	0	0	2
741	0	0	2	0	1	1	1	2	0	0	0	0	0	0	0	0	0	1	2	0	0	0	2	0	0	0	2	2	2	2	2	1	1	2	1	1	1	0	0	1	0	0	1	2	1	1	0	1	1
742	1	0	2	0	0	2	2	2	0	1	1	0	1	1	1	0	0	0	2	1	1	0	1	0	1	1	1	2	1	1	1	0	1	0	0	2	1	0	1	1	0	0	0	1	0	1	0	2	0
743	0	1	1	0	1	1	2	2	0	0	2	1	2	1	1	0	0	0	0	2	0	0	2	0	0	0	2	2	2	2	1	0	0	1	1	1	2	0	0	1	1	1	1	1	1	1	0	2	0
744	0	1	1	0	0	1	2	2	1	1	0	0	0	0	0	0	1	0	0	1	1	1	2	0	0	0	2	2	2	2	2	1	2	0	1	2	1	0	0	1	0	0	1	1	1	2	0	0	1
745	1	1	2	0	0	2	1	1	0	0	1	0	0	0	0	0	1	0	0	1	1	0	2	0	1	1	2	2	2	2	0	1	0	0	1	1	1	0	0	2	1	0	0	1	0	1	0	2	0
746	1	1	1	0	0	1	0	0	2	2	0	1	2	1	1	1	2	2	1	0	0	1	2	0	1	1	0	1	2	2	0	0	1	0	1	1	0	0	0	1	0	1	1	2	2	0	0	1	1
747	0	2	1	0	0	1	0	0	2	2	0	2	2	1	1	0	2	0	2	1	1	0	2	0	0	0	2	2	2	2	1	0	1	1	1	1	1	0	0	1	0	0	1	2	1	0	0	0	2
748	1	1	2	0	0	1	1	2	0	0	1	1	1	1	1	0	1	1	1	0	0	1	2	0	0	0	2	2	2	2	0	0	0	0	0	2	2	0	1	1	1	0	2	2	2	1	0	0	2
749	0	0	2	0	0	2	2	2	0	1	0	1	1	1	1	0	2	1	2	1	1	0	2	0	0	0	2	2	2	2	0	1	0	0	0	2	2	0	0	1	1	0	0	1	0	0	0	1	1
750	0	1	1	0	0	1	0	0	2	2	0	0	0	0	0	0	1	1	0	2	1	0	2	0	1	1	1	1	2	2	0	0	1	1	2	1	2	1	0	0	0	0	0	2	0	1	0	1	1
751	0	1	1	0	0	1	1	2	0	0	1	0	0	0	0	0	1	0	1	2	1	0	2	0	1	1	2	2	2	2	1	1	1	2	1	1	2	0	1	1	1	1	2	2	1	0	0	1	0
752	1	0	2	0	0	1	1	1	1	1	0	1	1	1	1	0	1	0	1	0	0	1	2	0	0	0	1	2	1	1	1	2	1	1	0	2	1	0	1	1	1	0	1	2	1	1	0	2	1
753	1	1	1	0	0	2	2	2	0	0	0	1	2	0	0	0	1	1	2	0	0	2	0	1	1	1	2	2	2	1	0	1	1	2	1	1	1	0	1	1	0	0	2	2	1	1	0	2	0
754	1	2	1	0	0	2	1	1	1	1	0	0	1	1	1	0	1	0	0	1	1	2	1	1	1	1	1	0	1	2	0	1	2	0	1	2	1	0	0	1	0	0	0	1	0	1	1	1	0
755	1	2	1	0	0	1	1	2	0	0	0	1	1	1	1	0	1	1	1	2	1	0	1	1	1	1	1	1	1	1	0	0	0	1	1	1	1	0	0	1	0	0	1	2	1	1	0	2	0
756	0	2	0	0	0	0	1	1	1	1	0	0	1	0	0	1	2	1	1	0	0	0	2	0	1	1	2	2	2	2	0	1	0	0	1	1	0	0	0	2	0	0	1	2	2	0	0	1	1
757	1	1	2	0	0	1	0	1	1	1	1	0	1	0	0	0	1	1	0	0	0	1	2	0	0	0	2	2	2	2	1	0	1	1	0	2	2	0	0	1	0	1	1	2	2	0	0	1	1
758	0	0	2	0	0	1	1	1	1	1	0	0	2	1	2	0	1	1	1	0	0	1	1	1	0	0	1	2	2	1	0	0	1	0	1	1	0	1	0	1	0	0	0	2	1	0	0	1	1
759	1	1	2	0	0	2	2	2	0	0	0	1	2	2	2	0	2	1	2	0	0	1	1	0	0	0	2	0	1	1	0	1	0	1	0	2	1	0	0	0	0	0	1	2	1	0	0	1	1
760	0	1	1	0	0	0	1	1	1	1	1	0	0	0	0	0	1	1	1	1	1	1	2	0	0	0	1	2	2	1	1	1	1	1	0	2	1	0	1	1	1	0	0	1	0	0	0	1	1
761	0	1	2	0	1	2	2	2	0	1	0	0	1	2	2	0	1	0	1	0	0	1	1	1	1	1	1	2	2	2	1	0	1	0	0	2	2	0	0	0	0	0	0	1	0	1	0	2	0
762	1	0	2	0	0	2	1	2	0	0	0	0	1	0	0	0	2	1	1	0	0	0	2	0	1	1	2	2	2	1	0	0	0	0	0	2	2	0	0	0	1	0	1	2	2	2	0	2	0
763	1	0	2	0	0	1	1	2	0	0	1	0	0	0	0	0	2	1	0	2	1	0	2	0	1	1	1	2	1	1	0	0	1	1	1	2	2	1	1	2	1	0	1	2	1	0	0	1	1
764	0	1	2	0	0	2	1	2	0	0	1	0	1	0	1	0	0	0	1	0	0	0	2	0	1	1	1	1	2	2	0	2	1	0	1	1	2	0	0	1	1	0	1	2	0	0	0	2	1
765	1	1	2	0	0	2	0	0	2	2	0	0	0	0	0	0	2	2	1	1	1	1	1	1	1	1	1	0	2	2	0	0	0	1	1	1	1	0	0	0	0	0	0	1	1	0	0	0	2
766	1	1	1	0	0	0	1	2	0	1	0	0	0	0	0	0	1	1	1	1	0	0	2	0	0	0	2	1	2	2	1	2	1	0	1	1	1	0	0	1	0	0	0	2	0	1	0	0	1
767	1	1	1	0	1	1	0	1	1	1	1	1	1	1	2	0	1	1	0	2	2	1	2	0	1	1	2	2	2	1	0	0	0	2	1	2	0	0	0	2	0	0	0	2	1	0	0	2	0
768	1	2	0	0	0	1	1	1	1	1	1	0	0	0	0	0	1	1	0	1	1	1	0	1	1	1	2	2	2	1	0	0	0	0	2	2	1	1	0	1	0	0	0	2	0	1	0	0	2
769	0	0	2	0	1	2	2	2	0	0	1	0	0	0	0	0	2	0	2	1	1	0	2	0	1	1	1	2	2	1	2	0	1	0	1	1	2	1	0	0	0	0	0	1	0	0	0	1	1
770	0	2	1	0	0	2	1	1	0	0	1	0	0	0	0	0	2	1	1	1	1	0	0	0	0	1	2	2	2	2	1	2	1	1	0	2	1	0	0	2	0	0	0	1	0	0	0	2	0
771	1	1	1	0	1	1	1	1	1	1	0	1	2	1	1	0	2	1	0	1	1	0	2	0	1	1	1	2	2	2	0	1	0	0	0	2	1	0	0	1	0	0	0	1	0	1	0	1	1
772	0	0	2	0	0	1	2	2	0	1	0	1	1	1	1	0	1	1	2	1	1	0	2	0	0	0	2	1	2	2	0	1	2	0	1	1	2	0	0	0	0	0	0	2	0	0	0	2	2
773	0	1	1	0	0	1	0	0	2	2	0	0	0	0	0	0	2	2	1	0	0	1	2	0	0	0	2	2	2	2	0	1	2	0	1	1	1	1	0	2	0	0	1	2	1	0	0	1	1
774	0	1	1	0	0	1	1	1	1	1	1	0	0	0	0	0	2	0	2	1	1	0	2	0	0	0	2	2	2	1	0	2	1	0	0	2	2	0	0	1	1	0	1	2	1	0	0	2	0
775	0	2	0	0	0	1	0	1	2	2	0	0	0	0	0	0	2	1	2	1	1	1	1	1	0	0	1	2	2	1	0	1	0	1	0	2	1	0	1	1	1	1	1	2	1	0	0	0	2
776	1	2	1	0	0	1	2	2	0	1	0	1	1	1	1	0	1	1	0	2	2	0	2	0	1	1	1	1	2	2	0	0	1	0	1	1	1	0	0	0	1	0	0	2	0	2	0	1	1
777	0	2	0	0	0	1	1	2	0	0	1	0	0	0	0	0	2	0	2	1	0	0	1	0	1	1	2	2	2	2	2	2	2	0	1	1	2	1	1	1	1	0	0	1	0	0	0	2	0
778	1	0	2	0	1	2	1	1	2	2	0	1	2	2	2	0	0	0	2	1	1	0	2	0	0	0	2	2	2	2	0	1	2	0	1	1	2	0	1	1	1	0	0	1	0	0	0	1	1
779	0	1	2	0	0	0	2	2	0	0	1	0	1	1	1	0	0	0	0	0	0	0	1	0	0	0	1	2	1	1	1	0	1	0	0	2	1	1	0	0	0	1	1	1	1	0	0	2	0
780	1	1	1	0	0	1	0	0	2	2	0	0	0	0	0	0	2	2	1	1	1	0	1	0	0	0	1	2	2	2	1	0	1	0	1	1	1	1	1	0	0	0	0	1	0	0	0	1	1
781	1	2	0	0	0	1	2	2	0	0	0	0	1	0	1	0	1	1	1	0	0	0	2	0	0	0	2	2	2	1	0	1	2	0	1	2	1	1	0	1	0	0	0	1	0	0	0	1	1
782	1	2	1	0	0	2	0	0	2	2	0	1	1	1	1	0	1	0	1	1	0	1	2	0	0	0	1	2	2	2	0	2	1	0	0	2	0	0	0	2	0	1	2	2	1	0	0	1	1
783	0	1	1	0	1	2	1	1	1	1	0	1	1	1	1	0	0	0	0	1	1	1	2	0	0	0	2	2	2	2	0	1	1	2	0	2	2	1	1	0	0	0	1	1	1	0	0	2	1
784	0	1	1	0	0	1	1	1	2	2	0	0	2	1	2	0	2	1	1	0	0	1	1	1	1	1	1	2	2	2	1	1	1	0	1	2	2	0	0	2	1	0	1	2	1	1	0	1	1
785	0	0	2	0	1	2	2	2	0	1	1	0	1	0	0	0	1	0	2	0	0	1	1	1	1	2	0	1	2	2	0	0	0	1	0	2	0	0	1	1	0	0	0	0	2	0	0	1	0
786	0	2	0	0	0	0	2	2	0	1	0	0	0	0	0	0	1	0	1	0	0	1	2	0	0	0	1	1	2	2	0	2	2	0	1	1	2	0	0	1	0	0	0	2	0	2	0	2	0
787	0	2	1	0	0	1	0	1	2	2	0	0	0	0	0	1	0	1	0	1	1	2	0	1	1	1	1	2	2	1	1	1	0	0	1	1	1	0	0	1	1	0	0	2	0	1	0	0	2
788	0	2	0	0	0	1	2	2	0	0	1	0	1	0	0	1	1	2	1	1	1	0	2	0	1	1	2	2	2	2	0	0	0	0	0	2	2	0	0	1	1	0	0	1	0	1	0	2	0
789	1	1	1	0	0	1	0	2	0	0	1	0	1	0	0	1	2	1	2	0	0	0	0	0	0	0	0	1	2	2	1	1	2	0	1	1	1	0	1	0	0	0	0	1	0	0	0	2	0
790	0	0	2	0	1	1	0	1	1	1	1	0	0	0	0	0	1	1	1	0	0	0	2	0	0	0	2	2	2	1	1	0	1	2	0	2	1	0	1	1	0	1	1	2	1	0	0	1	0
791	0	2	2	0	0	1	1	2	0	1	0	0	0	0	0	0	1	0	2	0	0	0	2	0	1	1	0	2	0	0	0	1	2	0	1	1	1	0	1	1	0	1	1	2	1	0	0	1	1
792	0	0	2	0	1	1	2	2	0	0	1	0	2	1	1	1	0	0	1	1	1	1	2	0	0	0	1	1	2	2	0	1	2	0	1	1	0	0	0	1	0	0	1	2	1	0	0	2	0
793	0	1	2	0	1	1	0	0	2	2	0	0	0	0	0	0	0	0	2	0	0	1	1	1	1	1	2	2	2	2	0	1	2	0	2	0	1	0	0	0	0	0	0	2	1	1	0	0	2
794	0	2	0	0	0	0	2	2	1	1	1	0	0	0	0	0	0	0	1	2	1	1	0	1	0	1	1	2	2	2	0	0	1	1	0	2	0	0	0	2	0	0	0	0	1	0	0	1	0
795	0	0	2	0	0	1	2	2	1	1	1	1	2	1	1	0	1	1	1	1	1	1	2	0	0	0	2	2	2	2	0	0	1	1	1	1	1	0	0	1	0	0	0	1	0	0	0	2	1
796	1	1	2	0	0	1	1	1	1	1	1	0	0	0	0	0	2	0	1	1	1	0	2	0	0	0	1	0	1	2	0	2	1	0	0	2	1	0	0	2	0	0	0	1	0	1	0	0	1
797	0	1	2	0	0	2	0	1	0	0	0	0	0	0	0	0	1	1	2	0	0	0	2	0	0	0	1	2	2	1	0	0	1	0	1	1	1	1	0	1	0	0	1	2	1	0	0	2	0
798	1	2	0	0	0	0	1	1	1	1	0	0	0	0	0	0	1	0	1	1	1	1	2	0	0	0	1	2	2	2	0	0	0	1	1	1	2	0	0	0	0	0	1	2	1	1	0	1	1
799	0	1	2	0	0	0	0	1	1	1	0	1	1	0	0	0	1	1	1	1	1	1	1	0	0	0	1	1	2	2	1	2	1	0	1	1	2	1	0	0	0	0	0	2	1	0	0	0	2
800	1	1	1	0	0	1	2	2	0	2	0	0	0	0	0	0	0	0	1	1	1	1	2	0	0	0	1	2	2	2	1	1	1	1	1	2	2	0	0	0	0	0	0	2	0	1	0	2	0
801	1	2	0	0	0	1	1	1	1	1	0	1	1	1	1	0	0	0	2	1	1	1	1	1	1	1	1	2	1	1	1	0	1	2	1	1	1	0	0	2	1	0	0	2	1	0	0	1	1
802	0	2	0	0	0	0	2	2	0	0	1	1	1	1	2	0	1	0	1	0	0	0	2	0	0	0	2	2	1	2	0	0	1	0	0	2	1	1	0	2	0	1	1	1	0	1	0	1	1
803	0	0	2	0	0	1	2	2	0	1	0	0	0	0	0	0	1	1	1	0	1	1	2	0	0	0	2	1	2	2	1	0	0	1	2	2	1	0	0	0	0	0	1	1	1	1	0	2	1
804	1	2	1	0	0	1	1	1	1	1	0	1	1	1	1	0	0	1	1	0	0	1	2	0	0	0	2	2	2	1	0	2	2	0	2	1	0	1	0	1	0	0	0	1	0	1	0	2	1
805	1	1	1	0	0	1	2	2	0	1	0	0	0	0	0	0	1	1	0	1	1	0	2	0	0	0	1	2	2	1	1	1	2	0	1	1	2	1	0	1	0	1	1	1	1	1	0	0	2
806	0	2	0	0	0	0	1	1	1	1	0	0	1	0	0	0	0	0	2	1	1	1	2	0	0	0	1	2	2	2	0	0	1	0	1	1	1	0	0	2	0	0	0	1	1	1	0	2	1
807	1	1	2	0	0	2	1	1	1	1	1	0	1	0	0	0	1	0	2	0	0	0	2	0	1	1	1	1	2	2	0	0	1	1	0	2	1	0	1	1	0	0	1	2	1	0	0	1	1
808	0	2	1	1	0	1	1	2	1	1	0	0	0	0	0	0	0	0	1	1	1	0	2	0	0	0	1	2	2	2	1	0	0	1	0	2	1	0	1	1	0	0	0	1	0	1	0	2	0
809	0	2	1	0	0	0	2	2	0	0	2	1	2	1	1	0	2	2	2	0	0	0	2	0	0	0	1	2	1	1	1	0	1	0	0	2	1	1	0	1	0	0	1	2	1	0	0	1	1
810	1	1	1	0	1	1	2	2	0	0	1	0	1	1	1	0	1	1	1	0	1	1	0	0	1	1	2	2	2	1	0	0	0	0	1	1	2	1	0	1	0	0	0	2	0	0	0	2	1
811	1	1	2	0	1	2	1	1	1	2	0	0	0	0	0	0	0	0	1	1	1	1	2	0	0	0	1	1	1	1	0	0	0	0	0	2	1	0	0	1	0	0	1	2	1	0	0	2	0
812	1	1	2	0	0	2	2	2	0	2	0	1	1	1	1	0	1	1	2	0	0	1	0	1	1	1	0	1	2	2	0	0	0	0	0	2	2	1	0	1	0	0	0	1	0	1	0	1	1
813	0	0	2	0	0	1	1	1	2	2	0	0	1	0	0	1	1	0	0	1	1	0	2	0	0	0	0	1	2	2	0	1	1	0	0	2	0	0	0	2	0	1	1	1	1	1	0	1	1
814	0	1	2	0	0	1	1	2	0	0	1	1	1	0	0	0	1	0	0	1	1	1	2	0	0	0	2	2	2	2	1	0	1	1	0	2	2	0	1	1	0	0	1	1	1	1	0	0	1
815	0	0	2	0	0	2	2	2	1	1	1	0	1	0	0	1	2	2	0	2	0	0	2	0	0	0	2	2	2	2	1	1	1	1	2	0	1	0	0	2	1	0	0	0	0	0	0	0	2
816	0	2	2	0	1	1	1	1	1	1	1	0	1	0	1	0	1	1	0	1	1	1	1	0	0	0	2	2	1	1	1	2	2	0	2	0	1	1	0	1	0	0	1	2	1	0	0	0	2
817	0	1	1	0	0	0	0	0	2	2	0	1	1	1	1	0	2	0	1	0	0	0	1	0	0	0	2	2	1	1	1	1	1	0	1	2	2	1	0	0	0	1	1	2	2	0	0	1	1
818	0	1	2	0	0	2	1	1	1	1	0	0	1	0	0	0	2	1	2	1	1	0	2	0	0	0	2	2	2	2	0	1	1	1	0	2	1	0	0	1	0	0	0	1	1	1	0	1	1
819	0	1	1	0	0	0	2	2	0	0	0	0	2	1	1	0	2	1	2	1	1	0	0	0	0	1	1	1	2	2	0	1	0	1	1	1	0	1	0	1	0	2	2	2	1	0	0	1	1
820	1	1	1	0	0	2	2	2	1	1	0	2	2	2	2	0	1	1	0	1	1	0	2	0	1	1	1	1	2	2	0	0	1	1	1	1	1	1	1	0	0	0	0	1	0	1	0	0	1
821	0	1	1	0	0	0	2	2	0	0	1	0	1	2	2	0	2	1	1	0	0	0	2	0	1	1	2	2	1	1	0	0	0	0	2	2	2	0	0	1	0	0	0	2	0	1	0	1	1
822	1	1	1	0	1	1	2	2	0	0	1	1	2	1	1	1	1	0	1	1	0	1	1	1	1	1	1	1	2	2	0	2	1	0	1	1	1	0	0	1	0	0	1	2	1	0	0	2	0
823	1	0	2	0	0	1	1	1	0	0	0	1	1	1	1	0	1	1	1	1	1	2	0	1	1	1	2	2	2	2	1	0	0	0	0	2	1	0	1	1	1	0	2	2	1	1	0	1	2
824	1	2	0	0	0	0	1	1	1	1	1	1	1	1	1	0	2	1	2	0	0	1	2	0	0	0	2	2	2	2	2	1	2	0	0	2	2	1	0	0	0	0	0	1	0	0	0	2	0
825	0	0	2	0	0	1	1	2	0	0	0	0	1	0	0	1	2	0	2	0	0	0	1	1	1	1	0	2	1	1	0	0	1	1	0	2	2	0	0	2	1	0	0	1	0	0	0	1	1
826	1	1	2	0	0	1	0	1	2	2	0	0	1	0	0	1	1	1	0	0	0	0	2	0	0	0	2	2	2	1	0	0	2	0	2	1	1	1	1	0	0	0	0	1	0	0	0	1	0
827	1	2	1	0	0	1	1	1	1	1	1	0	2	2	2	0	2	0	1	0	0	0	2	0	0	0	1	1	2	1	1	0	1	2	0	2	1	1	0	0	0	0	1	1	1	1	0	1	1
828	0	1	2	0	0	2	0	0	1	1	0	0	0	0	0	0	1	1	1	0	1	0	1	1	2	2	1	1	2	2	1	1	1	0	0	2	1	0	0	1	0	0	0	0	2	1	1	1	0
829	1	0	2	0	0	2	0	1	1	1	1	0	0	0	0	0	2	1	2	0	0	0	2	0	0	0	2	2	2	2	1	2	2	0	0	2	2	0	0	1	0	0	1	2	1	0	1	0	1
830	1	1	1	0	0	0	1	2	0	0	1	1	1	1	1	0	2	2	1	1	1	0	2	0	1	1	2	1	2	2	0	1	1	0	0	2	0	0	0	2	0	1	1	2	0	1	0	1	1
831	0	1	1	0	1	2	2	2	0	0	0	1	2	2	2	0	1	0	2	1	1	0	1	0	0	0	1	1	2	2	1	0	0	1	1	1	1	0	1	1	1	1	1	2	1	0	0	1	1
832	1	0	2	0	0	2	1	1	2	2	0	1	2	2	2	0	0	0	0	1	0	0	1	1	1	1	2	2	2	2	1	0	0	1	0	2	2	0	1	1	0	1	1	1	0	2	0	2	1
833	1	1	1	0	1	1	2	2	0	0	1	1	2	1	1	0	1	0	1	0	0	1	2	0	0	0	2	2	2	2	0	0	1	1	1	1	2	1	1	2	1	0	0	2	0	1	0	0	2
834	1	2	0	0	0	0	2	2	0	1	1	1	1	1	1	0	2	1	2	0	0	1	2	0	0	0	2	2	2	2	0	1	1	0	1	1	2	0	0	1	0	0	1	1	1	2	0	1	1
835	0	0	2	0	0	1	1	1	1	1	0	1	2	2	2	0	1	2	1	1	1	0	2	0	0	0	1	0	2	2	0	1	1	0	0	1	1	0	0	1	0	1	1	1	0	1	0	2	1
836	0	0	2	0	0	1	0	0	1	1	1	0	0	0	0	0	0	0	1	1	1	0	1	0	0	0	2	2	2	1	0	1	1	0	0	2	2	0	0	1	0	0	0	1	1	0	0	1	0
837	1	1	1	0	0	2	0	0	2	2	0	0	0	0	0	0	1	0	2	1	1	0	1	0	0	0	0	2	2	2	1	1	2	0	1	1	2	0	0	1	1	0	2	2	2	1	0	1	1
838	0	1	1	0	0	1	1	2	1	1	0	0	1	1	1	0	0	0	0	2	0	1	2	0	0	0	2	2	2	1	0	2	1	0	1	1	1	1	1	0	0	0	0	1	0	1	0	0	1
839	0	1	1	0	1	1	1	1	1	1	0	0	0	0	0	0	0	0	1	0	0	1	2	0	0	0	2	2	2	2	1	0	0	1	1	1	1	0	0	0	0	0	0	1	1	1	0	2	0
840	0	1	2	0	0	0	2	2	0	0	2	0	0	0	0	0	1	1	1	0	0	0	2	0	0	0	0	1	2	2	0	1	2	0	2	0	2	1	1	0	0	0	0	1	1	1	0	1	1
841	1	2	0	0	0	1	1	2	0	1	0	0	0	0	0	0	1	1	1	1	1	0	1	0	0	0	1	2	2	1	1	0	0	2	1	1	1	0	0	2	0	0	0	1	1	0	0	0	2
842	0	2	0	0	0	0	2	2	0	0	0	0	1	0	0	1	2	1	1	1	1	1	0	1	1	1	2	2	2	2	0	2	2	0	1	1	0	0	0	1	0	0	0	2	1	0	0	0	2
843	0	2	0	0	0	1	1	1	1	2	0	1	1	1	1	0	1	1	0	1	1	0	2	0	0	0	2	2	2	2	1	0	0	0	0	2	2	0	1	0	0	0	0	2	0	1	0	2	0
844	1	1	1	0	0	1	1	2	0	1	0	1	2	2	2	0	1	0	1	0	0	0	2	0	0	0	1	2	2	2	1	2	2	0	0	2	2	1	1	2	2	0	1	2	1	0	0	1	2
845	1	1	2	0	1	2	1	2	0	0	1	0	1	0	0	1	0	0	1	0	0	0	2	0	1	1	2	2	2	2	0	0	0	0	1	1	2	0	0	1	0	1	1	2	1	0	0	1	1
846	1	2	0	0	1	1	1	2	0	0	1	1	2	1	1	0	1	1	1	1	0	0	2	0	0	0	1	2	2	2	0	1	1	0	0	2	1	0	1	1	0	0	0	2	1	0	0	1	1
847	1	1	1	0	1	1	1	1	1	2	1	0	0	0	0	0	1	0	1	0	0	0	2	0	1	1	1	0	2	2	0	1	1	1	2	1	2	0	1	0	0	0	0	2	0	1	0	1	1
848	1	2	0	0	0	0	1	1	1	1	0	1	1	1	1	0	1	1	1	0	0	1	2	0	0	0	1	1	1	2	0	1	0	1	0	2	2	0	1	1	0	0	1	2	1	0	0	0	2
849	0	1	1	0	0	0	0	0	2	2	0	2	2	1	1	0	0	0	1	1	1	0	1	0	1	1	2	2	2	2	0	1	0	0	0	2	2	0	0	1	0	0	1	1	0	1	0	0	2
850	0	1	1	0	0	1	2	2	0	1	0	0	1	0	0	1	0	0	0	1	0	1	2	0	0	0	2	2	2	2	1	1	1	0	0	2	2	0	0	0	0	0	0	2	0	0	0	1	1
851	0	2	1	0	0	1	2	2	0	0	0	2	2	2	2	0	1	0	2	1	1	0	1	1	2	2	2	2	2	2	2	1	0	0	0	2	2	0	1	0	0	0	1	2	1	0	0	2	0
852	0	2	2	0	0	1	1	2	0	1	0	0	1	1	1	0	1	1	1	1	0	0	2	0	0	0	2	2	2	2	2	0	1	1	0	2	1	0	0	1	0	0	0	1	0	1	0	1	1
853	1	0	2	0	1	2	1	1	1	2	0	0	0	0	0	0	1	1	1	1	1	0	2	0	0	0	0	1	1	1	0	1	0	0	0	2	2	1	0	1	0	0	1	2	1	1	0	2	1
854	0	1	1	0	0	1	1	1	1	1	1	0	0	0	0	0	1	1	0	0	0	1	2	0	0	0	2	2	2	2	2	0	1	1	0	2	2	0	0	0	0	2	2	2	1	0	0	1	0
855	1	2	0	0	0	1	2	2	0	2	0	1	1	1	1	0	2	2	1	1	1	0	2	0	0	0	2	2	2	2	1	1	1	0	0	2	1	0	0	1	0	1	1	2	1	0	0	1	0
856	1	0	2	0	1	2	1	2	0	1	0	1	1	1	1	0	0	0	1	1	0	0	2	0	0	0	2	2	2	2	0	0	1	1	0	2	1	1	0	1	0	0	0	2	0	1	0	0	1
857	1	1	1	0	0	1	1	1	1	1	0	1	2	2	2	0	2	2	1	1	1	0	2	0	0	0	1	1	1	1	1	1	1	0	1	2	2	0	0	1	0	0	0	1	0	0	0	2	0
858	1	2	2	0	1	1	2	2	0	0	2	0	0	0	0	0	1	1	2	0	0	0	2	0	0	0	1	1	1	1	0	0	1	1	1	2	1	1	0	1	0	0	1	2	1	0	0	2	0
859	0	1	1	0	0	1	2	2	0	0	1	0	1	0	0	0	1	0	2	0	0	0	1	0	1	1	1	1	2	2	0	0	1	0	1	2	1	1	0	1	0	1	1	2	1	0	0	0	2
860	1	2	0	0	0	1	1	1	0	0	0	0	0	0	0	0	1	1	2	0	0	0	2	0	0	0	2	2	2	2	0	0	1	1	1	1	0	0	0	1	0	0	0	2	0	2	0	2	1
861	0	0	2	0	0	1	2	2	0	0	1	0	2	2	2	0	1	0	2	0	0	0	2	0	1	1	0	1	1	0	0	1	1	0	1	1	2	0	0	1	0	0	1	2	0	0	0	2	0
862	1	1	1	0	1	2	1	1	1	1	0	0	0	0	0	0	1	0	1	2	1	1	1	1	1	1	2	2	2	2	0	0	1	1	0	2	2	1	0	1	0	1	1	2	2	0	0	0	2
863	1	1	1	0	0	0	1	1	1	1	0	0	1	0	1	0	1	1	1	0	0	0	2	0	1	1	2	2	2	2	1	0	1	0	0	2	1	1	0	2	0	0	0	2	0	0	0	2	0
864	1	0	2	0	1	1	1	2	0	0	0	1	1	1	1	0	1	0	2	1	1	0	2	0	0	0	2	2	2	2	1	0	1	1	0	2	1	1	0	0	0	0	1	2	0	1	0	1	1
865	1	0	2	0	1	2	1	1	1	2	0	1	1	1	1	0	0	0	2	0	0	1	1	0	1	1	2	2	2	1	0	0	1	0	1	1	2	0	0	2	1	0	1	2	0	0	0	1	1
866	1	1	1	0	0	0	1	1	1	1	0	1	1	1	1	0	1	0	1	1	1	0	2	0	0	0	1	2	1	1	1	1	2	0	1	1	0	0	0	1	0	0	0	0	1	0	0	0	2
867	0	0	2	0	1	1	1	2	0	1	0	2	2	1	1	0	1	0	0	1	1	1	2	0	0	0	0	1	1	0	1	0	2	1	1	2	1	0	0	1	0	0	1	2	1	0	1	2	0
868	0	1	2	0	1	1	1	2	0	0	1	0	0	0	0	0	0	0	1	2	1	0	1	0	0	0	1	1	2	2	1	0	0	2	1	1	1	0	1	1	0	2	2	2	1	0	0	2	1
869	0	1	1	0	1	1	2	2	1	1	0	0	1	1	1	0	2	1	2	1	1	1	2	0	0	0	1	0	2	2	0	0	1	1	0	2	1	0	0	0	0	1	1	2	0	0	0	0	1
870	1	1	2	0	0	1	2	2	0	0	0	1	1	1	1	0	1	0	1	0	0	0	2	0	1	1	1	1	2	2	0	2	2	1	0	2	1	0	0	1	0	0	1	1	1	1	0	1	1
871	0	1	1	0	0	0	1	1	1	1	0	1	1	1	1	0	0	0	2	1	1	1	1	0	0	0	2	2	1	1	0	0	0	1	1	1	2	0	0	0	1	0	1	2	1	1	0	1	0
872	1	0	2	0	0	2	1	1	1	2	0	0	0	0	0	0	0	0	1	0	0	1	1	1	1	1	1	1	1	1	1	0	1	0	1	1	1	1	0	0	0	0	1	2	1	1	0	0	2
873	1	0	2	0	1	1	1	1	1	1	1	0	1	1	1	0	1	1	1	0	0	0	2	0	0	0	2	2	2	2	1	1	1	0	1	2	2	0	0	1	0	0	0	1	0	0	0	1	1
874	1	2	0	0	0	0	1	1	1	1	1	0	2	1	1	1	1	1	2	1	1	0	2	0	0	0	2	2	1	1	1	0	1	0	0	2	0	0	0	2	0	2	2	2	1	0	0	2	0
875	1	2	0	0	0	0	2	2	0	0	0	0	2	1	1	0	1	0	1	1	1	0	0	0	0	0	1	1	1	1	0	1	1	1	2	0	1	0	0	1	0	0	0	2	0	2	0	1	1
876	1	1	2	0	0	0	2	2	0	0	0	2	2	1	1	0	0	0	1	0	0	1	1	0	0	0	1	0	2	2	0	1	2	0	0	2	0	0	0	1	0	0	1	1	1	1	0	1	1
877	0	1	1	0	0	2	1	1	1	1	0	1	0	0	0	0	2	0	2	0	0	0	2	0	0	0	0	1	1	0	0	1	1	0	2	2	0	0	0	2	0	1	1	2	0	0	0	0	2
878	0	0	1	0	0	1	2	2	0	0	1	0	1	1	1	0	0	0	0	1	1	0	2	0	0	0	2	2	2	2	1	2	1	0	0	2	1	1	0	0	0	0	1	2	2	0	0	0	2
879	1	2	0	0	0	1	1	1	1	1	0	1	2	0	0	0	0	0	1	1	1	1	1	0	0	0	2	2	2	1	0	0	1	0	0	2	1	0	0	1	0	0	0	1	0	0	0	1	1
880	1	0	2	0	0	2	2	2	0	0	1	0	0	0	0	0	2	0	2	0	0	1	2	0	0	0	0	2	2	2	1	0	2	1	2	2	2	0	0	2	0	1	1	2	0	0	0	1	1
881	1	0	2	0	0	1	2	2	0	1	1	0	1	0	0	1	1	1	2	0	0	1	0	1	0	1	1	1	2	2	0	1	1	2	0	2	0	0	0	1	0	0	0	2	1	1	0	0	2
882	0	2	0	0	0	0	0	0	2	2	0	1	1	1	1	0	0	0	2	0	0	0	2	0	0	0	1	2	2	2	0	0	1	0	0	2	2	1	0	0	0	0	0	1	0	0	0	1	1
883	1	1	1	0	0	0	1	2	0	0	1	0	2	1	1	1	1	0	1	0	0	0	2	0	0	0	2	2	2	2	0	1	1	1	0	2	1	0	1	1	0	1	1	2	2	1	0	2	2
884	0	0	2	0	0	1	1	2	0	0	1	0	1	0	0	1	1	1	1	0	0	0	2	0	0	0	2	2	2	2	1	1	1	2	0	2	2	0	0	1	0	0	0	1	0	1	0	1	0
885	0	2	1	0	0	2	1	2	0	1	0	0	0	0	0	0	0	0	2	0	0	0	2	0	1	1	2	2	2	2	1	0	1	0	1	2	1	1	0	1	0	0	0	0	0	0	0	2	0
886	0	1	1	0	0	1	2	2	0	0	0	1	2	2	2	0	0	0	2	1	1	0	2	0	0	0	2	0	1	1	0	0	2	0	0	2	2	0	0	1	0	0	0	0	1	1	0	0	1
887	0	0	2	0	1	2	2	2	0	1	0	0	0	0	0	0	2	1	0	2	1	0	1	0	0	0	2	2	1	1	1	2	2	1	0	2	1	0	0	1	0	0	0	1	0	0	0	2	0
888	0	2	1	0	0	2	1	1	1	1	1	0	1	0	1	0	1	0	1	0	0	0	1	0	0	0	1	2	2	2	0	0	1	1	1	1	0	0	0	2	0	0	0	1	0	0	0	2	0
889	1	0	2	0	2	2	1	1	1	1	0	0	0	0	0	0	2	1	2	0	0	0	2	0	0	0	1	2	2	2	1	0	0	1	2	2	1	0	1	1	0	1	1	1	2	0	0	1	1
890	1	2	0	0	0	1	1	1	1	1	1	0	1	1	1	0	2	0	2	0	0	1	2	0	0	0	2	2	2	2	2	0	1	1	1	1	2	0	0	0	0	0	0	1	0	1	0	1	1
891	0	1	2	0	0	1	2	2	0	0	0	0	1	0	0	0	0	1	0	1	1	0	2	0	1	1	2	2	2	2	0	1	0	1	0	2	2	0	0	1	0	0	1	1	1	1	0	1	1
892	1	2	1	0	1	1	1	1	1	1	0	0	0	0	0	1	1	1	1	2	1	0	1	0	0	0	2	2	2	2	0	1	1	0	0	1	1	0	0	1	0	0	0	0	2	1	0	0	2
893	1	1	1	0	1	2	0	1	1	1	1	0	0	0	0	0	0	0	0	1	0	0	2	0	0	0	2	2	2	2	2	0	0	1	0	2	2	0	0	0	1	1	1	1	1	0	0	2	1
894	1	1	1	0	0	0	1	2	0	0	1	0	0	0	0	0	1	0	1	0	0	0	2	0	0	0	2	2	2	2	0	0	1	0	1	1	1	0	1	1	0	0	0	1	0	0	0	0	2
895	1	1	1	0	1	1	0	1	1	1	0	0	0	0	0	0	1	1	0	0	0	1	2	0	0	0	2	2	2	2	1	0	2	0	1	1	2	0	0	1	0	0	1	1	1	0	0	0	2
896	0	0	2	0	1	2	1	1	1	1	1	0	0	0	0	0	1	0	1	1	0	1	2	0	0	0	2	2	2	1	0	2	2	0	1	2	1	1	0	1	0	0	1	2	1	0	0	1	2
897	1	0	1	0	0	1	1	1	1	2	0	0	0	0	0	0	1	1	1	0	0	0	2	0	0	0	2	2	2	2	0	1	1	0	1	1	1	1	0	1	0	0	0	2	0	2	0	0	2
898	1	1	2	0	0	2	2	2	0	0	1	0	0	0	0	0	1	1	0	1	1	0	1	0	0	0	1	1	1	1	0	0	0	1	0	2	1	0	0	2	0	0	0	1	0	0	0	1	1
899	1	1	1	0	0	1	1	1	1	1	0	0	0	0	0	0	2	1	1	0	0	0	1	1	1	1	1	2	2	2	1	1	0	2	1	2	0	0	0	1	0	0	1	1	1	1	0	2	1
900	0	1	1	0	1	2	0	0	1	1	0	0	1	0	1	0	1	0	1	0	0	0	2	0	0	0	1	1	2	2	1	1	1	1	0	2	2	1	0	0	0	0	1	2	0	0	0	2	1
901	1	1	2	0	0	1	1	1	1	1	1	0	1	0	0	0	0	0	2	0	0	0	2	0	0	0	0	1	1	1	0	1	1	1	2	0	1	1	0	1	0	0	1	1	1	1	1	1	1
902	1	1	2	0	0	2	0	1	1	1	0	0	1	0	1	0	2	0	1	0	0	0	2	1	1	2	0	1	1	1	0	2	2	0	0	2	2	0	0	0	0	0	0	2	0	0	0	2	1
903	1	1	2	0	0	2	2	2	0	1	1	0	0	0	0	0	1	2	1	1	1	0	2	0	0	0	2	2	2	2	2	1	2	0	1	1	1	0	0	1	0	0	1	1	1	0	0	1	1
904	0	1	1	0	0	1	1	1	1	2	0	0	0	0	0	0	0	0	0	1	1	0	2	0	0	0	0	1	2	2	0	1	0	0	1	1	1	0	0	2	0	0	0	1	1	2	0	0	2
905	0	1	0	0	0	0	1	1	1	2	0	0	0	0	0	0	1	1	1	0	1	1	2	0	0	0	1	2	2	2	1	1	0	1	0	2	2	0	0	0	0	0	1	2	0	1	0	0	2
906	1	0	2	0	0	1	1	2	0	0	0	1	1	1	1	0	1	1	0	0	0	0	1	0	0	0	2	2	2	2	0	1	1	0	0	2	0	0	0	1	0	0	0	1	0	0	0	0	2
907	1	1	1	0	0	0	1	1	1	2	0	0	0	0	0	0	1	1	0	1	1	1	1	1	1	1	2	2	2	2	0	0	1	2	1	1	0	0	0	2	0	0	0	1	0	0	0	2	0
908	0	1	1	0	1	1	2	2	0	1	0	0	0	0	0	0	0	0	1	1	1	1	2	0	0	0	1	2	2	1	0	0	0	1	0	2	1	0	0	2	0	0	0	1	0	1	0	1	1
909	1	0	2	0	1	2	1	1	2	2	0	0	0	0	0	0	1	1	0	1	1	0	2	0	0	0	2	2	2	1	0	0	2	1	2	2	2	1	0	1	0	1	1	1	0	1	0	1	1
910	0	1	1	0	0	1	2	2	0	1	1	0	1	0	0	1	1	0	1	1	1	1	1	0	0	0	1	1	1	1	0	2	1	0	0	2	1	0	1	1	0	1	1	1	0	1	0	2	0
911	0	1	1	0	1	1	1	1	1	1	0	2	2	1	1	0	2	1	1	0	0	1	2	0	0	0	1	0	1	2	0	0	0	1	1	1	2	0	0	1	0	0	1	2	1	1	0	2	0
912	1	0	2	0	0	1	1	1	1	1	0	0	1	0	1	0	2	1	1	0	0	0	2	0	0	0	2	2	2	2	1	1	1	0	0	2	1	0	1	1	0	0	0	0	0	0	0	2	0
913	0	1	1	0	0	1	2	2	0	1	1	0	0	0	0	0	2	2	2	1	0	0	1	0	0	0	1	2	2	2	1	0	1	0	1	2	2	1	0	0	0	0	0	1	1	1	0	2	0
914	0	0	2	0	1	2	1	2	1	2	0	0	0	0	0	0	1	1	2	0	0	0	2	0	0	0	2	2	2	1	0	1	1	0	2	1	1	1	0	2	0	0	1	1	1	1	0	0	1
915	0	2	1	0	0	0	0	0	2	2	0	1	2	1	1	0	0	0	1	1	0	1	1	0	1	1	1	1	2	2	0	1	1	0	0	2	2	1	0	0	0	0	0	2	1	2	0	0	2
916	1	0	2	0	1	1	2	2	2	2	0	0	0	0	0	0	2	0	2	0	0	0	2	0	1	1	0	1	1	1	0	2	1	0	0	2	1	1	0	1	0	0	1	1	1	1	0	1	2
917	1	0	2	0	1	1	2	2	1	1	0	1	1	1	1	0	0	0	0	1	1	0	2	0	0	0	0	1	2	2	0	2	2	1	0	2	2	1	0	0	0	0	0	1	0	1	0	2	0
918	1	2	0	0	0	0	1	1	1	2	0	1	0	0	0	0	1	1	0	1	1	1	2	0	0	0	0	1	1	1	0	0	0	0	0	2	0	0	0	1	1	0	1	1	1	0	0	1	1
919	0	1	1	0	0	0	1	1	1	2	0	1	1	1	1	0	1	1	2	0	0	1	2	0	0	0	1	1	2	2	0	0	1	0	1	1	1	0	1	1	1	0	0	1	1	0	0	2	2
920	1	2	0	0	0	0	0	0	2	2	0	0	2	0	0	1	1	1	0	1	1	1	2	0	1	1	2	2	2	2	0	1	1	0	0	2	0	0	0	1	0	0	0	1	0	0	0	2	1
921	0	0	2	0	0	1	1	2	0	0	0	1	2	1	2	0	1	1	1	0	0	0	2	0	0	0	2	2	2	2	0	2	2	0	2	0	2	1	0	1	0	0	0	0	2	1	0	2	0
922	1	1	1	0	0	1	1	1	1	1	0	1	1	1	1	0	1	1	1	0	0	0	2	0	0	0	2	2	2	2	0	1	2	0	2	0	0	1	0	1	0	0	0	1	0	0	0	2	0
923	0	1	2	0	0	2	2	2	0	0	0	1	1	1	1	0	1	0	2	0	0	1	2	0	0	0	2	2	2	2	0	1	2	0	0	2	0	0	0	2	0	1	1	2	0	0	0	0	1
924	0	1	1	0	0	0	0	1	1	1	0	0	1	0	0	1	1	0	0	1	1	1	2	0	0	0	0	1	1	1	0	0	1	0	1	2	0	0	0	1	1	0	1	1	1	2	0	1	1
925	1	1	1	0	0	2	1	2	0	1	0	0	1	0	0	1	2	2	1	1	1	0	2	0	0	0	2	2	2	2	2	1	1	1	0	2	1	0	0	1	0	0	1	1	1	1	0	0	2
926	1	1	2	0	0	1	1	2	0	1	0	0	0	0	0	0	1	0	1	0	0	1	0	1	1	1	0	2	2	2	1	0	0	1	0	2	2	0	0	2	1	0	1	1	1	0	0	1	1
927	1	2	1	0	0	1	0	0	2	2	0	0	0	0	0	0	0	0	1	0	0	1	2	0	0	0	2	2	2	2	1	0	1	1	0	2	2	0	0	1	1	0	1	1	1	0	0	2	1
928	0	0	2	0	1	2	0	0	1	1	1	0	0	0	0	0	2	0	1	1	1	0	2	0	1	1	1	0	2	2	0	0	2	1	1	2	1	0	0	2	0	0	1	1	0	1	0	1	1
929	1	2	1	0	0	0	1	1	1	1	0	1	1	1	1	0	2	2	1	1	1	0	2	0	0	0	1	1	1	1	1	1	1	1	0	2	1	0	0	0	0	1	1	1	1	1	0	2	1
930	0	0	2	0	1	2	0	1	1	1	1	0	1	0	0	1	2	0	0	1	1	0	1	0	0	0	1	2	1	1	1	1	1	0	1	1	0	0	1	1	0	0	0	1	0	1	0	0	1
931	1	1	1	1	0	2	1	1	1	1	0	0	1	0	0	1	2	2	2	0	0	0	2	0	0	0	1	1	2	2	1	2	2	0	1	1	1	0	0	2	0	0	0	1	0	1	0	1	1
932	0	1	1	0	0	2	1	1	1	2	0	0	0	0	0	0	1	1	1	1	1	0	1	0	0	0	2	2	2	2	1	0	0	1	0	2	2	0	0	1	0	0	0	1	0	1	0	1	1
933	0	1	1	0	1	2	1	1	1	1	0	0	1	0	0	1	0	0	1	0	0	1	1	0	0	0	2	2	2	2	1	0	1	0	1	1	1	0	0	1	0	1	1	1	1	1	0	1	1
934	1	1	1	0	0	1	1	1	1	2	0	1	2	1	2	0	0	0	2	1	1	0	2	0	0	0	2	2	2	2	1	1	2	0	2	0	0	0	0	2	0	1	1	2	1	0	0	0	2
935	1	2	1	0	0	2	1	1	0	1	0	0	1	0	0	0	1	0	1	0	0	0	0	0	0	1	2	2	2	2	1	0	1	0	0	2	1	0	0	2	1	0	1	2	1	0	0	0	2
936	1	0	2	0	1	2	1	1	1	1	1	1	1	1	1	0	1	1	1	0	0	0	1	0	1	1	2	2	2	2	0	1	1	1	1	1	1	0	1	1	0	0	0	1	0	0	0	0	1
937	1	0	2	0	1	2	0	0	2	2	0	1	1	1	1	0	1	0	2	1	1	1	0	1	1	1	2	2	2	2	1	2	2	0	0	2	1	0	0	1	0	0	0	1	0	0	0	1	1
938	0	0	2	0	1	1	2	2	0	1	1	2	2	2	2	0	1	1	1	0	0	1	0	1	1	1	2	2	2	2	2	0	2	0	0	2	1	0	0	1	0	0	1	2	1	0	0	1	1
939	1	2	0	0	0	1	1	2	0	0	0	0	1	0	0	0	2	2	1	0	0	1	2	0	0	0	1	1	2	2	0	0	1	0	1	2	1	1	0	0	0	0	0	2	0	2	0	2	0
940	1	0	2	0	0	1	0	1	1	1	0	1	1	1	1	0	1	0	0	1	1	0	2	0	0	1	1	2	2	2	0	0	2	0	0	2	0	0	0	2	0	1	1	1	1	0	1	2	0
941	1	1	1	0	0	2	1	2	0	0	1	0	0	0	0	0	2	1	0	2	1	0	1	0	0	0	2	2	2	2	1	0	1	2	1	2	2	0	0	2	0	0	0	2	0	0	0	1	1
942	1	1	2	0	0	0	1	1	0	0	0	0	2	0	0	1	2	1	2	0	0	0	1	1	2	2	0	2	2	2	1	0	0	2	0	2	1	0	0	0	0	0	1	2	1	1	0	0	2
943	1	2	1	1	0	1	1	2	1	1	0	0	1	0	0	1	0	0	1	0	0	0	2	0	0	0	2	2	2	2	0	0	1	0	1	1	1	0	0	1	0	0	0	2	0	0	0	0	1
944	0	1	2	0	0	0	0	0	2	2	0	0	1	0	0	1	0	1	0	1	1	0	2	0	0	0	1	1	2	2	0	1	2	0	1	1	1	0	0	1	0	0	1	2	1	0	0	0	2
945	1	2	0	0	0	0	2	2	0	0	2	1	2	2	2	0	0	0	1	0	0	0	2	0	0	0	0	0	1	2	0	2	1	0	0	2	0	0	0	2	0	0	0	1	1	1	0	1	1
946	1	1	1	0	0	1	1	2	0	0	0	0	0	0	0	0	1	1	1	1	0	0	2	0	0	0	1	2	2	2	0	1	1	1	1	1	2	0	0	0	0	0	1	2	1	0	0	1	1
947	0	1	2	0	0	1	1	1	1	2	0	0	2	0	0	1	1	0	1	0	0	0	1	0	0	0	2	2	2	2	0	0	1	1	0	2	0	0	0	1	0	0	0	0	2	0	0	2	1
948	1	2	0	0	0	1	2	2	0	1	1	0	0	0	0	0	0	0	1	0	0	1	1	1	1	1	1	2	2	1	1	0	0	1	1	1	0	0	0	1	0	0	0	2	0	0	0	2	0
949	0	1	1	0	1	2	1	2	0	0	0	1	1	1	1	0	1	0	1	1	1	0	2	0	1	1	2	2	2	2	2	0	2	0	0	2	1	0	0	2	0	1	1	2	0	1	0	1	1
950	0	1	1	0	0	1	1	1	0	0	1	0	0	0	0	0	1	0	1	0	0	0	1	1	2	2	1	2	1	1	0	0	1	0	1	1	1	0	0	1	0	0	0	2	0	1	0	1	0
951	1	1	2	0	0	2	1	1	1	1	0	0	1	0	1	0	0	0	1	0	0	0	2	0	0	0	1	0	2	2	0	1	1	0	0	2	0	0	0	1	0	0	1	2	1	1	0	2	0
952	0	0	2	0	2	2	1	2	0	0	1	1	1	1	1	0	2	2	1	1	1	1	2	0	0	0	1	1	2	2	0	0	0	0	0	2	0	0	0	2	0	0	2	2	2	1	0	1	1
953	1	1	1	0	1	1	1	1	0	0	1	0	1	1	1	0	0	0	2	1	1	0	1	0	0	0	1	1	2	2	1	1	2	0	1	1	2	0	1	0	0	1	1	2	0	0	0	1	0
954	1	1	1	0	1	1	1	1	1	1	1	1	2	1	1	1	1	0	1	0	0	1	2	0	0	0	1	1	2	2	0	1	1	2	0	2	1	0	1	1	0	0	1	2	1	0	0	2	0
955	0	1	1	0	0	1	1	1	2	2	0	0	0	0	0	0	1	1	2	1	1	0	2	0	0	0	2	2	2	2	1	2	2	1	0	2	1	0	0	1	0	0	0	2	0	1	0	2	0
956	1	1	1	0	1	1	2	2	1	1	1	0	0	0	0	0	0	1	2	0	0	1	1	1	1	1	1	0	2	2	0	0	0	0	0	2	2	0	0	1	0	0	2	2	1	1	0	2	0
957	1	2	0	0	0	0	1	1	1	1	0	0	0	0	0	1	2	1	2	0	0	1	1	0	0	0	2	2	2	2	0	1	1	0	0	2	1	0	0	2	0	0	0	1	0	1	0	1	1
958	0	1	2	0	0	2	1	1	2	2	0	0	1	0	0	0	1	1	1	0	0	1	1	1	1	2	2	2	1	1	1	0	1	0	0	2	2	0	0	1	0	0	0	2	0	0	0	0	2
959	1	1	1	0	0	1	2	2	0	0	0	1	1	0	0	0	1	1	1	1	0	1	1	1	0	0	2	2	2	2	0	1	2	0	2	0	2	0	0	0	1	0	0	1	0	0	0	2	0
960	0	1	2	0	1	2	2	2	1	1	0	1	2	1	1	0	1	1	1	1	1	0	2	0	0	0	0	0	1	2	0	0	0	0	1	1	2	1	0	0	0	0	0	2	0	2	0	1	1
961	0	1	1	0	1	2	1	1	1	2	0	0	0	0	0	0	1	1	1	0	0	1	2	0	0	0	1	2	2	2	1	1	1	0	2	2	2	0	0	0	0	1	1	1	1	1	0	0	2
962	0	1	1	0	1	2	1	2	0	0	0	0	1	0	0	1	2	1	2	0	0	0	2	0	0	0	0	1	2	2	0	0	0	2	0	2	1	0	0	2	0	0	1	2	1	0	0	1	2
963	1	2	0	0	0	0	2	2	0	0	0	0	1	0	0	1	2	2	1	1	1	0	2	0	0	0	1	1	2	2	1	2	2	0	2	0	0	0	0	1	0	0	1	2	0	1	0	2	1
964	1	0	1	0	0	1	2	2	0	1	1	0	0	0	0	0	2	2	2	0	0	0	2	0	0	0	0	0	2	1	0	1	1	0	0	2	2	0	0	1	0	0	1	1	1	0	0	2	0
965	0	2	1	0	0	1	1	1	1	2	0	0	1	0	0	0	2	2	1	1	1	0	2	0	0	0	2	2	2	2	0	0	2	1	1	2	2	0	0	0	0	0	1	2	1	1	0	1	1
966	1	0	2	0	1	1	0	1	0	0	0	0	2	1	1	1	2	1	2	1	1	0	1	1	1	1	2	2	2	2	0	2	2	0	0	2	1	0	0	2	1	1	1	2	1	0	0	2	1
967	1	1	1	0	0	1	2	2	1	1	0	1	2	1	1	0	2	0	2	0	0	1	1	0	0	0	2	2	2	2	2	1	1	1	1	1	1	0	0	2	0	0	2	2	1	1	0	1	1
968	0	1	2	0	0	0	0	2	0	0	1	0	0	0	0	0	1	0	1	0	0	0	2	0	1	1	1	1	1	1	0	1	1	0	1	1	2	0	0	1	0	0	0	2	1	1	0	2	0
969	0	0	2	0	1	1	1	1	1	1	0	0	0	0	0	0	1	1	1	1	1	0	2	0	2	2	1	2	1	1	1	0	1	1	0	2	1	0	1	1	1	0	0	1	1	1	0	2	0
970	0	2	0	0	0	1	2	2	0	0	0	0	2	0	0	1	1	1	1	1	1	0	0	0	0	0	2	2	2	2	0	0	0	0	0	2	1	0	0	1	0	1	1	1	0	1	0	1	1
971	1	2	1	0	0	1	0	0	2	2	0	1	0	0	0	0	2	0	1	1	1	0	2	0	0	0	0	2	1	1	0	2	2	0	2	1	2	0	0	1	0	0	0	1	0	1	0	2	1
972	0	1	1	0	0	1	2	2	0	0	1	0	0	0	0	0	0	0	1	1	0	0	2	0	0	0	2	2	2	2	1	2	2	0	1	1	0	0	0	1	0	0	2	2	2	1	0	2	0
973	1	0	2	0	1	1	1	2	0	1	0	0	0	0	0	0	2	2	1	1	1	0	2	1	1	2	2	2	2	2	0	1	1	0	0	2	2	0	0	0	0	1	1	2	0	1	0	0	2
974	0	1	1	0	0	1	2	2	0	0	0	1	1	1	1	0	1	0	1	0	0	0	2	0	0	0	0	1	1	1	0	0	1	1	0	2	0	1	0	1	0	2	2	2	1	0	0	0	1
975	0	2	1	0	1	1	1	1	2	2	0	1	1	1	1	0	2	1	1	0	0	0	2	0	0	0	1	1	2	2	1	1	1	2	2	1	2	0	1	0	0	0	0	1	1	1	0	2	0
976	0	2	0	0	0	0	0	0	1	1	0	0	0	0	0	0	0	1	0	1	1	0	2	0	1	1	0	1	1	1	0	1	1	0	1	1	1	0	0	1	0	0	0	2	0	0	0	1	1
977	0	1	1	0	0	1	1	1	1	1	0	0	1	0	0	0	1	0	2	0	0	1	2	0	0	0	1	2	2	1	1	1	1	0	1	2	2	0	0	1	1	1	1	2	1	0	0	2	0
978	0	1	1	0	0	1	2	2	0	0	0	0	0	0	0	0	1	1	0	1	0	0	2	0	0	0	2	2	2	2	0	2	1	0	1	0	1	1	0	1	0	1	1	2	0	1	0	1	1
979	1	1	2	0	0	2	2	2	0	0	0	1	1	1	1	0	1	0	1	0	0	0	2	0	0	0	2	2	2	2	0	0	1	2	0	2	2	0	0	1	0	0	1	2	0	1	0	1	1
980	0	1	1	0	0	1	2	2	0	0	2	1	1	1	1	0	1	1	1	0	0	0	2	0	0	0	1	1	2	2	0	0	0	0	0	2	2	0	1	0	0	0	0	1	0	1	0	2	0
981	0	0	2	0	1	2	2	2	0	1	0	1	2	1	1	0	2	1	2	0	0	1	1	1	1	2	1	1	2	2	1	0	1	1	1	2	2	0	0	0	0	0	0	1	0	0	0	1	2
982	0	1	2	0	0	1	1	2	0	0	0	1	0	0	0	0	1	1	1	0	0	0	2	0	0	0	2	1	2	2	1	1	2	0	1	1	1	0	0	2	0	0	1	1	1	1	0	2	0
983	1	2	0	0	0	0	1	1	1	2	1	0	2	1	1	1	1	0	1	1	1	1	1	1	1	2	1	2	2	2	0	1	0	1	1	1	2	1	0	0	0	0	0	1	0	1	0	1	1
984	0	0	2	0	1	1	2	2	0	0	1	0	0	0	0	0	1	0	0	1	1	0	2	0	0	0	2	2	2	2	0	2	2	0	0	2	0	0	0	2	0	0	1	2	1	0	0	1	1
985	0	2	0	0	0	0	0	1	1	1	0	0	1	0	0	0	2	0	2	0	0	1	2	0	0	0	2	1	2	2	0	0	0	0	2	2	2	0	0	0	1	0	1	2	1	0	0	2	0
986	0	1	1	0	1	2	1	2	0	0	0	0	1	0	1	0	2	2	1	1	1	0	2	0	0	0	2	0	1	1	0	0	1	1	0	2	1	0	0	2	0	0	0	0	0	1	0	2	0
987	1	1	2	0	0	0	0	0	1	1	0	0	1	0	0	0	1	0	1	0	0	0	1	0	1	1	1	2	2	2	0	0	1	0	1	1	2	0	0	1	0	0	0	1	1	1	0	2	0
988	1	1	2	0	0	2	0	0	2	2	0	0	0	0	0	0	2	1	1	0	0	0	2	0	0	0	2	2	2	1	0	0	1	1	0	2	1	0	0	0	0	0	0	0	1	0	0	1	0
989	1	2	0	0	0	1	1	1	1	1	0	1	1	1	1	0	2	1	1	1	0	0	2	0	1	1	1	2	2	2	0	0	1	1	1	1	1	0	1	1	0	0	2	2	1	1	0	2	1
990	0	1	1	0	1	2	1	2	0	0	0	1	1	1	1	0	2	0	2	0	0	1	2	0	1	1	2	2	2	1	1	0	1	0	1	1	2	0	0	2	0	0	1	2	1	0	0	2	2
991	0	1	1	0	0	1	2	2	0	0	0	2	1	1	1	0	2	1	2	0	0	0	2	0	0	0	1	2	1	1	0	1	1	0	0	2	1	0	0	0	0	0	1	2	1	0	0	1	1
992	1	1	2	0	0	2	1	1	0	0	1	0	0	0	0	0	1	1	1	1	0	1	2	0	0	0	2	2	2	2	0	2	2	0	0	2	1	0	0	2	1	1	1	1	0	2	0	2	0
993	0	1	2	0	1	2	2	2	0	1	0	0	1	0	1	0	1	1	0	2	2	1	2	0	0	0	2	2	2	2	0	0	1	1	1	2	1	0	0	1	0	1	1	2	1	0	0	0	1
994	1	0	2	0	0	1	1	1	0	0	1	1	1	1	2	0	2	1	2	1	1	1	1	1	1	1	2	2	2	1	0	1	1	2	1	2	1	1	0	1	0	1	1	2	0	0	0	0	2
995	0	2	0	0	0	1	0	1	1	1	0	1	2	2	2	0	0	0	1	0	0	0	1	0	0	0	1	1	1	1	1	1	0	1	0	2	2	0	0	0	0	0	0	2	0	1	0	1	1
996	1	1	2	0	1	1	1	1	1	1	0	1	2	1	1	1	1	0	2	1	1	1	2	0	0	0	1	1	2	2	1	1	1	1	1	1	0	0	0	2	1	0	1	2	1	0	0	1	1
997	0	1	1	1	0	2	1	1	1	2	0	0	0	0	0	0	1	1	0	0	0	0	2	0	0	0	1	2	2	2	0	0	0	2	0	2	2	1	0	0	0	1	1	1	1	1	0	0	2
998	1	1	2	0	0	1	0	1	1	1	1	0	1	0	0	0	2	1	2	0	0	0	1	0	0	0	1	1	2	2	0	0	0	0	1	1	1	0	0	1	0	0	0	2	0	2	0	2	0
999	1	2	1	0	0	0	1	1	1	1	0	0	1	0	0	1	2	1	2	0	0	0	1	0	0	0	1	1	1	1	0	1	2	0	1	1	1	0	0	2	0	0	0	2	1	0	0	0	2
1000	0	0	2	0	0	2	1	2	1	1	0	1	1	1	1	0	1	1	1	1	1	0	2	0	0	0	2	2	2	2	0	1	2	0	1	1	1	0	0	2	0	0	0	2	0	0	0	0	1
[truncated: 252 more columns]
