# Supplementary material for: KNN-MDR: a learning approach for improving interactions mapping performances in genome wide association studies
Source: BMC Bioinformatics. 2017 Mar 21;18:184. doi: 10.1186/s12859-017-1599-7 (PMC5361736; doi:10.1186/s12859-017-1599-7)
Supplement: Supplementary file 7 — Table 5 complete. (TXT 161 kb) [file 12859_2017_1599_MOESM7_ESM.txt]

Models	location	bal, acc, model training	bal, acc, model testing	p-value
rs10979420,rs778980	9:108634242 , 19:5863725	0,894054	0,894054	0
rs10979420,rs778982	9:108634242 , 19:5866574	0,894054	0,894054	0
rs6781338,rs778982	3:180060018 , 19:5866574	0,88983	0,88983	0
rs778980,rs17325560	19:5863725 , 20:2614933	0,88983	0,88983	0
rs4979291,rs10979420	9:107732763, 9:108634242	0,88983	0,88983	0
rs561259,rs10979420	2:79014325 , 9:108634242	0,88983	0,88983	0
rs17325560,rs1862333	20:2614933 , 5:181066946	0,888751	0,888751	0
rs1862333,rs485409	5:181066946 , 18:28918712	0,888751	0,888751	0
rs571307,rs578044	13:29942173 , 18:28918696	0,887757	0,887092	0
rs1169565,rs571307	2:71196518 , 13:29942173	0,880437	0,880437	0
rs1862333,rs579885	5:181066946 , 18:28918945	0,87899	0,878657	0
rs357764,rs778980	2:71200218 , 19:5863725	0,87727	0,87727	0
rs357764,rs778982	2:71200218 , 19:5866574	0,87727	0,87727	0
rs10979420,rs4807055	9:108634242 , 19:5901638	0,87703	0,87703	0
rs778980,rs12459040	19:5863725 , 19:9149961	0,876856	0,876856	0
rs778982,rs12459040	19:5866574 , 19:9149961	0,876856	0,876856	0
rs357764,rs10979420	2:71200218 , 9:108634242	0,876444	0,876444	0
rs11085094,rs778980	19:4781091 , 19:5863725	0,876387	0,876387	0
rs11085094,rs778982	19:4781091 , 19:5866574	0,876387	0,876387	0
rs7253171,rs778980	19:4781898 , 19:5863725	0,876137	0,876137	0
rs7253171,rs778982	19:4781898 , 19:5866574	0,876137	0,876137	0
rs11085095,rs778980	19:4782978 , 19:5863725	0,875637	0,875637	0
rs11085095,rs778982	19:4782978 , 19:5866574	0,875637	0,875637	0
rs12459389,rs778980	19:4783780 , 19:5863725	0,875054	0,875054	0
rs12459389,rs778982	19:4783780 , 19:5866574	0,875054	0,875054	0
rs10979420,rs12459040	9:108634242 , 19:9149961	0,874199	0,874199	0
rs10979420,rs11085094	9:108634242 , 19:4781091	0,873129	0,873129	0
rs10979420,rs7253171	9:108634242 , 19:4781898	0,872961	0,872961	0
rs10979420,rs11085095	9:108634242 , 19:4782978	0,871796	0,871796	0
rs2762462,rs778980	9:12699776 , 19:5863725	0,871289	0,87129	0
rs2762462,rs778982	9:12699776 , 19:5866574	0,871289	0,87129	0
rs17684693,rs778980	4:176465381 , 19:5863725	0,870716	0,870716	0
rs17684693,rs778982	4:176465381 , 19:5866574	0,870716	0,870716	0
rs9882822,rs778980	3:183654287 , 19:5863725	0,870713	0,870713	0
rs9882822,rs778982	3:183654287 , 19:5866574	0,870713	0,870713	0
rs6781338,rs778980	3:180060018 , 19:5863725	0,870555	0,870555	0
rs10979420,rs1674158	9:108634242 , 19:5891288	0,870555	0,870555	0
rs10979420,rs1627779	9:108634242 , 19:5892422	0,870761	0,870428	0
rs778982,rs17325560	19:5866574 , 20:2614933	0,870761	0,870428	0
rs4074863,rs778980	10:131499926 , 19:5863725	0,870048	0,870048	0
rs4074863,rs778982	10:131499926 , 19:5866574	0,870048	0,870048	0
rs10979420,rs12459389	9:108634242 , 19:4783780	0,869884	0,869884	0
rs778980,rs723864	19:5863725 , 19:52917105	0,869618	0,869618	0
rs778982,rs723864	19:5866574 , 19:52917105	0,869618	0,869618	0
rs8088856,rs778980	18:61741901 , 19:5863725	0,869289	0,869289	0
rs8088856,rs778982	18:61741901 , 19:5866574	0,869289	0,869289	0
rs578044,rs778980	18:28918696 , 19:5863725	0,869121	0,869121	0
rs578044,rs778982	18:28918696 , 19:5866574	0,869121	0,869121	0
rs485409,rs778980	18:28918712 , 19:5863725	0,869121	0,869121	0
rs485409,rs778982	18:28918712 , 19:5866574	0,869121	0,869121	0
rs579885,rs778980	18:28918945 , 19:5863725	0,869121	0,869121	0
rs579885,rs778982	18:28918945 , 19:5866574	0,869121	0,869121	0
rs8088384,rs778980	18:61741575 , 19:5863725	0,868956	0,868956	0
rs8088384,rs778982	18:61741575 , 19:5866574	0,868956	0,868956	0
rs8087989,rs778980	18:61741650 , 19:5863725	0,868855	0,868855	0
rs8087989,rs778982	18:61741650 , 19:5866574	0,868855	0,868855	0
rs10979420,rs10432306	9:108634242 , 19:5892732	0,868829	0,868829	0
rs1995380,rs778980	5:76216832, 19:5863725	0,868795	0,868795	0
rs2350514, rs4538338	3:141434080, 3:141436333	0,868795	0,868795	0
rs10979420,rs2306969	9:108634242 , 19:5851790	0,868855	0,868522	0
rs2173365,rs778980	6:91929862 , 19:5863725	0,868475	0,868475	0
rs2173365,rs778982	6:91929862 , 19:5866574	0,868475	0,868475	0
rs395601, rs2077889	15:58770997, 11:82639896	0,868225	0,868225	0
rs2388883,rs778982	15:94777905 , 19:5866574	0,868225	0,868225	0
rs4979291,rs778980	9:107732763, 19:5863725	0,868155	0,868155	0
rs4979291,rs778982	9:107732763, 19:5866574	0,868155	0,868155	0
rs495401,rs778980	18:28919448 , 19:5863725	0,868041	0,868041	0
rs495401,rs778982	18:28919448 , 19:5866574	0,868041	0,868041	0
rs10816656,rs778980	9:108300235 , 19:5863725	0,867212	0,867212	0
rs10816656,rs778982	9:108300235 , 19:5866574	0,867212	0,867212	0
rs10163624,rs778980	18:61741314 , 19:5863725	0,866797	0,866797	0
rs10163624,rs778982	18:61741314 , 19:5866574	0,866797	0,866797	0
rs9952485,rs778980	18:63955557 , 19:5863725	0,86668	0,86668	0
rs9952485,rs778982	18:63955557 , 19:5866574	0,86668	0,86668	0
rs7146832,rs778980	14:49420605 , 19:5863725	0,866562	0,866562	0
rs7146832,rs778982	14:49420605 , 19:5866574	0,866562	0,866562	0
rs1424903, rs1341518	5:52337959, 13:70401931	0,866455	0,866455	0
rs7019072,rs778982	9:16325028 , 19:5866574	0,866455	0,866455	0
rs7253171,rs1674158	19:4781898 , 19:5891288	0,866414	0,866414	0
rs7253171,rs1627779	19:4781898 , 19:5892422	0,866414	0,866414	0
rs7253171,rs10432306	19:4781898 , 19:5892732	0,866414	0,866414	0
rs9461799,rs2227127	6:32797507, 6:32819760	0,866414	0,866414	0
rs11085094,rs1674158	19:4781091 , 19:5891288	0,866331	0,866331	0
rs11085094,rs1627779	19:4781091 , 19:5892422	0,866331	0,866331	0
rs11085094,rs10432306	19:4781091 , 19:5892732	0,866331	0,866331	0
rs11085094,rs1678868	19:4781091 , 19:5892943	0,866331	0,866331	0
rs817870,rs778980	9:107382407 , 19:5863725	0,866113	0,866113	0
rs817870,rs778982	9:107382407 , 19:5866574	0,866113	0,866113	0
rs11085095,rs1674158	19:4782978 , 19:5891288	0,865913	0,865913	0
rs11085095,rs1627779	19:4782978 , 19:5892422	0,865913	0,865913	0
rs11085095,rs10432306	19:4782978 , 19:5892732	0,865913	0,865913	0
rs11085095,rs1678868	19:4782978 , 19:5892943	0,865913	0,865913	0
rs9353874,rs778980	6:91924975 , 19:5863725	0,8654	0,8654	0
rs9353874,rs778982	6:91924975 , 19:5866574	0,8654	0,8654	0
rs7912381,rs778980	10:131511679 , 19:5863725	0,865147	0,865147	0
rs7912381,rs778982	10:131511679 , 19:5866574	0,865147	0,865147	0
rs10816656,rs10979420	9:108300235 , 9:108634242	0,864976	0,864976	0
rs7253171,rs1612621	19:4781898 , 19:5876569	0,864751	0,864751	0
rs7253171,rs1674153	19:4781898 , 19:5880938	0,864751	0,864751	0
rs11085094,rs1612621	19:4781091 , 19:5876569	0,864669	0,864669	0
rs11085094,rs1674153	19:4781091 , 19:5880938	0,864669	0,864669	0
rs12459389,rs1674158	19:4783780 , 19:5891288	0,864666	0,864666	0
rs12459389,rs1627779	19:4783780 , 19:5892422	0,864666	0,864666	0
rs12459389,rs10432306	19:4783780 , 19:5892732	0,864666	0,864666	0
rs1034325,rs10991868	6:30476436, 9:91129311	0,864666	0,864666	0
rs11085095,rs1612621	19:4782978 , 19:5876569	0,864251	0,864251	0
rs11085095,rs1674153	19:4782978 , 19:5880938	0,864251	0,864251	0
rs2862341,rs778980	3:176041982 , 19:5863725	0,863988	0,863988	0
rs2862341,rs778982	3:176041982 , 19:5866574	0,863988	0,863988	0
rs13433785,rs778980	3:184825182 , 19:5863725	0,864318	0,863985	0
rs13433785,rs778982	3:184825182 , 19:5866574	0,864318	0,863985	0
rs1958105,rs778980	14:47094269 , 19:5863725	0,863982	0,863982	0
rs1958105,rs778982	14:47094269 , 19:5866574	0,863982	0,863982	0
rs8033463,rs778980	15:96063140 , 19:5863725	0,863887	0,863887	0
rs8033463,rs778982	15:96063140 , 19:5866574	0,863887	0,863887	0
rs4312689,rs10991868	3:45503637, 9:91129311	0,863659	0,863659	0
rs16975960,rs778980	15:96023315 , 19:5863725	0,863482	0,863482	0
rs16975960,rs778982	15:96023315 , 19:5866574	0,863482	0,863482	0
rs11631349,rs778980	15:96023349 , 19:5863725	0,863482	0,863482	0
rs11631349,rs778982	15:96023349 , 19:5866574	0,863482	0,863482	0
rs11631697,rs778980	15:96023984 , 19:5863725	0,863482	0,863482	0
rs11631697,rs778982	15:96023984 , 19:5866574	0,863482	0,863482	0
rs16975965,rs778980	15:96024202 , 19:5863725	0,863482	0,863482	0
rs16975965,rs778982	15:96024202 , 19:5866574	0,863482	0,863482	0
rs4347299,rs778980	10:131499331 , 19:5863725	0,863153	0,863153	0
rs4347299,rs778982	10:131499331 , 19:5866574	0,863153	0,863153	0
rs4335464,rs778980	10:131499450 , 19:5863725	0,863153	0,863153	0
rs4335464,rs778982	10:131499450 , 19:5866574	0,863153	0,863153	0
rs12049746,rs778980	10:131510854 , 19:5863725	0,863153	0,863153	0
rs12049746,rs778982	10:131510854 , 19:5866574	0,863153	0,863153	0
rs4996762,rs778980	10:131517048 , 19:5863725	0,863153	0,863153	0
rs4996762,rs778982	10:131517048 , 19:5866574	0,863153	0,863153	0
rs12459389,rs1612621	19:4783780 , 19:5876569	0,863004	0,863004	0
rs12459389,rs1674153	19:4783780 , 19:5880938	0,863004	0,863004	0
rs7147924,rs778980	14:52143802 , 19:5863725	0,862671	0,862671	0
rs7147924,rs778982	14:52143802 , 19:5866574	0,862671	0,862671	0
rs1506226,rs778980	18:64732179 , 19:5863725	0,86256	0,86256	0
rs1506226,rs778982	18:64732179 , 19:5866574	0,86256	0,86256	0
rs937799,rs778980	18:64732732 , 19:5863725	0,86256	0,86256	0
rs937799,rs778982	18:64732732 , 19:5866574	0,86256	0,86256	0
rs3846665,rs778980	5:75385675 , 19:5863725	0,862481	0,862481	0
rs3846665,rs778982	5:75385675 , 19:5866574	0,862481	0,862481	0
rs2907334,rs778980	19:2559843 , 19:5863725	0,862155	0,862155	0
rs2907334,rs778982	19:2559843 , 19:5866574	0,862155	0,862155	0
rs698912,rs778980	5:75385948 , 19:5863725	0,861981	0,861981	0
rs698912,rs778982	5:75385948 , 19:5866574	0,861981	0,861981	0
rs561259,rs778980	2:79014325 , 19:5863725	0,861899	0,861899	0
rs561259,rs778982	2:79014325 , 19:5866574	0,861899	0,861899	0
rs1033846,rs778980	1:17747010 , 19:5863725	0,861816	0,861816	0
rs1033846,rs778982	1:17747010 , 19:5866574	0,861816	0,861816	0
rs1203156,rs778980	6:87369976 , 19:5863725	0,861576	0,861576	0
rs1203156,rs778982	6:87369976 , 19:5866574	0,861576	0,861576	0
rs10937144,rs778980	3:183659938 , 19:5863725	0,861493	0,861493	0
rs10937144,rs778982	3:183659938 , 19:5866574	0,861493	0,861493	0
rs1032292,rs778980	3:178135862 , 19:5863725	0,861326	0,861326	0
rs1032292,rs778982	3:178135862 , 19:5866574	0,861326	0,861326	0
rs10979420,rs1678868	9:108634242 , 19:5892943	0,861322	0,861322	0
rs1159973,rs778980	18:28797760 , 19:5863725	0,861177	0,861177	0
rs1159973,rs778982	18:28797760 , 19:5866574	0,861177	0,861177	0
rs2762462,rs10407413	9:12699776 , 19:5947860	0,861088	0,861088	0
rs6782817,rs778980	3:178138733 , 19:5863725	0,860993	0,860993	0
rs6782817,rs778982	3:178138733 , 19:5866574	0,860993	0,860993	0
rs11085094,rs4807055	19:4781091 , 19:5901638	0,860762	0,860762	0
rs3818705,rs778980	9:6534436 , 19:5863725	0,860746	0,860746	0
rs3818705,rs778982	9:6534436 , 19:5866574	0,860746	0,860746	0
rs7493306,rs778980	14:49941633 , 19:5863725	0,860658	0,860658	0
rs7493306,rs778982	14:49941633 , 19:5866574	0,860658	0,860658	0
rs4743038,rs10979420	9:106883706 , 9:108634242	0,860892	0,860559	0
rs7253171,rs4807055	19:4781898 , 19:5901638	0,860512	0,860512	0
rs778980,rs1121670	19:5863725 , 20:1517566	0,859781	0,859781	0
rs778982,rs1121670	19:5866574 , 20:1517566	0,859781	0,859781	0
rs7711235,rs778980	5:75244572 , 19:5863725	0,859401	0,859401	0
rs7711235,rs778982	5:75244572 , 19:5866574	0,859401	0,859401	0
rs11085095,rs4807055	19:4782978 , 19:5901638	0,859347	0,859347	0
rs7253171,rs778976	19:4781898 , 19:5861404	0,858859	0,858859	0
rs10979420,rs10901725	9:108634242 , 10:126848755	0,858827	0,858827	0
rs778980,rs6034368	19:5863725 , 20:1677612	0,858821	0,858821	0
rs778982,rs6034368	19:5866574 , 20:1677612	0,858821	0,858821	0
rs11085094,rs778976	19:4781091 , 19:5861404	0,858777	0,858777	0
rs10407413,rs11085094	19:5947860 , 19:4781091	0,858771	0,858771	0
rs6921678,rs778980	6:91863035 , 19:5863725	0,858666	0,858666	0
rs6921678,rs778982	6:91863035 , 19:5866574	0,858666	0,858666	0
rs10407413,rs7253171	19:5947860 , 19:4781898	0,858603	0,858603	0
rs1556100,rs778980	9:7164039 , 19:5863725	0,858492	0,858492	0
rs1556100,rs778982	9:7164039 , 19:5866574	0,858492	0,858492	0
rs7255927,rs778980	19:3409058 , 19:5863725	0,858416	0,858416	0
rs7255927,rs778982	19:3409058 , 19:5866574	0,858416	0,858416	0
rs11085095,rs778976	19:4782978 , 19:5861404	0,858359	0,858359	0
rs10979420,rs578044	9:108634242 , 18:28918696	0,858492	0,858159	0
rs10979420,rs485409	9:108634242 , 18:28918712	0,858492	0,858159	0
rs10407413,rs11085095	19:5947860 , 19:4782978	0,858103	0,858103	0
rs12459389,rs4807055	19:4783780 , 19:5901638	0,858099	0,858099	0
rs12459389,rs778976	19:4783780 , 19:5861404	0,857776	0,857776	0
rs10407413,rs12459040	19:5947860 , 19:9149961	0,857593	0,857593	0
rs10979420,rs579885	9:108634242 , 18:28918945	0,857827	0,857494	0
rs10979420,rs4074863	9:108634242 , 10:131499926	0,857089	0,857089	0
rs10979420,rs1078501	9:108634242 , 18:28054704	0,856735	0,856735	0
rs10979420,rs1936861	9:108634242 , 10:127716507	0,85701	0,856678	0
rs10979420,rs495401	9:108634242 , 18:28919448	0,85575	0,85575	0
rs1407849,rs10979420	9:108302318 , 9:108634242	0,854357	0,854357	0
rs10979420,rs2182815	9:108634242 , 9:109784028	0,854328	0,854328	0
rs357764,rs4979291	2:71200218 , 9:107732763	0,853701	0,853701	0
rs10979420,rs7912381	9:108634242 , 10:131511679	0,853103	0,853103	0
rs10979420,rs2900587	9:108634242 ,9:114631779	0,85335	0,853017	0
rs817870,rs4979291	9:107382407 , 9:107732763	0,852755	0,852755	0
rs10979420,rs9962937	9:108634242 ,18:29034981	0,852726	0,852726	0
rs10979420,rs1941877	9:108634242 , 18:29035499	0,852726	0,852726	0
rs10979420,rs9951010	9:108634242 , 18:29038619	0,852726	0,852726	0
rs10979420,rs9789116	9:108634242 , 18:29040360	0,852726	0,852726	0
rs10979420,rs10775523	9:108634242 , 18:29040832	0,852726	0,852726	0
rs10979420,rs10775524	9:108634242 , 18:29040855	0,852726	0,852726	0
rs10979420,rs10853693	9:108634242 , 18:29040943	0,852726	0,852726	0
rs10979420,rs1941884	9:108634242 , 18:29042596	0,852726	0,852726	0
rs10979420,rs4350650	9:108634242 ,18:29044090	0,852726	0,852726	0
rs10979420,rs11660991	9:108634242 , 18:29052840	0,852726	0,852726	0
rs10979420,rs1942257	9:108634242 , 18:29054406	0,852726	0,852726	0
rs10979420,rs11083316	9:108634242 , 18:29055374	0,852726	0,852726	0
rs10979420,rs1813198	9:108634242 , 18:29057490	0,852726	0,852726	0
rs10979420,rs1319317	9:108634242 , 18:29057745	0,852726	0,852726	0
rs10979420,rs11083317	9:108634242 , 18:29059823	0,852726	0,852726	0
rs10979420,rs1812431	9:108634242 , 18:29060954	0,852726	0,852726	0
rs10979420,rs1812432	9:108634242 , 18:29060987	0,852726	0,852726	0
rs10979420,rs9962535	9:108634242 , 18:29061136	0,852726	0,852726	0
rs10979420,rs1155620	9:108634242 , 18:29061416	0,852726	0,852726	0
rs10979420,rs9956300	9:108634242 , 18:29063056	0,852726	0,852726	0
rs10979420,rs1421228	9:108634242 , 18:29065486	0,852726	0,852726	0
rs10979420,rs1941899	9:108634242 , 18:29066011	0,852726	0,852726	0
rs10979420,rs1813946	9:108634242 , 18:29067370	0,852726	0,852726	0
rs10979420,rs1833432	9:108634242 , 18:29067697	0,852726	0,852726	0
rs10979420,rs9952808	9:108634242 , 18:29069009	0,852726	0,852726	0
rs10979420,rs16946189	9:108634242 , 18:29099753	0,852349	0,852349	0
rs723864,rs1862333	19:52917105 , 5:181066946	0,851707	0,851707	0
rs723864,rs11951233	19:52917105 , 5:181067266	0,851707	0,851707	0
rs10979420,rs1159973	9:108634242 , 18:28797760	0,851628	0,851628	0
rs290042,rs10979420	2:77304402 , 9:108634242	0,851324	0,851324	0
rs1169565,rs10979420	2:71196518 , 9:108634242	0,85115	0,85115	0
rs4386349,rs10979420	2:71205000 , 9:108634242	0,85115	0,85115	0
rs10739220,rs10979420	9:106292136 , 9:108634242	0,851115	0,850782	0
rs10739221,rs10979420	9:106298549 , 9:108634242	0,851115	0,850782	0
rs290046,rs10979420	2:77302825 , 9:108634242	0,850367	0,850368	0
rs1484372,rs10979420	9:106248518 , 9:108634242	0,850285	0,850285	0
rs10759172,rs10979420	9:106268798 , 9:108634242	0,84987	0,849538	0
rs10979420,rs4347299	9:108634242 , 10:131499331	0,849446	0,849446	0
rs10979420,rs4335464	9:108634242 , 10:131499450	0,849446	0,849446	0
rs10979420,rs12049746	9:108634242 , 10:131510854	0,849446	0,849446	0
rs10979420,rs4996762	9:108634242 , 10:131517048	0,849446	0,849446	0
rs10217338,rs10979420	9:107726367 , 9:108634242	0,849437	0,849104	0
rs2417688,rs10979420	9:106256244 , 9:108634242	0,849205	0,848873	0
rs10979420,rs2183171	9:108634242 , 10:128169436	0,848512	0,848512	0
rs1838252,rs10979420	2:80177334 , 9:108634242	0,847945	0,847613	0
rs11893218,rs10979420	2:80177758 , 9:108634242	0,847945	0,847613	0
rs10979420,rs7862690	9:108634242 , 9:112375196	0,847496	0,847496	0
rs10979420,rs1612621	9:108634242 , 19:5876569	0,846606	0,846606	0
rs17325560,rs11951233	20:2614933 , 5:181067266	0,846606	0,846606	0
rs10979420,rs11791391	9:108634242 , 9:108885318	0,846869	0,846536	0
rs357764,rs571307	2:71200218 , 13:29942173	0,846521	0,846521	0
rs10979420,rs16946210	9:108634242 , 18:29105630	0,846283	0,846283	0
rs10979420,rs875069	9:108634242 , 9:115594847	0,845862	0,845862	0
rs10979420,rs10981383	9:108634242 , 9:112394505	0,845254	0,845254	0
rs459319,rs1862333	5:179224471 , 5:181066946	0,84507	0,84507	0
rs459319,rs11951233	5:179224471 , 5:181067266	0,84507	0,84507	0
rs10979420,rs12343956	9:108634242 , 9:109012183	0,845261	0,844928	0
rs10979420,rs10817334	9:108634242 , 9:112401777	0,844589	0,844589	0
rs1862333,rs578044	5:181066946 , 18:28918696	0,844475	0,844475	0
rs634435, rs16920361	9:3997714, 9:3999019	0,844475	0,844475	0
rs11951233,rs578044	5:181067266 , 18:28918696	0,844475	0,844475	0
rs11951233,rs485409	5:181067266 , 18:28918712	0,844475	0,844475	0
rs571307,rs579885	13:29942173 , 18:28918945	0,844437	0,844437	0
rs10979420,rs7099978	9:108634242 , 10:126522351	0,844364	0,844364	0
rs17575938,rs10979420	2:76460870, 9:108634242	0,844595	0,844263	0
rs10979420,rs10407413	9:108634242 , 19:5947860	0,844105	0,844105	0
rs571307,rs485409	13:29942173 , 18:28918712	0,844105	0,844105	0
rs10979420,rs12220303	9:108634242 , 10:131527270	0,844377	0,844045	0
rs10979420,rs12219278	9:108634242 , 10:131527207	0,844045	0,844045	0
rs205619,rs10979420	2:74741294 , 9:108634242	0,843959	0,843959	0
rs10979420,rs10981396	9:108634242 , 9:112407993	0,843924	0,843924	0
rs10979420,rs2150258	9:108634242 , 9:112412328	0,843924	0,843924	0
rs10979420,rs10739349	9:108634242 , 9:112415749	0,843924	0,843924	0
rs10979420,rs778976	9:108634242 , 19:5861404	0,843833	0,843833	0
rs817870,rs10979420	9:107382407 , 9:108634242	0,84381	0,84381	0
rs11951233,rs579885	5:181067266 , 18:28918945	0,84381	0,84381	0
rs4386349,rs571307	2:71205000 , 13:29942173	0,8435	0,8435	0
rs10979420,rs1372330	9:108634242 , 9:116757309	0,844447	0,843449	0
rs1862333,rs4074863	5:181066946 , 10:131499926	0,843076	0,843076	0
rs11951233,rs4074863	5:181067266 , 10:131499926	0,843076	0,843076	0
rs10979420,rs2397763	9:108634242 , 10:131338276	0,842797	0,842797	0
rs1444539,rs10979420	2:80418363 , 9:108634242	0,842721	0,842721	0
rs10979420,rs17792842	9:108634242 , 9:108999504	0,842952	0,84262	0
rs10979420,rs6477930	9:108634242 , 9:112425161	0,842595	0,842595	0
rs590774,rs1862333	5:175643330 , 5:181066946	0,842237	0,842237	0
rs590774,rs11951233	5:175643330 , 5:181067266	0,842237	0,842237	0
rs7589687,rs10979420	2:80200937 , 9:108634242	0,84255	0,842218	0
rs10979420,rs10817806	9:108634242 , 9:115649041	0,84161	0,84161	0
rs10979420,rs4979085	9:108634242 , 9:112168826	0,841249	0,841249	0
rs11689979,rs10979420	2:80181324 , 9:108634242	0,841217	0,841217	0
rs4852560,rs10979420	2:80184255 , 9:108634242	0,841217	0,841217	0
rs1862333,rs495401	5:181066946 , 18:28919448	0,841068	0,841069	0
rs11951233,rs495401	5:181067266 , 18:28919448	0,841068	0,841069	0
rs7035112,rs10979420	9:106387846 , 9:108634242	0,841296	0,840964	0
rs6477598,rs10979420	9:107749394 , 9:108634242	0,841132	0,840799	0
rs7860653,rs10979420	9:107750270 , 9:108634242	0,841132	0,840799	0
rs571307,rs495401	13:29942173 , 18:28919448	0,840698	0,840698	0
rs10979420,rs6477925	9:108634242 , 9:112392984	0,840267	0,840267	0
rs6081944,rs1862333	20:2098177 , 5:181066946	0,840093	0,840093	0
rs6081944,rs11951233	20:2098177 , 5:181067266	0,840093	0,840093	0
rs10979420,rs10980679	9:108634242 , 9:110985350	0,840286	0,839954	0
rs10979242,rs10979420	9:108138112 , 9:108634242	0,839878	0,839878	0
rs10979243,rs10979420	9:108138138 , 9:108634242	0,839878	0,839878	0
rs10979244,rs10979420	9:108138313 , 9:108634242	0,839878	0,839878	0
rs10979245,rs10979420	9:108138464 , 9:108634242	0,839878	0,839878	0
rs10979242,rs10979420	9:108138112 , 9:108634242	0,839878	0,839878	0
rs2963850,rs1862333	5:175647641 , 5:181066946	0,839827	0,839827	0
rs2963850,rs11951233	5:175647641 , 5:181067266	0,839827	0,839827	0
rs7604671,rs10979420	2:80218620 , 9:108634242	0,840587	0,83959	0
rs1862333,rs7912381	5:181066946 , 10:131511679	0,839422	0,839422	0
rs11951233,rs7912381	5:181067266 , 10:131511679	0,839422	0,839422	0
rs4867848,rs1862333	5:176669427 , 5:181066946	0,839261	0,839261	0
rs4867848,rs11951233	5:176669427 , 5:181067266	0,839261	0,839261	0
rs1169565,rs2762462	2:71196518 , 9:12699776	0,838359	0,838359	0
rs1121670,rs1862333	20:1517566 , 5:181066946	0,838197	0,838197	0
rs1121670,rs11951233	20:1517566 , 5:181067266	0,838197	0,838197	0
rs4386349,rs2762462	2:71205000 , 9:12699776	0,837694	0,837694	0
rs571307,rs1159973	13:29942173 , 18:28797760	0,837573	0,837573	0
rs1862333,rs6940098	5:181066946 , 6:2826443	0,836823	0,836823	0
rs11951233,rs6940098	5:181067266 , 6:2826443	0,836823	0,836823	0
rs2963839,rs1862333	5:175640303 , 5:181066946	0,836259	0,836259	0
rs2963839,rs11951233	5:175640303 , 5:181067266	0,836259	0,836259	0
rs6034368,rs1862333	20:1677612 , 5:181066946	0,836174	0,836174	0
rs6034368,rs11951233	20:1677612 , 5:181067266	0,836174	0,836174	0
rs1862333,rs7082179	5:181066946 , 10:130423171	0,835759	0,835759	0
rs11951233,rs7082179	5:181067266 , 10:130423171	0,835759	0,835759	0
rs4254564,rs1862333	20:1679429 , 5:181066946	0,834011	0,834011	0
rs4254564,rs11951233	20:1679429 , 5:181067266	0,834011	0,834011	0
rs1862333,rs4347299	5:181066946 , 10:131499331	0,83377	0,83377	0
rs1862333,rs4335464	5:181066946 , 10:131499450	0,83377	0,83377	0
rs1862333,rs12049746	5:181066946 , 10:131510854	0,83377	0,83377	0
rs1862333,rs4996762	5:181066946 , 10:131517048	0,83377	0,83377	0
rs2339962,rs1862333	5:173576221 , 5:181066946	0,832754	0,832754	0
rs1862333,rs10901725	5:181066946 , 10:126848755	0,832513	0,832513	0
rs11951233,rs10901725	5:181067266 , 10:126848755	0,832513	0,832513	0
rs357764,rs2762462	2:71200218 , 9:12699776	0,832238	0,832238	0
rs357764,rs579885	2:71200218 , 18:28918945	0,832146	0,832146	0
rs357764,rs578044	2:71200218 , 18:28918696	0,831814	0,831814	0
rs357764,rs485409	2:71200218 , 18:28918712	0,831814	0,831814	0
rs1862333,rs12220303	5:181066946 , 10:131527270	0,832026	0,831693	0
rs11951233,rs12220303	5:181067266 , 10:131527270	0,832026	0,831693	0
rs3812637,rs1923568	10:73809088 , 10:82915163	0,831677	0,831678	0
rs11000787,rs1923568	10:73824625 , 10:82915163	0,831677	0,831678	0
rs1862333,rs12219278	5:181066946 , 10:131527207	0,831693	0,831361	0
rs11951233,rs12219278	5:181067266 , 10:131527207	0,831693	0,831361	0
rs1169565,rs579885	2:71196518 , 18:28918945	0,831203	0,831203	0
rs561259,rs571307	2:79014325 , 13:29942173	0,831146	0,831146	0
rs1169565,rs16975965	2:71196518 , 15:96024202	0,831133	0,831133	0
rs1862333,rs2397763	5:181066946 , 10:131338276	0,831111	0,831111	0
rs11951233,rs2397763	5:181067266 , 10:131338276	0,831111	0,831111	0
rs1169565,rs7019072	2:71196518 , 9:16325028	0,83095	0,83095	0
rs1169565,rs578044	2:71196518 , 18:28918696	0,830871	0,830871	0
rs1169565,rs485409	2:71196518 , 18:28918712	0,830871	0,830871	0
rs1169565,rs16975960	2:71196518 , 15:96023315	0,830801	0,830801	0
rs1169565,rs11631349	2:71196518 , 15:96023349	0,830801	0,830801	0
rs1169565,rs11631697	2:71196518 , 15:96023984	0,830801	0,830801	0
rs4386349,rs579885	2:71205000 , 18:28918945	0,830538	0,830538	0
rs4386349,rs16975965	2:71205000 , 15:96024202	0,830468	0,830468	0
rs7273889,rs1862333	20:1271848 , 5:181066946	0,830436	0,830436	0
rs7273889,rs11951233	20:1271848 , 5:181067266	0,830436	0,830436	0
rs4386349,rs7019072	2:71205000 , 9:16325028	0,830285	0,830285	0
rs4386349,rs578044	2:71205000 , 18:28918696	0,830206	0,830206	0
rs4386349,rs485409	2:71205000 , 18:28918712	0,830206	0,830206	0
rs4386349,rs16975960	2:71205000 , 15:96023315	0,830136	0,830136	0
rs4386349,rs11631349	2:71205000 , 15:96023349	0,830136	0,830136	0
rs4386349,rs11631697	2:71205000 , 15:96023984	0,830136	0,830136	0
rs4312689, rs2128361	3:45503637, 3:45508228	0,830022	0,830022	0
rs10416457,rs11951233	19:57980855 , 5:181067266	0,830022	0,830022	0
rs13346776,rs1862333	19:57981761 , 5:181066946	0,830022	0,830022	0
rs13346776,rs11951233	19:57981761 , 5:181067266	0,830022	0,830022	0
rs13346861,rs1862333	19:57982346 , 5:181066946	0,830022	0,830022	0
rs13346861,rs11951233	19:57982346 , 5:181067266	0,830022	0,830022	0
rs10404737,rs1862333	19:57983297 , 5:181066946	0,830022	0,830022	0
rs10404737,rs11951233	19:57983297 , 5:181067266	0,830022	0,830022	0
rs13345073,rs1862333	19:57985522 , 5:181066946	0,830022	0,830022	0
rs13345073,rs11951233	19:57985522 , 5:181067266	0,830022	0,830022	0
rs11669566,rs1862333	19:57986205 , 5:181066946	0,830022	0,830022	0
rs11669566,rs11951233	19:57986205 , 5:181067266	0,830022	0,830022	0
rs10409176,rs1862333	19:57987177 , 5:181066946	0,830022	0,830022	0
rs10409176,rs11951233	19:57987177 , 5:181067266	0,830022	0,830022	0
rs8087989,rs9952485	18:61741650 , 18:63955557	0,829917	0,829917	0
rs4801536,rs1862333	19:57989100 , 5:181066946	0,829192	0,829192	0
rs4801536,rs11951233	19:57989100 , 5:181067266	0,829192	0,829192	0
rs1169565,rs1995380	2:71196518 , 5:76216832	0,829132	0,829132	0
rs1862333,rs10793840	5:181066946 , 6:2830957	0,829129	0,829129	0
rs11951233,rs10793840	5:181067266 , 6:2830957	0,829129	0,829129	0
rs4386349,rs495401	2:71205000 , 18:28919448	0,828543	0,828543	0
rs2616950,rs1862333	19:55820904 , 5:181066946	0,82853	0,82853	0
rs2616950,rs11951233	19:55820904 , 5:181067266	0,82853	0,82853	0
rs1862333,rs2183171	5:181066946 , 10:128169436	0,82885	0,828518	0
rs11951233,rs2183171	5:181067266 , 10:128169436	0,82885	0,828518	0
rs4386349,rs1995380	2:71205000 , 5:76216832	0,828467	0,828467	0
rs1862333,rs1936861	5:181066946 , 10:127716507	0,827704	0,827372	0
rs11951233,rs1936861	5:181067266 , 10:127716507	0,827704	0,827372	0
rs9882822,rs579885	3:183654287 , 18:28918945	0,827007	0,827007	0
rs1862333,rs4413658	5:181066946 , 6:2368408	0,826957	0,826957	0
rs11951233,rs4413658	5:181067266 , 6:2368408	0,826957	0,826957	0
rs290046,rs571307	2:77302825 , 13:29942173	0,826596	0,826596	0
rs1862333,rs7073336	5:181066946 , 10:131362614	0,826868	0,826536	0
rs11951233,rs7073336	5:181067266 , 10:131362614	0,826868	0,826536	0
rs9882822,rs578044	3:183654287 , 18:28918696	0,826343	0,826343	0
rs9882822,rs485409	3:183654287 , 18:28918712	0,826343	0,826343	0
rs8088384,rs9952485	18:61741575 , 18:63955557	0,8262	0,8262	0
rs8088856,rs9952485	18:61741901 , 18:63955557	0,8262	0,8262	0
rs8088384,rs9952485	18:61741575 , 18:63955557	0,8262	0,8262	0
rs8088856,rs9952485	18:61741901 , 18:63955557	0,8262	0,8262	0
rs1169565,rs561259	2:71196518 , 2:79014325	0,82589	0,82589	0
rs1169565,rs723864	2:71196518 , 19:52917105	0,825637	0,825637	0
rs2937448,rs1862333	5:175638365 , 5:181066946	0,825956	0,825624	0
rs2937448,rs11951233	5:175638365 , 5:181067266	0,825956	0,825624	0
rs1169565,rs17325560	2:71196518 , 20:2614933	0,825608	0,825608	0
rs4386349,rs561259	2:71205000 , 2:79014325	0,825558	0,825558	0
rs357764,rs1159973	2:71200218 , 18:28797760	0,825364	0,825364	0
rs357764,rs16975965	2:71200218 , 15:96024202	0,825348	0,825348	0
rs3812637,rs9962937	10:73809088 ,18:29034981	0,825317	0,825317	0
rs3812637,rs1941877	10:73809088 , 18:29035499	0,825317	0,825317	0
rs3812637,rs9951010	10:73809088 , 18:29038619	0,825317	0,825317	0
rs3812637,rs9789116	10:73809088 , 18:29040360	0,825317	0,825317	0
rs3812637,rs10775523	10:73809088 , 18:29040832	0,825317	0,825317	0
rs3812637,rs10775524	10:73809088 , 18:29040855	0,825317	0,825317	0
rs3812637,rs10853693	10:73809088 , 18:29040943	0,825317	0,825317	0
rs3812637,rs1941884	10:73809088 , 18:29042596	0,825317	0,825317	0
rs3812637,rs4350650	10:73809088 ,18:29044090	0,825317	0,825317	0
rs3812637,rs11660991	10:73809088 , 18:29052840	0,825317	0,825317	0
rs3812637,rs1942257	10:73809088 , 18:29054406	0,825317	0,825317	0
rs3812637,rs11083316	10:73809088 , 18:29055374	0,825317	0,825317	0
rs3812637,rs1813198	10:73809088 , 18:29057490	0,825317	0,825317	0
rs3812637,rs1319317	10:73809088 , 18:29057745	0,825317	0,825317	0
rs3812637,rs11083317	10:73809088 , 18:29059823	0,825317	0,825317	0
rs3812637,rs1812431	10:73809088 , 18:29060954	0,825317	0,825317	0
rs3812637,rs1812432	10:73809088 , 18:29060987	0,825317	0,825317	0
rs3812637,rs9962535	10:73809088 , 18:29061136	0,825317	0,825317	0
rs3812637,rs1155620	10:73809088 , 18:29061416	0,825317	0,825317	0
rs3812637,rs9956300	10:73809088 , 18:29063056	0,825317	0,825317	0
rs3812637,rs1421228	10:73809088 , 18:29065486	0,825317	0,825317	0
rs3812637,rs1941899	10:73809088 , 18:29066011	0,825317	0,825317	0
rs3812637,rs1813946	10:73809088 , 18:29067370	0,825317	0,825317	0
rs3812637,rs1833432	10:73809088 , 18:29067697	0,825317	0,825317	0
rs3812637,rs9952808	10:73809088 , 18:29069009	0,825317	0,825317	0
rs4386349,rs723864	2:71205000 , 19:52917105	0,825304	0,825305	0
rs1862333,rs7099978	5:181066946 , 10:126522351	0,825282	0,825282	0
rs11951233,rs7099978	5:181067266 , 10:126522351	0,825282	0,825282	0
rs4386349,rs17325560	2:71205000 , 20:2614933	0,825276	0,825276	0
rs357764,rs16975960	2:71200218 , 15:96023315	0,825016	0,825016	0
rs357764,rs11631349	2:71200218 , 15:96023349	0,825016	0,825016	0
rs357764,rs11631697	2:71200218 , 15:96023984	0,825016	0,825016	0
rs578044,rs9952485	18:28918696 , 18:63955557	0,824867	0,824867	0
rs485409,rs9952485	18:28918712 , 18:63955557	0,824867	0,824867	0
rs579885,rs9952485	18:28918945 , 18:63955557	0,824867	0,824867	0
rs1169565,rs3846665	2:71196518 , 5:75385675	0,824728	0,824728	0
rs4386349,rs3846665	2:71205000 , 5:75385675	0,824728	0,824728	0
rs357764,rs723864	2:71200218 , 19:52917105	0,825333	0,824668	0
rs571307,rs11876110	13:29942173 , 18:27049395	0,824487	0,824487	0
rs571307,rs17704048	13:29942173 , 18:27054131	0,824405	0,824405	0
rs9882822,rs495401	3:183654287 , 18:28919448	0,824266	0,824266	0
rs1169565,rs698912	2:71196518 , 5:75385948	0,823978	0,823978	0
rs4386349,rs698912	2:71205000 , 5:75385948	0,823978	0,823978	0
rs290042,rs571307	2:77304402 , 13:29942173	0,823892	0,823892	0
rs1169565,rs8033463	2:71196518 , 15:96063140	0,823889	0,823889	0
rs1169565,rs10901725	2:71196518 , 10:126848755	0,82381	0,82381	0
rs9962937,rs9952485	18:29034981 , 18:63955557	0,823762	0,823762	0
rs1941877,rs9952485	18:29035499 , 18:63955557	0,823762	0,823762	0
rs9951010,rs9952485	18:29038619 , 18:63955557	0,823762	0,823762	0
rs9789116,rs9952485	18:29040360 , 18:63955557	0,823762	0,823762	0
rs10775523,rs9952485	18:29040832 , 18:63955557	0,823762	0,823762	0
rs10775524,rs9952485	18:29040855 , 18:63955557	0,823762	0,823762	0
rs10853693,rs9952485	18:29040943 , 18:63955557	0,823762	0,823762	0
rs1941884,rs9952485	18:29042596 , 18:63955557	0,823762	0,823762	0
rs4350650,rs9952485	18:29044090, 18:63955557	0,823762	0,823762	0
rs11660991,rs9952485	18:29052840 , 18:63955557	0,823762	0,823762	0
rs1942257,rs9952485	18:29054406 , 18:63955557	0,823762	0,823762	0
rs11083316,rs9952485	18:29055374 , 18:63955557	0,823762	0,823762	0
rs1813198,rs9952485	18:29057490 , 18:63955557	0,823762	0,823762	0
rs1319317,rs9952485	18:29057745 , 18:63955557	0,823762	0,823762	0
rs11083317,rs9952485	18:29059823 , 18:63955557	0,823762	0,823762	0
rs1812431,rs9952485	18:29060954 , 18:63955557	0,823762	0,823762	0
rs1812432,rs9952485	18:29060987 , 18:63955557	0,823762	0,823762	0
rs9962535,rs9952485	18:29061136 , 18:63955557	0,823762	0,823762	0
rs1155620,rs9952485	18:29061416 , 18:63955557	0,823762	0,823762	0
rs9956300,rs9952485	18:29063056 , 18:63955557	0,823762	0,823762	0
rs1421228,rs9952485	18:29065486 , 18:63955557	0,823762	0,823762	0
rs1941899,rs9952485	18:29066011 , 18:63955557	0,823762	0,823762	0
rs1813946,rs9952485	18:29067370 , 18:63955557	0,823762	0,823762	0
rs1833432,rs9952485	18:29067697 , 18:63955557	0,823762	0,823762	0
rs9952808,rs9952485	18:29069009 , 18:63955557	0,823762	0,823762	0
rs10163624,rs9952485	18:61741314 , 18:63955557	0,823708	0,823708	0
rs4386349,rs8033463	2:71205000 , 15:96063140	0,823557	0,823557	0
rs571307,rs1078501	13:29942173 , 18:28054704	0,823401	0,823401	0
rs571307,rs16946189	13:29942173 , 18:29099753	0,823252	0,823252	0
rs4386349,rs10901725	2:71205000 , 10:126848755	0,823145	0,823145	0
rs1159973,rs9952485	18:28797760 , 18:63955557	0,822907	0,822907	0
rs1169565,rs6921678	2:71196518 , 6:91863035	0,822493	0,822493	0
rs4386349,rs6921678	2:71205000 , 6:91863035	0,82216	0,82216	0
rs495401,rs9952485	18:28919448 , 18:63955557	0,822125	0,822125	0
rs357764,rs17325560	2:71200218 , 20:2614933	0,821976	0,821976	0
rs16975965,rs17325560	15:96024202 , 20:2614933	0,821904	0,821571	0
rs16975960,rs17325560	15:96023315 , 20:2614933	0,821571	0,821571	0
rs11631349,rs17325560	15:96023349 , 20:2614933	0,821571	0,821571	0
rs11631697,rs17325560	15:96023984 , 20:2614933	0,821571	0,821571	0
rs1169565,rs2388883	2:71196518 , 15:94777905	0,821331	0,821331	0
rs4386349,rs2388883	2:71205000 , 15:94777905	0,821331	0,821331	0
rs1169565,rs2173365	2:71196518 , 6:91929862	0,821084	0,821084	0
rs4386349,rs2173365	2:71205000 , 6:91929862	0,820751	0,820751	0
rs1169565,rs2552175	2:71196518 , 15:94444946	0,820334	0,820334	0
rs16975960,rs723864	15:96023315 , 19:52917105	0,820108	0,820108	0
rs11631349,rs723864	15:96023349 , 19:52917105	0,820108	0,820108	0
rs11631697,rs723864	15:96023984 , 19:52917105	0,820108	0,820108	0
rs16975965,rs723864	15:96024202 , 19:52917105	0,820108	0,820108	0
rs1169565,rs4809810	2:71196518 , 20:50705018	0,820077	0,820077	0
rs4386349,rs2552175	2:71205000 , 15:94444946	0,820001	0,820001	0
rs16975960,rs9962937	15:96023315 ,18:29034981	0,819827	0,819827	0
rs16975960,rs1941877	15:96023315 , 18:29035499	0,819827	0,819827	0
rs16975960,rs9951010	15:96023315 , 18:29038619	0,819827	0,819827	0
rs16975960,rs9789116	15:96023315 , 18:29040360	0,819827	0,819827	0
rs16975960,rs10775523	15:96023315 , 18:29040832	0,819827	0,819827	0
rs16975960,rs10775524	15:96023315 , 18:29040855	0,819827	0,819827	0
rs16975960,rs10853693	15:96023315 , 18:29040943	0,819827	0,819827	0
rs16975960,rs1941884	15:96023315 , 18:29042596	0,819827	0,819827	0
rs16975960,rs4350650	15:96023315 ,18:29044090	0,819827	0,819827	0
rs16975960,rs11660991	15:96023315 , 18:29052840	0,819827	0,819827	0
rs16975960,rs1942257	15:96023315 , 18:29054406	0,819827	0,819827	0
rs16975960,rs11083316	15:96023315 , 18:29055374	0,819827	0,819827	0
rs16975960,rs1813198	15:96023315 , 18:29057490	0,819827	0,819827	0
rs16975960,rs1319317	15:96023315 , 18:29057745	0,819827	0,819827	0
rs16975960,rs11083317	15:96023315 , 18:29059823	0,819827	0,819827	0
rs16975960,rs1812431	15:96023315 , 18:29060954	0,819827	0,819827	0
rs16975960,rs1812432	15:96023315 , 18:29060987	0,819827	0,819827	0
rs16975960,rs9962535	15:96023315 , 18:29061136	0,819827	0,819827	0
rs16975960,rs1155620	15:96023315 , 18:29061416	0,819827	0,819827	0
rs16975960,rs9956300	15:96023315 , 18:29063056	0,819827	0,819827	0
rs16975960,rs1421228	15:96023315 , 18:29065486	0,819827	0,819827	0
rs16975960,rs1941899	15:96023315 , 18:29066011	0,819827	0,819827	0
rs16975960,rs1813946	15:96023315 , 18:29067370	0,819827	0,819827	0
rs16975960,rs1833432	15:96023315 , 18:29067697	0,819827	0,819827	0
rs16975960,rs9952808	15:96023315 , 18:29069009	0,819827	0,819827	0
rs1169565,rs868846	2:71196518 , 20:50707844	0,819745	0,819745	0
rs4386349,rs4809810	2:71205000 , 20:50705018	0,819745	0,819745	0
rs9962937,rs1506226	18:29034981 , 18:64732179	0,819738	0,819738	0
rs9962937,rs937799	18:29034981 , 18:64732732	0,819738	0,819738	0
rs1941877,rs1506226	18:29035499 , 18:64732179	0,819738	0,819738	0
rs1941877,rs937799	18:29035499 , 18:64732732	0,819738	0,819738	0
rs9951010,rs1506226	18:29038619 , 18:64732179	0,819738	0,819738	0
rs9951010,rs937799	18:29038619 , 18:64732732	0,819738	0,819738	0
rs9789116,rs1506226	18:29040360 , 18:64732179	0,819738	0,819738	0
rs9789116,rs937799	18:29040360 , 18:64732732	0,819738	0,819738	0
rs10775523,rs1506226	18:29040832 , 18:64732179	0,819738	0,819738	0
rs10775523,rs937799	18:29040832 , 18:64732732	0,819738	0,819738	0
rs10775524,rs1506226	18:29040855 , 18:64732179	0,819738	0,819738	0
rs10775524,rs937799	18:29040855 , 18:64732732	0,819738	0,819738	0
rs10853693,rs1506226	18:29040943 , 18:64732179	0,819738	0,819738	0
rs10853693,rs937799	18:29040943 , 18:64732732	0,819738	0,819738	0
rs1941884,rs1506226	18:29042596 , 18:64732179	0,819738	0,819738	0
rs1941884,rs937799	18:29042596 , 18:64732732	0,819738	0,819738	0
rs3812637,rs723864	10:73809088 , 19:52917105	0,819614	0,819614	0
rs11000787,rs723864	10:73824625 , 19:52917105	0,819614	0,819614	0
rs2762462,rs579885	9:12699776 , 18:28918945	0,819434	0,819434	0
rs4386349,rs868846	2:71205000 , 20:50707844	0,819412	0,819412	0
rs3812637,rs17325560	10:73809088 , 20:2614933	0,819665	0,819333	0
rs11000787,rs17325560	10:73824625 , 20:2614933	0,819665	0,819333	0
rs357764,rs1995380	2:71200218 , 5:76216832	0,819187	0,819187	0
rs357764,rs7019072	2:71200218 , 9:16325028	0,819174	0,819174	0
rs1169565,rs4417514	2:71196518 , 15:96030278	0,819165	0,819165	0
rs2762462,rs578044	9:12699776 , 18:28918696	0,819102	0,819102	0
rs2762462,rs485409	9:12699776 , 18:28918712	0,819102	0,819102	0
rs571307,rs16961918	13:29942173 , 18:21998093	0,819102	0,819102	0
rs1169565,rs9962937	2:71196518 ,18:29034981	0,819052	0,819052	0
rs1169565,rs1941877	2:71196518 , 18:29035499	0,819052	0,819052	0
rs1169565,rs9951010	2:71196518 , 18:29038619	0,819052	0,819052	0
rs1169565,rs9789116	2:71196518 , 18:29040360	0,819052	0,819052	0
rs1169565,rs10775523	2:71196518 , 18:29040832	0,819052	0,819052	0
rs1169565,rs10775524	2:71196518 , 18:29040855	0,819052	0,819052	0
rs1169565,rs10853693	2:71196518 , 18:29040943	0,819052	0,819052	0
rs1169565,rs1941884	2:71196518 , 18:29042596	0,819052	0,819052	0
rs1169565,rs4350650	2:71196518 ,18:29044090	0,819052	0,819052	0
rs1169565,rs11660991	2:71196518 , 18:29052840	0,819052	0,819052	0
rs1169565,rs9353874	2:71196518 , 6:91924975	0,819007	0,819007	0
rs1169565,rs4074863	2:71196518 , 10:131499926	0,818747	0,818747	0
rs4386349,rs4074863	2:71205000 , 10:131499926	0,818747	0,818747	0
rs4386349,rs9353874	2:71205000 , 6:91924975	0,818674	0,818675	0
rs71815,rs578044	17:76273988 , 18:28918696	0,818668	0,818668	0
rs71815,rs485409	17:76273988 , 18:28918712	0,818668	0,818668	0
rs71815,rs579885	17:76273988 , 18:28918945	0,818668	0,818668	0
rs17575938,rs571307	2:76460870, 13:29942173	0,818576	0,818576	0
rs1169565,rs1203156	2:71196518 , 6:87369976	0,818507	0,818507	0
rs4386349,rs4417514	2:71205000 , 15:96030278	0,8185	0,8185	0
rs1169565,rs9450130	2:71196518 , 6:85042560	0,818481	0,818481	0
rs9882822,rs6798156	3:183654287 , 3:187878527	0,818462	0,818462	0
rs6798156,rs578044	3:187878527 , 18:28918696	0,818443	0,818443	0
rs6798156,rs485409	3:187878527 , 18:28918712	0,818443	0,818443	0
rs1169565,rs7711235	2:71196518 , 5:75244572	0,818326	0,818326	0
rs4386349,rs7711235	2:71205000 , 5:75244572	0,818326	0,818326	0
rs9783384,rs578044	11:11103872 , 18:28918696	0,818199	0,818199	0
rs9783384,rs485409	11:11103872 , 18:28918712	0,818199	0,818199	0
rs4386349,rs1203156	2:71205000 , 6:87369976	0,818174	0,818174	0
rs4386349,rs9450130	2:71205000 , 6:85042560	0,818149	0,818149	0
rs6798156,rs579885	3:187878527 , 18:28918945	0,818111	0,818111	0
rs1169565,rs580544	2:71196518 , 20:49588889	0,818086	0,818086	0
rs9783384,rs579885	11:11103872 , 18:28918945	0,817867	0,817867	0
rs357764,rs8033463	2:71200218 , 15:96063140	0,817851	0,817851	0
rs4386349,rs580544	2:71205000 , 20:49588889	0,817753	0,817753	0
rs1169565,rs1936861	2:71196518 , 10:127716507	0,817506	0,817506	0
rs4263354,rs17684693	4:169350241 , 4:176465381	0,817364	0,817364	0
rs357764,rs4074863	2:71200218 , 10:131499926	0,817284	0,817284	0
rs1169565,rs71815	2:71196518 , 17:76273988	0,817171	0,817171	0
rs7019072,rs579885	9:16325028 , 18:28918945	0,817091	0,817091	0
rs6534808,rs9962937	4:130647075 ,18:29034981	0,816885	0,816886	0
rs6534808,rs1941877	4:130647075 , 18:29035499	0,816885	0,816886	0
rs6534808,rs9951010	4:130647075 , 18:29038619	0,816885	0,816886	0
rs6534808,rs9789116	4:130647075 , 18:29040360	0,816885	0,816886	0
rs6534808,rs10775523	4:130647075 , 18:29040832	0,816885	0,816886	0
rs6534808,rs10775524	4:130647075 , 18:29040855	0,816885	0,816886	0
rs6534808,rs10853693	4:130647075 , 18:29040943	0,816885	0,816886	0
rs6534808,rs1941884	4:130647075 , 18:29042596	0,816885	0,816886	0
rs6534808,rs4350650	4:130647075 ,18:29044090	0,816885	0,816886	0
rs6534808,rs11660991	4:130647075 , 18:29052840	0,816885	0,816886	0
rs6534808,rs1942257	4:130647075 , 18:29054406	0,816885	0,816886	0
rs6534808,rs11083316	4:130647075 , 18:29055374	0,816885	0,816886	0
rs6534808,rs1813198	4:130647075 , 18:29057490	0,816885	0,816886	0
rs6534808,rs1319317	4:130647075 , 18:29057745	0,816885	0,816886	0
rs6534808,rs11083317	4:130647075 , 18:29059823	0,816885	0,816886	0
rs6534808,rs1812431	4:130647075 , 18:29060954	0,816885	0,816886	0
rs6534808,rs1812432	4:130647075 , 18:29060987	0,816885	0,816886	0
rs6534808,rs9962535	4:130647075 , 18:29061136	0,816885	0,816886	0
rs6534808,rs1155620	4:130647075 , 18:29061416	0,816885	0,816886	0
rs6534808,rs9956300	4:130647075 , 18:29063056	0,816885	0,816886	0
rs6534808,rs1421228	4:130647075 , 18:29065486	0,816885	0,816886	0
rs6534808,rs1941899	4:130647075 , 18:29066011	0,816885	0,816886	0
rs6534808,rs1813946	4:130647075 , 18:29067370	0,816885	0,816886	0
rs6534808,rs1833432	4:130647075 , 18:29067697	0,816885	0,816886	0
rs6534808,rs9952808	4:130647075 , 18:29069009	0,816885	0,816886	0
rs578044,rs723864	18:28918696 , 19:52917105	0,81685	0,81685	0
rs485409,rs723864	18:28918712 , 19:52917105	0,81685	0,81685	0
rs579885,rs723864	18:28918945 , 19:52917105	0,81685	0,81685	0
rs357764,rs71815	2:71200218 , 17:76273988	0,816847	0,816847	0
rs4386349,rs1936861	2:71205000 , 10:127716507	0,816841	0,816841	0
rs4386349,rs71815	2:71205000 , 17:76273988	0,816838	0,816838	0
rs1923568,rs17325560	10:82915163 , 20:2614933	0,816831	0,816831	0
rs7019072,rs578044	9:16325028 , 18:28918696	0,816759	0,816759	0
rs7019072,rs485409	9:16325028 , 18:28918712	0,816759	0,816759	0
rs12049468,rs1169565	1:8226633 , 2:71196518	0,816658	0,816658	0
rs12049468,rs4386349	1:8226633 , 2:71205000	0,816658	0,816658	0
rs9783384,rs9962937	11:11103872 ,18:29034981	0,816505	0,816505	0
rs9783384,rs1941877	11:11103872 , 18:29035499	0,816505	0,816505	0
rs9783384,rs9951010	11:11103872 , 18:29038619	0,816505	0,816505	0
rs9783384,rs9789116	11:11103872 , 18:29040360	0,816505	0,816505	0
rs9783384,rs10775523	11:11103872 , 18:29040832	0,816505	0,816505	0
rs9783384,rs10775524	11:11103872 , 18:29040855	0,816505	0,816505	0
rs9783384,rs10853693	11:11103872 , 18:29040943	0,816505	0,816505	0
rs9783384,rs1941884	11:11103872 , 18:29042596	0,816505	0,816505	0
rs9783384,rs4350650	11:11103872 ,18:29044090	0,816505	0,816505	0
rs9783384,rs11660991	11:11103872 , 18:29052840	0,816505	0,816505	0
rs9783384,rs1942257	11:11103872 , 18:29054406	0,816505	0,816505	0
rs9783384,rs11083316	11:11103872 , 18:29055374	0,816505	0,816505	0
rs9783384,rs1813198	11:11103872 , 18:29057490	0,816505	0,816505	0
rs9783384,rs1319317	11:11103872 , 18:29057745	0,816505	0,816505	0
rs9783384,rs11083317	11:11103872 , 18:29059823	0,816505	0,816505	0
rs9783384,rs1812431	11:11103872 , 18:29060954	0,816505	0,816505	0
rs9783384,rs1812432	11:11103872 , 18:29060987	0,816505	0,816505	0
rs9783384,rs9962535	11:11103872 , 18:29061136	0,816505	0,816505	0
rs9783384,rs1155620	11:11103872 , 18:29061416	0,816505	0,816505	0
rs9783384,rs9956300	11:11103872 , 18:29063056	0,816505	0,816505	0
rs9783384,rs1421228	11:11103872 , 18:29065486	0,816505	0,816505	0
rs9783384,rs1941899	11:11103872 , 18:29066011	0,816505	0,816505	0
rs9783384,rs1813946	11:11103872 , 18:29067370	0,816505	0,816505	0
rs9783384,rs1833432	11:11103872 , 18:29067697	0,816505	0,816505	0
rs9783384,rs9952808	11:11103872 , 18:29069009	0,816505	0,816505	0
rs6781338,rs9882822	3:180060018 , 3:183654287	0,816394	0,816394	0
rs357764,rs7082179	2:71200218 , 10:130423171	0,816363	0,816363	0
rs2762462,rs495401	9:12699776 , 18:28919448	0,81636	0,81636	0
rs571307,rs187174	13:29942173 , 18:28809901	0,816189	0,816189	0
rs1169565,rs290042	2:71196518 , 2:77304402	0,816062	0,816062	0
rs1923568,rs723864	10:82915163 , 19:52917105	0,815948	0,815948	0
rs571307,rs528438	13:29942173 , 18:28093911	0,815936	0,815936	0
rs71815,rs495401	17:76273988 , 18:28919448	0,815926	0,815926	0
rs1169565,rs6034368	2:71196518 , 20:1677612	0,815834	0,815834	0
rs4386349,rs6034368	2:71205000 , 20:1677612	0,815834	0,815834	0
rs1169565,rs7912381	2:71196518 , 10:131511679	0,815758	0,815758	0
rs4386349,rs7912381	2:71205000 , 10:131511679	0,815758	0,815758	0
rs6798156,rs495401	3:187878527 , 18:28919448	0,815701	0,815701	0
rs1169565,rs920846	2:71196518 , 6:81037847	0,815648	0,815648	0
rs571307,rs16946094	13:29942173 , 18:29082408	0,815492	0,815492	0
rs7082179,rs9952485	10:130423171 , 18:63955557	0,815486	0,815486	0
rs7019072,rs9962937	9:16325028 ,18:29034981	0,815483	0,815483	0
rs7019072,rs1941877	9:16325028 , 18:29035499	0,815483	0,815483	0
rs7019072,rs9951010	9:16325028 , 18:29038619	0,815483	0,815483	0
rs7019072,rs9789116	9:16325028 , 18:29040360	0,815483	0,815483	0
rs7019072,rs10775523	9:16325028 , 18:29040832	0,815483	0,815483	0
rs7019072,rs10775524	9:16325028 , 18:29040855	0,815483	0,815483	0
rs7019072,rs10853693	9:16325028 , 18:29040943	0,815483	0,815483	0
rs7019072,rs1941884	9:16325028 , 18:29042596	0,815483	0,815483	0
rs7019072,rs4350650	9:16325028 ,18:29044090	0,815483	0,815483	0
rs7019072,rs11660991	9:16325028 , 18:29052840	0,815483	0,815483	0
rs7019072,rs1942257	9:16325028 , 18:29054406	0,815483	0,815483	0
rs7019072,rs11083316	9:16325028 , 18:29055374	0,815483	0,815483	0
rs7019072,rs1813198	9:16325028 , 18:29057490	0,815483	0,815483	0
rs7019072,rs1319317	9:16325028 , 18:29057745	0,815483	0,815483	0
rs7019072,rs11083317	9:16325028 , 18:29059823	0,815483	0,815483	0
rs7019072,rs1812431	9:16325028 , 18:29060954	0,815483	0,815483	0
rs7019072,rs1812432	9:16325028 , 18:29060987	0,815483	0,815483	0
rs7019072,rs9962535	9:16325028 , 18:29061136	0,815483	0,815483	0
rs4386349,rs290042	2:71205000 , 2:77304402	0,815398	0,815398	0
rs6798156,rs9962937	3:187878527 ,18:29034981	0,815347	0,815347	0
rs6798156,rs1941877	3:187878527 , 18:29035499	0,815347	0,815347	0
rs6798156,rs9951010	3:187878527 , 18:29038619	0,815347	0,815347	0
rs6798156,rs9789116	3:187878527 , 18:29040360	0,815347	0,815347	0
rs6798156,rs10775523	3:187878527 , 18:29040832	0,815347	0,815347	0
rs6798156,rs10775524	3:187878527 , 18:29040855	0,815347	0,815347	0
rs6798156,rs10853693	3:187878527 , 18:29040943	0,815347	0,815347	0
rs6798156,rs1941884	3:187878527 , 18:29042596	0,815347	0,815347	0
rs6798156,rs4350650	3:187878527 ,18:29044090	0,815347	0,815347	0
rs6798156,rs11660991	3:187878527 , 18:29052840	0,815347	0,815347	0
rs6798156,rs1942257	3:187878527 , 18:29054406	0,815347	0,815347	0
rs6798156,rs11083316	3:187878527 , 18:29055374	0,815347	0,815347	0
rs6798156,rs1813198	3:187878527 , 18:29057490	0,815347	0,815347	0
rs6798156,rs1319317	3:187878527 , 18:29057745	0,815347	0,815347	0
rs357764,rs3846665	2:71200218 , 5:75385675	0,815619	0,815286	0
rs1958105,rs9962937	14:47094269 ,18:29034981	0,815258	0,815258	0
rs1958105,rs1941877	14:47094269 , 18:29035499	0,815258	0,815258	0
rs1958105,rs9951010	14:47094269 , 18:29038619	0,815258	0,815258	0
rs1958105,rs9789116	14:47094269 , 18:29040360	0,815258	0,815258	0
rs1958105,rs10775523	14:47094269 , 18:29040832	0,815258	0,815258	0
rs1958105,rs10775524	14:47094269 , 18:29040855	0,815258	0,815258	0
rs1958105,rs10853693	14:47094269 , 18:29040943	0,815258	0,815258	0
rs1958105,rs1941884	14:47094269 , 18:29042596	0,815258	0,815258	0
rs1958105,rs4350650	14:47094269 ,18:29044090	0,815258	0,815258	0
rs1958105,rs11660991	14:47094269 , 18:29052840	0,815258	0,815258	0
rs1958105,rs1942257	14:47094269 , 18:29054406	0,815258	0,815258	0
rs1958105,rs11083316	14:47094269 , 18:29055374	0,815258	0,815258	0
rs1958105,rs1813198	14:47094269 , 18:29057490	0,815258	0,815258	0
rs1958105,rs1319317	14:47094269 , 18:29057745	0,815258	0,815258	0
rs1958105,rs11083317	14:47094269 , 18:29059823	0,815258	0,815258	0
rs1958105,rs1812431	14:47094269 , 18:29060954	0,815258	0,815258	0
rs1958105,rs1812432	14:47094269 , 18:29060987	0,815258	0,815258	0
rs1958105,rs9962535	14:47094269 , 18:29061136	0,815258	0,815258	0
rs1958105,rs1155620	14:47094269 , 18:29061416	0,815258	0,815258	0
rs1958105,rs9956300	14:47094269 , 18:29063056	0,815258	0,815258	0
rs1958105,rs1421228	14:47094269 , 18:29065486	0,815258	0,815258	0
rs1958105,rs1941899	14:47094269 , 18:29066011	0,815258	0,815258	0
rs1958105,rs1813946	14:47094269 , 18:29067370	0,815258	0,815258	0
rs1958105,rs1833432	14:47094269 , 18:29067697	0,815258	0,815258	0
rs1958105,rs9952808	14:47094269 , 18:29069009	0,815258	0,815258	0
rs9882822,rs1159973	3:183654287 , 18:28797760	0,815571	0,815239	0
rs7147924,rs578044	14:52143802 , 18:28918696	0,815112	0,815112	0
rs7147924,rs485409	14:52143802 , 18:28918712	0,815112	0,815112	0
rs7147924,rs16975965	14:52143802 , 15:96024202	0,81504	0,81504	0
rs1169565,rs7213663	2:71196518 , 17:74047301	0,815014	0,815014	0
rs4386349,rs920846	2:71205000 , 6:81037847	0,814983	0,814983	0
rs944973,rs357764	1:10456336 , 2:71200218	0,814948	0,814948	0
rs7147924,rs579885	14:52143802 , 18:28918945	0,81478	0,81478	0
rs495401,rs723864	18:28919448 , 19:52917105	0,814773	0,814773	0
rs4386349,rs8075297	2:71205000 , 17:74047993	0,814764	0,814764	0
rs1169565,rs8025842	2:71196518 , 15:90452239	0,814758	0,814758	0
rs1169565,rs1121670	2:71196518 , 20:1517566	0,81471	0,814711	0
rs7147924,rs16975960	14:52143802 , 15:96023315	0,814707	0,814707	0
rs7147924,rs11631349	14:52143802 , 15:96023349	0,814707	0,814707	0
rs7147924,rs11631697	14:52143802 , 15:96023984	0,814707	0,814707	0
rs571307,rs9590896	13:29942173 , 13:32303559	0,81503	0,814697	0
rs4386349,rs7213663	2:71205000 , 17:74047301	0,814682	0,814682	0
rs1169565,rs4254564	2:71196518 , 20:1679429	0,814669	0,814669	0
rs4386349,rs4254564	2:71205000 , 20:1679429	0,814669	0,814669	0
rs698912,rs9962937	5:75385948 ,18:29034981	0,814501	0,814501	0
rs698912,rs1941877	5:75385948 , 18:29035499	0,814501	0,814501	0
rs698912,rs9951010	5:75385948 , 18:29038619	0,814501	0,814501	0
rs698912,rs9789116	5:75385948 , 18:29040360	0,814501	0,814501	0
rs698912,rs10775523	5:75385948 , 18:29040832	0,814501	0,814501	0
rs698912,rs10775524	5:75385948 , 18:29040855	0,814501	0,814501	0
rs698912,rs10853693	5:75385948 , 18:29040943	0,814501	0,814501	0
rs698912,rs1941884	5:75385948 , 18:29042596	0,814501	0,814501	0
rs698912,rs4350650	5:75385948 ,18:29044090	0,814501	0,814501	0
rs698912,rs11660991	5:75385948 , 18:29052840	0,814501	0,814501	0
rs698912,rs1942257	5:75385948 , 18:29054406	0,814501	0,814501	0
rs698912,rs11083316	5:75385948 , 18:29055374	0,814501	0,814501	0
rs698912,rs1813198	5:75385948 , 18:29057490	0,814501	0,814501	0
rs698912,rs1319317	5:75385948 , 18:29057745	0,814501	0,814501	0
rs698912,rs11083317	5:75385948 , 18:29059823	0,814501	0,814501	0
rs698912,rs1812431	5:75385948 , 18:29060954	0,814501	0,814501	0
rs698912,rs1812432	5:75385948 , 18:29060987	0,814501	0,814501	0
rs698912,rs9962535	5:75385948 , 18:29061136	0,814501	0,814501	0
rs698912,rs1155620	5:75385948 , 18:29061416	0,814501	0,814501	0
rs698912,rs9956300	5:75385948 , 18:29063056	0,814501	0,814501	0
rs698912,rs1421228	5:75385948 , 18:29065486	0,814501	0,814501	0
rs698912,rs1941899	5:75385948 , 18:29066011	0,814501	0,814501	0
rs698912,rs1813946	5:75385948 , 18:29067370	0,814501	0,814501	0
rs698912,rs1833432	5:75385948 , 18:29067697	0,814501	0,814501	0
rs698912,rs9952808	5:75385948 , 18:29069009	0,814501	0,814501	0
rs1169565,rs2382448	2:71196518 , 9:14187656	0,814498	0,814498	0
rs4386349,rs2382448	2:71205000 , 9:14187656	0,814498	0,814498	0
rs571307,rs356893	13:29942173 , 18:28787757	0,814441	0,814441	0
rs1169565,rs6020705	2:71196518 , 20:50703283	0,814425	0,814425	0
rs1169565,rs11906678	2:71196518 , 20:50706184	0,814425	0,814425	0
rs4386349,rs8025842	2:71205000 , 15:90452239	0,814425	0,814425	0
rs9962937,rs17325560	18:29034981 , 20:2614933	0,814381	0,814381	0
rs1941877,rs17325560	18:29035499 , 20:2614933	0,814381	0,814381	0
rs9951010,rs17325560	18:29038619 , 20:2614933	0,814381	0,814381	0
rs9789116,rs17325560	18:29040360 , 20:2614933	0,814381	0,814381	0
rs10775523,rs17325560	18:29040832 , 20:2614933	0,814381	0,814381	0
rs10775524,rs17325560	18:29040855 , 20:2614933	0,814381	0,814381	0
rs10853693,rs17325560	18:29040943 , 20:2614933	0,814381	0,814381	0
rs1941884,rs17325560	18:29042596 , 20:2614933	0,814381	0,814381	0
rs4350650,rs17325560	18:29044090, 20:2614933	0,814381	0,814381	0
rs11660991,rs17325560	18:29052840 , 20:2614933	0,814381	0,814381	0
rs1942257,rs17325560	18:29054406 , 20:2614933	0,814381	0,814381	0
rs11083316,rs17325560	18:29055374 , 20:2614933	0,814381	0,814381	0
rs1813198,rs17325560	18:29057490 , 20:2614933	0,814381	0,814381	0
rs1319317,rs17325560	18:29057745 , 20:2614933	0,814381	0,814381	0
rs11083317,rs17325560	18:29059823 , 20:2614933	0,814381	0,814381	0
rs1812431,rs17325560	18:29060954 , 20:2614933	0,814381	0,814381	0
rs1812432,rs17325560	18:29060987 , 20:2614933	0,814381	0,814381	0
rs9962535,rs17325560	18:29061136 , 20:2614933	0,814381	0,814381	0
rs1155620,rs17325560	18:29061416 , 20:2614933	0,814381	0,814381	0
rs9956300,rs17325560	18:29063056 , 20:2614933	0,814381	0,814381	0
rs1421228,rs17325560	18:29065486 , 20:2614933	0,814381	0,814381	0
rs1941899,rs17325560	18:29066011 , 20:2614933	0,814381	0,814381	0
rs1813946,rs17325560	18:29067370 , 20:2614933	0,814381	0,814381	0
rs1833432,rs17325560	18:29067697 , 20:2614933	0,814381	0,814381	0
rs9952808,rs17325560	18:29069009 , 20:2614933	0,814381	0,814381	0
rs4386349,rs1121670	2:71205000 , 20:1517566	0,814378	0,814378	0
rs1169565,rs7082179	2:71196518 , 10:130423171	0,814346	0,814347	0
rs4386349,rs7082179	2:71205000 , 10:130423171	0,814346	0,814347	0
rs357764,rs698912	2:71200218 , 5:75385948	0,814536	0,814204	0
rs1033846,rs1169565	1:17747010 , 2:71196518	0,814175	0,814175	0
rs1033846,rs4386349	1:17747010 , 2:71205000	0,814175	0,814175	0
rs9783384,rs495401	11:11103872 , 18:28919448	0,814128	0,814128	0
rs1169565,rs868847	2:71196518 , 20:50708015	0,814093	0,814093	0
rs4386349,rs6020705	2:71205000 , 20:50703283	0,814093	0,814093	0
rs4386349,rs11906678	2:71205000 , 20:50706184	0,814093	0,814093	0
rs1169565,rs17565056	2:71196518 , 5:75926473	0,814011	0,814011	0
rs6534808,rs579885	4:130647075 , 18:28918945	0,814004	0,814004	0
rs1169565,rs290046	2:71196518 , 2:77302825	0,813951	0,813951	0
rs1169565,rs17068485	2:71196518 , 13:37327081	0,813919	0,813919	0
rs571307,rs1685020	13:29942173 , 18:28804129	0,813862	0,813862	0
rs571307,rs1685019	13:29942173 , 18:28804325	0,813862	0,813862	0
rs571307,rs16946210	13:29942173 , 18:29105630	0,813862	0,813862	0
rs1169565,rs7589244	2:71196518 , 2:71340834	0,813852	0,813852	0
rs7082179,rs16975960	10:130423171 , 15:96023315	0,813798	0,813798	0
rs7082179,rs11631349	10:130423171 , 15:96023349	0,813798	0,813798	0
rs7082179,rs11631697	10:130423171 , 15:96023984	0,813798	0,813798	0
rs7082179,rs16975965	10:130423171 , 15:96024202	0,813798	0,813798	0
rs4386349,rs868847	2:71205000 , 20:50708015	0,813761	0,813761	0
rs1169565,rs2382450	2:71196518 , 9:14188858	0,813751	0,813751	0
rs4386349,rs2382450	2:71205000 , 9:14188858	0,813751	0,813751	0
rs1169565,rs12219278	2:71196518 , 10:131527207	0,813681	0,813681	0
rs1169565,rs12220303	2:71196518 , 10:131527270	0,813681	0,813681	0
rs4386349,rs12219278	2:71205000 , 10:131527207	0,813681	0,813681	0
rs4386349,rs12220303	2:71205000 , 10:131527270	0,813681	0,813681	0
rs4386349,rs17565056	2:71205000 , 5:75926473	0,813678	0,813678	0
rs6534808,rs578044	4:130647075 , 18:28918696	0,813672	0,813672	0
rs6534808,rs485409	4:130647075 , 18:28918712	0,813672	0,813672	0
rs1169565,rs7034162	2:71196518 , 9:14190288	0,813586	0,813586	0
rs4386349,rs7034162	2:71205000 , 9:14190288	0,813586	0,813586	0
rs571307,rs579991	13:29942173 , 18:28860854	0,813447	0,813447	0
rs4074863,rs9952485	10:131499926 , 18:63955557	0,813409	0,813409	0
rs1169565,rs2382451	2:71196518 , 9:14189189	0,813336	0,813336	0
rs4386349,rs2382451	2:71205000 , 9:14189189	0,813336	0,813336	0
rs357764,rs7711235	2:71200218 , 5:75244572	0,813288	0,813289	0
rs4386349,rs290046	2:71205000 , 2:77302825	0,813286	0,813286	0
rs571307,rs486126	13:29942173 , 18:28869195	0,813257	0,813257	0
rs571307,rs570907	13:29942173 , 18:28869688	0,813257	0,813257	0
rs571307,rs514526	13:29942173 , 18:28873356	0,813257	0,813257	0
rs571307,rs564555	13:29942173 , 18:28874660	0,813257	0,813257	0
rs4386349,rs17068485	2:71205000 , 13:37327081	0,813254	0,813254	0
rs571307,rs1496484	13:29942173 , 18:28805473	0,813197	0,813197	0
rs4386349,rs7589244	2:71205000 , 2:71340834	0,813187	0,813188	0
rs571307,rs522703	13:29942173 , 18:28880396	0,813172	0,813172	0
rs1169565,rs6063861	2:71196518 , 20:52692353	0,812931	0,812931	0
rs1169565,rs6013505	2:71196518 , 20:52695616	0,812931	0,812931	0
rs4746148,rs1923568	10:73774730 , 10:82915163	0,812899	0,812899	0
rs2271271,rs1923568	10:73799109 , 10:82915163	0,812899	0,812899	0
rs1169565,rs2382015	2:71196518 , 9:9477603	0,812896	0,812896	0
rs6540931,rs357764	1:10452452 , 2:71200218	0,812871	0,812871	0
rs8087989,rs6103	18:61741650 , 18:63903269	0,812855	0,812855	0
rs9952485,rs1506226	18:63955557 , 18:64732179	0,812744	0,812744	0
rs9952485,rs937799	18:63955557 , 18:64732732	0,812744	0,812744	0
rs3812637,rs7923495	10:73809088 , 10:81416012	0,813048	0,812715	0
rs11000787,rs7923495	10:73824625 , 10:81416012	0,813048	0,812715	0
rs1169565,rs10816142	2:71196518 , 9:9476425	0,812649	0,812649	0
rs17292696,rs2077002	3:59700560 , 6:32325755	0,812621	0,812621	0
rs4386349,rs6063861	2:71205000 , 20:52692353	0,812599	0,812599	0
rs4386349,rs6013505	2:71205000 , 20:52695616	0,812599	0,812599	0
rs1169565,rs10961413	2:71196518 , 9:14195334	0,812589	0,812589	0
rs4386349,rs10961413	2:71205000 , 9:14195334	0,812589	0,812589	0
rs1307497,rs357764	1:10451999 , 2:71200218	0,812539	0,812539	0
rs1169565,rs13160003	2:71196518 , 5:75929042	0,812516	0,812516	0
rs1169565,rs4347299	2:71196518 , 10:131499331	0,812434	0,812434	0
rs1169565,rs4335464	2:71196518 , 10:131499450	0,812434	0,812434	0
rs1169565,rs12049746	2:71196518 , 10:131510854	0,812434	0,812434	0
rs1169565,rs4996762	2:71196518 , 10:131517048	0,812434	0,812434	0
rs4386349,rs4347299	2:71205000 , 10:131499331	0,812434	0,812434	0
rs4386349,rs4335464	2:71205000 , 10:131499450	0,812434	0,812434	0
rs4386349,rs12049746	2:71205000 , 10:131510854	0,812434	0,812434	0
rs4386349,rs4996762	2:71205000 , 10:131517048	0,812434	0,812434	0
rs1169565,rs1419026	2:71196518 , 6:81379462	0,812288	0,812288	0
rs7147924,rs9962937	14:52143802 ,18:29034981	0,812263	0,812263	0
rs7147924,rs1941877	14:52143802 , 18:29035499	0,812263	0,812263	0
rs7147924,rs9951010	14:52143802 , 18:29038619	0,812263	0,812263	0
rs7147924,rs9789116	14:52143802 , 18:29040360	0,812263	0,812263	0
rs7147924,rs10775523	14:52143802 , 18:29040832	0,812263	0,812263	0
rs7147924,rs10775524	14:52143802 , 18:29040855	0,812263	0,812263	0
rs7147924,rs10853693	14:52143802 , 18:29040943	0,812263	0,812263	0
rs7147924,rs1941884	14:52143802 , 18:29042596	0,812263	0,812263	0
rs7147924,rs4350650	14:52143802 ,18:29044090	0,812263	0,812263	0
rs7147924,rs11660991	14:52143802 , 18:29052840	0,812263	0,812263	0
rs7147924,rs1942257	14:52143802 , 18:29054406	0,812263	0,812263	0
rs7147924,rs11083316	14:52143802 , 18:29055374	0,812263	0,812263	0
rs7147924,rs1813198	14:52143802 , 18:29057490	0,812263	0,812263	0
rs7147924,rs1319317	14:52143802 , 18:29057745	0,812263	0,812263	0
rs7147924,rs11083317	14:52143802 , 18:29059823	0,812263	0,812263	0
rs7147924,rs1812431	14:52143802 , 18:29060954	0,812263	0,812263	0
rs7147924,rs1812432	14:52143802 , 18:29060987	0,812263	0,812263	0
rs7147924,rs9962535	14:52143802 , 18:29061136	0,812263	0,812263	0
rs7147924,rs1155620	14:52143802 , 18:29061416	0,812263	0,812263	0
rs7147924,rs9956300	14:52143802 , 18:29063056	0,812263	0,812263	0
rs7147924,rs1421228	14:52143802 , 18:29065486	0,812263	0,812263	0
rs7147924,rs1941899	14:52143802 , 18:29066011	0,812263	0,812263	0
rs1169565,rs10810106	2:71196518 , 9:14195455	0,812257	0,812257	0
rs4386349,rs10810106	2:71205000 , 9:14195455	0,812257	0,812257	0
rs4386349,rs2382015	2:71205000 , 9:9477603	0,812231	0,812231	0
rs1308520,rs357764	1:10450625 , 2:71200218	0,812206	0,812206	0
rs666103,rs357764	1:10451532 , 2:71200218	0,812206	0,812206	0
rs2803396,rs1169565	1:14871413 , 2:71196518	0,81219	0,81219	0
rs11364,rs1169565	1:6415626 , 2:71196518	0,812516	0,812184	0
rs4386349,rs13160003	2:71205000 , 5:75929042	0,812184	0,812184	0
rs1169565,rs4789188	2:71196518 , 17:75401790	0,812184	0,812184	0
rs4386349,rs10816142	2:71205000 , 9:9476425	0,811984	0,811984	0
rs2762462,rs7019072	9:12699776 , 9:16325028	0,811946	0,811946	0
rs1169565,rs9294377	2:71196518 , 6:87375121	0,811858	0,811858	0
rs1169565,rs406900	2:71196518 , 6:87375729	0,811858	0,811858	0
rs11364,rs4386349	1:6415626 , 2:71205000	0,812184	0,811851	0
rs1169565,rs7273889	2:71196518 , 20:1271848	0,811845	0,811845	0
rs4386349,rs7273889	2:71205000 , 20:1271848	0,811845	0,811845	0
rs4386349,rs1419026	2:71205000 , 6:81379462	0,811624	0,811624	0
rs1169565,rs17660046	2:71196518 , 15:93996227	0,811611	0,811611	0
rs8033463,rs17325560	15:96063140 , 20:2614933	0,811582	0,811582	0
rs9882822,rs4074863	3:183654287 , 10:131499926	0,811563	0,811563	0
rs2803396,rs4386349	1:14871413 , 2:71205000	0,811525	0,811525	0
rs4386349,rs9294377	2:71205000 , 6:87375121	0,811525	0,811525	0
rs4386349,rs406900	2:71205000 , 6:87375729	0,811525	0,811525	0
rs4386349,rs4789188	2:71205000 , 17:75401790	0,811519	0,811519	0
rs357764,rs2388883	2:71200218 , 15:94777905	0,811474	0,811474	0
rs2762462,rs4074863	9:12699776 , 10:131499926	0,811386	0,811386	0
rs1169565,rs205619	2:71196518 , 2:74741294	0,811354	0,811354	0
rs1169565,rs8114529	2:71196518 , 20:50712112	0,811351	0,811351	0
rs1169565,rs2382454	2:71196518 , 9:14196341	0,811338	0,811339	0
rs4386349,rs2382454	2:71205000 , 9:14196341	0,811338	0,811339	0
rs4386349,rs17660046	2:71205000 , 15:93996227	0,811278	0,811278	0
rs1169565,rs10217784	2:71196518 , 9:9487652	0,811247	0,811247	0
rs1169565,rs7167272	2:71196518 , 15:96061918	0,811193	0,811193	0
rs1169565,rs11954724	2:71196518 , 5:75921822	0,811519	0,811187	0
rs1169565,rs10520686	2:71196518 , 15:90454197	0,811187	0,811187	0
rs723864,rs17325560	19:52917105 , 20:2614933	0,811167	0,811167	0
rs578044,rs17325560	18:28918696 , 20:2614933	0,811167	0,811167	0
rs485409,rs17325560	18:28918712 , 20:2614933	0,811167	0,811167	0
rs579885,rs17325560	18:28918945 , 20:2614933	0,811167	0,811167	0
rs723864,rs17325560	19:52917105 , 20:2614933	0,811167	0,811167	0
rs7147924,rs8033463	14:52143802 , 15:96063140	0,811126	0,811126	0
rs357764,rs9450130	2:71200218 , 6:85042560	0,811363	0,811031	0
rs4386349,rs205619	2:71205000 , 2:74741294	0,811022	0,811022	0
rs4386349,rs8114529	2:71205000 , 20:50712112	0,811019	0,811019	0
rs1169565,rs2601165	2:71196518 , 15:90365702	0,811016	0,811015	0
rs357764,rs561259	2:71200218 , 2:79014325	0,810879	0,810879	0
rs1169565,rs27204	2:71196518 , 5:67031352	0,810873	0,810873	0
rs4386349,rs7167272	2:71205000 , 15:96061918	0,81086	0,81086	0
rs4386349,rs11954724	2:71205000 , 5:75921822	0,811187	0,810854	0
rs4386349,rs10520686	2:71205000 , 15:90454197	0,810854	0,810854	0
rs7604671,rs571307	2:80218620 , 13:29942173	0,810743	0,810743	0
rs4386349,rs2601165	2:71205000 , 15:90365702	0,810683	0,810683	0
rs4263354,rs4074863	4:169350241 , 10:131499926	0,810629	0,810629	0
rs17292696,rs6796248	3:59700560 , 3:69679080	0,810619	0,810619	0
rs8033463,rs723864	15:96063140 , 19:52917105	0,810946	0,810613	0
rs4386349,rs10217784	2:71205000 , 9:9487652	0,810582	0,810582	0
rs7146832,rs7147924	14:49420605 , 14:52143802	0,810556	0,810556	0
rs4386349,rs27204	2:71205000 , 5:67031352	0,810541	0,810541	0
rs1169565,rs6081944	2:71196518 , 20:2098177	0,810446	0,810446	0
rs1169565,rs1610037	2:71196518 , 18:910634	0,810354	0,810354	0
rs4386349,rs1610037	2:71205000 , 18:910634	0,810354	0,810354	0
rs6666330,rs1169565	1:4977752 , 2:71196518	0,810281	0,810281	0
rs1169565,rs6514476	2:71196518 , 20:1487871	0,810183	0,810183	0
rs1169565,rs12340870	2:71196518 , 9:9477177	0,810082	0,810082	0
rs12049468,rs357764	1:8226633 , 2:71200218	0,81004	0,81004	0
rs357764,rs1203156	2:71200218 , 6:87369976	0,80998	0,80998	0
rs357764,rs7912381	2:71200218 , 10:131511679	0,809973	0,809973	0
rs3812637,rs1576986	10:73809088 , 10:82910179	0,809961	0,809961	0
rs11000787,rs1576986	10:73824625 , 10:82910179	0,809961	0,809961	0
rs6666330,rs4386349	1:4977752 , 2:71205000	0,809949	0,809949	0
rs1169565,rs275960	2:71196518 , 13:35698387	0,809939	0,809939	0
rs1169565,rs7099978	2:71196518 , 10:126522351	0,810265	0,809933	0
rs17634393,rs1868357	15:94831083 , 15:94832525	0,809819	0,809819	0
rs4386349,rs6081944	2:71205000 , 20:2098177	0,809781	0,809781	0
rs1169565,rs9590896	2:71196518 , 13:32303559	0,809771	0,809771	0
rs12023925,rs357764	1:4022971 , 2:71200218	0,809743	0,809743	0
rs1997785,rs1169565	1:14608153 , 2:71196518	0,809698	0,809698	0
rs1169565,rs11758364	2:71196518 , 6:82994814	0,809695	0,809695	0
rs10901725,rs9952485	10:126848755 , 18:63955557	0,809581	0,809581	0
rs4386349,rs6514476	2:71205000 , 20:1487871	0,809518	0,809518	0
rs1169565,rs2890982	2:71196518 , 9:14181654	0,809512	0,809512	0
rs4386349,rs2890982	2:71205000 , 9:14181654	0,809512	0,809512	0
rs1169565,rs6861442	2:71196518 , 5:75827239	0,809493	0,809493	0
rs1169565,rs6927160	2:71196518 , 6:91863562	0,809442	0,809442	0
rs7912381,rs9952485	10:131511679 , 18:63955557	0,809423	0,809423	0
rs4386349,rs12340870	2:71205000 , 9:9477177	0,809417	0,809417	0
rs7418256,rs357764	1:4024244 , 2:71200218	0,80941	0,80941	0
rs1169565,rs10901422	2:71196518 , 10:125755365	0,810047	0,809382	0
rs1997785,rs4386349	1:14608153 , 2:71205000	0,809366	0,809366	0
rs4386349,rs275960	2:71205000 , 13:35698387	0,809274	0,809274	0
rs4386349,rs7099978	2:71205000 , 10:126522351	0,8096	0,809268	0
rs357764,rs2552175	2:71200218 , 15:94444946	0,809229	0,809229	0
rs1169565,rs2616950	2:71196518 , 19:55820904	0,809189	0,809189	0
rs4386349,rs6861442	2:71205000 , 5:75827239	0,80916	0,80916	0
rs17292696,rs9296115	3:59700560 , 6:34466938	0,809116	0,809115	0
rs571307,rs17068485	13:29942173 , 13:37327081	0,809116	0,809115	0
rs4386349,rs6927160	2:71205000 , 6:91863562	0,80911	0,80911	0
rs4386349,rs9590896	2:71205000 , 13:32303559	0,809106	0,809106	0
rs4386349,rs11758364	2:71205000 , 6:82994814	0,80903	0,80903	0
rs1169565,rs1875563	2:71196518 , 20:49591800	0,809011	0,809011	0
rs1169565,rs6067130	2:71196518 , 20:49594547	0,809011	0,809011	0
rs1169565,rs550751	2:71196518 , 6:80892557	0,808942	0,808942	0
rs1556100,rs9962937	9:7164039 ,18:29034981	0,808771	0,808771	0
rs1556100,rs1941877	9:7164039 , 18:29035499	0,808771	0,808771	0
rs1556100,rs9951010	9:7164039 , 18:29038619	0,808771	0,808771	0
rs1556100,rs9789116	9:7164039 , 18:29040360	0,808771	0,808771	0
rs1556100,rs10775523	9:7164039 , 18:29040832	0,808771	0,808771	0
rs1556100,rs10775524	9:7164039 , 18:29040855	0,808771	0,808771	0
rs1556100,rs10853693	9:7164039 , 18:29040943	0,808771	0,808771	0
rs1556100,rs1941884	9:7164039 , 18:29042596	0,808771	0,808771	0
rs1556100,rs4350650	9:7164039 ,18:29044090	0,808771	0,808771	0
rs1556100,rs11660991	9:7164039 , 18:29052840	0,808771	0,808771	0
rs1556100,rs1942257	9:7164039 , 18:29054406	0,808771	0,808771	0
rs1556100,rs11083316	9:7164039 , 18:29055374	0,808771	0,808771	0
rs1556100,rs1813198	9:7164039 , 18:29057490	0,808771	0,808771	0
rs1556100,rs1319317	9:7164039 , 18:29057745	0,808771	0,808771	0
rs1556100,rs11083317	9:7164039 , 18:29059823	0,808771	0,808771	0
rs1556100,rs1812431	9:7164039 , 18:29060954	0,808771	0,808771	0
rs1556100,rs1812432	9:7164039 , 18:29060987	0,808771	0,808771	0
rs1556100,rs9962535	9:7164039 , 18:29061136	0,808771	0,808771	0
rs1556100,rs1155620	9:7164039 , 18:29061416	0,808771	0,808771	0
rs1556100,rs9956300	9:7164039 , 18:29063056	0,808771	0,808771	0
rs1556100,rs1421228	9:7164039 , 18:29065486	0,808771	0,808771	0
rs1556100,rs1941899	9:7164039 , 18:29066011	0,808771	0,808771	0
rs1556100,rs1813946	9:7164039 , 18:29067370	0,808771	0,808771	0
rs1556100,rs1833432	9:7164039 , 18:29067697	0,808771	0,808771	0
rs1556100,rs9952808	9:7164039 , 18:29069009	0,808771	0,808771	0
rs1995380,rs17325560	5:76216832, 20:2614933	0,808764	0,808764	0
rs10937041,rs9882822	3:180532858 , 3:183654287	0,808758	0,808758	0
rs4386349,rs10901422	2:71205000 , 10:125755365	0,809382	0,808717	0
rs1838252,rs571307	2:80177334 , 13:29942173	0,80871	0,80871	0
rs11893218,rs571307	2:80177758 , 13:29942173	0,80871	0,80871	0
rs4386349,rs1875563	2:71205000 , 20:49591800	0,808679	0,808679	0
rs4386349,rs6067130	2:71205000 , 20:49594547	0,808679	0,808679	0
rs6781338,rs6798156	3:180060018 , 3:187878527	0,80866	0,80866	0
rs9554095,rs571307	13:27677153 , 13:29942173	0,808634	0,808634	0
rs1169565,rs756363	2:71196518 , 6:89722943	0,808619	0,808619	0
rs9962937,rs723864	18:29034981 , 19:52917105	0,808593	0,808593	0
rs1941877,rs723864	18:29035499 , 19:52917105	0,808593	0,808593	0
rs9951010,rs723864	18:29038619 , 19:52917105	0,808593	0,808593	0
rs9789116,rs723864	18:29040360 , 19:52917105	0,808593	0,808593	0
rs10775523,rs723864	18:29040832 , 19:52917105	0,808593	0,808593	0
rs10775524,rs723864	18:29040855 , 19:52917105	0,808593	0,808593	0
rs10853693,rs723864	18:29040943 , 19:52917105	0,808593	0,808593	0
rs1941884,rs723864	18:29042596 , 19:52917105	0,808593	0,808593	0
rs4350650,rs723864	18:29044090, 19:52917105	0,808593	0,808593	0
rs11660991,rs723864	18:29052840 , 19:52917105	0,808593	0,808593	0
rs1942257,rs723864	18:29054406 , 19:52917105	0,808593	0,808593	0
rs11083316,rs723864	18:29055374 , 19:52917105	0,808593	0,808593	0
rs1813198,rs723864	18:29057490 , 19:52917105	0,808593	0,808593	0
rs1319317,rs723864	18:29057745 , 19:52917105	0,808593	0,808593	0
rs11083317,rs723864	18:29059823 , 19:52917105	0,808593	0,808593	0
rs1812431,rs723864	18:29060954 , 19:52917105	0,808593	0,808593	0
rs1812432,rs723864	18:29060987 , 19:52917105	0,808593	0,808593	0
rs1169565,rs2397763	2:71196518 , 10:131338276	0,808527	0,808527	0
rs4386349,rs2397763	2:71205000 , 10:131338276	0,808527	0,808527	0
rs4386349,rs2616950	2:71205000 , 19:55820904	0,808524	0,808524	0
rs1169565,rs10809068	2:71196518 , 9:10329917	0,808521	0,808521	0
rs1169565,rs10961414	2:71196518 , 9:14196306	0,808521	0,808521	0
rs4386349,rs10961414	2:71205000 , 9:14196306	0,808521	0,808521	0
rs1169565,rs8036150	2:71196518 , 15:93252301	0,808441	0,808441	0
rs1169565,rs10816140	2:71196518 , 9:9475791	0,808394	0,808394	0
rs1169564,rs571307	2:71196478 , 13:29942173	0,808356	0,808356	0
rs9882822,rs7082179	3:183654287 , 10:130423171	0,808315	0,808315	0
rs205483,rs1169565	1:10754881 , 2:71196518	0,808641	0,808309	0
rs4386349,rs550751	2:71205000 , 6:80892557	0,808277	0,808277	0
rs2862341,rs9882822	3:176041982 , 3:183654287	0,808251	0,808251	0
rs3812637,rs7914005	10:73809088 , 10:82352264	0,808245	0,808245	0
rs11000787,rs7914005	10:73824625 , 10:82352264	0,808245	0,808245	0
rs205619,rs571307	2:74741294 , 13:29942173	0,808216	0,808216	0
rs1169565,rs438163	2:71196518 , 17:77398895	0,808204	0,808204	0
rs4386349,rs438163	2:71205000 , 17:77398895	0,808204	0,808204	0
rs1169565,rs291294	2:71196518 , 9:10113409	0,808201	0,808201	0
rs1169565,rs7073336	2:71196518 , 10:131362614	0,808191	0,808191	0
rs1169565,rs10959052	2:71196518 , 9:10332654	0,808188	0,808188	0
rs1169565,rs10959053	2:71196518 , 9:10333382	0,808188	0,808188	0
rs4386349,rs10809068	2:71205000 , 9:10329917	0,808188	0,808188	0
rs7146832,rs16975965	14:49420605 , 15:96024202	0,808162	0,808162	0
rs11000765,rs1923568	10:73752694 , 10:82915163	0,808144	0,808144	0
rs10740418,rs1923568	10:73759564 , 10:82915163	0,808144	0,808144	0
rs4386349,rs8036150	2:71205000 , 15:93252301	0,808109	0,808109	0
rs4074863,rs9962937	10:131499926 ,18:29034981	0,808106	0,808106	0
rs4074863,rs1941877	10:131499926 , 18:29035499	0,808106	0,808106	0
rs4074863,rs9951010	10:131499926 , 18:29038619	0,808106	0,808106	0
rs4074863,rs9789116	10:131499926 , 18:29040360	0,808106	0,808106	0
rs4074863,rs10775523	10:131499926 , 18:29040832	0,808106	0,808106	0
rs4074863,rs10775524	10:131499926 , 18:29040855	0,808106	0,808106	0
rs4074863,rs10853693	10:131499926 , 18:29040943	0,808106	0,808106	0
rs4074863,rs1941884	10:131499926 , 18:29042596	0,808106	0,808106	0
rs4074863,rs4350650	10:131499926 ,18:29044090	0,808106	0,808106	0
rs4074863,rs11660991	10:131499926 , 18:29052840	0,808106	0,808106	0
rs4074863,rs1942257	10:131499926 , 18:29054406	0,808106	0,808106	0
rs4074863,rs11083316	10:131499926 , 18:29055374	0,808106	0,808106	0
rs4074863,rs1813198	10:131499926 , 18:29057490	0,808106	0,808106	0
rs4074863,rs1319317	10:131499926 , 18:29057745	0,808106	0,808106	0
rs4074863,rs11083317	10:131499926 , 18:29059823	0,808106	0,808106	0
rs4074863,rs1812431	10:131499926 , 18:29060954	0,808106	0,808106	0
rs4074863,rs1812432	10:131499926 , 18:29060987	0,808106	0,808106	0
rs4074863,rs9962535	10:131499926 , 18:29061136	0,808106	0,808106	0
rs4074863,rs1155620	10:131499926 , 18:29061416	0,808106	0,808106	0
rs4074863,rs9956300	10:131499926 , 18:29063056	0,808106	0,808106	0
rs4074863,rs1421228	10:131499926 , 18:29065486	0,808106	0,808106	0
rs4074863,rs1941899	10:131499926 , 18:29066011	0,808106	0,808106	0
rs4074863,rs1813946	10:131499926 , 18:29067370	0,808106	0,808106	0
rs4074863,rs1833432	10:131499926 , 18:29067697	0,808106	0,808106	0
rs4074863,rs9952808	10:131499926 , 18:29069009	0,808106	0,808106	0
rs1169565,rs12601175	2:71196518 , 17:73440619	0,808036	0,808036	0
rs357767,rs571307	2:71197446 , 13:29942173	0,808024	0,808024	0
rs357762,rs571307	2:71201061 , 13:29942173	0,808024	0,808024	0
rs357761,rs571307	2:71202761 , 13:29942173	0,808024	0,808024	0
rs357764,rs6921678	2:71200218 , 6:91863035	0,807982	0,807982	0
rs205483,rs4386349	1:10754881 , 2:71205000	0,808309	0,807976	0
rs571307,rs275960	13:29942173 , 13:35698387	0,807966	0,807966	0
rs4386349,rs756363	2:71205000 , 6:89722943	0,807954	0,807954	0
rs1169565,rs17575938	2:71196518 , 2:76460870	0,807922	0,807922	0
rs357764,rs10901725	2:71200218 , 10:126848755	0,807884	0,807884	0
rs7146832,rs16975960	14:49420605 , 15:96023315	0,80783	0,80783	0
rs7146832,rs11631349	14:49420605 , 15:96023349	0,80783	0,80783	0
rs7146832,rs11631697	14:49420605 , 15:96023984	0,80783	0,80783	0
rs8088384,rs6103	18:61741575 , 18:63903269	0,807808	0,807808	0
rs8088856,rs6103	18:61741901 , 18:63903269	0,807808	0,807808	0
rs2762462,rs7082179	9:12699776 , 10:130423171	0,807805	0,807805	0
rs1169565,rs2183171	2:71196518 , 10:128169436	0,807764	0,807764	0
rs897623,rs1169565	1:2805011 , 2:71196518	0,807704	0,807704	0
rs1169565,rs10416457	2:71196518 , 19:57980855	0,807701	0,807701	0
rs1169565,rs13346776	2:71196518 , 19:57981761	0,807701	0,807701	0
rs1169565,rs13346861	2:71196518 , 19:57982346	0,807701	0,807701	0
rs1169565,rs10404737	2:71196518 , 19:57983297	0,807701	0,807701	0
rs1169565,rs13345073	2:71196518 , 19:57985522	0,807701	0,807701	0
rs1169565,rs11669566	2:71196518 , 19:57986205	0,807701	0,807701	0
rs1169565,rs10409176	2:71196518 , 19:57987177	0,807701	0,807701	0
rs3846665,rs17325560	5:75385675 , 20:2614933	0,808017	0,807684	0
rs1169565,rs11084419	2:71196518 , 19:55979577	0,807621	0,807621	0
rs1169565,rs2107435	2:71196518 , 15:90451401	0,807615	0,807615	0
rs1169565,rs2283444	2:71196518 , 15:90458969	0,807615	0,807615	0
rs357764,rs10416457	2:71200218 , 19:57980855	0,807555	0,807555	0
rs357764,rs13346776	2:71200218 , 19:57981761	0,807555	0,807555	0
rs357764,rs13346861	2:71200218 , 19:57982346	0,807555	0,807555	0
rs357764,rs10404737	2:71200218 , 19:57983297	0,807555	0,807555	0
rs357764,rs13345073	2:71200218 , 19:57985522	0,807555	0,807555	0
rs357764,rs11669566	2:71200218 , 19:57986205	0,807555	0,807555	0
rs357764,rs10409176	2:71200218 , 19:57987177	0,807555	0,807555	0
rs4386349,rs7073336	2:71205000 , 10:131362614	0,807526	0,807526	0
rs1169565,rs9451977	2:71196518 , 6:92335442	0,807526	0,807526	0
rs1307490,rs357764	1:10448622 , 2:71200218	0,80747	0,80747	0
rs4386349,rs2183171	2:71205000 , 10:128169436	0,807431	0,807431	0
rs1169565,rs7756634	2:71196518 , 6:90445851	0,807384	0,807384	0
rs4386349,rs7756634	2:71205000 , 6:90445851	0,807384	0,807384	0
rs4386349,rs12601175	2:71205000 , 17:73440619	0,807371	0,807371	0
rs4386349,rs10416457	2:71205000 , 19:57980855	0,807368	0,807368	0
rs4386349,rs13346776	2:71205000 , 19:57981761	0,807368	0,807368	0
rs1169565,rs1838252	2:71196518 , 2:80177334	0,807362	0,807362	0
rs1169565,rs11893218	2:71196518 , 2:80177758	0,807362	0,807362	0
rs4386349,rs17575938	2:71205000 , 2:76460870	0,807257	0,807257	0
rs17684693,rs4074863	4:176465381 , 10:131499926	0,807159	0,807159	0
rs1169565,rs17591374	2:71196518 , 6:85107559	0,807118	0,807118	0
rs6658566,rs1169565	1:17749903 , 2:71196518	0,807112	0,807112	0
rs6658566,rs4386349	1:17749903 , 2:71205000	0,807112	0,807112	0
rs357764,rs2173365	2:71200218 , 6:91929862	0,80707	0,80707	0
rs897623,rs4386349	1:2805011 , 2:71205000	0,807039	0,807039	0
rs1169565,rs2689372	2:71196518 , 20:52623956	0,807032	0,807033	0
rs4386349,rs1838252	2:71205000 , 2:80177334	0,807029	0,807029	0
rs4386349,rs11893218	2:71205000 , 2:80177758	0,807029	0,807029	0
rs1169565,rs1663183	2:71196518 , 17:79912261	0,806944	0,806944	0
rs1169565,rs16872964	2:71196518 , 5:75868467	0,806868	0,806868	0
rs709207,rs1169565	1:5988998 , 2:71196518	0,806865	0,806865	0
rs4386349,rs2689372	2:71205000 , 20:52623956	0,8067	0,8067	0
rs4074863,rs578044	10:131499926 , 18:28918696	0,80664	0,80664	0
rs4074863,rs485409	10:131499926 , 18:28918712	0,80664	0,80664	0
rs4074863,rs579885	10:131499926 , 18:28918945	0,80664	0,80664	0
rs4386349,rs1663183	2:71205000 , 17:79912261	0,806611	0,806611	0
rs3812637,rs1121670	10:73809088 , 20:1517566	0,806934	0,806602	0
rs11000787,rs1121670	10:73824625 , 20:1517566	0,806934	0,806602	0
rs698912,rs17325560	5:75385948 , 20:2614933	0,806602	0,806602	0
rs357764,rs290046	2:71200218 , 2:77302825	0,806909	0,806576	0
rs709207,rs4386349	1:5988998 , 2:71205000	0,806532	0,806532	0
rs16975960,rs944973	15:96023315 , 1:10456336	0,806482	0,806482	0
rs11631349,rs944973	15:96023349 , 1:10456336	0,806482	0,806482	0
rs11631697,rs944973	15:96023984 , 1:10456336	0,806482	0,806482	0
rs16975965,rs944973	15:96024202 , 1:10456336	0,806482	0,806482	0
rs1169565,rs7502650	2:71196518 , 17:73897614	0,806463	0,806463	0
rs1169565,rs6073718	2:71196518 , 20:45336636	0,806437	0,806437	0
rs1169565,rs2267866	2:71196518 , 20:45336722	0,806437	0,806437	0
rs1169565,rs2267868	2:71196518 , 20:45341200	0,806437	0,806437	0
rs1169565,rs6453188	2:71196518 , 5:75994339	0,806396	0,806396	0
rs1169565,rs6091490	2:71196518 , 20:52288867	0,806289	0,806289	0
rs1169565,rs4811318	2:71196518 , 20:52289471	0,806289	0,806289	0
rs1169565,rs6068124	2:71196518 , 20:52290643	0,806289	0,806289	0
rs4386349,rs6091490	2:71205000 , 20:52288867	0,806289	0,806289	0
rs4386349,rs4811318	2:71205000 , 20:52289471	0,806289	0,806289	0
rs1899153,rs7147924	14:43277062 , 14:52143802	0,806225	0,806225	0
rs4386349,rs16872964	2:71205000 , 5:75868467	0,806203	0,806203	0
rs944973,rs578044	1:10456336 , 18:28918696	0,806137	0,806137	0
rs944973,rs485409	1:10456336 , 18:28918712	0,806137	0,806137	0
rs1995380,rs723864	5:76216832, 19:52917105	0,806136	0,806136	0
rs4386349,rs6453188	2:71205000 , 5:75994339	0,806064	0,806064	0
rs13009913,rs1169565	2:69290678 , 2:71196518	0,806205	0,805845	0
rs16975965,rs12023925	15:96024202 , 1:4022971	0,805845	0,805845	0
rs4417514,rs723864	15:96030278 , 19:52917105	0,805813	0,805813	0
rs944973,rs579885	1:10456336 , 18:28918945	0,805804	0,805804	0
rs4386349,rs7502650	2:71205000 , 17:73897614	0,805798	0,805798	0
rs1169565,rs4789193	2:71196518 , 17:75408715	0,805763	0,805763	0
rs1958105,rs16975965	14:47094269 , 15:96024202	0,805747	0,805747	0
rs1169565,rs7590636	2:71196518 ,2:80218387	0,805693	0,805693	0
rs357764,rs8075297	2:71200218 , 17:74047993	0,805573	0,805573	0
rs1169565,rs9554095	2:71196518 , 13:27677153	0,805538	0,805538	0
rs16975960,rs12023925	15:96023315 , 1:4022971	0,805513	0,805513	0
rs11631349,rs12023925	15:96023349 , 1:4022971	0,805513	0,805513	0
rs11631697,rs12023925	15:96023984 , 1:4022971	0,805513	0,805513	0
rs16975965,rs7418256	15:96024202 , 1:4024244	0,805513	0,805513	0
rs252826,rs1923568	10:78674889 , 10:82915163	0,8055	0,8055	0
rs357764,rs7213663	2:71200218 , 17:74047301	0,80549	0,80549	0
rs12152304,rs9882822	3:180685325 , 3:183654287	0,80544	0,80544	0
rs1958105,rs16975960	14:47094269 , 15:96023315	0,805414	0,805414	0
rs1958105,rs11631349	14:47094269 , 15:96023349	0,805414	0,805414	0
rs1958105,rs11631697	14:47094269 , 15:96023984	0,805414	0,805414	0
rs10738778,rs9962937	9:2773573 ,18:29034981	0,805396	0,805396	0
rs10738778,rs1941877	9:2773573 , 18:29035499	0,805396	0,805396	0
rs10738778,rs9951010	9:2773573 , 18:29038619	0,805396	0,805396	0
rs10738778,rs9789116	9:2773573 , 18:29040360	0,805396	0,805396	0
rs10738778,rs10775523	9:2773573 , 18:29040832	0,805396	0,805396	0
rs10738778,rs10775524	9:2773573 , 18:29040855	0,805396	0,805396	0
rs10738778,rs10853693	9:2773573 , 18:29040943	0,805396	0,805396	0
rs10738778,rs1941884	9:2773573 , 18:29042596	0,805396	0,805396	0
rs10738778,rs4350650	9:2773573 ,18:29044090	0,805396	0,805396	0
rs10738778,rs11660991	9:2773573 , 18:29052840	0,805396	0,805396	0
rs10738778,rs1942257	9:2773573 , 18:29054406	0,805396	0,805396	0
rs10738778,rs11083316	9:2773573 , 18:29055374	0,805396	0,805396	0
rs10738778,rs1813198	9:2773573 , 18:29057490	0,805396	0,805396	0
rs10738778,rs1319317	9:2773573 , 18:29057745	0,805396	0,805396	0
rs10738778,rs11083317	9:2773573 , 18:29059823	0,805396	0,805396	0
rs10738778,rs1812431	9:2773573 , 18:29060954	0,805396	0,805396	0
rs10738778,rs1812432	9:2773573 , 18:29060987	0,805396	0,805396	0
rs10738778,rs9962535	9:2773573 , 18:29061136	0,805396	0,805396	0
rs10738778,rs1155620	9:2773573 , 18:29061416	0,805396	0,805396	0
rs10738778,rs9956300	9:2773573 , 18:29063056	0,805396	0,805396	0
rs10738778,rs1421228	9:2773573 , 18:29065486	0,805396	0,805396	0
rs10738778,rs1941899	9:2773573 , 18:29066011	0,805396	0,805396	0
rs10738778,rs1813946	9:2773573 , 18:29067370	0,805396	0,805396	0
rs10738778,rs1833432	9:2773573 , 18:29067697	0,805396	0,805396	0
rs10738778,rs9952808	9:2773573 , 18:29069009	0,805396	0,805396	0
rs5067,rs1169565	1:11845924 , 2:71196518	0,805386	0,805386	0
rs1169565,rs17007906	2:71196518 , 2:72167545	0,805377	0,805377	0
rs1169565,rs11748603	2:71196518 , 5:78874705	0,805377	0,805377	0
rs1169565,rs17007906	2:71196518 , 2:72167545	0,805377	0,805377	0
rs1169565,rs275959	2:71196518 , 13:35698254	0,805373	0,805373	0
rs4386349,rs7590636	2:71205000 ,2:80218387	0,805361	0,805361	0
rs1169565,rs7604671	2:71196518 , 2:80218620	0,805329	0,805329	0
rs9962937,rs4809810	18:29034981 , 20:50705018	0,80519	0,80519	0
rs1941877,rs4809810	18:29035499 , 20:50705018	0,80519	0,80519	0
rs9951010,rs4809810	18:29038619 , 20:50705018	0,80519	0,80519	0
rs9789116,rs4809810	18:29040360 , 20:50705018	0,80519	0,80519	0
rs10775523,rs4809810	18:29040832 , 20:50705018	0,80519	0,80519	0
rs10775524,rs4809810	18:29040855 , 20:50705018	0,80519	0,80519	0
rs10853693,rs4809810	18:29040943 , 20:50705018	0,80519	0,80519	0
rs1941884,rs4809810	18:29042596 , 20:50705018	0,80519	0,80519	0
rs4350650,rs4809810	18:29044090, 20:50705018	0,80519	0,80519	0
rs11660991,rs4809810	18:29052840 , 20:50705018	0,80519	0,80519	0
rs1942257,rs4809810	18:29054406 , 20:50705018	0,80519	0,80519	0
rs11083316,rs4809810	18:29055374 , 20:50705018	0,80519	0,80519	0
rs1813198,rs4809810	18:29057490 , 20:50705018	0,80519	0,80519	0
rs1319317,rs4809810	18:29057745 , 20:50705018	0,80519	0,80519	0
rs11083317,rs4809810	18:29059823 , 20:50705018	0,80519	0,80519	0
rs1812431,rs4809810	18:29060954 , 20:50705018	0,80519	0,80519	0
rs1812432,rs4809810	18:29060987 , 20:50705018	0,80519	0,80519	0
rs9962535,rs4809810	18:29061136 , 20:50705018	0,80519	0,80519	0
rs1155620,rs4809810	18:29061416 , 20:50705018	0,80519	0,80519	0
rs9956300,rs4809810	18:29063056 , 20:50705018	0,80519	0,80519	0
rs1421228,rs4809810	18:29065486 , 20:50705018	0,80519	0,80519	0
rs1941899,rs4809810	18:29066011 , 20:50705018	0,80519	0,80519	0
rs1813946,rs4809810	18:29067370 , 20:50705018	0,80519	0,80519	0
rs1833432,rs4809810	18:29067697 , 20:50705018	0,80519	0,80519	0
rs9952808,rs4809810	18:29069009 , 20:50705018	0,80519	0,80519	0
rs16975960,rs7418256	15:96023315 , 1:4024244	0,80518	0,80518	0
rs11631349,rs7418256	15:96023349 , 1:4024244	0,80518	0,80518	0
rs11631697,rs7418256	15:96023984 , 1:4024244	0,80518	0,80518	0
rs4386349,rs4789193	2:71205000 , 17:75408715	0,805098	0,805098	0
rs1169565,rs12952655	2:71196518 , 17:82463263	0,805085	0,805085	0
rs944973,rs495401	1:10456336 , 18:28919448	0,805057	0,805057	0
rs4386349,rs7604671	2:71205000 , 2:80218620	0,804997	0,804997	0
rs578044,rs2823569	18:28918696 , 21:16033962	0,804971	0,804971	0
rs485409,rs2823569	18:28918712 , 21:16033962	0,804971	0,804971	0
rs9962937,rs868846	18:29034981 , 20:50707844	0,804857	0,804857	0
rs1941877,rs868846	18:29035499 , 20:50707844	0,804857	0,804857	0
rs9951010,rs868846	18:29038619 , 20:50707844	0,804857	0,804857	0
rs9789116,rs868846	18:29040360 , 20:50707844	0,804857	0,804857	0
rs10775523,rs868846	18:29040832 , 20:50707844	0,804857	0,804857	0
rs10775524,rs868846	18:29040855 , 20:50707844	0,804857	0,804857	0
rs10853693,rs868846	18:29040943 , 20:50707844	0,804857	0,804857	0
rs1941884,rs868846	18:29042596 , 20:50707844	0,804857	0,804857	0
rs4350650,rs868846	18:29044090, 20:50707844	0,804857	0,804857	0
rs11660991,rs868846	18:29052840 , 20:50707844	0,804857	0,804857	0
rs1942257,rs868846	18:29054406 , 20:50707844	0,804857	0,804857	0
rs11083316,rs868846	18:29055374 , 20:50707844	0,804857	0,804857	0
rs1813198,rs868846	18:29057490 , 20:50707844	0,804857	0,804857	0
rs1319317,rs868846	18:29057745 , 20:50707844	0,804857	0,804857	0
rs11083317,rs868846	18:29059823 , 20:50707844	0,804857	0,804857	0
rs1812431,rs868846	18:29060954 , 20:50707844	0,804857	0,804857	0
rs1812432,rs868846	18:29060987 , 20:50707844	0,804857	0,804857	0
rs9962535,rs868846	18:29061136 , 20:50707844	0,804857	0,804857	0
rs1155620,rs868846	18:29061416 , 20:50707844	0,804857	0,804857	0
rs9956300,rs868846	18:29063056 , 20:50707844	0,804857	0,804857	0
rs1421228,rs868846	18:29065486 , 20:50707844	0,804857	0,804857	0
rs1941899,rs868846	18:29066011 , 20:50707844	0,804857	0,804857	0
rs1813946,rs868846	18:29067370 , 20:50707844	0,804857	0,804857	0
rs1833432,rs868846	18:29067697 , 20:50707844	0,804857	0,804857	0
rs9952808,rs868846	18:29069009 , 20:50707844	0,804857	0,804857	0
rs4386349,rs12952655	2:71205000 , 17:82463263	0,804753	0,804753	0
rs10163624,rs6103	18:61741314 , 18:63903269	0,804734	0,804734	0
rs1402220,rs9882822	3:180379643 , 3:183654287	0,804689	0,804689	0
rs579885,rs2823569	18:28918945 , 21:16033962	0,804639	0,804639	0
rs8033463,rs944973	15:96063140 , 1:10456336	0,804554	0,804554	0
rs13009913,rs4386349	2:69290678 , 2:71205000	0,804875	0,804515	0
rs9962937,rs9605422	18:29034981 , 22:17880174	0,804417	0,804417	0
rs1941877,rs9605422	18:29035499 , 22:17880174	0,804417	0,804417	0
rs9951010,rs9605422	18:29038619 , 22:17880174	0,804417	0,804417	0
rs9789116,rs9605422	18:29040360 , 22:17880174	0,804417	0,804417	0
rs10775523,rs9605422	18:29040832 , 22:17880174	0,804417	0,804417	0
rs10775524,rs9605422	18:29040855 , 22:17880174	0,804417	0,804417	0
rs10853693,rs9605422	18:29040943 , 22:17880174	0,804417	0,804417	0
rs1941884,rs9605422	18:29042596 , 22:17880174	0,804417	0,804417	0
rs4350650,rs9605422	18:29044090, 22:17880174	0,804417	0,804417	0
rs11660991,rs9605422	18:29052840 , 22:17880174	0,804417	0,804417	0
rs1942257,rs9605422	18:29054406 , 22:17880174	0,804417	0,804417	0
rs11083316,rs9605422	18:29055374 , 22:17880174	0,804417	0,804417	0
rs1813198,rs9605422	18:29057490 , 22:17880174	0,804417	0,804417	0
rs1319317,rs9605422	18:29057745 , 22:17880174	0,804417	0,804417	0
rs11083317,rs9605422	18:29059823 , 22:17880174	0,804417	0,804417	0
rs1812431,rs9605422	18:29060954 , 22:17880174	0,804417	0,804417	0
rs1812432,rs9605422	18:29060987 , 22:17880174	0,804417	0,804417	0
rs9962535,rs9605422	18:29061136 , 22:17880174	0,804417	0,804417	0
rs1155620,rs9605422	18:29061416 , 22:17880174	0,804417	0,804417	0
rs9956300,rs9605422	18:29063056 , 22:17880174	0,804417	0,804417	0
rs1421228,rs9605422	18:29065486 , 22:17880174	0,804417	0,804417	0
rs1941899,rs9605422	18:29066011 , 22:17880174	0,804417	0,804417	0
rs1813946,rs9605422	18:29067370 , 22:17880174	0,804417	0,804417	0
rs1833432,rs9605422	18:29067697 , 22:17880174	0,804417	0,804417	0
rs9952808,rs9605422	18:29069009 , 22:17880174	0,804417	0,804417	0
rs3812637,rs252826	10:73809088 , 10:78674889	0,804512	0,804179	0
rs11000787,rs252826	10:73824625 , 10:78674889	0,804512	0,804179	0
rs17684693,rs10901725	4:176465381 , 10:126848755	0,80416	0,80416	0
rs2762462,rs10901725	9:12699776 , 10:126848755	0,804148	0,804148	0
rs4347299,rs9952485	10:131499331 , 18:63955557	0,804103	0,804103	0
rs4335464,rs9952485	10:131499450 , 18:63955557	0,804103	0,804103	0
rs12049746,rs9952485	10:131510854 , 18:63955557	0,804103	0,804103	0
rs4996762,rs9952485	10:131517048 , 18:63955557	0,804103	0,804103	0
rs16975960,rs6540931	15:96023315 , 1:10452452	0,804072	0,804072	0
rs11631349,rs6540931	15:96023349 , 1:10452452	0,804072	0,804072	0
rs11631697,rs6540931	15:96023984 , 1:10452452	0,804072	0,804072	0
rs16975965,rs6540931	15:96024202 , 1:10452452	0,804072	0,804072	0
rs7923495,rs1923568	10:81416012 , 10:82915163	0,803898	0,803898	0
rs16975960,rs1308520	15:96023315 , 1:10450625	0,80374	0,80374	0
rs16975960,rs666103	15:96023315 , 1:10451532	0,80374	0,80374	0
rs16975960,rs1307497	15:96023315 , 1:10451999	0,80374	0,80374	0
rs11631349,rs1308520	15:96023349 , 1:10450625	0,80374	0,80374	0
rs11631349,rs666103	15:96023349 , 1:10451532	0,80374	0,80374	0
rs11631349,rs1307497	15:96023349 , 1:10451999	0,80374	0,80374	0
rs11631697,rs1308520	15:96023984 , 1:10450625	0,80374	0,80374	0
rs11631697,rs666103	15:96023984 , 1:10451532	0,80374	0,80374	0
rs11631697,rs1307497	15:96023984 , 1:10451999	0,80374	0,80374	0
rs16975965,rs1308520	15:96024202 , 1:10450625	0,80374	0,80374	0
rs16975965,rs666103	15:96024202 , 1:10451532	0,80374	0,80374	0
rs16975965,rs1307497	15:96024202 , 1:10451999	0,80374	0,80374	0
rs1033846,rs7147924	1:17747010 , 14:52143802	0,803568	0,803569	0
rs4074863,rs16975960	10:131499926 , 15:96023315	0,803499	0,803499	0
rs4074863,rs11631349	10:131499926 , 15:96023349	0,803499	0,803499	0
rs4074863,rs11631697	10:131499926 , 15:96023984	0,803499	0,803499	0
rs4074863,rs16975965	10:131499926 , 15:96024202	0,803499	0,803499	0
rs9882822,rs10901725	3:183654287 , 10:126848755	0,80341	0,80341	0
rs3846665,rs723864	5:75385675 , 19:52917105	0,803644	0,803312	0
rs9882822,rs7912381	3:183654287 , 10:131511679	0,803255	0,803255	0
rs4505230,rs16975965	14:52171954 , 15:96024202	0,803249	0,803249	0
rs1995380,rs4074863	5:76216832, 10:131499926	0,803239	0,803239	0
rs4263354,rs7912381	4:169350241 , 10:131511679	0,803233	0,803233	0
rs16975960,rs10416457	15:96023315 , 19:57980855	0,803078	0,803078	0
rs16975960,rs13346776	15:96023315 , 19:57981761	0,803078	0,803078	0
rs16975960,rs13346861	15:96023315 , 19:57982346	0,803078	0,803078	0
rs16975960,rs10404737	15:96023315 , 19:57983297	0,803078	0,803078	0
rs16975960,rs13345073	15:96023315 , 19:57985522	0,803078	0,803078	0
rs16975960,rs11669566	15:96023315 , 19:57986205	0,803078	0,803078	0
rs16975960,rs10409176	15:96023315 , 19:57987177	0,803078	0,803078	0
rs11631349,rs10416457	15:96023349 , 19:57980855	0,803078	0,803078	0
rs11631349,rs13346776	15:96023349 , 19:57981761	0,803078	0,803078	0
rs11631349,rs13346861	15:96023349 , 19:57982346	0,803078	0,803078	0
rs11631349,rs10404737	15:96023349 , 19:57983297	0,803078	0,803078	0
rs11631349,rs13345073	15:96023349 , 19:57985522	0,803078	0,803078	0
rs11631349,rs11669566	15:96023349 , 19:57986205	0,803078	0,803078	0
rs11631349,rs10409176	15:96023349 , 19:57987177	0,803078	0,803078	0
rs11631697,rs10416457	15:96023984 , 19:57980855	0,803078	0,803078	0
rs11631697,rs13346776	15:96023984 , 19:57981761	0,803078	0,803078	0
rs11631697,rs13346861	15:96023984 , 19:57982346	0,803078	0,803078	0
rs11631697,rs10404737	15:96023984 , 19:57983297	0,803078	0,803078	0
rs11631697,rs13345073	15:96023984 , 19:57985522	0,803078	0,803078	0
rs11631697,rs11669566	15:96023984 , 19:57986205	0,803078	0,803078	0
rs11631697,rs10409176	15:96023984 , 19:57987177	0,803078	0,803078	0
rs16975965,rs10416457	15:96024202 , 19:57980855	0,803078	0,803078	0
rs16975965,rs13346776	15:96024202 , 19:57981761	0,803078	0,803078	0
rs16975965,rs13346861	15:96024202 , 19:57982346	0,803078	0,803078	0
rs16975965,rs10404737	15:96024202 , 19:57983297	0,803078	0,803078	0
rs16975965,rs13345073	15:96024202 , 19:57985522	0,803078	0,803078	0
rs16975965,rs11669566	15:96024202 , 19:57986205	0,803078	0,803078	0
rs16975965,rs10409176	15:96024202 , 19:57987177	0,803078	0,803078	0
rs6540931,rs578044	1:10452452 , 18:28918696	0,803062	0,803062	0
rs6540931,rs485409	1:10452452 , 18:28918712	0,803062	0,803062	0
rs10901725,rs16975965	10:126848755 , 15:96024202	0,802992	0,802992	0
rs4074863,rs7147924	10:131499926 , 14:52143802	0,802986	0,802986	0
rs8004859,rs16975965	14:52158676 , 15:96024202	0,802916	0,802916	0
rs10129786,rs16975965	14:52163978 , 15:96024202	0,802916	0,802916	0
rs6420877,rs16975965	14:52169144 , 15:96024202	0,802916	0,802916	0
rs7400766,rs16975965	14:52170415 , 15:96024202	0,802916	0,802916	0
rs4505230,rs16975960	14:52171954 , 15:96023315	0,802916	0,802916	0
rs4505230,rs11631349	14:52171954 , 15:96023349	0,802916	0,802916	0
rs4505230,rs11631697	14:52171954 , 15:96023984	0,802916	0,802916	0
rs1923568,rs1121670	10:82915163 , 20:1517566	0,802856	0,802856	0
rs944973,rs1958105	1:10456336 , 14:47094269	0,802828	0,802828	0
rs1308520,rs578044	1:10450625 , 18:28918696	0,80273	0,80273	0
rs1308520,rs485409	1:10450625 , 18:28918712	0,80273	0,80273	0
rs666103,rs578044	1:10451532 , 18:28918696	0,80273	0,80273	0
rs666103,rs485409	1:10451532 , 18:28918712	0,80273	0,80273	0
rs1307497,rs578044	1:10451999 , 18:28918696	0,80273	0,80273	0
rs1307497,rs485409	1:10451999 , 18:28918712	0,80273	0,80273	0
rs6540931,rs579885	1:10452452 , 18:28918945	0,80273	0,80273	0
rs9962937,rs2823569	18:29034981 , 21:16033962	0,802708	0,802708	0
rs1941877,rs2823569	18:29035499 , 21:16033962	0,802708	0,802708	0
rs9951010,rs2823569	18:29038619 , 21:16033962	0,802708	0,802708	0
rs9789116,rs2823569	18:29040360 , 21:16033962	0,802708	0,802708	0
rs10775523,rs2823569	18:29040832 , 21:16033962	0,802708	0,802708	0
rs10775524,rs2823569	18:29040855 , 21:16033962	0,802708	0,802708	0
rs10853693,rs2823569	18:29040943 , 21:16033962	0,802708	0,802708	0
rs1941884,rs2823569	18:29042596 , 21:16033962	0,802708	0,802708	0
rs4350650,rs2823569	18:29044090, 21:16033962	0,802708	0,802708	0
rs11660991,rs2823569	18:29052840 , 21:16033962	0,802708	0,802708	0
rs1942257,rs2823569	18:29054406 , 21:16033962	0,802708	0,802708	0
rs11083316,rs2823569	18:29055374 , 21:16033962	0,802708	0,802708	0
rs1813198,rs2823569	18:29057490 , 21:16033962	0,802708	0,802708	0
rs1319317,rs2823569	18:29057745 , 21:16033962	0,802708	0,802708	0
rs11083317,rs2823569	18:29059823 , 21:16033962	0,802708	0,802708	0
rs1812431,rs2823569	18:29060954 , 21:16033962	0,802708	0,802708	0
rs1812432,rs2823569	18:29060987 , 21:16033962	0,802708	0,802708	0
rs9962535,rs2823569	18:29061136 , 21:16033962	0,802708	0,802708	0
rs1155620,rs2823569	18:29061416 , 21:16033962	0,802708	0,802708	0
rs9956300,rs2823569	18:29063056 , 21:16033962	0,802708	0,802708	0
rs1421228,rs2823569	18:29065486 , 21:16033962	0,802708	0,802708	0
rs1941899,rs2823569	18:29066011 , 21:16033962	0,802708	0,802708	0
rs1813946,rs2823569	18:29067370 , 21:16033962	0,802708	0,802708	0
rs1833432,rs2823569	18:29067697 , 21:16033962	0,802708	0,802708	0
rs9952808,rs2823569	18:29069009 , 21:16033962	0,802708	0,802708	0
rs579885,rs9605422	18:28918945 , 22:17880174	0,802701	0,802701	0
rs10901725,rs16975960	10:126848755 , 15:96023315	0,80266	0,80266	0
rs10901725,rs11631349	10:126848755 , 15:96023349	0,80266	0,80266	0
rs10901725,rs11631697	10:126848755 , 15:96023984	0,80266	0,80266	0
rs1899153,rs16975965	14:43277062 , 15:96024202	0,802657	0,802657	0
rs12023925,rs7147924	1:4022971 , 14:52143802	0,802603	0,802603	0
rs4746148,rs723864	10:73774730 , 19:52917105	0,802584	0,802584	0
rs2271271,rs723864	10:73799109 , 19:52917105	0,802584	0,802584	0
rs8004859,rs16975960	14:52158676 , 15:96023315	0,802584	0,802584	0
rs8004859,rs11631349	14:52158676 , 15:96023349	0,802584	0,802584	0
rs8004859,rs11631697	14:52158676 , 15:96023984	0,802584	0,802584	0
rs10129786,rs16975960	14:52163978 , 15:96023315	0,802584	0,802584	0
rs10129786,rs11631349	14:52163978 , 15:96023349	0,802584	0,802584	0
rs10129786,rs11631697	14:52163978 , 15:96023984	0,802584	0,802584	0
rs6420877,rs16975960	14:52169144 , 15:96023315	0,802584	0,802584	0
rs6420877,rs11631349	14:52169144 , 15:96023349	0,802584	0,802584	0
rs6420877,rs11631697	14:52169144 , 15:96023984	0,802584	0,802584	0
rs7400766,rs16975960	14:52170415 , 15:96023315	0,802584	0,802584	0
rs7400766,rs11631349	14:52170415 , 15:96023349	0,802584	0,802584	0
rs7400766,rs11631697	14:52170415 , 15:96023984	0,802584	0,802584	0
rs698912,rs723864	5:75385948 , 19:52917105	0,802894	0,802562	0
rs16872964,rs17564993	5:75868467 , 5:75920145	0,802847	0,802515	0
rs4618291,rs17684693	4:174730414 , 4:176465381	0,802508	0,802508	0
rs10733894,rs1923568	10:73738909 , 10:82915163	0,802492	0,802492	0
rs7923495,rs723864	10:81416012 , 19:52917105	0,802473	0,802473	0
rs2762462,rs7912381	9:12699776 , 10:131511679	0,802413	0,802413	0
rs1308520,rs579885	1:10450625 , 18:28918945	0,802397	0,802397	0
rs666103,rs579885	1:10451532 , 18:28918945	0,802397	0,802397	0
rs1307497,rs579885	1:10451999 , 18:28918945	0,802397	0,802397	0
rs1899153,rs16975960	14:43277062 , 15:96023315	0,802324	0,802324	0
rs1899153,rs11631349	14:43277062 , 15:96023349	0,802324	0,802324	0
rs1899153,rs11631697	14:43277062 , 15:96023984	0,802324	0,802324	0
rs7082179,rs7147924	10:130423171 , 14:52143802	0,802321	0,802321	0
rs7418256,rs7147924	1:4024244 , 14:52143802	0,802271	0,802271	0
rs4074863,rs1506226	10:131499926 , 18:64732179	0,802245	0,802245	0
rs4074863,rs937799	10:131499926 , 18:64732732	0,802245	0,802245	0
rs1958105,rs7147924	14:47094269 , 14:52143802	0,802239	0,802239	0
rs1402220,rs6798156	3:180379643 , 3:187878527	0,80203	0,80203	0
rs2552175,rs16975960	15:94444946, 15:96023315	0,802346	0,802014	0
rs2552175,rs11631349	15:94444946, 15:96023349	0,802346	0,802014	0
rs2552175,rs11631697	15:94444946, 15:96023984	0,802346	0,802014	0
rs2552175,rs16975965	15:94444946, 15:96024202	0,802346	0,802014	0
rs6540931,rs495401	1:10452452 , 18:28919448	0,801983	0,801983	0
rs1033846,rs9962937	1:17747010 ,18:29034981	0,801789	0,801789	0
rs1033846,rs1941877	1:17747010 , 18:29035499	0,801789	0,801789	0
rs1033846,rs9951010	1:17747010 , 18:29038619	0,801789	0,801789	0
rs1033846,rs9789116	1:17747010 , 18:29040360	0,801789	0,801789	0
rs1033846,rs10775523	1:17747010 , 18:29040832	0,801789	0,801789	0
rs1033846,rs10775524	1:17747010 , 18:29040855	0,801789	0,801789	0
rs1033846,rs10853693	1:17747010 , 18:29040943	0,801789	0,801789	0
rs1033846,rs1941884	1:17747010 , 18:29042596	0,801789	0,801789	0
rs1033846,rs4350650	1:17747010 ,18:29044090	0,801789	0,801789	0
rs1033846,rs11660991	1:17747010 , 18:29052840	0,801789	0,801789	0
rs1033846,rs1942257	1:17747010 , 18:29054406	0,801789	0,801789	0
rs1033846,rs11083316	1:17747010 , 18:29055374	0,801789	0,801789	0
rs1033846,rs1813198	1:17747010 , 18:29057490	0,801789	0,801789	0
rs1033846,rs1319317	1:17747010 , 18:29057745	0,801789	0,801789	0
rs1033846,rs11083317	1:17747010 , 18:29059823	0,801789	0,801789	0
rs1033846,rs1812431	1:17747010 , 18:29060954	0,801789	0,801789	0
rs1033846,rs1812432	1:17747010 , 18:29060987	0,801789	0,801789	0
rs1033846,rs9962535	1:17747010 , 18:29061136	0,801789	0,801789	0
rs1033846,rs1155620	1:17747010 , 18:29061416	0,801789	0,801789	0
rs1033846,rs9956300	1:17747010 , 18:29063056	0,801789	0,801789	0
rs1033846,rs1421228	1:17747010 , 18:29065486	0,801789	0,801789	0
rs1033846,rs1941899	1:17747010 , 18:29066011	0,801789	0,801789	0
rs1033846,rs1813946	1:17747010 , 18:29067370	0,801789	0,801789	0
rs1033846,rs1833432	1:17747010 , 18:29067697	0,801789	0,801789	0
rs1033846,rs9952808	1:17747010 , 18:29069009	0,801789	0,801789	0
rs2397763,rs9952485	10:131338276 , 18:63955557	0,801776	0,801776	0
rs4074863,rs17325560	10:131499926 , 20:2614933	0,801707	0,801707	0
rs1950739,rs16975965	14:52172683 , 15:96024202	0,801666	0,801666	0
rs1870306,rs17684693	4:169002521 , 4:176465381	0,801656	0,801656	0
rs1308520,rs495401	1:10450625 , 18:28919448	0,80165	0,80165	0
rs666103,rs495401	1:10451532 , 18:28919448	0,80165	0,80165	0
rs1307497,rs495401	1:10451999 , 18:28919448	0,80165	0,80165	0
rs495401,rs2823569	18:28919448 , 21:16033962	0,801564	0,801564	0
rs4746148,rs17325560	10:73774730 , 20:2614933	0,801887	0,801555	0
rs2271271,rs17325560	10:73799109 , 20:2614933	0,801887	0,801555	0
rs4074863,rs8087989	10:131499926 , 18:61741650	0,801552	0,801552	0
rs7923495,rs17325560	10:81416012 , 20:2614933	0,801526	0,801526	0
rs8033463,rs1307497	15:96063140 , 1:10451999	0,801479	0,801479	0
rs8033463,rs6540931	15:96063140 , 1:10452452	0,801479	0,801479	0
rs10901725,rs7147924	10:126848755 , 14:52143802	0,801317	0,801317	0
rs16975960,rs4801536	15:96023315 , 19:57989100	0,801251	0,801251	0
rs11631349,rs4801536	15:96023349 , 19:57989100	0,801251	0,801251	0
rs11631697,rs4801536	15:96023984 , 19:57989100	0,801251	0,801251	0
rs16975965,rs4801536	15:96024202 , 19:57989100	0,801251	0,801251	0
rs8087989,rs1506226	18:61741650 , 18:64732179	0,801213	0,801213	0
rs8087989,rs937799	18:61741650 , 18:64732732	0,801213	0,801213	0
rs7082179,rs4417514	10:130423171 , 15:96030278	0,801165	0,801165	0
rs7082179,rs8033463	10:130423171 , 15:96063140	0,801064	0,801064	0
rs10163878,rs9952485	18:61743256 , 18:63955557	0,801017	0,801017	0
rs6540991,rs578044	1:9658029 , 18:28918696	0,800881	0,800881	0
rs6540991,rs485409	1:9658029 , 18:28918712	0,800881	0,800881	0
rs6540991,rs579885	1:9658029 , 18:28918945	0,800881	0,800881	0
rs8033463,rs1308520	15:96063140 , 1:10450625	0,800814	0,800814	0
rs8033463,rs666103	15:96063140 , 1:10451532	0,800814	0,800814	0
rs4417514,rs17325560	15:96030278 , 20:2614933	0,801624	0,800627	0
rs4263354,rs7082179	4:169350241 , 10:130423171	0,80057	0,80057	0
rs1923568,rs10416457	10:82915163 , 19:57980855	0,800494	0,800494	0
rs1923568,rs13346776	10:82915163 , 19:57981761	0,800494	0,800494	0
rs1923568,rs13346861	10:82915163 , 19:57982346	0,800494	0,800494	0
rs1923568,rs10404737	10:82915163 , 19:57983297	0,800494	0,800494	0
rs1923568,rs13345073	10:82915163 , 19:57985522	0,800494	0,800494	0
rs1923568,rs11669566	10:82915163 , 19:57986205	0,800494	0,800494	0
rs1923568,rs10409176	10:82915163 , 19:57987177	0,800494	0,800494	0
rs12220303,rs9952485	10:131527270, 18:63955557	0,800364	0,800364	0
rs17325560,rs2157727	20:2614933 , 22:19577872	0,800301	0,800301	0
rs10937041,rs6798156	3:180532858 , 3:187878527	0,800193	0,800193	0
rs4263354,rs10901725	4:169350241 , 10:126848755	0,800149	0,800149	0
rs16975960,rs1307490	15:96023315 , 1:10448622	0,800001	0,800001	0
rs11631349,rs1307490	15:96023349 , 1:10448622	0,800001	0,800001	0
rs11631697,rs1307490	15:96023984 , 1:10448622	0,800001	0,800001	0
rs16975965,rs1307490	15:96024202 , 1:10448622	0,800001	0,800001	0
rs1307490,rs578044	1:10448622 , 18:28918696	0,799988	0,799988	0
rs1307490,rs485409	1:10448622 , 18:28918712	0,799988	0,799988	0
rs3812637,rs1046648	10:73809088 , 19:52612807	0,799912	0,799912	0
rs11000787,rs1046648	10:73824625 , 19:52612807	0,799912	0,799912	0
rs7019072,rs4074863	9:16325028 , 10:131499926	0,799899	0,799899	0
rs12049468,rs7147924	1:8226633 , 14:52143802	0,799817	0,799817	0
rs3812637,rs7248435	10:73809088 , 19:52613764	0,799814	0,799814	0
rs3812637,rs1012531	10:73809088 , 19:52615025	0,799814	0,799814	0
rs3812637,rs1012532	10:73809088 , 19:52615301	0,799814	0,799814	0
rs11000787,rs7248435	10:73824625 , 19:52613764	0,799814	0,799814	0
rs11000787,rs1012531	10:73824625 , 19:52615025	0,799814	0,799814	0
rs11000787,rs1012532	10:73824625 , 19:52615301	0,799814	0,799814	0
rs12219278,rs9952485	10:131527207 , 18:63955557	0,799699	0,799699	0
rs1995380,rs7082179	5:76216832, 10:130423171	0,799579	0,799579	0
rs10738778,rs4074863	9:2773573 , 10:131499926	0,799528	0,799528	0
rs17684693,rs7912381	4:176465381 , 10:131511679	0,799516	0,799516	0
rs9952485,rs10871580	18:63955557 , 18:64826750	0,799465	0,799465	0
rs10459432,rs16975965	14:43146544 , 15:96024202	0,805331	0,799446	0
rs3812637,rs324091	10:73809088 , 19:52401814	0,799437	0,799437	0
rs11000787,rs324091	10:73824625 , 19:52401814	0,799437	0,799437	0
rs2388883,rs16975960	15:94777905 , 15:96023315	0,799436	0,799436	0
rs2388883,rs11631349	15:94777905 , 15:96023349	0,799436	0,799436	0
rs2388883,rs11631697	15:94777905 , 15:96023984	0,799436	0,799436	0
rs2388883,rs16975965	15:94777905 , 15:96024202	0,799436	0,799436	0
rs4263354,rs4347299	4:169350241 , 10:131499331	0,799244	0,799244	0
rs4263354,rs4335464	4:169350241 , 10:131499450	0,799244	0,799244	0
rs4263354,rs12049746	4:169350241 , 10:131510854	0,799244	0,799244	0
rs4263354,rs4996762	4:169350241 , 10:131517048	0,799244	0,799244	0
rs1942562,rs9952485	18:58058626 , 18:63955557	0,799117	0,799117	0
rs10459432,rs16975960	14:43146544 , 15:96023315	0,804998	0,799114	0
rs10459432,rs11631349	14:43146544 , 15:96023349	0,804998	0,799114	0
rs10459432,rs11631697	14:43146544 , 15:96023984	0,804998	0,799114	0
rs6540931,rs1958105	1:10452452 , 14:47094269	0,799089	0,799089	0
rs12023925,rs7146832	1:4022971 , 14:49420605	0,799035	0,799035	0
rs1307497,rs1958105	1:10451999 , 14:47094269	0,798756	0,798756	0
rs7418256,rs7146832	1:4024244 , 14:49420605	0,798702	0,798702	0
rs71815,rs944973	17:76273988 , 1:10456336	0,798671	0,798671	0
rs7082179,rs8087989	10:130423171 , 18:61741650	0,798636	0,798636	0
rs6921678,rs2173365	6:91863035 , 6:91929862	0,79861	0,79861	0
rs9882822,rs4347299	3:183654287 , 10:131499331	0,798601	0,798601	0
rs9882822,rs4335464	3:183654287 , 10:131499450	0,798601	0,798601	0
rs9882822,rs12049746	3:183654287 , 10:131510854	0,798601	0,798601	0
rs9882822,rs4996762	3:183654287 , 10:131517048	0,798601	0,798601	0
rs3846665,rs1995380	5:75385675 , 5:76216832	0,798582	0,798582	0
rs944973,rs1899153	1:10456336 , 14:43277062	0,79849	0,79849	0
rs1308520,rs1958105	1:10450625 , 14:47094269	0,798424	0,798424	0
rs666103,rs1958105	1:10451532 , 14:47094269	0,798424	0,798424	0
rs1441881,rs9882822	3:178513694 , 3:183654287	0,798683	0,79835	0
rs4074863,rs8033463	10:131499926 , 15:96063140	0,798325	0,798325	0
rs10459432,rs1958105	14:43146544 , 14:47094269	0,798167	0,798167	0
rs16975960,rs12049468	15:96023315 , 1:8226633	0,798167	0,798167	0
rs11631349,rs12049468	15:96023349 , 1:8226633	0,798167	0,798167	0
rs11631697,rs12049468	15:96023984 , 1:8226633	0,798167	0,798167	0
rs16975965,rs12049468	15:96024202 , 1:8226633	0,798167	0,798167	0
rs10459432,rs1958105	14:43146544 , 14:47094269	0,798167	0,798167	0
rs7711235,rs17325560	5:75244572 , 20:2614933	0,798791	0,798126	0
rs698912,rs1995380	5:75385948 , 5:76216832	0,797999	0,797999	0
rs7082179,rs6103	10:130423171 , 18:63903269	0,797917	0,797917	0
rs17684693,rs7082179	4:176465381 , 10:130423171	0,797844	0,797844	0
rs8088856,rs1506226	18:61741901 , 18:64732179	0,797831	0,797831	0
rs8088856,rs937799	18:61741901 , 18:64732732	0,797831	0,797831	0
rs7019072,rs7082179	9:16325028 , 10:130423171	0,797816	0,797816	0
rs2762462,rs4347299	9:12699776 , 10:131499331	0,797758	0,797758	0
rs2762462,rs4335464	9:12699776 , 10:131499450	0,797758	0,797758	0
rs2762462,rs12049746	9:12699776 , 10:131510854	0,797758	0,797758	0
rs2762462,rs4996762	9:12699776 , 10:131517048	0,797758	0,797758	0
rs7912381,rs17325560	10:131511679 , 20:2614933	0,797553	0,797553	0
rs1936861,rs9952485	10:127716507 , 18:63955557	0,79754	0,79754	0
rs7082179,rs1506226	10:130423171 , 18:64732179	0,797502	0,797502	0
rs7082179,rs937799	10:130423171 , 18:64732732	0,797502	0,797502	0
rs8088384,rs1506226	18:61741575 , 18:64732179	0,797499	0,797499	0
rs8088384,rs937799	18:61741575 , 18:64732732	0,797499	0,797499	0
rs16825291,rs870465	1:1689465 , 1:3323635	0,797452	0,797452	0
rs17684693,rs1936861	4:176465381 , 10:127716507	0,797356	0,797356	0
rs7146832,rs8004859	14:49420605 , 14:52158676	0,797686	0,797354	0
rs7146832,rs10129786	14:49420605 , 14:52163978	0,797686	0,797354	0
rs7146832,rs6420877	14:49420605 , 14:52169144	0,797686	0,797354	0
rs7146832,rs7400766	14:49420605 , 14:52170415	0,797686	0,797354	0
rs7146832,rs4505230	14:49420605 , 14:52171954	0,797686	0,797354	0
rs7146832,rs8004859	14:49420605 , 14:52158676	0,797686	0,797354	0
rs7146832,rs10129786	14:49420605 , 14:52163978	0,797686	0,797354	0
rs7146832,rs6420877	14:49420605 , 14:52169144	0,797686	0,797354	0
rs7146832,rs7400766	14:49420605 , 14:52170415	0,797686	0,797354	0
rs7146832,rs4505230	14:49420605 , 14:52171954	0,797686	0,797354	0
rs71815,rs6540931	17:76273988 , 1:10452452	0,797341	0,797341	0
rs17684693,rs2104697	4:176465381 , 10:128262527	0,797141	0,797141	0
rs10416457,rs17325560	19:57980855 , 20:2614933	0,797464	0,797132	0
rs13346776,rs17325560	19:57981761 , 20:2614933	0,797464	0,797132	0
rs13346861,rs17325560	19:57982346 , 20:2614933	0,797464	0,797132	0
rs10404737,rs17325560	19:57983297 , 20:2614933	0,797464	0,797132	0
rs13345073,rs17325560	19:57985522 , 20:2614933	0,797464	0,797132	0
rs11669566,rs17325560	19:57986205 , 20:2614933	0,797464	0,797132	0
rs10409176,rs17325560	19:57987177 , 20:2614933	0,797464	0,797132	0
rs10459432,rs7146832	14:43146544 , 14:49420605	0,800319	0,7971	0
rs1870306,rs4263354	4:169002521 , 4:169350241	0,797012	0,797012	0
rs71815,rs1308520	17:76273988 , 1:10450625	0,797009	0,797009	0
rs71815,rs666103	17:76273988 , 1:10451532	0,797009	0,797009	0
rs71815,rs1307497	17:76273988 , 1:10451999	0,797009	0,797009	0
rs4801536,rs17325560	19:57989100 , 20:2614933	0,796967	0,796967	0
rs6798156,rs4074863	3:187878527 , 10:131499926	0,796932	0,796932	0
rs17325560,rs2106139	20:2614933 , 22:19577734	0,796812	0,796812	0
rs9811470,rs9882822	3:176796463 , 3:183654287	0,796799	0,796799	0
rs1402220,rs4074863	3:180379643 , 10:131499926	0,796708	0,796708	0
rs7146832,rs1950739	14:49420605 , 14:52172683	0,796936	0,796603	0
rs7146832,rs1950740	14:49420605 , 14:52172767	0,796936	0,796603	0
rs7146832,rs7147043	14:49420605 ,14:52173440	0,796936	0,796603	0
rs7146832,rs7147188	14:49420605 ,14:52173490	0,796936	0,796603	0
rs7146832,rs4901225	14:49420605 , 14:52174042	0,796936	0,796603	0
rs7146832,rs8021782	14:49420605 , 14:52175718	0,796936	0,796603	0
rs7146832,rs4901226	14:49420605 , 14:52175769	0,796936	0,796603	0
rs7146832,rs4901227	14:49420605 , 14:52175812	0,796936	0,796603	0
rs7146832,rs4901229	14:49420605 , 14:52176090	0,796936	0,796603	0
rs7146832,rs4901230	14:49420605 ,14:52176156	0,796936	0,796603	0
rs7146832,rs7143674	14:49420605 ,14:52176425	0,796936	0,796603	0
rs7146832,rs2357453	14:49420605 ,14:52176475	0,796936	0,796603	0
rs7146832,rs2357454	14:49420605 , 14:52176618	0,796936	0,796603	0
rs4074863,rs10459432	10:131499926 , 14:43146544	0,796584	0,796584	0
rs17660046,rs16975960	15:93996227 , 15:96023315	0,79653	0,79653	0
rs17660046,rs11631349	15:93996227 , 15:96023349	0,79653	0,79653	0
rs17660046,rs11631697	15:93996227 , 15:96023984	0,79653	0,79653	0
rs10459432,rs7147924	14:43146544 , 14:52143802	0,801801	0,796461	0
rs7912381,rs7147924	10:131511679 , 14:52143802	0,796422	0,796422	0
rs4074863,rs8088856	10:131499926 , 18:61741901	0,79634	0,79634	0
rs1465643,rs7147924	14:41334029 , 14:52143802	0,796324	0,796324	0
rs8022809,rs7147924	14:41334985 , 14:52143802	0,796324	0,796324	0
rs6572088,rs7147924	14:41347051 , 14:52143802	0,796324	0,796324	0
rs71815,rs1307490	17:76273988 , 1:10448622	0,796261	0,796262	0
rs7912381,rs16975960	10:131511679 , 15:96023315	0,796188	0,796188	0
rs7912381,rs11631349	10:131511679 , 15:96023349	0,796188	0,796188	0
rs7912381,rs11631697	10:131511679 , 15:96023984	0,796188	0,796188	0
rs7912381,rs16975965	10:131511679 , 15:96024202	0,796188	0,796188	0
rs10901725,rs8087989	10:126848755 , 18:61741650	0,796141	0,796141	0
rs1936861,rs7147924	10:127716507 , 14:52143802	0,79609	0,79609	0
rs1307497,rs1899153	1:10451999 , 14:43277062	0,796081	0,796081	0
rs6540931,rs1899153	1:10452452 , 14:43277062	0,796081	0,796081	0
rs10937144,rs6798156	3:183659938 , 3:187878527	0,796027	0,796027	0
rs4074863,rs8088384	10:131499926 , 18:61741575	0,796008	0,796008	0
rs10901725,rs17325560	10:126848755 , 20:2614933	0,796296	0,795963	0
rs17660046,rs16975965	15:93996227 , 15:96024202	0,79653	0,795865	0
rs7493306,rs7147924	14:49941633 , 14:52143802	0,79584	0,79584	0
rs2077002,rs9296115	6:32325755 , 6:34466938	0,795824	0,795824	0
rs17292696,rs9500954	3:59700560 , 14:41347051	0,795808	0,795808	0
rs6796072,rs9882822	3:176156437 , 3:183654287	0,795783	0,795783	0
rs6770389,rs9882822	3:180060353 , 3:183654287	0,795783	0,795783	0
rs7611246,rs9882822	3:180061801 , 3:183654287	0,795783	0,795783	0
rs13314236,rs9882822	3:180065895 , 3:183654287	0,795783	0,795783	0
rs6780178,rs9882822	3:180070427 , 3:183654287	0,795783	0,795783	0
rs6804558,rs9882822	3:180070566 , 3:183654287	0,795783	0,795783	0
rs6780400,rs9882822	3:180070624 , 3:183654287	0,795783	0,795783	0
rs9868787,rs9882822	3:180071246 , 3:183654287	0,795783	0,795783	0
rs11918999,rs9882822	3:180071462 , 3:183654287	0,795783	0,795783	0
rs7643575,rs9882822	3:180071891 , 3:183654287	0,795783	0,795783	0
rs1032292,rs9882822	3:178135862 , 3:183654287	0,79578	0,79578	0
rs1899153,rs8004859	14:43277062 , 14:52158676	0,795682	0,795682	0
rs1899153,rs10129786	14:43277062 , 14:52163978	0,795682	0,795682	0
rs1899153,rs6420877	14:43277062 , 14:52169144	0,795682	0,795682	0
rs1899153,rs7400766	14:43277062 , 14:52170415	0,795682	0,795682	0
rs1899153,rs4505230	14:43277062 , 14:52171954	0,795682	0,795682	0
rs2077002,rs1217226	6:32325755 , 1:113597300	0,795641	0,795641	0
rs13434299,rs9882822	3:180060542 , 3:183654287	0,79545	0,79545	0
rs13434137,rs9882822	3:180060590 , 3:183654287	0,79545	0,79545	0
rs13433950,rs9882822	3:180060762 , 3:183654287	0,79545	0,79545	0
rs1308520,rs1899153	1:10450625 , 14:43277062	0,795416	0,795416	0
rs666103,rs1899153	1:10451532 , 14:43277062	0,795416	0,795416	0
rs10901725,rs8033463	10:126848755 , 15:96063140	0,79533	0,79533	0
rs1995380,rs10416457	5:76216832, 19:57980855	0,795254	0,795254	0
rs1995380,rs13346776	5:76216832, 19:57981761	0,795254	0,795254	0
rs1995380,rs13346861	5:76216832, 19:57982346	0,795254	0,795254	0
rs1995380,rs10404737	5:76216832, 19:57983297	0,795254	0,795254	0
rs1995380,rs13345073	5:76216832, 19:57985522	0,795254	0,795254	0
rs1995380,rs11669566	5:76216832, 19:57986205	0,795254	0,795254	0
rs1995380,rs10409176	5:76216832, 19:57987177	0,795254	0,795254	0
rs17292696,rs11130879	3:59700560 , 3:62171823	0,795187	0,795187	0
rs723864,rs10416457	19:52917105 , 19:57980855	0,795083	0,795083	0
rs723864,rs13346776	19:52917105 , 19:57981761	0,795083	0,795083	0
rs723864,rs13346861	19:52917105 , 19:57982346	0,795083	0,795083	0
rs723864,rs10404737	19:52917105 , 19:57983297	0,795083	0,795083	0
rs723864,rs13345073	19:52917105 , 19:57985522	0,795083	0,795083	0
rs723864,rs11669566	19:52917105 , 19:57986205	0,795083	0,795083	0
rs723864,rs10409176	19:52917105 , 19:57987177	0,795083	0,795083	0
rs7082179,rs17325560	10:130423171 , 20:2614933	0,795637	0,794972	0
rs10937041,rs4074863	3:180532858 , 10:131499926	0,794957	0,794957	0
rs1568554,rs9882822	3:180059599 , 3:183654287	0,795286	0,794953	0
rs723864,rs1121670	19:52917105 , 20:1517566	0,794862	0,794862	0
rs17684693,rs4347299	4:176465381 , 10:131499331	0,794861	0,794861	0
rs17684693,rs4335464	4:176465381 , 10:131499450	0,794861	0,794861	0
rs17684693,rs12049746	4:176465381 , 10:131510854	0,794861	0,794861	0
rs17684693,rs4996762	4:176465381 , 10:131517048	0,794861	0,794861	0
rs17325560,rs2267063	20:2614933 , 22:24148640	0,794798	0,794798	0
rs13106653,rs17684693	4:169345335 , 4:176465381	0,794722	0,794722	0
rs7099978,rs9952485	10:126522351 , 18:63955557	0,795042	0,79471	0
rs17292696,rs9861841	3:59700560 , 3:62636592	0,794678	0,794678	0
rs6921678,rs9353874	6:91863035 , 6:91924975	0,794538	0,794538	0
rs6798156,rs10901725	3:187878527 , 10:126848755	0,794513	0,794513	0
rs9857056,rs9882822	3:180498066 , 3:183654287	0,794466	0,794466	0
rs7073336,rs9952485	10:131362614 , 18:63955557	0,794459	0,794459	0
rs1899153,rs1950739	14:43277062 , 14:52172683	0,794349	0,794349	0
rs1899153,rs1950740	14:43277062 , 14:52172767	0,794349	0,794349	0
rs1899153,rs7147043	14:43277062 ,14:52173440	0,794349	0,794349	0
rs1899153,rs7147188	14:43277062 ,14:52173490	0,794349	0,794349	0
rs1899153,rs4901225	14:43277062 , 14:52174042	0,794349	0,794349	0
rs1899153,rs8021782	14:43277062 , 14:52175718	0,794349	0,794349	0
rs1899153,rs4901226	14:43277062 , 14:52175769	0,794349	0,794349	0
rs1899153,rs4901227	14:43277062 , 14:52175812	0,794349	0,794349	0
rs1899153,rs4901229	14:43277062 , 14:52176090	0,794349	0,794349	0
rs1899153,rs4901230	14:43277062 ,14:52176156	0,794349	0,794349	0
rs1899153,rs7143674	14:43277062 ,14:52176425	0,794349	0,794349	0
rs2183171,rs9952485	10:128169436 , 18:63955557	0,794621	0,794288	0
rs17292696,rs1015330	3:59700560 , 6:36818296	0,794276	0,794276	0
rs9882822,rs12220303	3:183654287 , 10:131527270	0,794196	0,794196	0
rs2104697,rs9952485	10:128262527 , 18:63955557	0,794178	0,794178	0
rs4263354,rs12220303	4:169350241 , 10:131527270	0,794507	0,794175	0
rs4461163,rs9952485	18:58058855 , 18:63955557	0,794466	0,794133	0
rs11152051,rs9952485	18:57873119 , 18:63955557	0,794089	0,794089	0
rs944973,rs10901725	1:10456336 , 10:126848755	0,79401	0,79401	0
rs10163624,rs1506226	18:61741314 , 18:64732179	0,79401	0,79401	0
rs10163624,rs937799	18:61741314 , 18:64732732	0,79401	0,79401	0
rs7912381,rs1506226	10:131511679 , 18:64732179	0,793937	0,793937	0
rs1995380,rs7912381	5:76216832, 10:131511679	0,794599	0,793934	0
rs723864,rs4801536	19:52917105 , 19:57989100	0,793921	0,793921	0
rs9882822,rs12219278	3:183654287 , 10:131527207	0,793864	0,793864	0
rs4263354,rs12219278	4:169350241 , 10:131527207	0,794175	0,793842	0
rs9811470,rs6798156	3:176796463 , 3:187878527	0,793804	0,793804	0
rs1995380,rs4801536	5:76216832, 19:57989100	0,79376	0,79376	0
rs4263354,rs2397763	4:169350241 , 10:131338276	0,793674	0,793674	0
rs16825288,rs870465	1:1689421 , 1:3323635	0,793627	0,793627	0
rs1497891,rs9882822	3:180464236 , 3:183654287	0,79362	0,79362	0
rs10901725,rs723864	10:126848755 , 19:52917105	0,793918	0,793585	0
rs4692709,rs17684693	4:169307398 , 4:176465381	0,79356	0,79356	0
rs7627389,rs9882822	3:180067422 , 3:183654287	0,793456	0,793456	0
rs6782817,rs9882822	3:178138733 , 3:183654287	0,793452	0,793452	0
rs1936861,rs16975965	10:127716507 , 15:96024202	0,793364	0,793364	0
rs7711235,rs1995380	5:75244572 , 5:76216832	0,793348	0,793348	0
rs9842255,rs9882822	3:176126398 , 3:183654287	0,793291	0,793291	0
rs944973,rs6004306	1:10456336 , 22:24834942	0,793276	0,793276	0
rs17684693,rs2183171	4:176465381 , 10:128169436	0,793595	0,793262	0
rs71815,rs2157727	17:76273988 , 22:19577872	0,793256	0,793256	0
rs2382015,rs2762462	9:9477603 , 9:12699776	0,793145	0,793145	0
rs1522123,rs9882822	3:180061914 , 3:183654287	0,793123	0,793123	0
rs9861123,rs9882822	3:180065032 , 3:183654287	0,793123	0,793123	0
rs1936861,rs16975960	10:127716507 , 15:96023315	0,793031	0,793031	0
rs1936861,rs11631349	10:127716507 , 15:96023349	0,793031	0,793031	0
rs1936861,rs11631697	10:127716507 , 15:96023984	0,793031	0,793031	0
rs2762462,rs12219278	9:12699776 , 10:131527207	0,793022	0,793022	0
rs2762462,rs12220303	9:12699776 , 10:131527270	0,793022	0,793022	0
rs4263354,rs7659102	4:169350241 , 4:173957325	0,793016	0,793016	0
rs1352481,rs9882822	3:176796209 , 3:183654287	0,793	0,793	0
rs723864,rs2157727	19:52917105 , 22:19577872	0,793186	0,792854	0
rs10816142,rs2762462	9:9476425 , 9:12699776	0,792816	0,792816	0
rs11715036,rs2077002	3:59698981 , 6:32325755	0,79268	0,79268	0
rs17325560,rs9605422	20:2614933 , 22:17880174	0,792617	0,792617	0
rs27204,rs723864	5:67031352 , 19:52917105	0,792614	0,792614	0
rs17292696,rs7747793	3:59700560 , 6:36228385	0,792601	0,792601	0
rs12023925,rs4074863	1:4022971 , 10:131499926	0,792544	0,792544	0
rs2047342,rs17684693	4:172492041 , 4:176465381	0,792522	0,792522	0
rs10816140,rs2762462	9:9475791 , 9:12699776	0,792462	0,792462	0
rs17684693,rs12220303	4:176465381 , 10:131527270	0,792452	0,792452	0
rs17292696,rs1566330	3:59700560 , 3:69505518	0,79243	0,79243	0
rs4263354,rs17211631	4:169350241 , 4:181622965	0,792345	0,792345	0
rs12648447,rs17684693	4:171017943 , 4:176465381	0,792341	0,792341	0
rs17292696,rs2535241	3:59700560 , 6:29673008	0,792671	0,792338	0
rs17292696,rs167787	3:59700560 , 3:64171355	0,792313	0,792313	0
rs7418256,rs4074863	1:4024244 , 10:131499926	0,792212	0,792212	0
rs10434403,rs17684693	4:172489540 , 4:176465381	0,792189	0,792189	0
rs17684693,rs12219278	4:176465381 , 10:131527207	0,79212	0,792119	0
rs944973,rs7082179	1:10456336 , 10:130423171	0,792111	0,792111	0
rs4263354,rs4618291	4:169350241 , 4:174730414	0,792012	0,792012	0
rs1121670,rs6034368	20:1517566 , 20:1677612	0,792294	0,791961	0
rs6540931,rs10901725	1:10452452 , 10:126848755	0,791933	0,791933	0
rs1556100,rs4074863	9:7164039 , 10:131499926	0,79186	0,79186	0
rs2552175,rs8033463	15:94444946, 15:96063140	0,791768	0,791768	0
rs4263354,rs1936861	4:169350241 , 10:127716507	0,792095	0,791762	0
rs1121670,rs17325560	20:1517566 , 20:2614933	0,792012	0,79168	0
rs27204,rs17325560	5:67031352 , 20:2614933	0,792003	0,79167	0
rs6034368,rs17325560	20:1677612 , 20:2614933	0,792981	0,791651	0
rs71815,rs9605422	17:76273988 , 22:17880174	0,791642	0,791642	0
rs1307497,rs10901725	1:10451999 , 10:126848755	0,791601	0,791601	0
rs1995380,rs6034368	5:76216832, 20:1677612	0,7916	0,7916	0
rs8039016,rs16975965	15:93344303 , 15:96024202	0,79187	0,791537	0
rs4347299,rs16975960	10:131499331 , 15:96023315	0,791534	0,791534	0
rs4347299,rs11631349	10:131499331 , 15:96023349	0,791534	0,791534	0
rs4347299,rs11631697	10:131499331 , 15:96023984	0,791534	0,791534	0
rs4347299,rs16975965	10:131499331 , 15:96024202	0,791534	0,791534	0
rs944973,rs2157727	1:10456336 , 22:19577872	0,791528	0,791528	0
rs6540991,rs4074863	1:9658029 , 10:131499926	0,791502	0,791502	0
rs1995380,rs10901725	5:76216832, 10:126848755	0,791429	0,791429	0
rs17564993,rs1995380	5:75920145 , 5:76216832	0,791291	0,791291	0
rs11927857,rs2077002	3:59699676 , 6:32325755	0,791268	0,791268	0
rs2077002,rs535183	6:32325755 , 1:111778224	0,791268	0,791268	0
rs6817733,rs17684693	4:171019351 , 4:176465381	0,791208	0,791208	0
rs8039016,rs16975960	15:93344303 , 15:96023315	0,791537	0,791205	0
rs8039016,rs11631349	15:93344303 , 15:96023349	0,791537	0,791205	0
rs8039016,rs11631697	15:93344303 , 15:96023984	0,791537	0,791205	0
rs944973,rs4074863	1:10456336 , 10:131499926	0,791104	0,791104	0
rs71815,rs12049468	17:76273988 , 1:8226633	0,790996	0,790996	0
rs1308520,rs10901725	1:10450625 , 10:126848755	0,790936	0,790936	0
rs666103,rs10901725	1:10451532 , 10:126848755	0,790936	0,790936	0
rs71815,rs6540991	17:76273988 , 1:9658029	0,791246	0,790914	0
rs4347299,rs17325560	10:131499331 , 20:2614933	0,790904	0,790904	0
rs4335464,rs17325560	10:131499450 , 20:2614933	0,790904	0,790904	0
rs12049746,rs17325560	10:131510854 , 20:2614933	0,790904	0,790904	0
rs4996762,rs17325560	10:131517048 , 20:2614933	0,790904	0,790904	0
rs17564993,rs11954724	5:75920145 , 5:75921822	0,790879	0,790879	0
rs10019934,rs17684693	4:172484127 , 4:176465381	0,790859	0,790859	0
rs1995068,rs17684693	4:172488236 , 4:176465381	0,790859	0,790859	0
rs12504510,rs17684693	4:169556692 , 4:176465381	0,790834	0,790834	0
rs944973,rs2106139	1:10456336 , 22:19577734	0,790781	0,790781	0
rs10977800,rs2762462	9:9475417 , 9:12699776	0,790679	0,790679	0
rs4263354,rs12648447	4:169350241 , 4:171017943	0,790626	0,790626	0
rs1556100,rs7082179	9:7164039 , 10:130423171	0,790606	0,790606	0
rs7248435,rs17325560	19:52613764 , 20:2614933	0,790556	0,790556	0
rs1012531,rs17325560	19:52615025 , 20:2614933	0,790556	0,790556	0
rs1012532,rs17325560	19:52615301 , 20:2614933	0,790556	0,790556	0
rs71815,rs2106139	17:76273988 , 22:19577734	0,790432	0,790432	0
rs3846665,rs7082179	5:75385675 , 10:130423171	0,790353	0,790353	0
rs4263354,rs2174826	4:169350241 , 4:170521514	0,790686	0,790353	0
rs1995380,rs1121670	5:76216832, 20:1517566	0,790632	0,790299	0
rs7019072,rs7912381	9:16325028 , 10:131511679	0,790261	0,790261	0
rs2826663,rs4074863	21:21122131 , 10:131499926	0,790223	0,790223	0
rs7756634,rs4074863	6:90445851 , 10:131499926	0,790192	0,790192	0
rs1046648,rs17325560	19:52612807 , 20:2614933	0,790154	0,790154	0
rs10217784,rs2762462	9:9487652 , 9:12699776	0,790001	0,790001	0
rs723864,rs9605422	19:52917105 , 22:17880174	0,790318	0,789986	0
rs698912,rs7082179	5:75385948 , 10:130423171	0,789935	0,789935	0
rs6540931,rs6004306	1:10452452 , 22:24834942	0,789869	0,789869	0
rs12023925,rs10901725	1:4022971 , 10:126848755	0,789711	0,789711	0
rs723864,rs2106139	19:52917105 , 22:19577734	0,79003	0,789697	0
rs944973,rs1033846	1:10456336 , 1:17747010	0,789692	0,789692	0
rs4263354,rs7662606	4:169350241 , 4:170504894	0,790017	0,789685	0
rs3846665,rs4074863	5:75385675 , 10:131499926	0,789612	0,789612	0
rs10738778,rs7082179	9:2773573 , 10:130423171	0,789552	0,789552	0
rs17564993,rs17565056	5:75920145 , 5:75926473	0,789549	0,789549	0
rs1307497,rs6004306	1:10451999 , 22:24834942	0,789536	0,789536	0
rs2762462,rs1936861	9:12699776 , 10:127716507	0,789533	0,789533	0
rs723864,rs2267063	19:52917105 , 22:24148640	0,789511	0,789511	0
rs4263354,rs6817733	4:169350241 , 4:171019351	0,789407	0,789407	0
rs7502650,rs944973	17:73897614 , 1:10456336	0,789378	0,789378	0
rs7418256,rs10901725	1:4024244 , 10:126848755	0,789378	0,789378	0
rs1308520,rs7082179	1:10450625 , 10:130423171	0,789369	0,789369	0
rs666103,rs7082179	1:10451532 , 10:130423171	0,789369	0,789369	0
rs1307497,rs7082179	1:10451999 , 10:130423171	0,789369	0,789369	0
rs6540931,rs7082179	1:10452452 , 10:130423171	0,789369	0,789369	0
rs17684693,rs17211631	4:176465381 , 4:181622965	0,789292	0,789292	0
rs2762462,rs10901422	9:12699776 , 10:125755365	0,789216	0,789216	0
rs1308520,rs6004306	1:10450625 , 22:24834942	0,789204	0,789204	0
rs666103,rs6004306	1:10451532 , 22:24834942	0,789204	0,789204	0
rs4254564,rs17325560	20:1679429 , 20:2614933	0,790486	0,789156	0
rs2183171,rs17325560	10:128169436 , 20:2614933	0,789061	0,789061	0
rs723864,rs12626150	19:52917105 , 20:1059889	0,789033	0,789033	0
rs7213663,rs944973	17:74047301 , 1:10456336	0,788868	0,788868	0
rs8075297,rs944973	17:74047993 , 1:10456336	0,788868	0,788868	0
rs698912,rs4074863	5:75385948 , 10:131499926	0,788862	0,788862	0
rs944973,rs2267063	1:10456336 , 22:24148640	0,788853	0,788853	0
rs17292696,rs3025650	3:59700560 , 6:29575170	0,788852	0,788852	0
rs1307497,rs2157727	1:10451999 , 22:19577872	0,788786	0,788786	0
rs6540931,rs2157727	1:10452452 , 22:19577872	0,788786	0,788786	0
rs944973,rs4809810	1:10456336 , 20:50705018	0,788688	0,788688	0
rs944973,rs868846	1:10456336 , 20:50707844	0,788688	0,788688	0
rs7248435,rs723864	19:52613764 , 19:52917105	0,788669	0,788669	0
rs1012531,rs723864	19:52615025 , 19:52917105	0,788669	0,788669	0
rs1012532,rs723864	19:52615301 , 19:52917105	0,788669	0,788669	0
rs12023925,rs7912381	1:4022971 , 10:131511679	0,78864	0,78864	0
rs2762462,rs2382448	9:12699776 , 9:14187656	0,788602	0,788602	0
rs17292696,rs2049316	3:59700560 , 6:35041376	0,788535	0,788535	0
rs2332535,rs17684693	4:172469992 , 4:176465381	0,788532	0,788532	0
rs723864,rs6034368	19:52917105 , 20:1677612	0,78852	0,78852	0
rs17684693,rs12245420	4:176465381 , 10:130798206	0,788485	0,788485	0
rs1121670,rs4254564	20:1517566 , 20:1679429	0,788801	0,788469	0
rs10901725,rs7082179	10:126848755 , 10:130423171	0,788441	0,788441	0
rs324091,rs17325560	19:52401814 , 20:2614933	0,788751	0,788419	0
rs7418256,rs7912381	1:4024244 , 10:131511679	0,788308	0,788308	0
rs4263354,rs7661394	4:169350241 , 4:170505014	0,788609	0,788276	0
rs16825291,rs12023925	1:1689465 , 1:4022971	0,78822	0,78822	0
rs16825291,rs7418256	1:1689465 , 1:4024244	0,78822	0,78822	0
rs17292696,rs362520	3:59700560 , 6:29590587	0,788187	0,788187	0
rs1308520,rs2157727	1:10450625 , 22:19577872	0,788121	0,788121	0
rs666103,rs2157727	1:10451532 , 22:19577872	0,788121	0,788121	0
rs1307490,rs7082179	1:10448622 , 10:130423171	0,788039	0,788039	0
rs1307497,rs2106139	1:10451999 , 22:19577734	0,788039	0,788039	0
rs6540931,rs2106139	1:10452452 , 22:19577734	0,788039	0,788039	0
rs1307497,rs4074863	1:10451999 , 10:131499926	0,788029	0,788029	0
rs6540931,rs4074863	1:10452452 , 10:131499926	0,788029	0,788029	0
rs3846665,rs10901725	5:75385675 , 10:126848755	0,788358	0,788026	0
rs17292696,rs7643018	3:59700560 , 3:68129019	0,788019	0,788019	0
rs1525769,rs17564993	5:75862912 , 5:75920145	0,787976	0,787976	0
rs1525770,rs17564993	5:75863061 , 5:75920145	0,787976	0,787976	0
rs11958549,rs17564993	5:75863741 , 5:75920145	0,787976	0,787976	0
rs10515208,rs17564993	5:75864094 , 5:75920145	0,787976	0,787976	0
rs6891276,rs17564993	5:75864641 , 5:75920145	0,787976	0,787976	0
rs2878655,rs17564993	5:75865578 , 5:75920145	0,787976	0,787976	0
rs2762462,rs2104697	9:12699776 , 10:128262527	0,787906	0,787906	0
rs10738778,rs7912381	9:2773573 , 10:131511679	0,787896	0,787896	0
rs17564993,rs13160003	5:75920145 , 5:75929042	0,787887	0,787887	0
rs2173365,rs7082179	6:91929862 , 10:130423171	0,787874	0,787874	0
rs1046648,rs723864	19:52612807 , 19:52917105	0,787852	0,787852	0
rs12340870,rs2762462	9:9477177 , 9:12699776	0,788171	0,787839	0
rs2762462,rs7034162	9:12699776 , 9:14190288	0,787772	0,787772	0
rs7273889,rs17325560	20:1271848 , 20:2614933	0,787741	0,787741	0
rs12023925,rs4809810	1:4022971 , 20:50705018	0,787634	0,787634	0
rs2762462,rs2382450	9:12699776 , 9:14188858	0,787605	0,787605	0
rs944973,rs1997785	1:10456336 , 1:14608153	0,787539	0,787539	0
rs2762462,rs2382451	9:12699776 , 9:14189189	0,787522	0,787522	0
rs7082179,rs6031294	10:130423171 , 20:44011973	0,787409	0,787409	0
rs1308520,rs2106139	1:10450625 , 22:19577734	0,787374	0,787374	0
rs666103,rs2106139	1:10451532 , 22:19577734	0,787374	0,787374	0
rs1936861,rs723864	10:127716507 , 19:52917105	0,787364	0,787364	0
rs1308520,rs4074863	1:10450625 , 10:131499926	0,787364	0,787364	0
rs666103,rs4074863	1:10451532 , 10:131499926	0,787364	0,787364	0
rs12023925,rs868846	1:4022971 , 20:50707844	0,787301	0,787301	0
rs71815,rs766071	17:76273988 , 22:26692823	0,787219	0,787219	0
rs71815,rs713940	17:76273988 , 22:26693362	0,787219	0,787219	0
rs7756634,rs7082179	6:90445851 , 10:130423171	0,787203	0,787203	0
rs944973,rs1936861	1:10456336 , 10:127716507	0,787121	0,787121	0
rs17292696,rs3134931	3:59700560 , 6:32222843	0,787117	0,787117	0
rs71815,rs12023925	17:76273988 , 1:4022971	0,787045	0,787045	0
rs71815,rs7418256	17:76273988 , 1:4024244	0,787045	0,787045	0
rs723864,rs6087049	19:52917105 , 20:1060772	0,787371	0,787038	0
rs723864,rs4816186	19:52917105 , 20:1061319	0,787371	0,787038	0
rs12023925,rs1033846	1:4022971 , 1:17747010	0,786975	0,786975	0
[truncated: 491 more rows]
